# Supplementary material for: HBV-driven host chromatin accessibility changes affect liver metabolic pathways, iron homeostasis and promote a preneoplastic phenotype
Source: J Exp Clin Cancer Res. 2025 May 16;44:146. doi: 10.1186/s13046-025-03414-7 (PMC12082925; doi:10.1186/s13046-025-03414-7)
Supplement: Supplementary file 14 — Supplementary Material 14. [file 13046_2025_3414_MOESM14_ESM.xlsx]

## Sheet: MSigDB
Enrichment FDR	nGenes	Pathway Genes	Fold Enrichment	Pathway	URL	Genes
5.2713529614281e-07	99	1050	1.93983496647757	MEISSNER BRAIN HCP WITH H3K4ME3 AND H3K27ME3	http://www.gsea-msigdb.org/gsea/msigdb/cards/MEISSNER_BRAIN_HCP_WITH_H3K4ME3_AND_H3K27ME3	CCDC88C CDH1 BARX2 PRDM1 SNCAIP NTN1 FGFR3 ITGB5 GRHL2 MECOM GNAS EPB41L1 GADD45B CARD10 FGF9 VIPR2 TSPAN12 PDLIM1 SH3PXD2A CWH43 CPT1A FN1 PROX1 PPL FLVCR2 CNNM1 HJURP BFSP1 ZFP36 E2F8 MTUS1 DPP6 GUCY2D PDGFRA SERPINE2 KLF4 PDE5A SHROOM3 SLC27A2 TPM1 PIF1 ADAMTS17 EPHA2 ETNK2 PHLDB2 DDIT4L DOCK5 DOCK1 PTPN14 KCNK13 SLC16A12 CNKSR3 GNA14 RAB11FIP1 VAV2 FZD5 PRSS12 ADGRV1 FOXQ1 HCN1 DLC1 RASEF SLC…
8.77223695075615e-07	31	178	3.58311361700402	CHIANG LIVER CANCER SUBCLASS PROLIFERATION DN	http://www.gsea-msigdb.org/gsea/msigdb/cards/CHIANG_LIVER_CANCER_SUBCLASS_PROLIFERATION_DN	MASP2 CYP3A43 ITIH1 SELENOO CPB2 SEC14L2 HNF4A AQP9 DAO KNG1 SCP2 RCL1 CYP2J2 SLC38A4 ETNK2 BHMT SERPING1 MAT1A NAT2 HPD CYP4A22 SLC2A2 LDHD ACYP2 PIPOX CYP8B1 ACBD4 ACSM5 WNK3 CCL16 SERPINA10
6.2233845629737e-06	36	254	2.91600102333779	ONDER CDH1 TARGETS 2 UP	http://www.gsea-msigdb.org/gsea/msigdb/cards/ONDER_CDH1_TARGETS_2_UP	LTBP1 TRAM2 TGFBR3 RIMS1 ZFHX4 FKBP5 GADD45B TBL1X UGDH FN1 MLPH FLVCR2 BICC1 STARD13 DOCK10 BIN1 KLF4 TPM1 GULP1 SHROOM2 PID1 TSC22D3 PRMT2 DLC1 ZCCHC24 ARHGEF40 ANPEP NAV2 REPS2 CDH2 HAS2 ABLIM3 PRR16 ITGBL1 COL5A2 C14orf132
6.2233845629737e-06	95	1062	1.84042437468981	GOBERT OLIGODENDROCYTE DIFFERENTIATION DN	http://www.gsea-msigdb.org/gsea/msigdb/cards/GOBERT_OLIGODENDROCYTE_DIFFERENTIATION_DN	BRCA1 TRIO LTBP1 TBC1D22A HIPK2 SLC9A3R2 MYLK RORA TGFBR3 OPHN1 DLGAP4 ULK2 EPB41L1 CDV3 JAK2 ABLIM1 GADD45B SNRPD3 KIAA0930 CERK SGK2 TSC22D1 FA2H BMF TMEM106B RAPGEF1 HLF CPT1A BCHE COQ8B MIF4GD E2F8 COQ3 NASP CYP2J2 CPM SLC41A2 ABI1 TJAP1 SORL1 SCARB2 RGS3 PRICKLE1 POC1B SLC15A4 GLTP NFIC MINDY1 SNAPIN TMEFF2 PHLDB2 ABHD10 TTBK1 SHROOM2 SOGA1 DST GRID2 CNKSR3 MSI2 RETREG1 KALRN RALGDS SAP30BP …
1.63336335150112e-05	77	822	1.92724885152881	CUI TCF21 TARGETS 2 DN	http://www.gsea-msigdb.org/gsea/msigdb/cards/CUI_TCF21_TARGETS_2_DN	CD38 IFRD1 HIVEP2 VCL GOPC H6PD PRDM1 SNCAIP SLC9A3R2 TBC1D1 RORA TGFBR3 HSP90AA1 ITGB5 TUT7 ULK2 RAPGEF4 SNAP23 DSP CARD10 RIOK3 SYT17 EHD4 TSPAN12 TMEM106B NEDD9 KNG1 BBX GPD2 LGALSL CXCR4 RREB1 LRRFIP1 TSPAN8 PALLD MTUS1 RIN2 EMC7 ETS1 CEMIP2 RAPGEF5 KLF4 TUBB2A SHROOM3 SLC38A4 TPM1 GULP1 SETD7 IQGAP2 SHROOM2 DOCK5 DST RETREG1 JAK1 SERINC5 ADCY1 HTRA1 TCP11L2 FAM102A LDB2 UGP2 SYNPO SNTB1 ABLI…
3.03196301015236e-05	26	161	3.3225104827679	AMIT EGF RESPONSE 480 HELA	http://www.gsea-msigdb.org/gsea/msigdb/cards/AMIT_EGF_RESPONSE_480_HELA	MAD1L1 MAP2K3 TRIO RRP12 ACTN1 DLGAP4 ITGB5 ITGA6 CDV3 RANGAP1 PPIF TSPAN14 NEDD9 HPCAL1 SERPINE2 BIN1 TUBB2A ABHD2 PTPRF RHOD NET1 SPHK1 TACSTD2 POM121 MT1H PHLDA2
3.03196301015236e-05	88	1008	1.79614348747923	GRYDER PAX3FOXO1 ENHANCERS IN TADS	http://www.gsea-msigdb.org/gsea/msigdb/cards/GRYDER_PAX3FOXO1_ENHANCERS_IN_TADS	MAD1L1 POLR2J TRIO GOPC SNX29 TRAM2 TBC1D1 STOML1 ARHGAP15 PLXNA2 TUT7 GNAS SNRPD3 TTC28 DAAM1 SRSF5 RBBP8 SMS MET VIPR2 COBL RAPGEF1 MTPAP SORCS1 PPIF HMGCR ERGIC1 BCHE PLXNA1 HPCAL1 MAN1C1 PROX1 BCL11A ACSL3 PREX1 RNF114 ATXN1 LRRFIP1 FRMD8 TNFRSF19 ZNF331 ACLY STARD13 COX16 DOCK10 SERPINE2 RGS3 GIT2 TLE3 MED9 WDR45B LIMD1 PHLDB2 SETD7 COMMD10 MEGF10 CCZ1B ASTN2 SETBP1 PID1 MSI2 NRG1 WIPI2 PSMB…
3.26266064228174e-05	35	266	2.7071062131864	HOSHIDA LIVER CANCER SUBCLASS S3	http://www.gsea-msigdb.org/gsea/msigdb/cards/HOSHIDA_LIVER_CANCER_SUBCLASS_S3	C8B CP ITIH4 ITIH1 SLC9A3R2 MYLK TGFBR3 SREBF1 CPB2 FAH DAO KNG1 ACO1 GOT2 PLGLB2 HMGCS2 CYP2J2 BPHL SORL1 ABHD2 ASGR1 NFIC PIK3R1 BHMT IQGAP2 SERPING1 NRG1 HPD SLC2A2 INSR NDUFV2 C1S AKR1C1 ABCC6 SERPINA6
3.26266064228174e-05	35	267	2.69696723860517	CAIRO HEPATOBLASTOMA DN	http://www.gsea-msigdb.org/gsea/msigdb/cards/CAIRO_HEPATOBLASTOMA_DN	PON1 MASP2 C8B MAP2K3 ITIH4 DHODH SYT17 CYP3A5 CYP2C18 FAM149A DAO SCP2 MAN1C1 RCL1 CYP2J2 SORL1 SLC38A4 SLC27A2 ABHD2 EPHA2 SERPING1 MAT1A RETREG1 NAT2 NRG1 FAM102A ANGPTL4 UGP2 ABLIM3 TRIB1 TSPYL5 TMPRSS2 INSIG1 LPA BMERB1
4.85706988298024e-05	88	1027	1.76291395849957	BENPORATH SUZ12 TARGETS	http://www.gsea-msigdb.org/gsea/msigdb/cards/BENPORATH_SUZ12_TARGETS	TSPAN6 CD38 ZMYND11 BARX2 PIGV LTK NTN1 TBC1D1 PLXNA2 MECOM GNAS TFAP2C RAPGEF4 UPB1 NOL4 TBL1X SRPX2 FGF9 RGCC VIPR2 PIP5K1B SORCS1 HLF CWH43 TACR1 HPCAL1 SCP2 CNNM1 NEUROG3 DPP6 NPAS1 GUCY2D GPR12 PDZD2 CYP2J2 DSC3 PDGFRA KLF4 ARHGAP20 GPAT3 PRICKLE1 SLC27A2 USP3 NFIC TMEFF2 SETD7 BHMT ASTN2 KCNK13 GUCY1A2 ACSS1 GNA14 NRG1 TSC22D3 SIM2 LRATD1 HSPA4L DLC1 RASEF KCNC2 ABTB2 HTRA1 AMN NAV2 SHOX2 E…
5.1299967684436e-05	29	203	2.93914388860237	MANALO HYPOXIA UP	http://www.gsea-msigdb.org/gsea/msigdb/cards/MANALO_HYPOXIA_UP	HIVEP2 TRIO DLGAP4 PLOD1 GADD45B PPP1R13L NEDD9 CXCR4 ATXN1 PDZD2 RGS3 TPM1 PTPRF MTHFD2L ABCA1 HTRA1 ANGPTL4 DDIT4 SHOX2 CDH2 INSR NINJ2 SYNPO TMEM45A GAS6 KANK3 ZNF292 TLE1 CDKN1C
5.1299967684436e-05	46	417	2.26955475330927	HAN SATB1 TARGETS UP	http://www.gsea-msigdb.org/gsea/msigdb/cards/HAN_SATB1_TARGETS_UP	CDH1 LTBP1 TFAP2C EPB41L1 SEC14L2 PACSIN2 KIAA0930 SLC25A17 RANGAP1 PMM1 DESI1 CERK TBL1X PRKAG2 MEGF9 NEDD9 HMGCR BCHE TTPAL NCOA3 APOL3 CEMIP2 CD164 TOR1A SORL1 TPM1 PTPRF ANKRD1 DNAJB12 TMEM45B RETREG1 ZCCHC24 TSC1 CASP7 RAB8B DDIT4 NINJ2 CD34 NDUFV2 TMEM45A PDE4B NR2F2 TPCN1 IGF2R ATG7 DIO1
5.19605304219649e-05	75	835	1.84796472037874	KOINUMA TARGETS OF SMAD2 OR SMAD3	http://www.gsea-msigdb.org/gsea/msigdb/cards/KOINUMA_TARGETS_OF_SMAD2_OR_SMAD3	POLR2J IFRD1 MTMR11 MAP2K3 VCL FAM107B ACTN1 SREBF1 MARK3 FOSL2 PLXNA2 TFAP2C CDV3 SNAP23 DSP ABLIM1 CIRBP SEC14L2 RANGAP1 CERK RIOK3 TSC22D1 PPP1R13L MET PRKAG2 SUSD1 RAPGEF1 PDLIM1 SH3PXD2A PFN1 SMURF2 SRSF3 THADA IRF2BPL ATXN1 ID1 RIN2 ETS1 CEMIP2 AKIRIN2 ST6GALNAC4 TUBB2A ABHD2 EPHA2 PTPRF PIP5K1A PHLDB2 FGD2 DOCK5 DST SETBP1 RNF168 MICALL2 WEE1 MAPRE2 SERINC2 EFNA1 KRT8 ORMDL3 RHOD PC NET1 B…
0.000182653421016712	26	183	2.92308299303624	LI WILMS TUMOR VS FETAL KIDNEY 1 UP	http://www.gsea-msigdb.org/gsea/msigdb/cards/LI_WILMS_TUMOR_VS_FETAL_KIDNEY_1_UP	CDH1 HERPUD1 TRAM2 MYLK SP100 FGFR3 MECOM CARD10 FGF9 HPN SCP2 PPL NCOA3 EFR3A DYNC2LI1 IQGAP2 DST SERINC5 LDB2 MAF TACSTD2 AKR1C3 S100A10 LYN CDKN1C CRIM1
0.000182653421016712	16	78	4.22030917337777	WOO LIVER CANCER RECURRENCE DN	http://www.gsea-msigdb.org/gsea/msigdb/cards/WOO_LIVER_CANCER_RECURRENCE_DN	MASP2 CYP3A43 HNF4A DAO GOT2 CYP2J2 BPHL SERPING1 MAT1A HPD SLC2A2 PC PIPOX PCYT2 CYP4F12 ACSL5
0.000198373712101757	67	747	1.84532594880122	LEE BMP2 TARGETS UP	http://www.gsea-msigdb.org/gsea/msigdb/cards/LEE_BMP2_TARGETS_UP	ARF5 CDH1 CP H6PD LTBP1 SNCAIP RIMS1 ITGB5 PLOD1 MECOM P2RX7 DSP JAK2 CIRBP TTC28 TSC22D1 BMF RASD1 RNF130 PRLR BCHE MLPH NENF HVCN1 TSPAN8 TRPM4 AOC3 CNDP2 ANGPTL2 BPHL PDE5A SCARB2 RGS3 OCIAD2 DDIT4L SETD7 PIK3R1 CREB5 SERPING1 KCTD14 TMEM45B PDZK1IP1 ABCA1 METTL27 HTRA1 TCP11L2 ANPEP DDIT4 SERINC2 REPS2 KRT8 EMB HTRA3 MAB21L3 MSRB3 YPEL2 ADAMTSL1 MAF C1S TMPRSS2 SORCS2 FNBP1 IGF2R HEXA C14orf1…
0.000233245516746071	123	1654	1.52998965422409	BLALOCK ALZHEIMERS DISEASE UP	http://www.gsea-msigdb.org/gsea/msigdb/cards/BLALOCK_ALZHEIMERS_DISEASE_UP	TSPAN6 AK2 IFRD1 PTBP1 BRCA1 MTMR11 MAP2K3 ITIH4 USP13 HIPK2 GNAI3 MYLK ASB1 SP100 FGFR3 TGFBR3 SREBF1 MARK3 HSP90AA1 SLC13A1 ITGB5 ULK2 PLOD1 SSH1 PPP1R15A DDX18 ITGA6 ZFHX4 COMT WHRN DSP PCSK5 ABLIM1 GADD45B CRKL SEC14L2 PACSIN2 RANGAP1 DAAM1 EIF5 SGK2 TBL1X DHODH FA2H CSK PPP1R13L ERF MET AGFG2 SFXN3 DAO FANCE PRLR PROX1 AKAP1 NCOA3 RREB1 LRRFIP1 MAP2K2 ZFP36 MPST PALLD MTUS1 PSMC3IP ERAL1 CA1…
0.000345940390469043	55	583	1.94094407737893	FULCHER INFLAMMATORY RESPONSE LECTIN VS LPS UP	http://www.gsea-msigdb.org/gsea/msigdb/cards/FULCHER_INFLAMMATORY_RESPONSE_LECTIN_VS_LPS_UP	VCL H6PD TBC1D22A HIPK2 ACTN1 MAP3K13 FKBP5 MFNG RGCC TSC22D1 VAC14 SYT17 CSK MET FN1 ETV3 NENF GALNT12 FABP3 ACO1 ACSL3 GOT2 C3 SLC41A2 TUBB2A GPAT3 GLTP ANP32A ABHD2 FCGR2A GFOD1 TIAM1 RAB11FIP1 TM2D1 COX18 MTMR14 SLC3A2 SERINC2 TAPT1 TRABD NET1 GPR160 B3GNT5 NDUFV2 CSF1 SPIN4 AKR1C1 AKR1C3 SULF2 ACSL5 MT1H CKLF PHLDA2 CRIM1 CLN8
0.000345940390469043	44	425	2.13001486515184	BOQUEST STEM CELL CULTURED VS FRESH UP	http://www.gsea-msigdb.org/gsea/msigdb/cards/BOQUEST_STEM_CELL_CULTURED_VS_FRESH_UP	GUCY1B1 RORA TGFBR3 PPP1R15A DSP GADD45B EIF5 SRPX2 MET HLF BCHE FN1 MAN1C1 ABCC4 ID1 TSPAN8 ZFP36 APOL3 MTUS1 AOC3 ACLY SERPINE2 KLF4 ANGPTL2 FGF2 PIK3R1 TSC22D3 MELK CLMN TMEM135 PCLAF ANGPTL4 CDH2 NINJ2 SYNPO TRIB1 EIF1 CD34 MAF AKR1C1 COL14A1 ACSL5 ZBTB10 CDKN1C
0.00046241124869359	93	1183	1.61739870792912	PEREZ TP53 TARGETS	http://www.gsea-msigdb.org/gsea/msigdb/cards/PEREZ_TP53_TARGETS	MAD1L1 ARID1B NTN1 FGFR3 POLR1A RORA SLC46A1 TOLLIP GRHL2 GNAS P2RX7 KDM2B LAMB4 WHRN EFNA2 FA2H HPN TSPAN14 FAM149A CHKA SPRING1 NEDD9 MAN1C1 GALNT12 IRF2BPL ACO1 HVCN1 ARFGEF2 DOK4 FRMD8 EDN2 TUBGCP6 MCHR1 CHAC1 FBXO44 KRBA1 RAPGEF5 KSR1 SLC47A1 MINDY1 LIMD1 MEGF10 SHROOM2 SLC25A25 SOGA1 CNKSR3 RETREG1 FAM167A GNA14 SCAF4 FZD1 TSC22D3 WIPI2 KCNB1 KALRN INTU ADGRV1 ADCY1 MICALL2 ABCA1 RASEF ZCCH…
0.00046241124869359	16	86	3.82772227352867	SASSON RESPONSE TO GONADOTROPHINS DN	http://www.gsea-msigdb.org/gsea/msigdb/cards/SASSON_RESPONSE_TO_GONADOTROPHINS_DN	MAP2K3 VCL ACTN1 ITGB5 ABLIM1 CARD10 RANGAP1 CAPZA1 TUBB2A DYRK3 ARL6IP5 MAPRE2 TRIB1 ATP2A2 PTPN1 CDKN1C
0.00046241124869359	49	504	2.0002507019655	DUTERTRE ESTRADIOL RESPONSE 24HR DN	http://www.gsea-msigdb.org/gsea/msigdb/cards/DUTERTRE_ESTRADIOL_RESPONSE_24HR_DN	HIVEP2 TRAM2 EVI5 MECOM BMF TSPAN12 PDLIM1 RASD1 NEDD9 FN1 PPL ACSL3 PALLD AKIRIN2 PARP9 PDE5A PRICKLE1 GULP1 FAM171B PHLDB2 TMEM45B GUCY1A2 ZDHHC7 TSC22D3 SIM2 LRATD1 ADGRV1 ABCA1 RASEF TCP11L2 DDIT4 LDLRAD4 EFNA1 UGP2 CDH2 EMB SYNPO ORMDL3 ABLIM3 TRIB1 MSRB3 YPEL2 TMPRSS2 TACSTD2 TLE1 S100A10 SFMBT2 CRIM1 CLN8
0.00046241124869359	8	21	7.83771703627299	MINGUEZ LIVER CANCER VASCULAR INVASION DN	http://www.gsea-msigdb.org/gsea/msigdb/cards/MINGUEZ_LIVER_CANCER_VASCULAR_INVASION_DN	PON1 MASP2 MYLK RCL1 SLC38A4 PIK3R1 MAT1A CYP3A4
0.000468758436256607	37	338	2.2521842223314	PHONG TNF RESPONSE NOT VIA P38	http://www.gsea-msigdb.org/gsea/msigdb/cards/PHONG_TNF_RESPONSE_NOT_VIA_P38	HIVEP2 MAP2K3 TRIO SP100 BCL3 ZFHX4 DNAJC3 MEGF9 DNMBP PPIF PLXNA1 PROX1 MREG MTUS1 ETS1 TUBB2A RGS3 EPHA2 BSDC1 JAK1 FZD5 ABCA1 ARHGEF40 ABTB2 NAV2 EFNA1 ABLIM3 TRIB1 NET1 CSF1 NR2F2 TPCN1 FNBP1 MYO1C PHACTR4 ZBTB10 PHLDA2
0.000510845940348678	9	28	6.61307374935534	WANG RESPONSE TO ANDROGEN UP	http://www.gsea-msigdb.org/gsea/msigdb/cards/WANG_RESPONSE_TO_ANDROGEN_UP	RRP12 GNAI3 EVI5 HMGCR ACSL3 BMPR1B MAF INSIG1 ZBTB10
0.000510845940348678	63	717	1.80775795658807	CREIGHTON ENDOCRINE THERAPY RESISTANCE 3	http://www.gsea-msigdb.org/gsea/msigdb/cards/CREIGHTON_ENDOCRINE_THERAPY_RESISTANCE_3	CP SNCAIP FAM107B EVI5 RORA GNAS DNAJC3 TSC22D1 SYT17 CYP3A5 AGFG2 TMEM245 SUSD1 PIP5K1B SH3PXD2A CYP2C18 HMGCR PPL GALNT12 ACSL3 ARFGEF2 C3 TNFRSF19 MTUS1 SLC35D2 RIN2 CNDP2 HMGCS2 CD164 BIN1 TACC2 GPAT3 PDE5A SLC27A2 WDR45B LBR LIMD1 OCIAD2 NRBF2 EIF4EBP2 TMEM45B GNA14 NR2F6 LRATD1 FZD5 KRTCAP2 SLC16A9 CASP7 CLMN UGP2 SNTB1 DPY19L2 TRAK1 TMPRSS2 UQCR10 INSIG1 TPCN1 FAM217B NOL4L TBC1D8 LYN CRIM…
0.000562666145104817	22	153	2.95835397937755	SARRIO EPITHELIAL MESENCHYMAL TRANSITION DN	http://www.gsea-msigdb.org/gsea/msigdb/cards/SARRIO_EPITHELIAL_MESENCHYMAL_TRANSITION_DN	CDH1 SNCAIP FGFR3 TGFBR3 FOSL2 TUT7 DSP RGCC DSC3 FGFBP1 DST TSC22D3 PDZK1IP1 PLXNB1 EEF2 EFNA1 PC C1S TACSTD2 INSIG1 PSAP CDKN1C
0.000564946790750034	27	213	2.60797274622464	CAIRO HEPATOBLASTOMA CLASSES DN	http://www.gsea-msigdb.org/gsea/msigdb/cards/CAIRO_HEPATOBLASTOMA_CLASSES_DN	PON1 HIVEP2 MTMR11 ITIH4 MYLK TUT7 TSC22D1 AQP9 DAO MAN1C1 FABP3 ARL6IP5 GFOD1 SERPING1 TSC22D3 HPD ZCCHC24 HTRA1 LDB2 SYNPO C1S TRAK1 GAS6 NTF3 KANK3 ACSL5 CTXND1
0.000605028584548191	36	331	2.23765637440422	KINSEY TARGETS OF EWSR1 FLII FUSION DN	http://www.gsea-msigdb.org/gsea/msigdb/cards/KINSEY_TARGETS_OF_EWSR1_FLII_FUSION_DN	VCL TBC1D22A TGFBR3 GNAS FN1 LRRFIP1 DOK4 SLC35D2 RIN2 ANGPTL2 RGS3 GULP1 DST PID1 FZD1 WIPI2 LMNA DLC1 ZCCHC24 EFNA1 YPEL2 BAIAP2 SPHK1 CDC42EP4 TRAK1 AKR1C1 AKR1C3 NCOR2 SULF2 SRGAP1 PSAP S100A10 RORB COL5A2 HEXA KIF26B
0.00068788932183662	53	576	1.89309441436021	MASSARWEH TAMOXIFEN RESISTANCE UP	http://www.gsea-msigdb.org/gsea/msigdb/cards/MASSARWEH_TAMOXIFEN_RESISTANCE_UP	ICA1 TRAM2 MYLK CERK DENND3 HPN TMEM245 RASD1 FAM149A SPRING1 AGMAT GALNT12 IRF2BPL FLVCR2 LGALSL ARAP3 PREX1 ZFP36 MTUS1 RIN2 PDZD2 HMGCS2 CYP2J2 PDGFRA CD164 SLC41A2 KLF4 FCHSD2 TACC2 GLTP WDR45B FAM171B IQGAP2 DOCK5 TMEM45B PTPN14 GUCY1A2 SIM2 LRATD1 CASP7 TMEM135 TAPT1 ORMDL3 NET1 GPR160 BAIAP2 TRAK1 TACSTD2 SFMBT2 COL5A2 TBC1D8 RNF103 ABCC6
0.000701217991643513	29	242	2.46548020407554	UDAYAKUMAR MED1 TARGETS DN	http://www.gsea-msigdb.org/gsea/msigdb/cards/UDAYAKUMAR_MED1_TARGETS_DN	MAP3K9 IFRD1 TRIO ST6GAL1 FOSL2 GNAS GADD45B RIOK3 HERC1 DENND3 ERF DNMBP PALLD CPM KLF4 TLE3 TPM1 TSC22D3 MAPKAPK2 ABTB2 HSPBAP1 EFNA1 REPS2 ACYP2 TRIB1 FRAT2 ZXDA RASSF9 CDKN1C
0.000701217991643513	27	217	2.55989951587949	KIM WT1 TARGETS UP	http://www.gsea-msigdb.org/gsea/msigdb/cards/KIM_WT1_TARGETS_UP	MAP3K9 MAP2K3 VCL TRIO ACTN1 FOSL2 CARD10 SRSF5 COBL DNMBP TNFAIP1 MYH10 PDGFRA ETS1 FN3KRP EPHA2 ABHD10 TIAM1 SH2B2 OTUD4 CDH2 TRIB1 BAIAP2 SPHK1 CSF1 CDC42SE1 PHLDA2
0.00074086318114209	27	218	2.54815685754976	CAIRO LIVER DEVELOPMENT DN	http://www.gsea-msigdb.org/gsea/msigdb/cards/CAIRO_LIVER_DEVELOPMENT_DN	BRCA1 CDH1 H6PD ITIH4 ITIH1 ST6GAL1 CPB2 JAK2 AQP9 HERC1 FAH HPN OPRM1 KNG1 FN1 C3 HMGCS2 BHMT SERPING1 LIPC GLDC PIPOX TMPRSS2 PCYT2 PSAP ABCC6 SERPINA10
0.000743914018044884	28	231	2.49381905699595	ZWANG CLASS 3 TRANSIENTLY INDUCED BY EGF	http://www.gsea-msigdb.org/gsea/msigdb/cards/ZWANG_CLASS_3_TRANSIENTLY_INDUCED_BY_EGF	HIVEP2 BCL3 RORA FOSL2 PPP1R15A FKBP5 DENND3 COBL DNMBP IRF2BPL ATXN1 ETS1 CEMIP2 KLF4 MYPN TLE3 EPHA2 PHLDB2 NRG1 DLC1 RPUSD2 WEE1 TRIB1 B3GNT5 ZBTB38 TACSTD2 PPTC7 VGLL3
0.000768647948726965	32	284	2.31819799664413	GENTILE UV HIGH DOSE DN	http://www.gsea-msigdb.org/gsea/msigdb/cards/GENTILE_UV_HIGH_DOSE_DN	HERPUD1 CASP8 THUMPD1 FOSL2 XPO1 SSH1 ITGA6 CRKL TBL1X MET SMURF2 SRSF3 NCOA3 ID1 ZFP36 NASP PDGFRA LBR TSC22D3 NR2F6 WEE1 DDIT4 HAS2 ATP2A2 FBXO46 NDUFV2 PLA2G6 NTF3 POM121 PTPN1 TLE1 COL13A1
0.000768647948726965	50	537	1.91564313037399	WEST ADRENOCORTICAL TUMOR DN	http://www.gsea-msigdb.org/gsea/msigdb/cards/WEST_ADRENOCORTICAL_TUMOR_DN	ZMYND11 MYLK THUMPD1 FTSJ1 RORA SREBF1 KCNN2 RAPGEF4 ABLIM1 CERK SRSF5 HNF4A FAH FGF12 FLVCR2 C3 FLRT1 ZFP36 MPST ZNF331 COX16 PDGFRA ARMC9 VEZF1 NFIC SLC47A1 EPHA2 DNAJB12 SERPING1 DOCK1 KCTD14 PID1 EEF1A1 FZD1 PHKG1 MICALL2 ACSF2 UBB MGMT CDH2 RPL38 CD34 CDC42EP4 C1S ACSM5 CSF1 PLA2G6 NR2F2 LUZP2 MT1H
0.000775811156043593	16	93	3.53961414541361	GRAHAM CML QUIESCENT VS NORMAL QUIESCENT UP	http://www.gsea-msigdb.org/gsea/msigdb/cards/GRAHAM_CML_QUIESCENT_VS_NORMAL_QUIESCENT_UP	CD38 RGCC PDLIM1 PPIF MPST MYH10 CA1 SERPINE2 TUBB2A KIF11 TPM1 CENPU LMNA DLC1 MELK PCLAF
0.000775811156043593	24	183	2.69823045511037	LEE LIVER CANCER SURVIVAL UP	http://www.gsea-msigdb.org/gsea/msigdb/cards/LEE_LIVER_CANCER_SURVIVAL_UP	MASP2 ABCC2 ITIH1 CPB2 SEC14L2 AQP9 KNG1 CYP2J2 ASGR1 TTBK1 SERPING1 HPD CYP3A4 SLC2A2 INSR PC PIPOX ACSM5 PCYT2 INSIG1 WNK3 NF1 DIO1 CCL16
0.000798632504421908	68	815	1.71660428340458	BUYTAERT PHOTODYNAMIC THERAPY STRESS UP	http://www.gsea-msigdb.org/gsea/msigdb/cards/BUYTAERT_PHOTODYNAMIC_THERAPY_STRESS_UP	MAP3K9 HIVEP2 HERPUD1 GNAI3 MARK3 FOSL2 HSP90AA1 DLGAP4 PPP1R15A SNAP23 DAAM1 EIF5 RIOK3 TSC22D1 FA2H MEGF9 MTPAP PPIF UGDH CPT1A CHKA PPL NCOA3 ARFGEF2 DOK4 ZFP36 CHAC1 PALLD MTUS1 ZNF557 PDZD2 ABI1 KLF4 TJAP1 TUBB2A FGF2 DYRK3 SLC25A38 NRBF2 CELF1 DST RAB11FIP1 NRG1 SIM2 BSDC1 RALGDS HSPA4L ABCA1 TSC1 ABTB2 RAB8B NDEL1 NAV2 FAM102A SLC3A2 DDIT4 CDKN2AIP HSPBAP1 INSR TRIB1 EIF1 PDE4DIP PLCD1 AKR…
0.000883923309184296	29	248	2.40583148946081	HSIAO LIVER SPECIFIC GENES	http://www.gsea-msigdb.org/gsea/msigdb/cards/HSIAO_LIVER_SPECIFIC_GENES	C8B ABCC2 CP ITIH4 ITIH1 CPB2 FAH HPN CYP2C18 SC5D KNG1 C3 HMGCS2 CYP2J2 ASGR1 BHMT SERPING1 NAT2 HPD CYP3A4 SLC2A2 LIPC CDH2 C1S AKR1C1 NCOR2 LPA ABCC6 SERPINA6
0.00092350350491466	81	1028	1.62110368174858	NUYTTEN EZH2 TARGETS UP	http://www.gsea-msigdb.org/gsea/msigdb/cards/NUYTTEN_EZH2_TARGETS_UP	HERPUD1 SP100 MAP3K13 ITGB5 ZFHX4 JAK2 DESI1 EIF5 SRPX2 BMF DENND3 SIPA1L3 TMEM106B PPIF PLXNA1 FN1 SCP2 MREG FLVCR2 LGALSL NCOA3 RNF114 TSPAN8 APOL3 EFR3A CEMIP2 AKIRIN2 SERPINE2 CKAP4 KLF4 TUBB2A FGFBP1 PARP9 SCARB2 POC1B SLC15A4 TPM1 PTPRF DYRK3 GULP1 PHLDB2 COMMD10 CREB5 EIF4EBP2 SETBP1 KCNB1 LRATD1 TEKT4 FZD5 CASP7 ABTB2 RAB8B ANPEP FAM102A ANGPTL4 DDIT4 MLKL ACYP2 PRKCE ATP2A2 BAIAP2 SPHK1 …
0.000940736132462494	14	75	3.84048134777377	CHEBOTAEV GR TARGETS UP	http://www.gsea-msigdb.org/gsea/msigdb/cards/CHEBOTAEV_GR_TARGETS_UP	ST6GAL1 FKBP5 TTC28 PMM1 PDGFRA GULP1 DDIT4L IQGAP2 DOCK5 KCTD14 FZD1 TRAK1 SULF2 RASSF9
0.000940736132462494	15	85	3.63070715650881	SASSON RESPONSE TO FORSKOLIN DN	http://www.gsea-msigdb.org/gsea/msigdb/cards/SASSON_RESPONSE_TO_FORSKOLIN_DN	MAP2K3 VCL ACTN1 ITGB5 ABLIM1 CARD10 RANGAP1 CAPZA1 PTPRF DYRK3 ARL6IP5 MAPRE2 TRIB1 PTPN1 CDKN1C
0.000991144302974954	74	919	1.65666652262898	KRIGE RESPONSE TO TOSEDOSTAT 6HR UP	http://www.gsea-msigdb.org/gsea/msigdb/cards/KRIGE_RESPONSE_TO_TOSEDOSTAT_6HR_UP	IFRD1 CCDC88C CASP8 HIPK2 SP100 FTSJ1 BCL3 FOSL2 SSH1 PPP1R15A FAM118A RANGAP1 EIF5 RIOK3 TBL1X CCDC130 MTPAP SH3PXD2A UHRF1BP1L SLC29A1 ERGIC1 UMPS IRF2BPL BCL11A RCL1 PREX1 NCOA3 ATXN1 LRRFIP1 ABCC4 CHAC1 CLN6 NASP ETS1 TTYH3 KLF4 LRPPRC GPAT3 USO1 USP3 ABHD2 KSR1 PTH2R OSBPL11 SETD7 GFOD1 RETREG1 SCAF4 RAB11FIP1 TSC22D3 BSDC1 JAK1 TM2D1 MTHFD2L ZCCHC24 RET RAB8B TMEM135 SLC3A2 DDIT4 SEMA4C TAP…
0.00104263920711994	14	76	3.78994869846095	YAMASHITA LIVER CANCER STEM CELL DN	http://www.gsea-msigdb.org/gsea/msigdb/cards/YAMASHITA_LIVER_CANCER_STEM_CELL_DN	MASP2 C8B FKBP5 GADD45B HNF4A HMGCR KNG1 ACSL3 MAP2K2 SLC27A2 CYP3A4 FABP5 CYP8B1 ACSL5
0.00161024984860897	25	206	2.49684553643405	MCBRYAN PUBERTAL BREAST 3 4WK UP	http://www.gsea-msigdb.org/gsea/msigdb/cards/MCBRYAN_PUBERTAL_BREAST_3_4WK_UP	CDH1 TFAP2C COMT DSP C20orf27 SRPX2 SC5D FN1 MLPH TSPAN8 ACLY CEMIP2 SHROOM3 PGAP2 TMEM45B PTPN14 FZD1 KCNB1 LRATD1 ACSF2 KRT8 HAS2 PRKCE TMPRSS2 TACSTD2
0.00162114908832011	34	326	2.14575535425572	FARMER BREAST CANCER APOCRINE VS BASAL	http://www.gsea-msigdb.org/gsea/msigdb/cards/FARMER_BREAST_CANCER_APOCRINE_VS_BASAL	CDH1 TRMT11 SREBF1 CIRBP RBBP8 FAH ETFB ABHD11 PDLIM1 UGDH SC5D HMGCR PRLR MLPH BCL11A ACSL3 MTUS1 HMGCS2 CYP2J2 DSC3 KIF11 LBR PIK3R1 TSC22D3 FABP5 MELK TMEM135 NAV2 TMPRSS2 PCLO LYN TRIL ABCC6 BMERB1
0.00167989785929498	64	776	1.69682533774982	RODRIGUES THYROID CARCINOMA POORLY DIFFERENTIATED DN	http://www.gsea-msigdb.org/gsea/msigdb/cards/RODRIGUES_THYROID_CARCINOMA_POORLY_DIFFERENTIATED_DN	TSPAN6 HIVEP2 SNX1 ARID1B PIGV HIPK2 MYLK TBC1D1 TGFBR3 GRHL2 SNAP23 FKBP5 ABLIM1 CIRBP GADD45B TSC22D1 HERC1 EHD4 TSPAN12 TMEM106B PRKAG2 NEDD9 SLC29A1 BBX PCYOX1 PROX1 AKAP1 ATXN1 LRRFIP1 ZNF331 RAPGEF5 SORL1 SCARB2 CRTC3 KSR1 NFIC LIMD1 PID1 MSI2 BSDC1 PRMT2 TM2D1 FZD5 CLMN EFNA1 KRT8 ORMDL3 SNTB1 NET1 GPR160 MAF CDC42EP4 DEXI TRAK1 NR2F2 MRTFB TPCN1 AKR1C1 FNBP1 NF1 MDM4 SAMD13 LYRM9 RBM8A
0.00169579421837904	22	170	2.6625185814398	UEDA PERIFERAL CLOCK	http://www.gsea-msigdb.org/gsea/msigdb/cards/UEDA_PERIFERAL_CLOCK	AK2 MAP2K3 H6PD HERPUD1 THRAP3 HSP90AA1 TSC22D1 AQP9 CPT1A CHKA SLC29A1 HMGCR RCL1 TUBB2A ANP32A SLC2A2 ONECUT1 DHCR7 GLDC CYP8B1 TLE1 S100A10
0.0017457530722516	25	208	2.47283740627603	VANTVEER BREAST CANCER ESR1 UP	http://www.gsea-msigdb.org/gsea/msigdb/cards/VANTVEER_BREAST_CANCER_ESR1_UP	SNX1 SREBF1 IGBP1 CIRBP SEC14L2 PRLR MREG PREX1 ARMC9 BMPR1B MINDY1 SFXN5 TMEM25 CCDC74B MSI2 RETREG1 C9orf116 RASEF FAM102A TAPT1 ZNF552 ACBD4 RNF103 ITPK1 BMERB1
0.00184300206547891	46	503	1.88151954697806	MARTORIATI MDM4 TARGETS FETAL LIVER DN	http://www.gsea-msigdb.org/gsea/msigdb/cards/MARTORIATI_MDM4_TARGETS_FETAL_LIVER_DN	ZMYND11 MATR3 SNX1 VCL THRAP3 GNAI3 PLXNA2 MECOM DDX18 RANGAP1 TBL1X TNFAIP1 HMGCR UMPS RCOR3 IRF2BPL BCL11A ACO1 MLLT1 PDGFRA ETS1 CKAP4 ANGPTL2 KIF11 SHROOM3 COP1 PIK3R1 CELF1 FZD1 MAPKAPK2 FZD5 LRRC58 SLC2A2 OTUD4 AMN SHOX2 CDH2 CBX2 SLC16A13 MAF TMPRSS2 MSL1 PSAP MDM4 COL5A2 RBFOX2
0.00184300206547891	67	828	1.66480493207067	WAKABAYASHI ADIPOGENESIS PPARG RXRA BOUND 8D	http://www.gsea-msigdb.org/gsea/msigdb/cards/WAKABAYASHI_ADIPOGENESIS_PPARG_RXRA_BOUND_8D	IFRD1 CASP8 NTN1 MYLK ZFAT PLOD1 UPB1 SNRPD3 POLR3H CERK RIOK3 CD99L2 FAH ETFB GSK3A TSPAN12 LZTS2 CPT1A SPRING1 GAPDH PCYOX1 ETV3 IRF2BPL HJURP ACSL3 ABCC4 MPST MTUS1 EFR3A COQ3 STARD13 PDGFRA KAT7 ABI1 FGF2 SCARB2 ZCRB1 KSR1 SLC25A25 EIF4EBP2 CNKSR3 PSMD4 LMNA ZNF326 DLC1 NDEL1 FAM102A EEF2 UBXN6 ANGPTL4 MLKL ABHD15 ACYP2 ORMDL3 PC NET1 ZBTB38 COX14 TRAK1 PLA2G6 NR2F2 STK40 TLE1 MYO1C ZBTB14 SL…
0.00187090151037962	41	430	1.96170766518344	BAELDE DIABETIC NEPHROPATHY DN	http://www.gsea-msigdb.org/gsea/msigdb/cards/BAELDE_DIABETIC_NEPHROPATHY_DN	TRAM2 MYLK SP100 TGFBR3 FOSL2 HSP90AA1 ITGB5 XPO1 ULK2 CDV3 FGF9 MEGF9 NEDD9 ACSL3 ATXN1 PALLD DPP6 EFR3A SEC61G CD164 ABI1 TUBB2A GULP1 IQGAP2 DST PTPN14 TSC22D3 OTUD4 SERINC5 CACNB2 HTRA1 UGP2 SYNPO ATP2A2 PDE4DIP C1S PDE4B FNBP1 KLHL9 CDKN1C CRIM1
0.00190717270583836	43	460	1.92322241406373	CHARAFE BREAST CANCER LUMINAL VS MESENCHYMAL DN	http://www.gsea-msigdb.org/gsea/msigdb/cards/CHARAFE_BREAST_CANCER_LUMINAL_VS_MESENCHYMAL_DN	VCL TRIO TRAM2 MYLK ASB1 TBC1D1 ACTN1 FOSL2 MET TMEM245 BCHE ARAP3 BICC1 HJURP ABCC4 ETS1 DOCK10 SERPINE2 BIN1 TPM1 EPHA2 GULP1 PHLDB2 PRSS12 FOXQ1 ZCCHC24 ARHGEF40 HTRA1 RAB8B NDEL1 SHOX2 HAS2 MSRB3 B3GNT5 C1S PRR16 AKR1C3 COL13A1 SLC35B4 TMEM35B ETV5 LYN CRIM1
0.00195583798585562	61	736	1.70518266363208	KRIEG HYPOXIA NOT VIA KDM3A	http://www.gsea-msigdb.org/gsea/msigdb/cards/KRIEG_HYPOXIA_NOT_VIA_KDM3A	HIVEP2 RFC1 TRIO CP FAM107B FTSJ1 ITGB5 KDM2B CRKL MFNG CARD10 SMS CSPP1 PPP1R13L SUSD1 RAPGEF1 SMURF2 GAPDH SRSF3 ERGIC1 FGF12 HJURP BFSP1 MTUS1 SEC61G RIN2 MYH10 STARD13 KRBA1 ETS1 SERPINE2 TTYH3 KIF11 FAM117B SLC15A4 GLTP TPM1 WDR45B EPHA2 CENPU PTPN14 RETREG1 ADAMTS3 FZD1 JAK1 MELK ABTB2 ANGPTL4 SLC3A2 DDIT4 SPHK1 KCMF1 TMEM45A CAPN12 INSIG1 FNBP1 ZNF292 PPTC7 TBC1D8 CCDC85C UHRF1
0.00215470687379648	26	225	2.37744083433614	COLDREN GEFITINIB RESISTANCE DN	http://www.gsea-msigdb.org/gsea/msigdb/cards/COLDREN_GEFITINIB_RESISTANCE_DN	CDH1 GUCY1B1 GRHL2 GNAS COMT SRPX2 PPL RNF114 CYP2J2 FGFBP1 PDE5A FAM171B TMEM45B CENPU DST KALRN RASEF WEE1 REPS2 EMB LRG1 RHOD GPR160 DOK7 TMEM125 TACSTD2
0.00220549144698332	55	646	1.75165696147355	BUYTAERT PHOTODYNAMIC THERAPY STRESS DN	http://www.gsea-msigdb.org/gsea/msigdb/cards/BUYTAERT_PHOTODYNAMIC_THERAPY_STRESS_DN	AK2 VCL USP13 TRAM2 PLXNA2 ZFHX4 CARD10 SNU13 TBL1X DHODH ETFB PEX12 SMURF2 TNFAIP1 NAA40 FN1 MLPH MREG MRPS14 HJURP TTPAL ID1 CLN6 NASP COX16 OSTF1 FGFBP1 ANP32A EPHA2 C1orf216 PGAP2 KCTD14 TSEN2 ADAMTS3 N6AMT1 FZD1 APEX2 SCAND1 SYNPO ATP2A2 LMNB2 MRPS11 UQCR10 TACSTD2 PRR16 BRCC3 ANKFY1 NCOR2 LAGE3 ACSL5 ZBTB14 CKLF ZBED8 RBM8A CRIM1
0.00226846775551702	14	83	3.47031447087991	NELSON RESPONSE TO ANDROGEN UP	http://www.gsea-msigdb.org/gsea/msigdb/cards/NELSON_RESPONSE_TO_ANDROGEN_UP	ACTN1 FKBP5 SMS TSC22D1 UGDH ACSL3 ABCC4 KLF4 ABHD2 IQGAP2 KRT8 MAF TMPRSS2 ZBTB10
0.00253491262053258	32	309	2.13064152442373	PASINI SUZ12 TARGETS DN	http://www.gsea-msigdb.org/gsea/msigdb/cards/PASINI_SUZ12_TARGETS_DN	VCL FAM107B ACTN1 FOSL2 GNAS DSP SH3PXD2A FN1 ARAP3 LRRFIP1 TNFRSF19 PALLD MYH10 ETS1 TTYH3 PRICKLE1 TPM1 ABHD2 LIMD1 PHLDB2 SETD7 ABTB2 KRT8 CDH2 TMEM43 TRIB1 TMPRSS2 CSF1 S100A10 MYO1C KLHL9 VGLL3
0.00258415559521415	22	177	2.5572212364111	BERTUCCI MEDULLARY VS DUCTAL BREAST CANCER DN	http://www.gsea-msigdb.org/gsea/msigdb/cards/BERTUCCI_MEDULLARY_VS_DUCTAL_BREAST_CANCER_DN	MYLK ACTN1 ITGB5 TTC28 DAAM1 SRPX2 SH3PXD2A LGALSL ACSL3 EDN2 AOC3 MYH10 STARD13 PDE5A PRICKLE1 PTPN14 GUCY1A2 DLC1 ZCCHC24 MMGT1 MSRB3 ZNF727
0.00270096402277052	5	10	10.2870036101083	TSUDA ALVEOLAR SOFT PART SARCOMA	http://www.gsea-msigdb.org/gsea/msigdb/cards/TSUDA_ALVEOLAR_SOFT_PART_SARCOMA	PACSIN2 MET PRKAG2 MAPKAPK2 LYN
0.00270096402277052	49	560	1.80022563176895	CHICAS RB1 TARGETS CONFLUENT	http://www.gsea-msigdb.org/gsea/msigdb/cards/CHICAS_RB1_TARGETS_CONFLUENT	ICA1 TRAM2 MYLK KCNN2 MECOM ITGA6 CARD10 KIAA0930 NALCN PRKAG2 PDLIM1 FN1 MAN1C1 TNFRSF19 PALLD MTUS1 CPM DOCK10 ANGPTL2 TUBB2A KIF11 PARP9 PDE5A PRICKLE1 TPM1 FAM171B LIMD1 SHROOM2 SERPING1 CNKSR3 LMNA PRSS12 MELK PCLAF ANPEP NAV2 SGCD SYNPO MSRB3 C1S GAS6 NR2F2 S100A10 ITGBL1 COL5A2 VGLL3 UBE2V1 TMEM200B UHRF1
0.00271289908915918	7	22	6.54627502461437	WANG RESPONSE TO FORSKOLIN UP	http://www.gsea-msigdb.org/gsea/msigdb/cards/WANG_RESPONSE_TO_FORSKOLIN_UP	RRP12 GNAI3 EVI5 HMGCR ACSL3 BMPR1B INSIG1
0.00285332588069989	13	75	3.56616125150421	ANDERSEN LIVER CANCER KRT19 DN	http://www.gsea-msigdb.org/gsea/msigdb/cards/ANDERSEN_LIVER_CANCER_KRT19_DN	ITIH1 PCYOX1 HMGCS2 SLC41A2 SLC25A25 SERPING1 HPD CYP3A4 PC ACSL5 UGT2B17 DIO1 ABCC6
0.00298741381573731	42	458	1.88669935207227	HELLER HDAC TARGETS SILENCED BY METHYLATION UP	http://www.gsea-msigdb.org/gsea/msigdb/cards/HELLER_HDAC_TARGETS_SILENCED_BY_METHYLATION_UP	CDH1 PIGV FGFR3 KCNN2 TFAP2C ITGA6 SNAP23 MET TSPAN12 SFXN3 NEDD9 FN1 SCP2 PPL ACSL3 C3 ID1 ZNF557 SERPINE2 ARMC9 BIN1 TUBB2A TPM1 DYRK3 EIF4EBP2 FZD5 MAP9 MICALL2 ABTB2 ATF7IP2 BAIAP2 GLDC C1S PCLO COL14A1 AKR1C3 PSAP ITGBL1 MT1H CDKN1C PHLDA2 RBFOX2
0.00298741381573731	14	86	3.34925698933759	CHIANG LIVER CANCER SUBCLASS UNANNOTATED UP	http://www.gsea-msigdb.org/gsea/msigdb/cards/CHIANG_LIVER_CANCER_SUBCLASS_UNANNOTATED_UP	CP RORA MAP3K13 ARHGEF10L SORL1 GPAT3 PIK3R1 BHMT DOCK5 SLC25A18 LPA NSUN6 NBPF11 MUC20
0.00304992961800466	41	444	1.89985201808307	MITSIADES RESPONSE TO APLIDIN UP	http://www.gsea-msigdb.org/gsea/msigdb/cards/MITSIADES_RESPONSE_TO_APLIDIN_UP	IFRD1 MAP2K3 HERPUD1 BCL3 RORA MAP3K13 TUT7 PPP1R15A GNAS DDX18 WHRN GADD45B SRSF5 RIOK3 CCDC130 DENND3 PIP5K1B SC5D CHKA CXCR4 RNF114 MTUS1 KLF4 TJAP1 TACC2 TLE3 KSR1 NRBF2 TSC22D3 BSDC1 JAK1 OTUD4 NDEL1 SLC3A2 CDKN2AIP LDLRAD4 DDX19A TRIB1 EIF1 FNBP1 NCOR2
0.00326466381028844	23	194	2.43918642301537	YAGI AML FAB MARKERS	http://www.gsea-msigdb.org/gsea/msigdb/cards/YAGI_AML_FAB_MARKERS	TBPL1 VCL FGFR3 ULK2 ITGA6 SFXN3 SC5D ACO1 ATXN1 MYH10 CD164 CPM SERPINE2 SORL1 GIT2 TPM1 ADAMTS3 DLC1 LDLRAD4 NET1 PLA2G6 AKR1C1 S100A10
0.00333804337890731	133	1981	1.38129377096861	PILON KLF1 TARGETS DN	http://www.gsea-msigdb.org/gsea/msigdb/cards/PILON_KLF1_TARGETS_DN	AK2 CD38 IFRD1 CCDC88C ARID1B THRAP3 CASP8 FAM107B THUMPD1 POLR1A DNAJA2 ACTN1 NCBP3 MARK3 ARHGAP15 XPO1 KDM2B ITGA6 CDV3 ABLIM1 MFNG CARD10 SNU13 PACSIN2 RIOK3 TBL1X SMS DNAJC3 RGCC DCTN6 SIPA1L3 SUSD1 MTPAP TSPAN14 SMURF2 UGDH UHRF1BP1L NEDD9 SRSF3 RNF130 ERGIC1 UMPS GPD2 PCYOX1 SCP2 ETV3 BCL11A RCL1 ARAP3 CXCR4 HJURP PREX1 RREB1 LRRFIP1 ABCC4 MTUS1 PSMC3IP ACLY EFR3A NASP ETS1 CEMIP2 CD164 DOC…
0.00337659043313893	22	182	2.48696790574047	LASTOWSKA NEUROBLASTOMA COPY NUMBER UP	http://www.gsea-msigdb.org/gsea/msigdb/cards/LASTOWSKA_NEUROBLASTOMA_COPY_NUMBER_UP	BRCA1 MAP2K3 NTN1 NCBP3 ULK2 RASD1 SMURF2 TNFAIP1 AKAP1 MED9 KSR1 ASGR1 MSI2 ANKRD40 NDEL1 RPL38 CBX2 BAIAP2 ACBD4 ANKFY1 SUMO2 MYO1C
0.00351015844556031	61	758	1.65569187392244	KRIGE RESPONSE TO TOSEDOSTAT 24HR UP	http://www.gsea-msigdb.org/gsea/msigdb/cards/KRIGE_RESPONSE_TO_TOSEDOSTAT_24HR_UP	IFRD1 CCDC88C CASP8 HIPK2 SP100 BCL3 FOSL2 SSH1 PPP1R15A EIF5 RIOK3 TBL1X CCDC130 SH3PXD2A UHRF1BP1L IRF2BPL PREX1 NCOA3 ATXN1 LRRFIP1 CHAC1 NASP ETS1 TTYH3 KLF4 GPAT3 USO1 USP3 ABHD2 KSR1 PTH2R OSBPL11 SETD7 RETREG1 SCAF4 RAB11FIP1 TSC22D3 BSDC1 PRMT2 JAK1 TM2D1 ZCCHC24 RET ARHGEF40 RAB8B TMEM135 SLC3A2 DDIT4 SEMA4C TAPT1 KRCC1 SNTB1 EIF1 B3GNT5 ZNF569 IGF2R NOL4L MDM4 ZBED8 ETV5 PHLDA2
0.00359551164818238	32	318	2.07034034920419	RUTELLA RESPONSE TO CSF2RB AND IL4 DN	http://www.gsea-msigdb.org/gsea/msigdb/cards/RUTELLA_RESPONSE_TO_CSF2RB_AND_IL4_DN	HERPUD1 TBC1D1 ST6GAL1 PACSIN2 RGCC TSC22D1 AQP9 FAH DENND3 PPIF NEDD9 C3 ZFP36 RIN2 EMC7 CPM SORL1 SCARB2 ANP32A IQGAP2 PID1 NRG1 ARHGEF40 MAPRE2 TBC1D16 DDIT4 NINJ2 SNTB1 SPHK1 MT1H CDKN1C ITPK1
0.00364156512675293	57	696	1.68494024648326	SMID BREAST CANCER BASAL DN	http://www.gsea-msigdb.org/gsea/msigdb/cards/SMID_BREAST_CANCER_BASAL_DN	ICA1 SNX1 FGFR3 SREBF1 PCSK5 SEC14L2 SYT17 FAH HPN BLVRA MEGF9 DNMBP UGDH PRLR MLPH MAN1C1 MREG SIL1 ACSL3 NCOA3 TSPAN8 MTUS1 HMGCS2 SORL1 BMPR1B SLC27A2 IQGAP2 ASTN2 RETREG1 PIEZO2 NAT2 GNA14 RAB11FIP1 C9orf116 PLXNB1 MAP9 ADCY1 ZCCHC24 RET LDLRAD4 REPS2 KRT8 ABLIM3 ZNF552 TRAK1 ACSM5 PCLO COL14A1 MSL1 NF1 ITGBL1 DIO1 C14orf132 TRIL ABCC6 SERPINA6 BMERB1
0.00371166627355006	32	319	2.06385025406562	JAATINEN HEMATOPOIETIC STEM CELL UP	http://www.gsea-msigdb.org/gsea/msigdb/cards/JAATINEN_HEMATOPOIETIC_STEM_CELL_UP	QSER1 HLF CPT1A SRSF3 HMGCR BCL11A NASP PDZD2 SLC27A2 FAM171B IQGAP2 SERPING1 DST CNKSR3 MSI2 MAP9 FABP5 ACSF2 FAM98B CBX2 CD34 MSRB3 ALG10B DPY19L2 TSPYL5 SPIN4 SPOCK3 AKR1C3 SAMD13 ITPRIPL2 UHRF1 CRIM1
0.00386106409971496	47	542	1.78409287702985	SENESE HDAC3 TARGETS DN	http://www.gsea-msigdb.org/gsea/msigdb/cards/SENESE_HDAC3_TARGETS_DN	TBPL1 TRAM2 N4BP2 ABLIM1 GADD45B KIAA0930 CD99L2 VAC14 FAH PDLIM1 TSPAN14 NAA40 CHKA HINT3 BBX LGALSL ACSL3 MIF4GD EDN2 CLN6 VEZF1 ANP32A TPM1 LIMD1 DOCK5 EIF4EBP2 KCTD14 MSI2 RAB11FIP1 MED30 ZCCHC24 EMB SYNPO LMNB2 DPY19L2 TMEM45A MRTFB PCLO POM121 NCOR2 NOL4L ITGBL1 COL5A2 CCDC85C VGLL3 PHLDA2 CRIM1
0.0039833946027586	41	452	1.86622631864797	CHARAFE BREAST CANCER LUMINAL VS BASAL DN	http://www.gsea-msigdb.org/gsea/msigdb/cards/CHARAFE_BREAST_CANCER_LUMINAL_VS_BASAL_DN	TBPL1 TBC1D1 SP100 ACTN1 ITGA6 RIOK3 SRPX2 RGCC MET TMEM245 ARAP3 BICC1 C3 DSC3 ETS1 SERPINE2 BIN1 FGFBP1 FGF2 EPHA2 PHLDB2 GFOD1 DOCK5 DST PDZK1IP1 TM2D1 PRSS12 FOXQ1 HTRA1 NDEL1 NAV2 PTPN2 B3GNT5 ZBTB38 C1S AKR1C1 AKR1C3 MT1H TMEM35B LYN RBFOX2
0.00437047199544062	12	69	3.57808821221158	DITTMER PTHLH TARGETS DN	http://www.gsea-msigdb.org/gsea/msigdb/cards/DITTMER_PTHLH_TARGETS_DN	TBC1D1 HSP90AA1 ITGA6 FAH SFXN3 MRPS14 LRRFIP1 PIK3R1 ZDHHC7 PSMB4 LMNA MT1H
0.00471920832329757	48	563	1.75408942552468	PARENT MTOR SIGNALING UP	http://www.gsea-msigdb.org/gsea/msigdb/cards/PARENT_MTOR_SIGNALING_UP	PTBP1 CP LTBP1 TBC1D22A CASP8 RORA ST6GAL1 PLOD1 GNAS JAK2 PMM1 DNAJC3 DHODH HPN AGFG2 PRKAG2 BCHE FN1 THADA ATXN1 FLRT1 DOCK6 ZNF557 NASP CPM BIN1 GIT2 EFL1 SLC25A38 COMMD10 PGAP2 TSC22D3 RECQL4 EEF2 DDIT4 APEX2 EFNA1 USP47 SNTB1 DHCR7 PDE4DIP COPG1 CYP4F12 TPCN1 MYO1C KLHL9 MTOR LYRM9
0.00473274271226368	57	705	1.66343037099624	WONG ADULT TISSUE STEM MODULE	http://www.gsea-msigdb.org/gsea/msigdb/cards/WONG_ADULT_TISSUE_STEM_MODULE	TSPAN6 ZMYND11 BARX2 LTBP1 MYLK RORA ACTN1 PLXNA2 ITGB5 PPP1R15A COMT MFNG TTC28 HNF4A TSC22D1 RASD1 HLF UGDH NEDD9 FN1 LGALSL LRRFIP1 ID1 AOC3 KRBA1 CYP2J2 KLF4 SORL1 TPM1 PHLDB2 DST MSI2 RETREG1 JAK1 SLC9B2 FOXQ1 DLC1 ABCA1 HTRA1 SLC3A2 DDIT4 CDH2 EMB PRKCE SYNPO EIF1 CD34 ATP2A2 PAQR7 SORCS2 PCLO TLE1 IGF2R NPTXR CDKN1C PHLDA2 CRIM1
0.00478406306318606	62	786	1.62288606571683	ONKEN UVEAL MELANOMA UP	http://www.gsea-msigdb.org/gsea/msigdb/cards/ONKEN_UVEAL_MELANOMA_UP	MAD1L1 MAP2K3 TRIO CDH1 TBC1D1 MARK3 GNAS ITGA6 RAPGEF4 COMT TTC28 FGF9 TSC22D1 CSPP1 MET PDLIM1 SFXN3 PFN1 MAN1C1 NENF FABP3 CXCR4 ARFGEF2 LRRFIP1 ACLY EFR3A NASP EMC7 EIF4E2 ARMC9 BIN1 SORL1 TACC2 ASTN2 CENPU RETREG1 TM2D1 FZD5 SERINC5 FABP5 ADCY1 ABTB2 HTRA1 TBC1D16 LDLRAD4 SYNPO TRIB1 ATP2A2 PTPN2 BAIAP2 PDE4DIP TSPYL5 FNBP1 MSL1 NF1 IGF2R PSAP ZBTB10 LYN PHLDA2 RBFOX2 BMERB1
0.00519542477974583	38	414	1.88843544533389	BOCHKIS FOXA2 TARGETS	http://www.gsea-msigdb.org/gsea/msigdb/cards/BOCHKIS_FOXA2_TARGETS	BRCA1 C8B ITIH1 FAM107B SELENOO CRKL FAH KNG1 CXCR4 STARD13 LRPPRC PLEKHA6 SCRN3 TRPM8 SLC25A25 MAT1A CYP3A4 ABCA1 LIPC TCP11L2 PCLAF DDX19A EFNA1 CDH2 LRG1 DHCR7 RHOD BANF1 CDC42EP4 SLC25A42 COPG1 MOB2 CABCOCO1 PLA2G6 INSIG1 LYN SERPINA6 CLN8
0.0055358968249311	46	537	1.76239167994407	ACEVEDO LIVER CANCER DN	http://www.gsea-msigdb.org/gsea/msigdb/cards/ACEVEDO_LIVER_CANCER_DN	PON1 MASP2 CYP3A43 ITIH1 HIPK2 SELENOO TOLLIP PLOD1 PPP1R15A UPB1 SRSF5 TBL1X CD99L2 CSK PRKAG2 HMGCR KNG1 MLPH PCYOX1 AGMAT RCL1 GOT2 C3 ZFP36 ELP3 GPAT3 ASGR1 FN3KRP EPHA2 SFXN5 ABHD10 MAT1A NAT2 VAV2 SLC2A2 NDEL1 ANPEP MAPRE2 EEF2 UBXN6 KRT8 TRIB1 IGF2R CCL16 SERPINA6 SERPINA10
0.00608261873570959	27	259	2.1447806754666	BOQUEST STEM CELL UP	http://www.gsea-msigdb.org/gsea/msigdb/cards/BOQUEST_STEM_CELL_UP	KIAA0930 UGDH MAN1C1 PPL GALNT12 GLT8D2 BICC1 C3 TSPAN8 PDGFRA SERPINE2 SETBP1 PID1 HTRA1 ANPEP SHOX2 SGCD NET1 PDE4DIP TMEM45A C1S PRR16 AKR1C1 COL14A1 ITGBL1 COL5A2 PHLDA2
0.00668934033050508	9	43	4.30618755771975	KIM LIVER CANCER POOR SURVIVAL DN	http://www.gsea-msigdb.org/gsea/msigdb/cards/KIM_LIVER_CANCER_POOR_SURVIVAL_DN	HNF4A AQP9 CYP2J2 BPHL IQGAP2 SLC2A2 CYP4F12 ACSL5 SERPINA10
0.00680532622024895	16	118	2.78969589426666	HOELZEL NF1 TARGETS DN	http://www.gsea-msigdb.org/gsea/msigdb/cards/HOELZEL_NF1_TARGETS_DN	DLX6 CP EFNA2 FN1 BCL11A PDGFRA PRICKLE1 PLEKHA6 GUCY1A2 ADCY1 SLC16A9 LDLRAD4 TSPYL5 ROBO2 NR2F2 TMEM200B
0.00694512403194593	13	84	3.1840725459859	BROWNE HCMV INFECTION 16HR DN	http://www.gsea-msigdb.org/gsea/msigdb/cards/BROWNE_HCMV_INFECTION_16HR_DN	TRAM2 TGFBR3 KIAA0930 FABP3 FGF2 TPM1 ANKRD1 LMNA ANPEP AKR1C3 COL13A1 MT1H C14orf132
0.00694512403194593	26	248	2.15695236986142	BILD HRAS ONCOGENIC SIGNATURE	http://www.gsea-msigdb.org/gsea/msigdb/cards/BILD_HRAS_ONCOGENIC_SIGNATURE	PLXNA2 GRHL2 PPP1R15A TSC22D1 MED25 PPIF FN1 LRRFIP1 ZFP36 MTUS1 FGFBP1 GPAT3 GLTP EPHA2 TMEM45B FOXQ1 ABCA1 ANGPTL4 H1-4 SEMA4C TRIB1 B3GNT5 RNF152 PHACTR4 LYN PHLDA2
0.00709655527415261	23	208	2.27501041377395	PEREZ TP53 AND TP63 TARGETS	http://www.gsea-msigdb.org/gsea/msigdb/cards/PEREZ_TP53_AND_TP63_TARGETS	ARID1B NTN1 RORA WHRN PCSK5 RGCC MAN1C1 DOK4 KSR1 CNKSR3 RAB11FIP1 FZD1 TSC22D3 SERINC5 ADCY1 MICALL2 RASEF ZCCHC24 RET INSR MAF PLCD1 CDKN1C
0.00709655527415261	17	131	2.66990933392124	PETROVA ENDOTHELIUM LYMPHATIC VS BLOOD UP	http://www.gsea-msigdb.org/gsea/msigdb/cards/PETROVA_ENDOTHELIUM_LYMPHATIC_VS_BLOOD_UP	NOS2 USP13 DSP PDLIM1 PROX1 ACSL3 RAPGEF5 KIF11 DYRK3 LBR IQGAP2 KALRN PCLAF LDB2 MAF LYN CDKN1C
0.00709655527415261	16	119	2.76625307162576	ZHU CMV ALL DN	http://www.gsea-msigdb.org/gsea/msigdb/cards/ZHU_CMV_ALL_DN	HIVEP2 TRAM2 MYLK TGFBR3 ACO1 PDGFRA ANP32A NFIC RALGDS LMNA WEE1 ANPEP DDIT4 NR2F2 AKR1C1 COL5A2
0.00768602210000168	52	642	1.66643049135711	BENPORATH CYCLING GENES	http://www.gsea-msigdb.org/gsea/msigdb/cards/BENPORATH_CYCLING_GENES	BRCA1 ABCC2 VCL ZPBP THRAP3 USP13 DSP RANGAP1 SRSF5 RBBP8 DNAJC3 TSC22D1 DCTN6 MET MEGF9 SRSF3 HMGCR HJURP NCOA3 E2F8 AOC3 NASP ELP3 AKIRIN2 TUBB2A KIF11 RGS3 TLE3 PIF1 NFIC LBR ABHD10 CENPU LMNA RECQL4 SAP30BP MELK PCLAF CDKN2AIP APEX2 INSR BAIAP2 CDC42EP4 DEXI GAS6 TRAIP PRR16 POM121 TSN FAM189B RBM8A UHRF1
0.00770599061527084	20	170	2.42047143767254	NAGASHIMA NRG1 SIGNALING UP	http://www.gsea-msigdb.org/gsea/msigdb/cards/NAGASHIMA_NRG1_SIGNALING_UP	IFRD1 MAP2K3 VCL PPP1R15A GADD45B EIF5 NEDD9 CXCR4 ID1 ZFP36 PALLD ZNF331 TUBB2A EPHA2 DST WEE1 NDEL1 TRIB1 SPHK1 PHLDA2
0.0077692288184669	25	237	2.17025392618319	RUTELLA RESPONSE TO HGF DN	http://www.gsea-msigdb.org/gsea/msigdb/cards/RUTELLA_RESPONSE_TO_HGF_DN	HERPUD1 ST6GAL1 CIRBP GADD45B RGCC DENND3 NEDD9 CXCR4 ZFP36 FCHSD2 SORL1 ANP32A IQGAP2 PID1 RAB11FIP1 NRG1 ARHGEF40 MAPRE2 DDIT4 NINJ2 NET1 GAS6 FNBP1 CDKN1C ITPK1
0.00787350282956864	14	97	2.96944434106219	GAUSSMANN MLL AF4 FUSION TARGETS E UP	http://www.gsea-msigdb.org/gsea/msigdb/cards/GAUSSMANN_MLL_AF4_FUSION_TARGETS_E_UP	CP NTN1 RGCC MAN1C1 FABP3 PDGFRA SLC38A4 OCIAD2 ABCA1 HAS2 CD34 C1S SORCS2 S100A10
0.00870385985223485	11	65	3.48175506803666	FLECHNER PBL KIDNEY TRANSPLANT REJECTED VS OK UP	http://www.gsea-msigdb.org/gsea/msigdb/cards/FLECHNER_PBL_KIDNEY_TRANSPLANT_REJECTED_VS_OK_UP	ULK2 DCTN6 GOT2 SERPINE2 TUBB2A TSC22D3 OTUD4 ZBTB14 LYN CDKN1C ITPK1
0.00889221297441389	39	444	1.80717630988389	DELYS THYROID CANCER UP	http://www.gsea-msigdb.org/gsea/msigdb/cards/DELYS_THYROID_CANCER_UP	SNX1 PRDM1 ITGB5 DSP RBBP8 HPN MET MEGF9 PDLIM1 FN1 PPL GALNT12 FLVCR2 C3 MTUS1 MYH10 PDE5A RGS3 EPHA2 PTPRF FCGR2A TIAM1 PDZK1IP1 PLXNB1 CDH2 HAS2 DHCR7 PC TACSTD2 PLCD1 COL13A1 S100A10 COL5A2 CKLF ETV5 LYN PHLDA2 ABCC6 BMERB1
0.0095148747727071	28	283	2.03559082037479	NAKAMURA TUMOR ZONE PERIPHERAL VS CENTRAL UP	http://www.gsea-msigdb.org/gsea/msigdb/cards/NAKAMURA_TUMOR_ZONE_PERIPHERAL_VS_CENTRAL_UP	VCL PSMA4 LTBP1 N4BP2 HSP90AA1 ITGB5 DAAM1 EIF5 RAB5IF FN1 ARAP3 PALLD PSMC3IP FBXO44 ETS1 TUBB2A TPM1 ABHD2 OCIAD2 CENPU PSMB4 MIX23 SMIM12 NET1 ITGBL1 CCDC85C CRIM1 CLN8
0.0101889124482746	35	387	1.86069832740977	LINDGREN BLADDER CANCER CLUSTER 2B	http://www.gsea-msigdb.org/gsea/msigdb/cards/LINDGREN_BLADDER_CANCER_CLUSTER_2B	MYLK SREBF1 ST6GAL1 ARHGAP15 WHRN GADD45B MFNG CERK DNAJC3 DHODH HLF FLVCR2 CXCR4 PREX1 PALLD AOC3 PDGFRA KLF4 ANGPTL2 PRICKLE1 TPM1 IQGAP2 GFOD1 SERPING1 TSC22D3 ANPEP HTRA3 SYNPO MAF C1S SYN3 PPTC7 COL5A2 TBC1D8 MT1H
0.0101889124482746	8	37	4.44843399356035	GENTILE UV RESPONSE CLUSTER D7	http://www.gsea-msigdb.org/gsea/msigdb/cards/GENTILE_UV_RESPONSE_CLUSTER_D7	CASP8 TBL1X MET NASP FBXO46 NDUFV2 PTPN1 TLE1
0.0106724760539572	39	449	1.78705185209008	CHARAFE BREAST CANCER LUMINAL VS MESENCHYMAL UP	http://www.gsea-msigdb.org/gsea/msigdb/cards/CHARAFE_BREAST_CANCER_LUMINAL_VS_MESENCHYMAL_UP	ICA1 CDH1 GRHL2 CIRBP DAAM1 FA2H ABHD11 MEGF9 PRLR MLPH MREG PREX1 SH2D3A TRPM4 SORL1 TLE3 COP1 MINDY1 PLEKHA6 PGAP2 TMEM45B TSC22D3 NR2F6 PLXNB1 RASEF FAM102A SERINC2 MGMT GPR160 GOLT1A DOK7 TMEM125 FRAT2 TMPRSS2 RAB40C CDC42SE1 RNF103 TRIL ITPK1
0.0110723149901967	6	21	5.87828777720474	BIOCARTA RHO PATHWAY	http://www.gsea-msigdb.org/gsea/msigdb/cards/BIOCARTA_RHO_PATHWAY	VCL OPHN1 PIP5K1B PFN1 PIP5K1A BAIAP2
0.0110723149901967	14	101	2.85184258498052	CHEN LVAD SUPPORT OF FAILING HEART UP	http://www.gsea-msigdb.org/gsea/msigdb/cards/CHEN_LVAD_SUPPORT_OF_FAILING_HEART_UP	VCL FOSL2 FKBP5 GADD45B RGCC ZFP36 PIK3R1 ANKRD1 TSC22D3 MAPRE2 DDIT4 INSR CDC42EP4 MT1H
0.0110723149901967	9	47	3.93970351025424	YAMASHITA LIVER CANCER STEM CELL UP	http://www.gsea-msigdb.org/gsea/msigdb/cards/YAMASHITA_LIVER_CANCER_STEM_CELL_UP	MYLK FGFR3 ITGB5 HNF4A MAP2K2 FZD5 WEE1 LINGO1 ROBO2
0.0112709558810089	41	482	1.75007115358689	PILON KLF1 TARGETS UP	http://www.gsea-msigdb.org/gsea/msigdb/cards/PILON_KLF1_TARGETS_UP	TRIO ITIH1 HIPK2 MYLK ASB1 FTSJ1 TGFBR3 PLXNA2 N4BP2 DAAM1 SRSF5 HNF4A HPN KNG1 FN1 MLPH AGMAT CA1 SLC38A4 SLC27A2 PTPRF COP1 SERPING1 FZD1 FZD5 RNF168 DLC1 ABCA1 H1-4 REPS2 KRT8 CDH2 INSR SNTB1 FBXO46 C1S COL14A1 COL5A2 SERPINA6 SERPINA10 KIF26B
0.0113567902666894	76	1055	1.48210857700139	BENPORATH EED TARGETS	http://www.gsea-msigdb.org/gsea/msigdb/cards/BENPORATH_EED_TARGETS	TSPAN6 BARX2 LTK NTN1 PLXNA2 DSP NOL4 FGF9 RGCC DENND3 VIPR2 PIP5K1B SORCS1 HLF PRDM13 CNNM1 NEUROG3 NPAS1 GUCY2D GPR12 PDZD2 SOX5 DSC3 PDGFRA KLF4 ARHGAP20 GPAT3 BMPR1B PRICKLE1 SLC27A2 TMEFF2 SHQ1 SETD7 ASTN2 KCNK13 GNA14 NRG1 FZD1 SIM2 LRATD1 INTU FOXQ1 KCNC2 ABTB2 HTRA1 NAV2 EEF2 SHOX2 ABHD15 EFNA1 ONECUT1 REPS2 DCLK2 ACYP2 PRKCE SLC25A33 FOXB1 CD34 ZIC4 BAIAP2 RNF152 DPY19L2 PDE4DIP MAF CUED…
0.0115495312435133	30	317	1.94706692935804	GRESHOCK CANCER COPY NUMBER UP	http://www.gsea-msigdb.org/gsea/msigdb/cards/GRESHOCK_CANCER_COPY_NUMBER_UP	BRCA1 CDH1 GOPC THRAP3 FGFR3 BCL3 HSP90AA1 MECOM GNAS JAK2 MET HLF FANCE SRSF3 BCL11A MLLT1 ZNF331 PDGFRA ABI1 TET1 MSI2 RECQL4 TSC1 RET ASPSCR1 PDE4DIP MAF TMPRSS2 FNBP1 NF1
0.0115495312435133	38	437	1.78904410610579	GRYDER PAX3FOXO1 ENHANCERS KO DOWN	http://www.gsea-msigdb.org/gsea/msigdb/cards/GRYDER_PAX3FOXO1_ENHANCERS_KO_DOWN	TRAM2 TUT7 DAAM1 RBBP8 MET VIPR2 RAPGEF1 MTPAP SORCS1 ERGIC1 BCHE MAN1C1 PROX1 BCL11A ACSL3 ZNF331 COX16 DOCK10 SERPINE2 GIT2 PHLDB2 SETBP1 PID1 MSI2 NRG1 NAV2 KRCC1 ATP2A2 MAF PIPOX NOG NR2F2 SPOCK3 FAM217B SULF2 SFMBT2 ETV5 BMERB1
0.012409862369722	23	219	2.16074048431499	WANG CISPLATIN RESPONSE AND XPC DN	http://www.gsea-msigdb.org/gsea/msigdb/cards/WANG_CISPLATIN_RESPONSE_AND_XPC_DN	MASP2 ITIH4 SP100 STOML1 DNAJA2 KIAA0930 PDLIM1 EFR3A ERAL1 PDGFRA VEZF1 RUSF1 DYRK3 SERPING1 CELF1 NRG1 TSC22D3 KALRN PRSS12 TSC1 UGP2 HAS2 CSF1
0.01249936355346	71	975	1.49820975654911	MARSON BOUND BY FOXP3 STIMULATED	http://www.gsea-msigdb.org/gsea/msigdb/cards/MARSON_BOUND_BY_FOXP3_STIMULATED	BRCA1 RRP12 FAM107B DNAJA2 TOLLIP XPO1 KDM2B JAK2 GADD45B EIF5 TBL1X AQP9 CSK HERC1 FAH UHRF1BP1L NEDD9 SRSF3 GPD2 SCP2 ETV3 RCL1 CCDC77 SIL1 GLT8D2 NCOA3 ATXN1 GOT2 FRMD8 TNFRSF19 NASP ETS1 AKIRIN2 SCARB2 RGS3 TLE3 USP3 ABHD2 EFL1 PIP5K1A MINDY1 ARL6IP5 OCIAD2 ENOPH1 SETD7 DNAJB12 PSMD4 MIX23 LRRC58 PBRM1 HSPA4L LIPC TCP11L2 RAB8B RPUSD2 MAPRE2 ANGPTL4 SLC3A2 DDIT4 HSPBAP1 UBB FAM98B SLC25A33 ND…
0.0127511652274052	17	140	2.49827230531202	WAMUNYOKOLI OVARIAN CANCER GRADES 1 2 UP	http://www.gsea-msigdb.org/gsea/msigdb/cards/WAMUNYOKOLI_OVARIAN_CANCER_GRADES_1_2_UP	MECOM ITGA6 ETFB HINT3 DOK4 TSPAN8 SLC35D2 CD164 ABHD2 OCIAD2 IQGAP2 FZD5 FOXQ1 RASEF NET1 GPR160 PHLDA2
0.0128394287742062	36	410	1.80649819494585	RUTELLA RESPONSE TO HGF VS CSF2RB AND IL4 UP	http://www.gsea-msigdb.org/gsea/msigdb/cards/RUTELLA_RESPONSE_TO_HGF_VS_CSF2RB_AND_IL4_UP	TBC1D1 ST6GAL1 PACSIN2 RGCC TSC22D1 AQP9 FAH DENND3 PPIF SC5D NEDD9 GPD2 ACO1 GOT2 C3 RIN2 EMC7 CPM SCARB2 IQGAP2 PID1 ARHGEF40 MAPRE2 TBC1D16 SLC3A2 DDIT4 NINJ2 SNTB1 SPHK1 PDE4DIP C1S AKR1C1 MT1H CDKN1C ITPK1 CRIM1
0.0128394287742062	7	30	4.80060168471721	VANASSE BCL2 TARGETS UP	http://www.gsea-msigdb.org/gsea/msigdb/cards/VANASSE_BCL2_TARGETS_UP	PRDM1 GNAS KNG1 SERPING1 HSPA4L SLC16A9 NR2F2
0.0128394287742062	24	234	2.11015458668888	ALFANO MYC TARGETS	http://www.gsea-msigdb.org/gsea/msigdb/cards/ALFANO_MYC_TARGETS	PON1 VCL LTBP1 HERPUD1 RRP12 MYLK ITGB5 PPP1R15A ITGA6 SNU13 KIAA0930 DESI1 PPIF AKAP1 NPAS1 TACC2 EEF1A1 CACNB2 DHCR7 GLDC RCC1 GAS6 S100A10 CDKN1C
0.0132347787735649	45	551	1.68027282197776	FLECHNER BIOPSY KIDNEY TRANSPLANT REJECTED VS OK DN	http://www.gsea-msigdb.org/gsea/msigdb/cards/FLECHNER_BIOPSY_KIDNEY_TRANSPLANT_REJECTED_VS_OK_DN	ZMYND11 ABCC2 CDH1 ITGA6 COMT DSP SNRPD3 FGF9 TSC22D1 FAH HPN CYP3A5 UGDH SC5D KNG1 BBX SCP2 ACO1 GOT2 ABCC4 MYH10 TUBB2A BPHL LRPPRC SLC27A2 GULP1 PIK3R1 BHMT DST HPD PDZK1IP1 HSPA4L HTRA1 WEE1 ANPEP SLC3A2 PC ATP2A2 GLDC MAF AKR1C1 AKR1C3 DIO1 CDKN1C ABCC6
0.0145416323535847	52	667	1.60397057788795	CASORELLI ACUTE PROMYELOCYTIC LEUKEMIA DN	http://www.gsea-msigdb.org/gsea/msigdb/cards/CASORELLI_ACUTE_PROMYELOCYTIC_LEUKEMIA_DN	MAD1L1 BRCA1 VCL GUCY1B1 HSP90AA1 MECOM DDX18 ABLIM1 CIRBP SNU13 RANGAP1 SMS ETFB BLVRA GAPDH CMAS SRSF3 HMGCR MREG GALNT12 ACSL3 ABCC4 APOL3 CLN6 PSMC3IP ACLY COQ3 NASP MYH10 ELP3 SERPINE2 EIF4E2 CKAP4 KIF11 SLC27A2 TPM1 SHQ1 SNF8 LMNA RECQL4 FZD5 DLC1 MELK MAPRE2 DHCR7 LMNB2 ARL6IP4 PCYT2 INSIG1 AKR1C1 QTRT1 RBFOX2
0.0145416323535847	32	353	1.86506581033125	PEREZ TP63 TARGETS	http://www.gsea-msigdb.org/gsea/msigdb/cards/PEREZ_TP63_TARGETS	ARID1B NTN1 RORA WHRN PCSK5 RGCC MAN1C1 PPL DOK4 ANGPTL2 KSR1 CNKSR3 RAB11FIP1 FZD1 TSC22D3 SERINC5 DLC1 ADCY1 MICALL2 RASEF ZCCHC24 RET LINGO1 INSR PDE4DIP MAF CDC42EP4 PCYT2 PLCD1 STK40 TLE1 CDKN1C
0.0145416323535847	22	209	2.16568497054912	IVANOVA HEMATOPOIESIS STEM CELL LONG TERM	http://www.gsea-msigdb.org/gsea/msigdb/cards/IVANOVA_HEMATOPOIESIS_STEM_CELL_LONG_TERM	ZMYND11 PRDM1 RORA MECOM ABLIM1 MET HLF PROX1 BICC1 ATXN1 CYP2J2 SHROOM3 SETBP1 C9orf116 SLC9B2 SLC16A9 LDB2 SYNPO PRR16 PCLO SRGAP1 CRIM1
0.0145416323535847	37	429	1.7744481751702	JOHNSTONE PARVB TARGETS 3 UP	http://www.gsea-msigdb.org/gsea/msigdb/cards/JOHNSTONE_PARVB_TARGETS_3_UP	MAP2K3 TRIO BCL3 GCN1 DSP DAAM1 TMEM245 MEGF9 RAPGEF1 DNMBP SFXN3 HINT3 FN1 HPCAL1 LRRFIP1 C3 ACLY KLF4 VAV2 JAK1 HTRA1 TMEM135 DDIT4 TMEM43 SNTB1 TRIB1 CDC42EP4 C1S TACSTD2 CSF1 NR2F2 AKR1C1 AKR1C3 IGF2R ACSL5 PSAP MYO1C
0.0146660925835541	63	849	1.52669311528109	DACOSTA UV RESPONSE VIA ERCC3 DN	http://www.gsea-msigdb.org/gsea/msigdb/cards/DACOSTA_UV_RESPONSE_VIA_ERCC3_DN	MAD1L1 IFRD1 HIVEP2 BRCA1 ZMYND11 VCL TRIO USP13 CASP8 TRAM2 SP100 EVI5 TGFBR3 MARK3 XPO1 MECOM ITGA6 TTC28 DAAM1 TBL1X DNMBP SMURF2 SRSF3 BBX HPCAL1 ACSL3 NCOA3 ATXN1 LRRFIP1 ID1 EFR3A RIN2 STARD13 VEZF1 ABI1 FCHSD2 LRPPRC KIF11 FGF2 PIP5K1A CREB5 DOCK1 DST TIAM1 NRG1 OTUD4 DLC1 MELK CDH2 ABLIM3 PTPN2 TRAK1 NR2F2 ZNF292 PTPN1 NCOR2 TLE1 IGF2R COL5A2 LYN CRIM1 RBFOX2 BMERB1
0.0150361737750736	50	636	1.61745339781577	NAKAMURA TUMOR ZONE PERIPHERAL VS CENTRAL DN	http://www.gsea-msigdb.org/gsea/msigdb/cards/NAKAMURA_TUMOR_ZONE_PERIPHERAL_VS_CENTRAL_DN	CDH1 CP ARID1B HERPUD1 PIGV SNCAIP FGFR3 BCL3 RORA MAP3K13 FOSL2 IGBP1 TTC28 FAM118A SRSF5 TBL1X RGCC FA2H SYT17 TMEM245 RCOR3 BCL11A RNF114 C3 ABI1 SORL1 USO1 ANP32A KSR1 EEF1A1 RALGDS MYSM1 LRATD1 KRTCAP2 FABP5 UGP2 ACYP2 INSR LRG1 TRIB1 TMEM45A C1S PDE4B FNBP1 ZNF292 POM121 RAB40C ZNF580 TMEM178B BMERB1
0.0152086048464179	9	50	3.70332129963899	ZHU CMV 8 HR DN	http://www.gsea-msigdb.org/gsea/msigdb/cards/ZHU_CMV_8_HR_DN	TGFBR3 ACO1 ANP32A RALGDS LMNA WEE1 DDIT4 NR2F2 AKR1C1
0.0157270572862266	35	401	1.79573629104135	FOSTER TOLERANT MACROPHAGE DN	http://www.gsea-msigdb.org/gsea/msigdb/cards/FOSTER_TOLERANT_MACROPHAGE_DN	NOS2 HIVEP2 CP TBC1D1 DNAJA2 BCL3 TUT7 FKBP5 JAK2 DAAM1 SRSF3 ETV3 LRRFIP1 ZFP36 MTUS1 RIN2 CEMIP2 ST6GALNAC4 TLE3 CREB5 TIAM1 FZD1 SLC45A3 LMNA PDZK1IP1 FZD5 MTMR14 CASP7 ABTB2 SEMA4C SPHK1 CSF1 PDE4B S100A10 DENND6B
0.0166991517653614	14	107	2.6919261783461	SCHAEFFER PROSTATE DEVELOPMENT 12HR UP	http://www.gsea-msigdb.org/gsea/msigdb/cards/SCHAEFFER_PROSTATE_DEVELOPMENT_12HR_UP	CDH1 TFAP2C FKBP5 SNRPD3 MPST ARL6IP5 SETBP1 PID1 DCLK2 MAF TMEM45A TLE1 SMOC1 TMEM242
0.0169371720045811	26	269	1.98856575362688	WAMUNYOKOLI OVARIAN CANCER LMP UP	http://www.gsea-msigdb.org/gsea/msigdb/cards/WAMUNYOKOLI_OVARIAN_CANCER_LMP_UP	ICA1 HSP90AA1 MECOM PACSIN2 FA2H ETFB ABHD11 MLPH DOK4 TSPAN8 MPST DOHH SLC35D2 MRAP2 BPHL IQGAP2 FOXQ1 RASEF NET1 GPR160 B3GNT5 TMEM125 TRAK1 TACSTD2 AKR1C3 UBE2V1
0.0169371720045811	17	145	2.41212498443919	BROCKE APOPTOSIS REVERSED BY IL6	http://www.gsea-msigdb.org/gsea/msigdb/cards/BROCKE_APOPTOSIS_REVERSED_BY_IL6	LTBP1 PRDM1 MYLK DNAJA2 BCL3 RAPGEF4 GADD45B EIF5 CXCR4 ID1 ZFP36 DOHH PDGFRA DYRK3 MAPKAPK2 GAS6 MT1H
0.0193520809110916	33	376	1.80569744219986	LINDGREN BLADDER CANCER CLUSTER 1 DN	http://www.gsea-msigdb.org/gsea/msigdb/cards/LINDGREN_BLADDER_CANCER_CLUSTER_1_DN	BRCA1 MYLK ACTN1 ARHGAP15 SLC46A1 DLGAP4 GCN1 PMM1 TNFAIP1 UHRF1BP1L NEDD9 MAN1C1 FLVCR2 FABP3 PREX1 KIF11 C1orf216 GFOD1 CENPU PSMB4 MELK NAV2 ACSF2 APEX2 EFNA1 DCLK2 HTRA3 TMEM125 MOB2 TRAIP INSIG1 COL5A2 CCL16
0.0193520809110916	9	52	3.56088586503749	ZHAN MULTIPLE MYELOMA CD1 VS CD2 DN	http://www.gsea-msigdb.org/gsea/msigdb/cards/ZHAN_MULTIPLE_MYELOMA_CD1_VS_CD2_DN	TBC1D1 ST6GAL1 RGCC SC5D BCL11A CXCR4 RAPGEF5 NAV2 GPR160
0.0193520809110916	23	229	2.06638500465058	KONDO EZH2 TARGETS	http://www.gsea-msigdb.org/gsea/msigdb/cards/KONDO_EZH2_TARGETS	CP MYLK ITGA6 TTC28 HLF TACR1 TSPAN8 CD164 ST6GALNAC4 SORL1 GULP1 COMMD10 GNA14 C9orf116 TSC1 NAV2 HAS2 TMEM45A C1S PRR16 PCLO ZNF766 ITGBL1
0.0193520809110916	8	42	3.9188585181365	CHEN HOXA5 TARGETS 9HR DN	http://www.gsea-msigdb.org/gsea/msigdb/cards/CHEN_HOXA5_TARGETS_9HR_DN	KDELR1 SLC29A1 AKAP1 CKAP4 ST6GALNAC4 ANP32A ANPEP PRR16
0.0197008489871122	25	258	1.99360535079618	JAEGER METASTASIS DN	http://www.gsea-msigdb.org/gsea/msigdb/cards/JAEGER_METASTASIS_DN	CDH1 FGFR3 RORA GRHL2 TFAP2C DSP ABLIM1 COBL HLF CWH43 PPL BCL11A DPP6 DSC3 KLF4 FGFBP1 ABHD2 DST PDZK1IP1 NET1 MAF TMEM45A TACSTD2 AKR1C1 CTXND1
0.0198397456502847	15	122	2.52959105166598	LEE NEURAL CREST STEM CELL DN	http://www.gsea-msigdb.org/gsea/msigdb/cards/LEE_NEURAL_CREST_STEM_CELL_DN	NOS2 DSP SMS GALNT12 PALLD MTUS1 EPHA2 CREB5 FZD5 HSPA4L HTRA1 EFNA1 GAS6 PRR16 ETV5
0.0201170851500992	16	135	2.43840085572938	PICCALUGA ANGIOIMMUNOBLASTIC LYMPHOMA DN	http://www.gsea-msigdb.org/gsea/msigdb/cards/PICCALUGA_ANGIOIMMUNOBLASTIC_LYMPHOMA_DN	IFRD1 FOSL2 PPP1R15A GADD45B SRSF5 EIF5 RGCC SMURF2 ZFP36 ZNF331 KLF4 TUBB2A TSC22D3 EIF1 ZBTB10 RNF103
0.0203921916863536	14	110	2.61851000984575	WOOD EBV EBNA1 TARGETS UP	http://www.gsea-msigdb.org/gsea/msigdb/cards/WOOD_EBV_EBNA1_TARGETS_UP	PTBP1 FGFR3 GNAS TFAP2C UGDH SLC29A1 C3 AKR1C2 MAPRE2 C1S AKR1C1 AKR1C3 IGF2R ZNF580
0.0217059565618031	11	75	3.0175210589651	YAO TEMPORAL RESPONSE TO PROGESTERONE CLUSTER 6	http://www.gsea-msigdb.org/gsea/msigdb/cards/YAO_TEMPORAL_RESPONSE_TO_PROGESTERONE_CLUSTER_6	FAM107B IGBP1 DSP CXCR4 C3 TNFRSF19 DDIT4 EFNA1 HTRA3 TACSTD2 CDKN1C
0.0220772189367162	27	290	1.91551101705465	BROWNE HCMV INFECTION 14HR DN	http://www.gsea-msigdb.org/gsea/msigdb/cards/BROWNE_HCMV_INFECTION_14HR_DN	TRIO HIPK2 MECOM DESI1 SMS FAH DENND3 ETFB MET PDGFRA DYNC2LI1 FGF2 PDE5A DST PSMD4 LMNA PRSS12 ZCCHC24 PCLAF MGMT SGCD HAS2 PRKCE ATP2A2 PDE4DIP TRAK1 PLCD1
0.0232216328899533	34	397	1.76200565613946	MONNIER POSTRADIATION TUMOR ESCAPE UP	http://www.gsea-msigdb.org/gsea/msigdb/cards/MONNIER_POSTRADIATION_TUMOR_ESCAPE_UP	MAP2K3 LTBP1 RRP12 POLR1A EPB41L1 ABLIM1 TSC22D1 RAPGEF1 SH3PXD2A PPIF TSPAN14 FAM149A ERGIC1 BBX C1orf109 AKAP1 TTPAL ETS1 ALG10 TPM1 PIK3R1 EIF4EBP2 MSI2 HSPA4L OTUD4 RAB8B FAM102A PC ATP2A2 GLDC RCC1 SLC35B4 KCNU1 HGH1
0.0235553279107916	3	5	12.34440433213	MYLLYKANGAS AMPLIFICATION HOT SPOT 5	http://www.gsea-msigdb.org/gsea/msigdb/cards/MYLLYKANGAS_AMPLIFICATION_HOT_SPOT_5	HLF MSI2 ASPSCR1
0.0241775303559948	13	100	2.67462093862816	BROWNE HCMV INFECTION 20HR DN	http://www.gsea-msigdb.org/gsea/msigdb/cards/BROWNE_HCMV_INFECTION_20HR_DN	VCL TRIO LTBP1 TRAM2 TGFBR3 SRPX2 ACO1 BICC1 FGF2 DST PCLAF PDE4B TBC1D8
0.0241775303559948	10	65	3.16523188003332	ENGELMANN CANCER PROGENITORS DN	http://www.gsea-msigdb.org/gsea/msigdb/cards/ENGELMANN_CANCER_PROGENITORS_DN	FGFR3 GADD45B UGDH FN1 ID1 AKR1C2 ADCY1 FAM102A AKR1C1 AKR1C3
0.0245736634302219	34	399	1.75317354758738	SCHAEFFER PROSTATE DEVELOPMENT 48HR DN	http://www.gsea-msigdb.org/gsea/msigdb/cards/SCHAEFFER_PROSTATE_DEVELOPMENT_48HR_DN	HIVEP2 GUCY1B1 FAM107B SREBF1 BMF NEDD9 PROX1 IRF2BPL PREX1 PALLD MYH10 TTYH3 FAM171B GFOD1 CREB5 CCDC74B RALGDS LMNA PCDH19 ANPEP LDB2 MAB21L3 DPP10 RNF152 MAMSTR PDE4DIP TSPYL5 COPG1 FAM181B ROBO2 SRGAP1 TSN TRIL KIF26B
0.0248584588483576	38	462	1.6922343601044	DACOSTA UV RESPONSE VIA ERCC3 COMMON DN	http://www.gsea-msigdb.org/gsea/msigdb/cards/DACOSTA_UV_RESPONSE_VIA_ERCC3_COMMON_DN	HIVEP2 BRCA1 ZMYND11 TRIO USP13 CASP8 TRAM2 EVI5 MARK3 XPO1 TBL1X DNMBP SMURF2 SRSF3 BBX ACSL3 NCOA3 ID1 STARD13 ABI1 FCHSD2 LRPPRC KIF11 FGF2 DST TIAM1 NRG1 DLC1 MELK PTPN2 TRAK1 NR2F2 ZNF292 TLE1 COL5A2 LYN CRIM1 RBFOX2
0.0254488601732811	26	279	1.91729099543237	BHAT ESR1 TARGETS VIA AKT1 UP	http://www.gsea-msigdb.org/gsea/msigdb/cards/BHAT_ESR1_TARGETS_VIA_AKT1_UP	IFRD1 RRP12 GADD45B SEC14L2 PRKAG2 PPIF SLC29A1 MLPH HPCAL1 RCL1 ARAP3 KCNK15 GFOD1 SLC25A25 CNKSR3 TIAM1 RECQL4 SH2B2 RET FAM102A TBC1D16 LRG1 DOK7 PCYT2 NCOR2 UHRF1
0.0256061870693165	33	385	1.76348633316142	HAN SATB1 TARGETS DN	http://www.gsea-msigdb.org/gsea/msigdb/cards/HAN_SATB1_TARGETS_DN	QSER1 GUCY1B1 GCN1 ITGA6 SEC14L2 RGCC TSC22D1 DENND3 NEDD9 FN1 AKAP1 MTUS1 PSMC3IP KAT7 SHROOM2 DST NRG1 LMNA ACSF2 H1-4 DDX19A LDB2 CDH2 HTRA3 KRCC1 PC NET1 PDE4B PRR16 NR2F2 AKR1C3 LAGE3 IGF2R
0.0258671575304202	32	370	1.77937359742414	MONNIER POSTRADIATION TUMOR ESCAPE DN	http://www.gsea-msigdb.org/gsea/msigdb/cards/MONNIER_POSTRADIATION_TUMOR_ESCAPE_DN	CP CASP8 ST6GAL1 ITGB5 PPP1R15A SRSF5 SGK2 DNAJC3 BLVRA PRKAG2 CPT1A HPCAL1 RCOR3 LGALSL SIL1 HJURP ACSL3 ID1 COQ3 PDE5A ANP32A TSC22D3 MIX23 SHOX2 UGP2 KRCC1 CNIH2 SPIN4 SULF2 COL5A2 ZBTB10 CKLF
0.026232664437754	43	544	1.62625424718624	ZWANG CLASS 1 TRANSIENTLY INDUCED BY EGF	http://www.gsea-msigdb.org/gsea/msigdb/cards/ZWANG_CLASS_1_TRANSIENTLY_INDUCED_BY_EGF	MAP2K3 VCL TOLLIP TFAP2C CDV3 GADD45B DAAM1 EIF5 TSC22D1 EHD4 MET PRKAG2 TNFAIP1 NEDD9 LRRFIP1 ID1 FRMD8 EDN2 ZFP36 LRRC4 PALLD ZNF557 RAPGEF5 SHROOM3 ABHD2 PIP5K1A DOCK5 SLC25A25 DST TIAM1 EEF1A1 RAB8B ANGPTL4 DDIT4 HAS2 STK40 PTPN1 SRGAP1 RASSF9 TBC1D8 LYN PHLDA2 CRIM1
0.0267240130187314	82	1205	1.40005692286951	CHEN METABOLIC SYNDROM NETWORK	http://www.gsea-msigdb.org/gsea/msigdb/cards/CHEN_METABOLIC_SYNDROM_NETWORK	TSPAN6 ICA1 CD38 MTMR11 C8B SNX1 TBPL1 LTBP1 TBC1D1 ARHGAP15 KCNN2 GADD45B UPB1 TTC28 SMS SRPX2 EHD4 ETFB BLVRA TMEM245 CMAS NEDD9 KNG1 HPCAL1 AGMAT MAN1C1 PPL BICC1 HVCN1 ABCC4 APOL3 E2F8 RIN2 CNDP2 OSTF1 DOCK10 SLC41A2 ST6GALNAC4 TUBB2A GPAT3 PRICKLE1 TPH2 PIF1 ASGR1 FCGR2A IQGAP2 COMMD10 KCNK13 RPIA ACSS1 ADAMTS3 NRG1 RALGDS PRMT2 LMNA FZD5 MTHFD2L HTRA1 LIPC RAB8B ANPEP TBC1D16 FN3K KRT8 HTRA…
0.0267611160104135	15	127	2.43000085278149	GAL LEUKEMIC STEM CELL UP	http://www.gsea-msigdb.org/gsea/msigdb/cards/GAL_LEUKEMIC_STEM_CELL_UP	PRLH ABLIM1 AGFG2 LGALSL BCL11A HJURP MTUS1 ETS1 BIN1 BPHL DST OTUD4 MAF AKR1C1 NF1
0.0267982713786778	23	237	1.99663361208853	SENESE HDAC1 AND HDAC2 TARGETS DN	http://www.gsea-msigdb.org/gsea/msigdb/cards/SENESE_HDAC1_AND_HDAC2_TARGETS_DN	MYLK THUMPD1 ABLIM1 PDLIM1 SC5D HMGCR GLT8D2 EDN2 MTUS1 TPM1 CNKSR3 TMEM135 SYNPO DHCR7 MAF TMEM45A NOG PRR16 PCLO INSIG1 ITGBL1 COL5A2 NPTXR
0.0274011326671954	5	18	5.71500200561572	TONKS TARGETS OF RUNX1 RUNX1T1 FUSION ERYTHROCYTE DN	http://www.gsea-msigdb.org/gsea/msigdb/cards/TONKS_TARGETS_OF_RUNX1_RUNX1T1_FUSION_ERYTHROCYTE_DN	LTBP1 MYLK PDLIM1 SLC27A2 LDLRAD4
0.0274011326671954	5	18	5.71500200561572	WATANABE ULCERATIVE COLITIS WITH CANCER UP	http://www.gsea-msigdb.org/gsea/msigdb/cards/WATANABE_ULCERATIVE_COLITIS_WITH_CANCER_UP	ICA1 PCSK5 ANGPTL2 PLXNB1 CDKN1C
0.0274921792071603	14	115	2.50466174854811	HOOI ST7 TARGETS DN	http://www.gsea-msigdb.org/gsea/msigdb/cards/HOOI_ST7_TARGETS_DN	SYT17 FN1 PPL CXCR4 ACSL3 TSPAN8 TET1 ANGPTL4 GPR160 TMEM45A NOG AKR1C3 WNK3 TRABD2B
0.0274921792071603	9	56	3.30653687467767	ASTIER INTEGRIN SIGNALING	http://www.gsea-msigdb.org/gsea/msigdb/cards/ASTIER_INTEGRIN_SIGNALING	USP13 DLGAP4 EPB41L1 CCT4 ACSL3 TOR1A VAV2 CASP7 MTOR
0.0274921792071603	10	67	3.07074734630099	RIGGINS TAMOXIFEN RESISTANCE UP	http://www.gsea-msigdb.org/gsea/msigdb/cards/RIGGINS_TAMOXIFEN_RESISTANCE_UP	TGFBR3 ETFB HMGCS2 RGS3 SLC27A2 TPM1 WDR45B ADCY1 RET TMEM45A
0.0274921792071603	15	128	2.41101647111913	IZADPANAH STEM CELL ADIPOSE VS BONE UP	http://www.gsea-msigdb.org/gsea/msigdb/cards/IZADPANAH_STEM_CELL_ADIPOSE_VS_BONE_UP	TBC1D1 MECOM HPCAL1 PREX1 ETS1 TUBB2A CELF1 LMNA MAPRE2 HAS2 MAF NR2F2 ACSL5 LYN PHLDA2
0.0274921792071603	34	404	1.73147585516674	LIM MAMMARY STEM CELL DN	http://www.gsea-msigdb.org/gsea/msigdb/cards/LIM_MAMMARY_STEM_CELL_DN	ICA1 CDH1 BARX2 BCL3 HPN ABHD11 COBL CMAS RNF130 PRLR MLPH PPL SIL1 SIRT5 RREB1 MIF4GD MTUS1 SLC35D2 SORL1 PTPRF IQGAP2 PGAP2 NAT2 RAB11FIP1 PDZK1IP1 TMEM135 KRT8 DHCR7 TMEM125 TMPRSS2 TPCN1 SULF2 TBC1D8 MRPS21
0.0274921792071603	4	11	7.48145717098786	HOLLERN SOLID NODULAR BREAST TUMOR UP	http://www.gsea-msigdb.org/gsea/msigdb/cards/HOLLERN_SOLID_NODULAR_BREAST_TUMOR_UP	LTK MAP3K13 CD99L2 PDZK1IP1
0.0279945698137751	34	405	1.72720060614164	SWEET LUNG CANCER KRAS DN	http://www.gsea-msigdb.org/gsea/msigdb/cards/SWEET_LUNG_CANCER_KRAS_DN	TSPAN6 PON1 ZMYND11 VCL CP GUCY1B1 NTN1 ABLIM1 GADD45B FGF9 PDLIM1 SC5D CXCR4 C3 TNFRSF19 PDGFRA ETS1 KLF4 ANGPTL2 ANKRD1 SERPING1 ANKRD40 TIAM1 KALRN ABCA1 CACNB2 SHOX2 PRKCE ATP2A2 TMEM45A NR2F2 KANK3 COL13A1 CDKN1C
0.0279945698137751	13	103	2.59671935789142	PLASARI TGFB1 SIGNALING VIA NFIC 1HR DN	http://www.gsea-msigdb.org/gsea/msigdb/cards/PLASARI_TGFB1_SIGNALING_VIA_NFIC_1HR_DN	RORA PCSK5 PFN1 RCOR3 TPM1 PIK3R1 MSI2 ZCCHC24 PC NET1 IGF2R CDKN1C RBFOX2
0.0281793027624705	49	647	1.55815510632243	BENPORATH PRC2 TARGETS	http://www.gsea-msigdb.org/gsea/msigdb/cards/BENPORATH_PRC2_TARGETS	BARX2 LTK NTN1 PLXNA2 NOL4 FGF9 RGCC PIP5K1B SORCS1 CNNM1 NEUROG3 NPAS1 GUCY2D GPR12 PDZD2 DSC3 PDGFRA KLF4 ARHGAP20 GPAT3 SLC27A2 TMEFF2 ASTN2 KCNK13 GNA14 NRG1 SIM2 LRATD1 KCNC2 ABTB2 NAV2 SHOX2 EFNA1 ONECUT1 REPS2 DCLK2 PRKCE FOXB1 CD34 ZIC4 DPY19L2 PDE4DIP BMP8A NR2F2 RTN4RL2 SPOCK3 COLGALT2 MT1H NBPF11
0.0281793027624705	11	79	2.86473518256181	CHIANG LIVER CANCER SUBCLASS POLYSOMY7 UP	http://www.gsea-msigdb.org/gsea/msigdb/cards/CHIANG_LIVER_CANCER_SUBCLASS_POLYSOMY7_UP	MAD1L1 ICA1 RAPGEF4 COBL PRKAG2 DAO CHAC1 ADAMTS17 ADCY1 WNK3 TM6SF2
0.0283191629080598	16	142	2.31819799664413	PANGAS TUMOR SUPPRESSION BY SMAD1 AND SMAD5 DN	http://www.gsea-msigdb.org/gsea/msigdb/cards/PANGAS_TUMOR_SUPPRESSION_BY_SMAD1_AND_SMAD5_DN	FOSL2 PRLR GPD2 ACSL3 ID1 BMPR1B USP3 KSR1 LBR HCN1 MAPRE2 DAB1 IGF2R LYRM9 MRPS21 CLN8
0.0283895722937446	40	501	1.64263530700332	RAO BOUND BY SALL4 ISOFORM B	http://www.gsea-msigdb.org/gsea/msigdb/cards/RAO_BOUND_BY_SALL4_ISOFORM_B	CD38 FAM107B GRIPAP1 ABLIM1 PACSIN2 SRSF5 DCTN6 PDLIM1 HLF CMAS PRLR KNG1 AKAP1 CXCR4 NEUROG3 EDN2 TNFRSF19 MTUS1 OSTF1 FAM117B ZCRB1 SLC27A2 TLE3 PIF1 LBR ARL6IP5 DST NAT2 SLC3A2 EMB KRCC1 DPP10 B3GNT5 PIPOX PCLO COL5A2 KLHL23 ETV5 ITPK1 RBFOX2
0.0284077979899469	8	46	3.57808821221158	NADLER OBESITY DN	http://www.gsea-msigdb.org/gsea/msigdb/cards/NADLER_OBESITY_DN	MYLK SREBF1 RASD1 GPD2 ACLY EEF1A1 UBB PC
0.0289257114509337	10	68	3.02558929709068	LEE CALORIE RESTRICTION NEOCORTEX DN	http://www.gsea-msigdb.org/gsea/msigdb/cards/LEE_CALORIE_RESTRICTION_NEOCORTEX_DN	CHKA ACLY PTPN14 CYP3A4 FZD5 CACNB2 EEF2 ATP2A2 LMNB2 SERPINA6
0.0289257114509337	24	255	1.93637715013803	MASSARWEH TAMOXIFEN RESISTANCE DN	http://www.gsea-msigdb.org/gsea/msigdb/cards/MASSARWEH_TAMOXIFEN_RESISTANCE_DN	TFAP2C CDV3 FKBP5 PABPC1L RBBP8 BLVRA MEGF9 PDLIM1 PRLR HPCAL1 MREG STARD13 FGFBP2 ETNK2 PIK3R1 TIAM1 FZD1 DLC1 SEMA4C CBX2 DOK7 FYB2 LAGE3 ZBTB10
0.0289257114509337	22	226	2.00277946391489	DUTERTRE ESTRADIOL RESPONSE 6HR UP	http://www.gsea-msigdb.org/gsea/msigdb/cards/DUTERTRE_ESTRADIOL_RESPONSE_6HR_UP	BRCA1 RRP12 FKBP5 JAK2 SEC14L2 RBBP8 PPIF SLC29A1 AKAP1 OSTF1 SLC27A2 TPM1 ABHD2 SLC47A1 CENPU CNKSR3 TIAM1 RET NAV2 FAM102A NOS1AP UHRF1
0.0294720541170977	38	471	1.65989867169476	GARY CD5 TARGETS UP	http://www.gsea-msigdb.org/gsea/msigdb/cards/GARY_CD5_TARGETS_UP	IFRD1 MAP2K3 TRIO TBC1D1 BCL3 SELENOO TBL1X CD99L2 KDELR1 MEGF9 SC5D HMGCR HPCAL1 NCOA3 MIF4GD MAP2K2 MPST NR1H2 ACLY SOX5 ST6GALNAC4 SORL1 DYNC2LI1 TM2D1 MAPRE2 FAM102A UBXN6 SLC3A2 DDIT4 USP47 DHCR7 GPR160 TRAK1 INSIG1 NF1 AP2A1 ZNF627 RBFOX2
0.0294720541170977	20	198	2.07818254749663	KRIEG KDM3A TARGETS NOT HYPOXIA	http://www.gsea-msigdb.org/gsea/msigdb/cards/KRIEG_KDM3A_TARGETS_NOT_HYPOXIA	PSMA4 USP13 STOML1 ACTN1 FKBP5 SGK2 TMEM106B TMEM245 UMPS CAPZA1 SIRT5 TUBGCP6 COQ3 MRPL16 PTPN2 B3GNT5 ACSL5 LYRM9 CDKN1C SERPINA6
0.0298654717670093	24	256	1.92881317689531	DAVICIONI TARGETS OF PAX FOXO1 FUSIONS UP	http://www.gsea-msigdb.org/gsea/msigdb/cards/DAVICIONI_TARGETS_OF_PAX_FOXO1_FUSIONS_UP	ARF5 LTBP1 TRAM2 PCSK5 CARD10 MET SC5D HMGCR BCHE HPCAL1 CXCR4 TSPAN8 OSTF1 SERPINE2 ABI1 KLF4 FZD1 JAK1 FABP5 CLMN UGP2 NR2F2 COL14A1 S100A10
0.0300455127957769	17	157	2.22775874359033	VERHAAK GLIOBLASTOMA CLASSICAL	http://www.gsea-msigdb.org/gsea/msigdb/cards/VERHAAK_GLIOBLASTOMA_CLASSICAL	NOS2 FGFR3 GNAS ZFHX4 PCSK5 ARAP3 ACSL3 ZNF45 DOCK6 CREB5 PTPN14 NR2F6 DLC1 SHOX2 CDH2 PIPOX QTRT1
0.0300606191813736	39	488	1.64423418358288	LIU PROSTATE CANCER DN	http://www.gsea-msigdb.org/gsea/msigdb/cards/LIU_PROSTATE_CANCER_DN	VCL LTBP1 MYLK TBC1D1 TGFBR3 MECOM TTC28 CERK MET CYP3A5 PDLIM1 SH3PXD2A HLF DOK4 ID1 PALLD AOC3 DSC3 ANGPTL2 FCHSD2 TPM1 KSR1 SLC47A1 EPHA2 PIK3R1 DST TSC22D3 FOXQ1 ARHGEF40 NAV2 MSRB3 C1S GAS6 COL14A1 COL13A1 SMOC1 TMEM200B PRIMA1 CRIM1
0.0311436527106844	5	19	5.41421242637279	KANG DOXORUBICIN RESISTANCE DN	http://www.gsea-msigdb.org/gsea/msigdb/cards/KANG_DOXORUBICIN_RESISTANCE_DN	TBL1X TMEM106B PCYOX1 NCOA3 CRIM1
0.0319529612620012	11	81	2.79400098052324	FALVELLA SMOKERS WITH LUNG CANCER	http://www.gsea-msigdb.org/gsea/msigdb/cards/FALVELLA_SMOKERS_WITH_LUNG_CANCER	MATR3 FKBP5 SRSF5 MET MAPKAPK2 OTUD4 MICALL2 RASEF EIF1 B3GNT5 C1S
0.0334153587744547	21	215	2.00955419360255	KIM WT1 TARGETS 12HR DN	http://www.gsea-msigdb.org/gsea/msigdb/cards/KIM_WT1_TARGETS_12HR_DN	HERPUD1 ASB1 SSH1 DDX18 CDV3 GADD45B SMURF2 TNFAIP1 NEDD9 ETS1 TUBB2A ANP32A NRG1 DLC1 ARHGEF40 TMEM45A NR2F2 PCLO ITGBL1 KLHL23 CRIM1
0.0335465921461173	34	412	1.69785496477516	PEDRIOLI MIR31 TARGETS DN	http://www.gsea-msigdb.org/gsea/msigdb/cards/PEDRIOLI_MIR31_TARGETS_DN	ZNF532 P2RX7 GGTLC2 RASD1 CHRNE FGF12 PROX1 PPL PDZD2 CD164 CPM SERPINE2 TRIM54 ARL6IP5 DOCK1 MAT1A AKR1C2 SETBP1 CACNB2 NAV2 H1-4 LDLRAD4 LDB2 SGCD HTRA3 LRG1 BMP8A PCLO ZNF396 AKR1C1 RD3 NOS1AP CDKN1C CLN8
0.034566698645627	3	6	10.2870036101083	ELVIDGE HIF2A TARGETS UP	http://www.gsea-msigdb.org/gsea/msigdb/cards/ELVIDGE_HIF2A_TARGETS_UP	JAK2 SORL1 RET
0.034566698645627	17	160	2.18598826714801	MCBRYAN PUBERTAL TGFB1 TARGETS UP	http://www.gsea-msigdb.org/gsea/msigdb/cards/MCBRYAN_PUBERTAL_TGFB1_TARGETS_UP	AK2 CP COMT TSC22D1 FN1 FABP3 ETS1 CEMIP2 TLE3 NFIC PTPN14 FABP5 HTRA1 WEE1 HAS2 NET1 CRIM1
0.034566698645627	8	48	3.42900120336944	DAUER STAT3 TARGETS UP	http://www.gsea-msigdb.org/gsea/msigdb/cards/DAUER_STAT3_TARGETS_UP	BCL3 C3 ZFP36 ABCA1 EFNA1 SLC2A14 TRIB1 PLA2G6
0.034566698645627	39	493	1.62755838050395	IVANOVA HEMATOPOIESIS LATE PROGENITOR	http://www.gsea-msigdb.org/gsea/msigdb/cards/IVANOVA_HEMATOPOIESIS_LATE_PROGENITOR	SNX1 ASB1 FAM107B FTSJ1 MAP3K13 SSH1 PACSIN2 RGCC MET UGDH SPRING1 SLC29A1 RNF130 ORC4 HVCN1 CHAC1 MTUS1 CA1 OSTF1 CEMIP2 DOCK10 SORL1 SLC15A4 KCTD14 SLC45A3 C5orf63 RAG1 MRPL16 HSPBAP1 TMEM43 SLC25A33 SNTB1 GPR160 RFESD SPHK1 RCC1 TACSTD2 CKLF LYRM9
0.034566698645627	13	107	2.49964573703566	IZADPANAH STEM CELL ADIPOSE VS BONE DN	http://www.gsea-msigdb.org/gsea/msigdb/cards/IZADPANAH_STEM_CELL_ADIPOSE_VS_BONE_DN	VCL DAAM1 PRKAG2 TMEM245 SLC29A1 ID1 MYH10 PIP5K1A SERPING1 AKR1C1 TLE1 PPTC7 COL5A2
0.034566698645627	24	260	1.89913912801999	TORCHIA TARGETS OF EWSR1 FLI1 FUSION UP	http://www.gsea-msigdb.org/gsea/msigdb/cards/TORCHIA_TARGETS_OF_EWSR1_FLI1_FUSION_UP	TG ASB1 CMAS BBX NCOA3 SLC35D2 HMGCS2 TLE3 NFIC SOGA1 GNA14 TSC22D3 SLC45A3 FAM102A DDIT4 DCLK2 PRKCE PC YPEL2 SPHK1 NOL4L SAMD13 LYRM9 PHLDA2
0.034566698645627	33	398	1.70588502077173	PEDERSEN METASTASIS BY ERBB2 ISOFORM 7	http://www.gsea-msigdb.org/gsea/msigdb/cards/PEDERSEN_METASTASIS_BY_ERBB2_ISOFORM_7	SP100 ACTN1 DLGAP4 ITGB5 DAAM1 MET SUSD1 SFXN3 CCDC34 PRLR HPCAL1 PREX1 SH2D3A E2F8 MTUS1 CYP2J2 KIF11 TET1 FAM117B PHLDB2 PIK3R1 CENPU GNA14 KALRN RECQL4 ANGPTL4 LDLRAD4 NET1 B3GNT5 RCC1 NR2F2 COL13A1 ITPK1
0.0352690718788098	23	246	1.92358604091456	RUTELLA RESPONSE TO HGF VS CSF2RB AND IL4 DN	http://www.gsea-msigdb.org/gsea/msigdb/cards/RUTELLA_RESPONSE_TO_HGF_VS_CSF2RB_AND_IL4_DN	HERPUD1 CIRBP GADD45B SMS PLXNA1 MREG CXCR4 ACSL3 NCOA3 ZFP36 FCHSD2 SORL1 ANP32A ARL6IP5 RAB11FIP1 NRG1 JAK1 FZD5 RAB8B DHCR7 NET1 GAS6 FNBP1
0.0361242582876832	22	232	1.9509834432964	MARKEY RB1 ACUTE LOF UP	http://www.gsea-msigdb.org/gsea/msigdb/cards/MARKEY_RB1_ACUTE_LOF_UP	BRCA1 ZMYND11 RFC1 XPO1 TSC22D1 ETFB GSK3A RCL1 HJURP E2F8 DOHH NASP KIF11 OTUD4 PCLAF NAV2 CDH2 CD34 BANF1 GAS6 KANK3 LAGE3
0.0361242582876832	10	71	2.89774749580516	MAHAJAN RESPONSE TO IL1A DN	http://www.gsea-msigdb.org/gsea/msigdb/cards/MAHAJAN_RESPONSE_TO_IL1A_DN	TGFBR3 ITGB5 SLC29A1 MYH10 EPHA2 ARL6IP5 LMNA HSPA4L MAPRE2 LDLRAD4
0.0372677882500158	22	233	1.94261012379728	DELYS THYROID CANCER DN	http://www.gsea-msigdb.org/gsea/msigdb/cards/DELYS_THYROID_CANCER_DN	TGFBR3 HLF DPP6 AOC3 STARD13 ASGR1 IQGAP2 SETBP1 GNA14 TSC22D3 FABP5 CLMN ACSF2 LDB2 SGCD GLDC PCLO AKR1C1 TLE1 RASSF9 MT1H DIO1
0.0372677882500158	16	148	2.22421699678017	LANDIS ERBB2 BREAST TUMORS 324 DN	http://www.gsea-msigdb.org/gsea/msigdb/cards/LANDIS_ERBB2_BREAST_TUMORS_324_DN	H6PD FAM107B MFNG TSC22D1 ETFB GPD2 SCP2 KLF4 ANGPTL2 HTRA1 NDUFS5 TMEM43 NET1 CD34 GAS6 UQCR10
0.0372677882500158	62	882	1.44624540550275	GEORGES TARGETS OF MIR192 AND MIR215	http://www.gsea-msigdb.org/gsea/msigdb/cards/GEORGES_TARGETS_OF_MIR192_AND_MIR215	IFRD1 BRCA1 ZMYND11 N4BP2 XPO1 PLOD1 GNAS TBL1X DNAJC3 MCM9 HINT3 GALNT12 HJURP NCOA3 ZNF45 LRRFIP1 ID1 CLN6 E2F8 PSMC3IP COQ3 EMC7 CEMIP2 CD164 CKAP4 FGF2 ALG10 PRICKLE1 PIF1 SCRN3 GULP1 FAM171B GFOD1 CCZ1B DST FZD1 LRRC58 RET CASP7 RAB8B VXN HSPBAP1 EMB MSRB3 ALG10B B3GNT5 LMNB2 TRAIP MRTFB INSIG1 SPIN4 FNBP1 ZBTB14 MDM4 SAMD13 SLC35B4 ZBTB10 VGLL3 KLHL23 CKLF NPTXR TMEM200B
0.0372677882500158	9	60	3.08610108303249	NAKAMURA ADIPOGENESIS EARLY UP	http://www.gsea-msigdb.org/gsea/msigdb/cards/NAKAMURA_ADIPOGENESIS_EARLY_UP	TGFBR3 GADD45B ZFP36 PIK3R1 PHKG1 ABCA1 INSIG1 MT1H NPTXR
0.0372677882500158	43	562	1.57416781222298	GOBERT OLIGODENDROCYTE DIFFERENTIATION UP	http://www.gsea-msigdb.org/gsea/msigdb/cards/GOBERT_OLIGODENDROCYTE_DIFFERENTIATION_UP	MAD1L1 CD38 RRP12 FGFR3 XPO1 RANGAP1 RGCC PDLIM1 PPIF CCDC34 UMPS FN1 MREG CCDC77 HJURP ID1 PALLD PSMC3IP ERAL1 NASP SERPINE2 ANGPTL2 KIF11 POC1B TPM1 PIF1 RHOT2 SHQ1 CREB5 DOCK5 CENPU RECQL4 JAK1 MELK CASP7 WEE1 PCLAF NET1 LMNB2 RCC1 TRAIP NPTXR UHRF1
0.0388629339783556	11	84	2.69421523121884	ZHU CMV 24 HR DN	http://www.gsea-msigdb.org/gsea/msigdb/cards/ZHU_CMV_24_HR_DN	HIVEP2 TRAM2 MYLK TGFBR3 ACO1 PDGFRA NFIC WEE1 ANPEP AKR1C1 COL5A2
0.0391169035955572	19	191	2.04662899049275	MCBRYAN PUBERTAL BREAST 4 5WK DN	http://www.gsea-msigdb.org/gsea/msigdb/cards/MCBRYAN_PUBERTAL_BREAST_4_5WK_DN	CP HIPK2 C20orf27 BCHE FABP3 ACLY ERAL1 ETS1 NFIC TMEM45B PTPN14 KCNB1 SH2B2 FABP5 WEE1 ACSF2 PRKCE ACAD9 MYO1C
0.0391169035955572	17	163	2.14575535425572	PASQUALUCCI LYMPHOMA BY GC STAGE DN	http://www.gsea-msigdb.org/gsea/msigdb/cards/PASQUALUCCI_LYMPHOMA_BY_GC_STAGE_DN	ARHGAP15 MYBPC2 SMS PDLIM1 NEDD9 BCL11A TNFRSF19 ETS1 CPM GFOD1 ACSS1 PCLAF EMB B3GNT5 FRAT2 S100A10 CKLF
0.0391169035955572	25	279	1.84354903406959	HELLER HDAC TARGETS SILENCED BY METHYLATION DN	http://www.gsea-msigdb.org/gsea/msigdb/cards/HELLER_HDAC_TARGETS_SILENCED_BY_METHYLATION_DN	IFRD1 HERPUD1 FGFR3 BCL3 ST6GAL1 ZNF532 ITGB5 PPP1R15A MFNG EIF5 FAM149A CHAC1 DOCK10 NFIC SLC47A1 IQGAP2 DNAJB12 DST SETBP1 SLC3A2 DDIT4 SNTB1 TRIB1 ZBTB38 MAF
0.0391169035955572	56	782	1.47333044032242	FORTSCHEGGER PHF8 TARGETS DN	http://www.gsea-msigdb.org/gsea/msigdb/cards/FORTSCHEGGER_PHF8_TARGETS_DN	TSPAN6 HIVEP2 MTMR11 ZMYND11 RFC1 SNX29 TRAM2 MYLK TGFBR3 ST6GAL1 OPHN1 ULK2 EPB41L1 CDV3 POLR3H SYT17 SFXN3 TSPAN14 SC5D CHKA ERGIC1 FN1 LGALSL BICC1 SIRT5 OPA3 CEMIP2 TTYH3 FGFBP1 TACC2 GPAT3 RGS3 EFL1 FN3KRP PLEKHA6 GULP1 PHLDB2 CELF1 TMEM25 SETBP1 RETREG1 MICALL2 RAB8B PCLAF NAV2 MMGT1 REPS2 SYNPO BAIAP2 DOK7 ANKFY1 SPIN4 KLHL9 CCDC85C ITPRIPL2 ITPK1
0.0393412480723112	34	419	1.6694898460319	RUTELLA RESPONSE TO HGF UP	http://www.gsea-msigdb.org/gsea/msigdb/cards/RUTELLA_RESPONSE_TO_HGF_UP	TBC1D1 PACSIN2 SMS TSC22D1 AQP9 FAH PPIF SC5D PLXNA1 GPD2 MREG ACO1 ACSL3 NCOA3 GOT2 C3 RIN2 EMC7 CPM SCARB2 ARL6IP5 JAK1 FZD5 RAB8B TBC1D16 SLC3A2 SNTB1 DHCR7 SPHK1 PDE4DIP C1S AKR1C1 MT1H CRIM1
0.0398225708560271	12	97	2.54523800662473	NAKAMURA ADIPOGENESIS LATE UP	http://www.gsea-msigdb.org/gsea/msigdb/cards/NAKAMURA_ADIPOGENESIS_LATE_UP	TGFBR3 GLT8D2 PHKG1 ABCA1 ACSF2 EFNA1 MGMT GAS6 INSIG1 IGF2R ACSL5 NPTXR
0.040144700614692	30	357	1.7289081697661	WANG LMO4 TARGETS UP	http://www.gsea-msigdb.org/gsea/msigdb/cards/WANG_LMO4_TARGETS_UP	LTBP1 HIPK2 TFAP2C CDV3 TSC22D1 CSPP1 TMEM106B MEGF9 ERGIC1 PCYOX1 CXCR4 LRRFIP1 FRMD8 RIN2 TIAM1 ZNF326 SERINC5 RET ABTB2 WEE1 TMEM135 DDIT4 NET1 DOK7 FBXO46 TMEM201 CDC42SE1 MDM4 ITPRIPL2 MAFIP
0.040144700614692	8	50	3.29184115523466	KLEIN PRIMARY EFFUSION LYMPHOMA UP	http://www.gsea-msigdb.org/gsea/msigdb/cards/KLEIN_PRIMARY_EFFUSION_LYMPHOMA_UP	PRDM1 PLOD1 IQGAP2 HSPA4L CASP7 ATP2A2 GLDC NCOR2
0.040144700614692	8	50	3.29184115523466	ROESSLER LIVER CANCER METASTASIS DN	http://www.gsea-msigdb.org/gsea/msigdb/cards/ROESSLER_LIVER_CANCER_METASTASIS_DN	GRHL2 PDLIM1 ARAP3 MTUS1 LRPPRC EFL1 ANKRD1 TBC1D16
0.0403559056626173	21	221	1.95499616119705	CHEN HOXA5 TARGETS 9HR UP	http://www.gsea-msigdb.org/gsea/msigdb/cards/CHEN_HOXA5_TARGETS_9HR_UP	IFRD1 MARK3 FOSL2 TUT7 GADD45B DAAM1 EIF5 TSC22D1 NEDD9 NCOA3 ZNF45 CHAC1 ZNF557 ZNF331 CREB5 NRBF2 MTHFD2L CDKN2AIP KRCC1 PTPN2 TPTE
0.0403963060576051	11	85	2.6625185814398	MARTIN VIRAL GPCR SIGNALING UP	http://www.gsea-msigdb.org/gsea/msigdb/cards/MARTIN_VIRAL_GPCR_SIGNALING_UP	CP RORA POLR3H SLC29A1 C3 MYH10 TTYH3 SERINC5 PRKCE C1S SYN3
0.0405213165759874	10	73	2.81835715345433	ADDYA ERYTHROID DIFFERENTIATION BY HEMIN	http://www.gsea-msigdb.org/gsea/msigdb/cards/ADDYA_ERYTHROID_DIFFERENTIATION_BY_HEMIN	HERPUD1 ITGB5 SLC27A2 FCGR2A AKR1C2 DDIT4 SLC2A14 INSIG1 AKR1C1 ETV5
0.0419725691850741	6	30	4.11480144404332	TIEN INTESTINE PROBIOTICS 2HR UP	http://www.gsea-msigdb.org/gsea/msigdb/cards/TIEN_INTESTINE_PROBIOTICS_2HR_UP	KDELR1 GAPDH LRRFIP1 ST6GALNAC4 ANP32A EEF1A1
0.0419725691850741	5	21	4.89857314767062	OUYANG PROSTATE CANCER MARKERS	http://www.gsea-msigdb.org/gsea/msigdb/cards/OUYANG_PROSTATE_CANCER_MARKERS	HPN MET FN1 ETS1 INSR
0.0419725691850741	5	21	4.89857314767062	SEKI INFLAMMATORY RESPONSE LPS DN	http://www.gsea-msigdb.org/gsea/msigdb/cards/SEKI_INFLAMMATORY_RESPONSE_LPS_DN	ABLIM1 BMF PLEKHA6 SLC16A9 SYNPO
0.0420492643842069	7	40	3.60045126353791	TRAYNOR RETT SYNDROM UP	http://www.gsea-msigdb.org/gsea/msigdb/cards/TRAYNOR_RETT_SYNDROM_UP	LTBP1 RGCC GAPDH TNFRSF19 PRICKLE1 CNKSR3 SNTB1
0.0425956339189385	9	62	2.98654943519273	VANTVEER BREAST CANCER METASTASIS UP	http://www.gsea-msigdb.org/gsea/msigdb/cards/VANTVEER_BREAST_CANCER_METASTASIS_UP	AP2B1 HIPK2 CIRBP SEC14L2 PEX12 ERGIC1 TMEM25 CCDC74B ZNF627
0.0430356022061197	19	194	2.01498008857792	RIGGI EWING SARCOMA PROGENITOR DN	http://www.gsea-msigdb.org/gsea/msigdb/cards/RIGGI_EWING_SARCOMA_PROGENITOR_DN	TGFBR3 CARD10 PPL GALNT12 GLT8D2 BICC1 LRRFIP1 TNFRSF19 PDGFRA ABHD2 GULP1 SERPING1 PIEZO2 PCLAF HAS2 C1S PDE4B COL14A1 SRGAP1
0.0430356022061197	21	223	1.93746256333878	PHONG TNF RESPONSE VIA P38 COMPLETE	http://www.gsea-msigdb.org/gsea/msigdb/cards/PHONG_TNF_RESPONSE_VIA_P38_COMPLETE	BCL3 FOSL2 TUT7 MECOM PPP1R15A HMGCR ACSL3 ZFP36 SERPINE2 MTHFD2L OTUD4 ZCCHC24 RET TMEM135 SEMA4C CDC42EP4 PCLO INSIG1 MYO1C CKLF ETV5
0.0430407772538792	8	51	3.22729525023006	CHARAFE BREAST CANCER BASAL VS MESENCHYMAL DN	http://www.gsea-msigdb.org/gsea/msigdb/cards/CHARAFE_BREAST_CANCER_BASAL_VS_MESENCHYMAL_DN	TRIO TTC28 TUBB2A GULP1 CNKSR3 ZCCHC24 ARHGEF40 SHOX2
0.0430407772538792	8	51	3.22729525023006	BOYAULT LIVER CANCER SUBCLASS G123 DN	http://www.gsea-msigdb.org/gsea/msigdb/cards/BOYAULT_LIVER_CANCER_SUBCLASS_G123_DN	ITIH4 SEC14L2 RCL1 GOT2 ETNK2 MAT1A HPD ACSM5
0.0430999545905104	18	180	2.05740072202166	OKUMURA INFLAMMATORY RESPONSE LPS	http://www.gsea-msigdb.org/gsea/msigdb/cards/OKUMURA_INFLAMMATORY_RESPONSE_LPS	JAK2 FA2H PPIF PEX12 C1orf109 GALNT12 NCOA3 PDZD2 CA1 DOCK10 SLC27A2 FCGR2A GULP1 N6AMT1 SPHK1 TLE1 TSN ETV5
0.0432278226376249	14	125	2.30428880866426	EPPERT HSC R	http://www.gsea-msigdb.org/gsea/msigdb/cards/EPPERT_HSC_R	MECOM EIF5 RGCC HLF MREG BCL11A KLF4 KSR1 DST MSI2 CACNB2 INSIG1 FNBP1 CRIM1
0.045526547990919	38	490	1.59553525381272	SENESE HDAC3 TARGETS UP	http://www.gsea-msigdb.org/gsea/msigdb/cards/SENESE_HDAC3_TARGETS_UP	HIVEP2 TRIO PRDM1 ITGA6 CDV3 SNAP23 MET FN1 MAPKAP1 GALNT12 ABCC4 TRPM4 SERPINE2 SCARB2 PIP5K1A TRPM8 PHLDB2 IQGAP2 DST GUCY1A2 JAK1 OTUD4 HTRA1 RAB8B WEE1 EFNA1 HAS2 TRIB1 ZBTB38 ADAMTSL1 PDE4B BRCC3 AKR1C1 AKR1C3 NF1 PPTC7 IGF2R CDKN1C
0.0456009749875524	20	210	1.95942925906825	BHAT ESR1 TARGETS NOT VIA AKT1 UP	http://www.gsea-msigdb.org/gsea/msigdb/cards/BHAT_ESR1_TARGETS_NOT_VIA_AKT1_UP	IFRD1 RRP12 SEC14L2 SLC29A1 MLPH MREG RCL1 SLC47A1 GFOD1 CNKSR3 ACSS1 TIAM1 SH2B2 RET FAM102A LRG1 DOK7 NCOR2 PHLDA2 UHRF1
0.0463759913404862	7	41	3.51263537906137	MARTIN NFKB TARGETS UP	http://www.gsea-msigdb.org/gsea/msigdb/cards/MARTIN_NFKB_TARGETS_UP	CP SLC29A1 C3 TTYH3 PRKCE C1S SYN3
0.0464510518036593	12	100	2.46888086642599	BROWNE HCMV INFECTION 12HR DN	http://www.gsea-msigdb.org/gsea/msigdb/cards/BROWNE_HCMV_INFECTION_12HR_DN	SSH1 DENND3 SRSF3 ACSL3 ATXN1 RIN2 PDGFRA DLC1 LDB2 TRAK1 INPP5B TBC1D8
0.0466329436857931	6	31	3.98206591359031	DASU IL6 SIGNALING SCAR UP	http://www.gsea-msigdb.org/gsea/msigdb/cards/DASU_IL6_SIGNALING_SCAR_UP	LTBP1 SREBF1 PPL ZFP36 MAF CDC42EP4
0.0471119040215247	43	574	1.54125838060856	MARTINEZ RB1 AND TP53 TARGETS DN	http://www.gsea-msigdb.org/gsea/msigdb/cards/MARTINEZ_RB1_AND_TP53_TARGETS_DN	ZMYND11 TG LTBP1 THRAP3 HIPK2 SLC9A3R2 NTN1 PLXNA2 FKBP5 RBBP8 RIOK3 DNAJC3 FA2H AGFG2 SFXN3 CWH43 CPT1A SRSF3 BICC1 HJURP MIF4GD TNFRSF19 ZFP36 CHAC1 MLLT1 SOX5 KAT7 TLE3 CRTC3 PTPRF CELF1 SLC45A3 KRTCAP2 PRSS12 NDEL1 ATF7IP2 NAV2 PDE4DIP ACSL5 CDKN1C CRIM1 RBFOX2 BMERB1
0.049935287889265	41	543	1.55347015843256	GRAESSMANN APOPTOSIS BY SERUM DEPRIVATION UP	http://www.gsea-msigdb.org/gsea/msigdb/cards/GRAESSMANN_APOPTOSIS_BY_SERUM_DEPRIVATION_UP	AP2B1 CP RRP12 PRDM1 USP13 HIPK2 TRAM2 TBC1D1 GRHL2 GADD45B HNF4A DNAJC3 PIP5K1B PPIF NEDD9 HMGCR KNG1 CCT4 RCL1 NEUROG3 C3 APOL3 CHAC1 RIN2 FGFBP1 PARP9 SHROOM3 PHLDB2 DST PTPN14 KALRN DLC1 CASP7 APEX2 LRG1 CNIH2 PIPOX CSF1 COL14A1 COL5A2 PHLDA2
0.049935287889265	74	1110	1.37160048134777	BENPORATH ES WITH H3K27ME3	http://www.gsea-msigdb.org/gsea/msigdb/cards/BENPORATH_ES_WITH_H3K27ME3	CD38 BARX2 LTK SNCAIP NTN1 PLXNA2 MECOM RAPGEF4 NOL4 FGF9 RGCC PRKAG2 PIP5K1B SORCS1 CWH43 PRDM13 TACR1 MLPH MAN1C1 CNNM1 NEUROG3 DPP6 NPAS1 GUCY2D GPR12 PDZD2 CYP2J2 DSC3 PDGFRA CPM KLF4 ARHGAP20 GPAT3 SLC27A2 ADAMTS17 NFIC TMEFF2 ASTN2 KCNK13 FAM167A GNA14 NRG1 FZD1 SIM2 LRATD1 PRSS12 FOXQ1 KCNC2 ABTB2 AMN NAV2 SHOX2 EFNA1 ONECUT1 REPS2 DCLK2 HTRA3 PRKCE FOXB1 SNTB1 CD34 ZIC4 DPY19L2 PDE4DIP BM…
0.0501831960322279	23	257	1.84125356445518	MCBRYAN PUBERTAL BREAST 4 5WK UP	http://www.gsea-msigdb.org/gsea/msigdb/cards/MCBRYAN_PUBERTAL_BREAST_4_5WK_UP	CDH1 GRHL2 TFAP2C DSP SFXN3 CPT1A PRLR FN1 TSPAN8 PALLD CEMIP2 SHROOM3 TLE3 RETREG1 PDZK1IP1 ICE1 HTRA1 KRT8 EMB SYNPO GAS6 TMPRSS2 TACSTD2
0.050625024034463	69	1023	1.3876896365542	KRIGE RESPONSE TO TOSEDOSTAT 24HR DN	http://www.gsea-msigdb.org/gsea/msigdb/cards/KRIGE_RESPONSE_TO_TOSEDOSTAT_24HR_DN	HIVEP2 MAP2K3 RRP12 TBC1D1 FTSJ1 POLR1A HSP90AA1 DDX18 GADD45B MFNG SNU13 FAM118A RANGAP1 POLR3H TELO2 NELFCD C20orf27 DHODH MTFMT MTPAP SLC29A1 ERGIC1 UMPS THADA AGMAT MREG BCL11A RCL1 AKAP1 GOT2 ABCC4 CLN6 DOHH COQ3 NASP COX16 EIF4E2 TUBB2A SORL1 LRPPRC TET1 FAM117B RHOT2 GFOD1 RPIA MSI2 N6AMT1 MTHFD2L HSPA4L FABP5 ATF7IP2 MRPL16 MLKL NDUFS5 DDX19A LRG1 DHCR7 TRIB1 RFESD CDC42EP4 RCC1 NR2F2 INS…
0.050625024034463	29	350	1.70470345538938	ACEVEDO NORMAL TISSUE ADJACENT TO LIVER TUMOR DN	http://www.gsea-msigdb.org/gsea/msigdb/cards/ACEVEDO_NORMAL_TISSUE_ADJACENT_TO_LIVER_TUMOR_DN	ABCC2 PPP1R15A DDX18 UPB1 DESI1 TBL1X CD99L2 CSK CMAS HMGCR AGMAT GOT2 NR1H2 CNDP2 CEMIP2 BPHL FN3KRP ABHD10 MAT1A HPD PSMB4 VAV2 NDEL1 MAPRE2 TBC1D16 EEF2 TRIB1 MRPS11 CCL16
0.050625024034463	4	14	5.87828777720474	MATZUK POSTIMPLANTATION AND POSTPARTUM	http://www.gsea-msigdb.org/gsea/msigdb/cards/MATZUK_POSTIMPLANTATION_AND_POSTPARTUM	OXT ABCA1 FOXB1 CSF1
0.0509270902306413	8	53	3.10551052380628	JOHANSSON GLIOMAGENESIS BY PDGFB UP	http://www.gsea-msigdb.org/gsea/msigdb/cards/JOHANSSON_GLIOMAGENESIS_BY_PDGFB_UP	FN1 FRMD8 PDGFRA SERPINE2 TPM1 EEF1A1 SULF2 CDC42SE1
0.0509270902306413	8	53	3.10551052380628	JI RESPONSE TO FSH DN	http://www.gsea-msigdb.org/gsea/msigdb/cards/JI_RESPONSE_TO_FSH_DN	BRCA1 ZMYND11 ITGA6 SNAP23 PACSIN2 FN1 FGF2 JAK1
0.0509270902306413	8	53	3.10551052380628	BOYAULT LIVER CANCER SUBCLASS G3 DN	http://www.gsea-msigdb.org/gsea/msigdb/cards/BOYAULT_LIVER_CANCER_SUBCLASS_G3_DN	PON1 CPB2 KNG1 PIK3R1 SERPING1 SLC2A2 ZCCHC24 MGMT
0.0509461410636426	54	764	1.45418375640274	BYSTRYKH HEMATOPOIESIS STEM CELL QTL TRANS	http://www.gsea-msigdb.org/gsea/msigdb/cards/BYSTRYKH_HEMATOPOIESIS_STEM_CELL_QTL_TRANS	TSPAN6 AK2 MATR3 VCL CP HIPK2 RORA PLXNA2 TUT7 GNAS ITGA6 SNAP23 COMT PCSK5 CRKL SEC14L2 KIAA0930 DESI1 KDELR1 GSK3A TSPAN12 PIP5K1B TECTA MLLT1 NPAS1 GLTP MINDY1 SNAPIN PIK3R1 SERPING1 WIPI2 NR2F6 LMNA CYP3A4 MTMR14 HTRA1 RAG1 ANPEP MRPL16 ONECUT1 SGCD RHOD CD34 PDE4DIP NDUFV2 MAF PIPOX CUEDC1 ARL6IP4 NOG TMPRSS2 PSAP MTOR RNF103
0.0509461410636426	48	662	1.49177091626948	MILI PSEUDOPODIA HAPTOTAXIS DN	http://www.gsea-msigdb.org/gsea/msigdb/cards/MILI_PSEUDOPODIA_HAPTOTAXIS_DN	TSPAN6 VCL TRIO LTBP1 TRAM2 TGFBR3 SREBF1 SLC46A1 SSH1 PIGS GCN1 CD99L2 TMEM245 TSPAN14 SC5D SLC29A1 HMGCR ERGIC1 PLXNA1 KANSL3 AKAP1 HJURP GOT2 ZFP36 EMC7 ARMC9 CKAP4 TOR1A ST6GALNAC4 ANGPTL2 SLC38A4 PTPRF PCDH19 SEMA4C EFNA1 MMGT1 TAPT1 TMEM43 TRIB1 CD34 SLC16A13 ATP2A2 BAIAP2 CSF1 TMEM201 SLC35B4 CKLF NPTXR
0.0513393326840818	29	351	1.69984675038827	YOSHIMURA MAPK8 TARGETS DN	http://www.gsea-msigdb.org/gsea/msigdb/cards/YOSHIMURA_MAPK8_TARGETS_DN	C8B QSER1 EVI5 DNAJA2 PLOD1 JAK2 PACSIN2 EIF5 DHODH MET VIPR2 SRSF3 HMGCR FN1 PDGFRA KIF11 USO1 NRG1 SNF8 PSMD4 NR2F6 ABTB2 PDE4B NR2F2 ANKFY1 ZNF292 NF1 PSAP S100A10
0.0529086423082946	14	129	2.23283799289172	TSENG IRS1 TARGETS DN	http://www.gsea-msigdb.org/gsea/msigdb/cards/TSENG_IRS1_TARGETS_DN	TSPAN6 H6PD CIRBP SMS TSC22D1 FAH PIP5K1B KNG1 PPL AOC3 TLE3 HTRA3 SNTB1 TMEM45A
0.0537684098495886	27	321	1.73052397179392	DEURIG T CELL PROLYMPHOCYTIC LEUKEMIA DN	http://www.gsea-msigdb.org/gsea/msigdb/cards/DEURIG_T_CELL_PROLYMPHOCYTIC_LEUKEMIA_DN	PRDM1 GNAI3 TRMT11 THUMPD1 RORA TGFBR3 SRSF5 SFXN3 MCM9 ACSL3 ATXN1 MTUS1 EIF4E2 FCHSD2 GIT2 ARL6IP5 PIK3R1 TIAM1 CDKN2AIP USP47 ZBTB38 NDUFV2 MAF PDE4B ZNF292 AKR1C3 MT1H
0.0543135617296458	24	275	1.79554972103709	DEBIASI APOPTOSIS BY REOVIRUS INFECTION DN	http://www.gsea-msigdb.org/gsea/msigdb/cards/DEBIASI_APOPTOSIS_BY_REOVIRUS_INFECTION_DN	BRCA1 MAP2K3 FGFR3 FTSJ1 ITGB5 ITGA6 SLC29A1 BCL11A ATXN1 SERPINE2 SORL1 SLC27A2 C1orf216 PTPRF PRMT2 ZCCHC24 MAPRE2 DHCR7 ATP2A2 GLDC PCYT2 INSIG1 IGF2R DIO1
0.0545907515503855	68	1011	1.38381057465354	NUYTTEN EZH2 TARGETS DN	http://www.gsea-msigdb.org/gsea/msigdb/cards/NUYTTEN_EZH2_TARGETS_DN	TSPAN6 AP2B1 PTBP1 BRCA1 FAM107B TBC1D1 SP100 ITGA6 SNAP23 FKBP5 PACSIN2 POLR3H CERK TBL1X DNAJC3 ETFB ABHD11 CMAS FANCE SLC29A1 UMPS GPD2 CCT4 THADA HJURP MIF4GD BFSP1 TNFRSF19 E2F8 NASP PDGFRA GIT2 SLC27A2 ANP32A ASGR1 EPHA2 LBR FAM171B ENOPH1 SETD7 EIF4EBP2 CENPU WIPI2 SLC45A3 PSMB4 RECQL4 ZNF326 COX18 FOXQ1 MED30 SLC16A9 TSC1 CACNB2 WEE1 PCLAF MTBP BANF1 B3GNT5 NDUFV2 TRAIP LAGE3 KLHL9 TSN SH…
0.0552557111476725	5	23	4.47261026526448	BIOCARTA PTDINS PATHWAY	http://www.gsea-msigdb.org/gsea/msigdb/cards/BIOCARTA_PTDINS_PATHWAY	GSK3A VAV2 PRKCE AP2A1 LYN
0.0552557111476725	14	130	2.21566231602333	KOKKINAKIS METHIONINE DEPRIVATION 48HR UP	http://www.gsea-msigdb.org/gsea/msigdb/cards/KOKKINAKIS_METHIONINE_DEPRIVATION_48HR_UP	MAP3K9 BRCA1 CDH1 HSP90AA1 SC5D HMGCR UMPS PDGFRA BHMT FZD1 CASP7 WEE1 MGMT IGF2R
0.0552557111476725	5	23	4.47261026526448	BERTUCCI INVASIVE CARCINOMA DUCTAL VS LOBULAR UP	http://www.gsea-msigdb.org/gsea/msigdb/cards/BERTUCCI_INVASIVE_CARCINOMA_DUCTAL_VS_LOBULAR_UP	CDH1 MYBPC2 JAK2 RPIA DHCR7
0.0552557111476725	7	43	3.34925698933759	NAKAMURA METASTASIS MODEL DN	http://www.gsea-msigdb.org/gsea/msigdb/cards/NAKAMURA_METASTASIS_MODEL_DN	SNCAIP SFXN3 C3 FGFBP1 PID1 WIPI2 FABP5
0.0557769827964025	16	158	2.08344376913586	SMIRNOV CIRCULATING ENDOTHELIOCYTES IN CANCER UP	http://www.gsea-msigdb.org/gsea/msigdb/cards/SMIRNOV_CIRCULATING_ENDOTHELIOCYTES_IN_CANCER_UP	MYLK UPB1 AQP9 BLVRA SMURF2 SC5D CHKA RGS3 FCGR2A NRG1 ABCA1 ANPEP DHCR7 SPHK1 INSIG1 CLN8
0.0558597014917185	31	386	1.65231664203812	BASAKI YBX1 TARGETS DN	http://www.gsea-msigdb.org/gsea/msigdb/cards/BASAKI_YBX1_TARGETS_DN	TSPAN6 CDH1 H6PD FAM107B NCBP3 EIF5 SGK2 DNAJC3 MET TMEM106B MEGF9 SH3PXD2A HINT3 BBX MRAP2 CPM ST6GALNAC4 DYNC2LI1 PIK3R1 MSI2 EEF1A1 TSC22D3 SLC45A3 HTRA1 DDIT4 KRCC1 SNTB1 NET1 CUEDC1 TPCN1 ETV5
0.0559894151063887	9	66	2.80554643912045	LEE LIVER CANCER CIPROFIBRATE DN	http://www.gsea-msigdb.org/gsea/msigdb/cards/LEE_LIVER_CANCER_CIPROFIBRATE_DN	PON1 ETNK2 BHMT HPD MAPKAPK2 SLC2A2 PIPOX AKR1C1 SERPINA6
0.0562841054662285	35	451	1.5966524450279	DELACROIX RAR BOUND ES	http://www.gsea-msigdb.org/gsea/msigdb/cards/DELACROIX_RAR_BOUND_ES	MASP2 CDH1 POLR1A BCL3 MTG2 COBL PDLIM1 HLF GLI1 FN1 MREG AKAP1 RREB1 RIN2 KAT7 SRP14 ANP32A KSR1 PTPRF DYRK3 FAM171B GFOD1 MSI2 OXNAD1 METTL27 WEE1 TMEM135 EFNA1 KRCC1 ATP2A2 KANK3 SULF2 INTS3 ITPK1 CLN8
0.0570250745427653	12	104	2.37392391002499	SERVITJA ISLET HNF1A TARGETS DN	http://www.gsea-msigdb.org/gsea/msigdb/cards/SERVITJA_ISLET_HNF1A_TARGETS_DN	MTMR11 CPB2 KDM2B SGK2 HNF4A PRLR SLC38A4 SLC2A2 GOLT1A TMPRSS2 ETV5 SERPINA10
0.0570637994733837	6	33	3.74072858549393	BIOCARTA MET PATHWAY	http://www.gsea-msigdb.org/gsea/msigdb/cards/BIOCARTA_MET_PATHWAY	CRKL MET RAPGEF1 MAP2K2 PIK3R1 DOCK1
0.0570637994733837	19	202	1.93517889695107	GROSS HYPOXIA VIA ELK3 UP	http://www.gsea-msigdb.org/gsea/msigdb/cards/GROSS_HYPOXIA_VIA_ELK3_UP	MAP2K3 H6PD SLC9A3R2 SSH1 SRSF5 EHD4 CPT1A PLXNA1 DOK4 NFIC PHLDB2 DDIT4L SETD7 ARL6IP4 CSF1 FNBP1 CDC42SE1 MYO1C ZBTB14
0.0570637994733837	14	131	2.19874886322926	WHITFIELD CELL CYCLE M G1	http://www.gsea-msigdb.org/gsea/msigdb/cards/WHITFIELD_CELL_CYCLE_M_G1	VCL ZPBP DSP TSC22D1 DCTN6 SRSF3 NCOA3 AOC3 ELP3 TLE3 NFIC DEXI MSL1 FAM189B
0.0570863462032466	16	159	2.07034034920419	RODRIGUES NTN1 TARGETS DN	http://www.gsea-msigdb.org/gsea/msigdb/cards/RODRIGUES_NTN1_TARGETS_DN	ARID1B MYLK ITGB5 PACSIN2 MET PIP5K1B SFXN3 PRLR FN1 PPL ID1 TSPAN8 NASP BIN1 PIP5K1A MDM4
0.0570863462032466	15	145	2.12834557450517	BROWNE HCMV INFECTION 24HR UP	http://www.gsea-msigdb.org/gsea/msigdb/cards/BROWNE_HCMV_INFECTION_24HR_UP	MAP3K9 MASP2 RORA PLXNA2 ABLIM1 FGF9 CHKA SLC29A1 KNG1 ABHD2 FZD5 APEX2 TSPYL5 NPTXR ETV5
0.0570863462032466	15	145	2.12834557450517	WAKABAYASHI ADIPOGENESIS PPARG RXRA BOUND WITH H4K20ME1 MARK	http://www.gsea-msigdb.org/gsea/msigdb/cards/WAKABAYASHI_ADIPOGENESIS_PPARG_RXRA_BOUND_WITH_H4K20ME1_MARK	PLOD1 CERK ETFB PCYOX1 ACSL3 ABCC4 MTUS1 EFR3A SCARB2 KSR1 FAM102A ABHD15 ORMDL3 PC PLA2G6
0.0583062672250293	10	79	2.60430471141982	TAYLOR METHYLATED IN ACUTE LYMPHOBLASTIC LEUKEMIA	http://www.gsea-msigdb.org/gsea/msigdb/cards/TAYLOR_METHYLATED_IN_ACUTE_LYMPHOBLASTIC_LEUKEMIA	PROX1 RREB1 NASP MRAP2 SFXN5 FAM167A HSPA4L DLC1 CDC42SE1 KLHL9
0.0583525649755609	4	15	5.4864019253911	BIOCARTA BCELLSURVIVAL PATHWAY	http://www.gsea-msigdb.org/gsea/msigdb/cards/BIOCARTA_BCELLSURVIVAL_PATHWAY	CCT4 PIK3R1 CASP7 MTOR
0.0583525649755609	31	389	1.6395738401715	CHEMNITZ RESPONSE TO PROSTAGLANDIN E2 DN	http://www.gsea-msigdb.org/gsea/msigdb/cards/CHEMNITZ_RESPONSE_TO_PROSTAGLANDIN_E2_DN	PIGV TGFBR3 NCBP3 MET ABHD11 COBL TMEM245 TNFAIP1 PPL BCL11A BICC1 SIRT5 KLF4 BPHL DYNC2LI1 PRICKLE1 ASTN2 CNKSR3 MSI2 RETREG1 FZD1 CACNB2 SERINC2 UBB TMEM43 TMEM125 PCLO LRRK2 POM121 SAMD13 TRIL
0.0583525649755609	9	67	2.76367261167089	VANHARANTA UTERINE FIBROID DN	http://www.gsea-msigdb.org/gsea/msigdb/cards/VANHARANTA_UTERINE_FIBROID_DN	HIVEP2 LTBP1 ABLIM1 GADD45B PDLIM1 APOL3 KLF4 TRIB1 C1S
0.0583525649755609	12	105	2.3513151108819	WANG HCP PROSTATE CANCER	http://www.gsea-msigdb.org/gsea/msigdb/cards/WANG_HCP_PROSTATE_CANCER	FOSL2 PPP1R15A GADD45B SYT17 FN1 SH2D3A TACC2 SIM2 HTRA1 RHOD ZNF580 CDKN1C
0.0583525649755609	4	15	5.4864019253911	CHANG POU5F1 TARGETS UP	http://www.gsea-msigdb.org/gsea/msigdb/cards/CHANG_POU5F1_TARGETS_UP	OPHN1 FN1 AOC3 ABI1
0.0583525649755609	32	405	1.62560057048625	REN ALVEOLAR RHABDOMYOSARCOMA DN	http://www.gsea-msigdb.org/gsea/msigdb/cards/REN_ALVEOLAR_RHABDOMYOSARCOMA_DN	TRAM2 MYLK FTSJ1 ACTN1 PLOD1 SSH1 SNAP23 SRPX2 SFXN3 SMURF2 UGDH ARPC3 FN1 SCP2 DOK4 PDGFRA SERPINE2 FGF2 GULP1 NRG1 FZD1 JAK1 HTRA1 NDEL1 TMEM43 SPHK1 TMEM45A C1S GAS6 S100A10 ITGBL1 COL5A2
0.0583525649755609	4	15	5.4864019253911	BIOCARTA RACC PATHWAY	http://www.gsea-msigdb.org/gsea/msigdb/cards/BIOCARTA_RACC_PATHWAY	GUCY1B1 GNAS GUCY1A2 ADCY1
0.0592858508436249	63	931	1.39222605249586	KRIGE RESPONSE TO TOSEDOSTAT 6HR DN	http://www.gsea-msigdb.org/gsea/msigdb/cards/KRIGE_RESPONSE_TO_TOSEDOSTAT_6HR_DN	HIVEP2 MAP2K3 RRP12 TBC1D1 POLR1A HSP90AA1 DDX18 GADD45B MFNG SNU13 RANGAP1 POLR3H TELO2 NELFCD C20orf27 DHODH MTFMT SLC29A1 ERGIC1 UMPS THADA AGMAT MREG AKAP1 GOT2 DOHH COQ3 NASP COX16 EIF4E2 TUBB2A SORL1 LRPPRC TET1 FAM117B RHOT2 RPIA MSI2 N6AMT1 PRMT2 MTHFD2L HSPA4L FABP5 RET ARHGEF40 ATF7IP2 MRPL16 MLKL NDUFS5 DDX19A LRG1 DHCR7 RFESD CDC42EP4 RCC1 NR2F2 INSIG1 TMEM201 ALKBH2 ACSL5 KLHL23 ZBED…
0.0612399730581871	3	8	7.71525270758123	SCHAEFFER PROSTATE DEVELOPMENT AND CANCER BOX5 DN	http://www.gsea-msigdb.org/gsea/msigdb/cards/SCHAEFFER_PROSTATE_DEVELOPMENT_AND_CANCER_BOX5_DN	TSPAN8 TMEM45A TLE1
0.0612399730581871	5	24	4.28625150421179	JEON SMAD6 TARGETS UP	http://www.gsea-msigdb.org/gsea/msigdb/cards/JEON_SMAD6_TARGETS_UP	TRIO NRG1 SERINC5 TRIB1 CSF1
0.0612399730581871	18	190	1.9491164734942	WIERENGA STAT5A TARGETS DN	http://www.gsea-msigdb.org/gsea/msigdb/cards/WIERENGA_STAT5A_TARGETS_DN	MTMR11 GUCY1B1 MYLK ACTN1 ITGB5 DAAM1 PDLIM1 SH3PXD2A PPIF LGALSL ARAP3 MRPS14 CXCR4 ETS1 BIN1 GFOD1 NINJ2 MSRB3
0.0612399730581871	10	80	2.57175090252708	BHAT ESR1 TARGETS VIA AKT1 DN	http://www.gsea-msigdb.org/gsea/msigdb/cards/BHAT_ESR1_TARGETS_VIA_AKT1_DN	GPD2 PPL EDN2 SHROOM3 PTPN14 ZDHHC7 EFNA1 YPEL2 TRIM52 TLE1
0.0612399730581871	3	8	7.71525270758123	BIOCARTA STAT3 PATHWAY	http://www.gsea-msigdb.org/gsea/msigdb/cards/BIOCARTA_STAT3_PATHWAY	JAK2 JAK1 MTOR
0.0617344632953298	6	34	3.63070715650881	BIOCARTA INTEGRIN PATHWAY	http://www.gsea-msigdb.org/gsea/msigdb/cards/BIOCARTA_INTEGRIN_PATHWAY	VCL ACTN1 CRKL CSK RAPGEF1 MAP2K2
0.0617344632953298	11	93	2.43348472497186	LIM MAMMARY LUMINAL MATURE DN	http://www.gsea-msigdb.org/gsea/msigdb/cards/LIM_MAMMARY_LUMINAL_MATURE_DN	TGFBR3 TFAP2C AQP9 BCL11A ETS1 PRICKLE1 FZD1 FABP5 HTRA1 FAM181B GAS6
0.0629242443379606	28	344	1.67462849466879	OISHI CHOLANGIOMA STEM CELL LIKE UP	http://www.gsea-msigdb.org/gsea/msigdb/cards/OISHI_CHOLANGIOMA_STEM_CELL_LIKE_UP	ASB1 SLC13A1 RANGAP1 PMM1 RNF130 PRLR RCOR3 PROX1 MRPS14 ZNF45 ABCC4 BPHL ELAC1 PTPRF PIP5K1A DYRK3 LBR CREB5 ICE1 TBC1D16 ONECUT1 GCNT4 SNRPE TRIM52 MDM4 TBC1D8 ZNF225 SERPINA6
0.0633247339263193	16	162	2.03200071310781	GAUSSMANN MLL AF4 FUSION TARGETS C UP	http://www.gsea-msigdb.org/gsea/msigdb/cards/GAUSSMANN_MLL_AF4_FUSION_TARGETS_C_UP	SLC9A3R2 RORA DNAJC3 FAM149A UGDH CPT1A NEDD9 RREB1 TNFRSF19 PDZD2 EMC7 USP3 SCRN3 METTL27 ZBTB38 KANK3
0.0633247339263193	7	45	3.20040112314481	HALMOS CEBPA TARGETS DN	http://www.gsea-msigdb.org/gsea/msigdb/cards/HALMOS_CEBPA_TARGETS_DN	MTMR11 TRIO TFAP2C FGF9 CHKA RGS3 TSC22D3
0.0633247339263193	7	45	3.20040112314481	ICHIBA GRAFT VERSUS HOST DISEASE D7 DN	http://www.gsea-msigdb.org/gsea/msigdb/cards/ICHIBA_GRAFT_VERSUS_HOST_DISEASE_D7_DN	SC5D PRLR HMGCS2 CYP4A22 LIPC DIO1 SERPINA6
0.0633247339263193	33	425	1.59751114886388	RATTENBACHER BOUND BY CELF1	http://www.gsea-msigdb.org/gsea/msigdb/cards/RATTENBACHER_BOUND_BY_CELF1	SP100 STOML1 MAP3K13 FOSL2 PLXNA2 RIMS1 SNU13 TBL1X SYT17 CSPP1 AGFG2 CXCR4 COQ8B RREB1 TUBGCP6 SERPINE2 RGS3 SLC15A4 TRPM8 MSI2 PIEZO2 WIPI2 KCNB1 C5orf63 CACNB2 TBC1D16 LDLRAD4 VXN ONECUT1 RFESD FAM181B UQCR10 FAM217B
0.0633276608298136	24	282	1.75097933789077	HUTTMANN B CLL POOR SURVIVAL UP	http://www.gsea-msigdb.org/gsea/msigdb/cards/HUTTMANN_B_CLL_POOR_SURVIVAL_UP	MAD1L1 CD38 LTK TBC1D1 TGFBR3 PPP1R15A FA2H RAPGEF1 CPT1A PRLR HPCAL1 SERPINE2 ST6GALNAC4 RHOT2 ADAMTS3 NRG1 FZD1 MAPKAPK2 LDLRAD4 PIPOX TMEM45A TLE1 CTXND1 BMERB1
0.0633276608298136	21	236	1.83073793061249	MULLIGHAN MLL SIGNATURE 1 DN	http://www.gsea-msigdb.org/gsea/msigdb/cards/MULLIGHAN_MLL_SIGNATURE_1_DN	BARX2 SLC9A3R2 SRSF5 FAH HLF PPL ABCC4 EDN2 MYH10 SERPINE2 BIN1 PTH2R ABHD10 PTPN14 JAK1 DLC1 CLMN MAPRE2 NET1 MAF NR2F2
0.0633276608298136	106	1712	1.27385792368164	GRAESSMANN APOPTOSIS BY DOXORUBICIN DN	http://www.gsea-msigdb.org/gsea/msigdb/cards/GRAESSMANN_APOPTOSIS_BY_DOXORUBICIN_DN	AP2B1 HIVEP2 RFC1 TRIO LTBP1 THRAP3 HIPK2 POLR1A BCL3 TGFBR3 ARHGEF10L FOSL2 OPHN1 XPO1 GRHL2 TTC28 FAM118A HNF4A C20orf27 TBL1X DHODH MTFMT MED25 KDELR1 AGFG2 TMEM106B LZTS2 CYP2C18 HLF SC5D SRSF3 RNF130 ERGIC1 BBX MAPKAP1 LGALSL RCL1 SIL1 BICC1 HJURP RREB1 OPA3 E2F8 AOC3 EFR3A COQ3 NASP KRBA1 COX16 ELP3 PDGFRA ETS1 CEMIP2 EIF4E2 KAT7 BIN1 KIF11 TACC2 EFL1 RUSF1 RHOT2 ELAC1 NFIC PTPRF COP1 SNAPI…
0.0654604632033139	18	192	1.92881317689531	YAMAZAKI TCEB3 TARGETS DN	http://www.gsea-msigdb.org/gsea/msigdb/cards/YAMAZAKI_TCEB3_TARGETS_DN	CDH1 HSP90AA1 TFAP2C PMM1 COBL GLI1 CMAS ACLY NASP SORL1 KIF11 LBR FZD5 EMB PIPOX SULF2 CDKN1C UHRF1
0.0662082171836302	8	57	2.88757996073216	AMIT SERUM RESPONSE 240 MCF10A	http://www.gsea-msigdb.org/gsea/msigdb/cards/AMIT_SERUM_RESPONSE_240_MCF10A	CDH1 HERPUD1 EHD4 PRKAG2 ANGPTL4 ABLIM3 CDKN1C PHLDA2
0.0663698272064898	33	427	1.59002866104719	THUM SYSTOLIC HEART FAILURE UP	http://www.gsea-msigdb.org/gsea/msigdb/cards/THUM_SYSTOLIC_HEART_FAILURE_UP	MATR3 CP PRDM1 ST6GAL1 CDV3 SNAP23 JAK2 GADD45B PACSIN2 RIOK3 SRPX2 TSPAN12 SC5D AKAP1 CXCR4 SERPINE2 SCARB2 ANP32A CNKSR3 PRMT2 MAPKAPK2 TMEM43 EIF1 TMEM45A C1S BRCC3 AKR1C1 ITGBL1 FCGR3A VGLL3 ZNF727 TMEM35B LYN
0.0688826954758651	5	25	4.11480144404332	XU HGF SIGNALING NOT VIA AKT1 6HR	http://www.gsea-msigdb.org/gsea/msigdb/cards/XU_HGF_SIGNALING_NOT_VIA_AKT1_6HR	DNMBP SMURF2 HPCAL1 ANGPTL4 PHLDA2
0.0693684991449385	7	46	3.13082718568514	JIANG TIP30 TARGETS UP	http://www.gsea-msigdb.org/gsea/msigdb/cards/JIANG_TIP30_TARGETS_UP	ITGA6 RGCC NEDD9 RAPGEF5 WEE1 EEF2 CDH2
0.0700296453687149	14	136	2.11791250796347	EPPERT PROGENITOR	http://www.gsea-msigdb.org/gsea/msigdb/cards/EPPERT_PROGENITOR	HSP90AA1 PDLIM1 MTPAP UMPS ACO1 LRPPRC SLC27A2 TPM1 CENPU DLC1 PCLAF P2RY1 NET1 ZNF225
0.0710435317704894	8	58	2.83779409934022	CORRE MULTIPLE MYELOMA DN	http://www.gsea-msigdb.org/gsea/msigdb/cards/CORRE_MULTIPLE_MYELOMA_DN	BLVRA TNFRSF19 SETBP1 CNKSR3 FZD1 MAF INSIG1 SULF2
0.0710435317704894	30	381	1.62000056852099	MULLIGHAN MLL SIGNATURE 1 UP	http://www.gsea-msigdb.org/gsea/msigdb/cards/MULLIGHAN_MLL_SIGNATURE_1_UP	AK2 POLR2J SNX1 FOSL2 TOLLIP PLOD1 UPB1 KIAA0930 PMM1 RBBP8 PPIF KNG1 CXCR4 ABHD17A TOR1A ABHD2 RHOT2 FCGR2A ARL6IP5 EIF4EBP2 ARHGEF40 ASPSCR1 INSR NINJ2 SNTB1 PTPN2 FRAT2 DEXI IGF2R TBC1D8
0.0710435317704894	9	70	2.64522949974213	SESTO RESPONSE TO UV C8	http://www.gsea-msigdb.org/gsea/msigdb/cards/SESTO_RESPONSE_TO_UV_C8	RFC1 LTBP1 FGFR3 MYH10 SORL1 PTPRF DST COL5A2 ITPK1
0.0710435317704894	30	381	1.62000056852099	WANG SMARCE1 TARGETS DN	http://www.gsea-msigdb.org/gsea/msigdb/cards/WANG_SMARCE1_TARGETS_DN	AK2 AP2B1 SMS EHD4 PPIF SMURF2 SLC29A1 FGF12 ETV3 ZNF45 TACC2 FGF2 TPM1 EPHA2 LBR ENOPH1 CELF1 DOCK1 GUCY1A2 NRG1 HSPA4L CASP7 TRIB1 B3GNT5 PDE4DIP NDUFV2 PRR16 MTOR CKLF RBFOX2
0.0710435317704894	39	529	1.5167982638723	CREIGHTON ENDOCRINE THERAPY RESISTANCE 1	http://www.gsea-msigdb.org/gsea/msigdb/cards/CREIGHTON_ENDOCRINE_THERAPY_RESISTANCE_1	PTBP1 LTBP1 QSER1 TFAP2C FKBP5 DSP PABPC1L C20orf27 RBBP8 TBL1X SFXN3 UGDH SLC29A1 PRLR MREG ATXN1 PALLD STARD13 SOGA1 DST MSI2 TIAM1 PRMT2 JAK1 MAPKAPK2 RNF168 DLC1 ADCY1 ZCCHC24 VXN EMB DOK7 SNRPE NR2F2 FYB2 ZBTB10 RBM8A MRPS21 BMERB1
0.0710435317704894	48	682	1.44802396857829	FEVR CTNNB1 TARGETS UP	http://www.gsea-msigdb.org/gsea/msigdb/cards/FEVR_CTNNB1_TARGETS_UP	TRIO H6PD ITIH4 RORA NCBP3 FOSL2 TOLLIP ITGB5 JAK2 PCSK5 ABLIM1 GADD45B SEC14L2 PMM1 SGK2 PIP5K1B HLF TNFAIP1 GPD2 FN1 MLPH FLVCR2 RNF114 C3 APOL3 ABHD2 SLC47A1 DOCK5 RETREG1 LMNA CLMN AMN NDEL1 ANGPTL4 SLC3A2 NDUFS5 EFNA1 UGP2 ACYP2 SYNPO SPHK1 PLA2G6 PCYT2 NOL4L TM6SF2 AKR1B15 RNF103 CLN8
0.0756207946462734	30	383	1.61154103552611	CHARAFE BREAST CANCER LUMINAL VS BASAL UP	http://www.gsea-msigdb.org/gsea/msigdb/cards/CHARAFE_BREAST_CANCER_LUMINAL_VS_BASAL_UP	ICA1 THUMPD1 CIRBP DAAM1 TBL1X HPN ABHD11 MEGF9 PRLR ERGIC1 MLPH PREX1 MIF4GD HMGCS2 TLE3 USP3 ETNK2 ASTN2 SOGA1 TBC1D16 TAPT1 GPR160 GOLT1A RAB40C CDC42SE1 MDM4 SFMBT2 C14orf132 RNF103 TRIL
0.0756207946462734	7	47	3.06421384130886	MCDOWELL ACUTE LUNG INJURY UP	http://www.gsea-msigdb.org/gsea/msigdb/cards/MCDOWELL_ACUTE_LUNG_INJURY_UP	LTBP1 ZFP36 TPM1 FCGR2A ANGPTL4 LRG1 SPHK1
0.0756207946462734	21	241	1.7927558158695	BILD E2F3 ONCOGENIC SIGNATURE	http://www.gsea-msigdb.org/gsea/msigdb/cards/BILD_E2F3_ONCOGENIC_SIGNATURE	FGFR3 SREBF1 GNAS KDM2B FGF9 NASP EPHA2 DGKQ RETREG1 TIAM1 FZD1 WIPI2 RECQL4 FOXQ1 RASEF ABHD15 INSR TPPP NOL4L TMEM200B CDKN1C
0.075883230862721	9	71	2.60797274622464	GU PDEF TARGETS UP	http://www.gsea-msigdb.org/gsea/msigdb/cards/GU_PDEF_TARGETS_UP	ITGA6 FN1 DOCK10 DOCK1 FZD1 MAPKAPK2 CDH2 COL13A1 COL5A2
0.0759238801844363	18	196	1.88944964267295	STARK PREFRONTAL CORTEX 22Q11 DELETION UP	http://www.gsea-msigdb.org/gsea/msigdb/cards/STARK_PREFRONTAL_CORTEX_22Q11_DELETION_UP	ACTN1 CD99L2 MEGF9 CHKA CNNM1 TNFRSF19 TTYH3 BIN1 NFIC SETD7 PIK3R1 PCDH19 MAPRE2 LINGO1 TRAK1 GPRIN3 NPTXR TMEM178B
0.0759238801844363	14	138	2.08721812379009	LI INDUCED T TO NATURAL KILLER DN	http://www.gsea-msigdb.org/gsea/msigdb/cards/LI_INDUCED_T_TO_NATURAL_KILLER_DN	RRP12 ACTN1 ST6GAL1 ARHGAP15 RGCC SLC29A1 C3 ETS1 ACSS1 TAPT1 GLDC FRAT2 TPCN1 C17orf67
0.0759238801844363	34	449	1.55794264028366	MARTENS BOUND BY PML RARA FUSION	http://www.gsea-msigdb.org/gsea/msigdb/cards/MARTENS_BOUND_BY_PML_RARA_FUSION	HIVEP2 MAP2K3 H6PD BCL3 SREBF1 FOSL2 UPB1 RBBP8 CSK DENND3 RAPGEF1 SH3PXD2A PEX12 HPCAL1 PREX1 ID1 CD164 ABHD2 KSR1 LBR GFOD1 DNAJB12 RAB11FIP1 DDIT4 BANF1 FBXO46 PDE4DIP CUEDC1 ADGRG3 FNBP1 NCOR2 SULF2 PSAP LYN
0.0763368967636245	8	59	2.78969589426666	GRAHAM CML QUIESCENT VS NORMAL DIVIDING UP	http://www.gsea-msigdb.org/gsea/msigdb/cards/GRAHAM_CML_QUIESCENT_VS_NORMAL_DIVIDING_UP	BCL3 GADD45B RGCC CA1 TUBB2A DDIT4 AKR1C1 ZBTB10
0.0763368967636245	57	843	1.39112504335984	NUYTTEN NIPP1 TARGETS DN	http://www.gsea-msigdb.org/gsea/msigdb/cards/NUYTTEN_NIPP1_TARGETS_DN	AP2B1 PTBP1 VCL N4BP2 GRHL2 GNAS PACSIN2 RIOK3 TBL1X SMS TMEM245 UGDH CPT1A HMGCR ORC4 CAPZA1 AGMAT ACSL3 PREX1 E2F8 SLC35D2 TTYH3 FGFBP1 TET1 PRICKLE1 ANP32A EPHA2 PIP5K1A LBR OSBPL11 SETD7 SHROOM2 NRBF2 TMEM45B PRMT2 ZNF326 LRATD1 LRRC58 FOXQ1 DLC1 MED30 ABCA1 SLC16A9 ANPEP SERINC2 TAPT1 ATP2A2 DOK7 ZBTB38 TMPRSS2 NR2F2 FNBP1 S100A10 MYO1C CDKN1C PHLDA2 UHRF1
0.0763368967636245	5	26	3.95653985004166	JI METASTASIS REPRESSED BY STK11	http://www.gsea-msigdb.org/gsea/msigdb/cards/JI_METASTASIS_REPRESSED_BY_STK11	LTBP1 ITGB5 NEDD9 MTUS1 SIM2
0.0763368967636245	10	84	2.44928657383531	MOREAUX B LYMPHOCYTE MATURATION BY TACI UP	http://www.gsea-msigdb.org/gsea/msigdb/cards/MOREAUX_B_LYMPHOCYTE_MATURATION_BY_TACI_UP	MAP2K3 DSP DAO PLXNA1 MAN1C1 RAB11FIP1 LMNA AMN AKR1C1 CDKN1C
0.0763368967636245	8	59	2.78969589426666	WEIGEL OXIDATIVE STRESS BY HNE AND TBH	http://www.gsea-msigdb.org/gsea/msigdb/cards/WEIGEL_OXIDATIVE_STRESS_BY_HNE_AND_TBH	MYLK MARK3 ITGA6 ETV3 ETS1 DST LYN CDKN1C
0.0763368967636245	21	242	1.78534773398574	WINTER HYPOXIA METAGENE	http://www.gsea-msigdb.org/gsea/msigdb/cards/WINTER_HYPOXIA_METAGENE	AK2 NOS2 TBPL1 CP HERPUD1 RIOK3 MET GAPDH UMPS FN1 CXCR4 EDN2 ETS1 SORL1 FABP5 ANGPTL4 SLC3A2 DDIT4 EFNA1 INSIG1 COL5A2
0.0763368967636245	21	242	1.78534773398574	HIRSCH CELLULAR TRANSFORMATION SIGNATURE UP	http://www.gsea-msigdb.org/gsea/msigdb/cards/HIRSCH_CELLULAR_TRANSFORMATION_SIGNATURE_UP	IFRD1 MTMR11 BCL3 PLOD1 SNAP23 EHD4 DCTN6 TNFAIP1 ACSL3 ZNF45 MTUS1 NR1H2 SERPINE2 EPHA2 ABCA1 SEMA4C EIF1 PTPN2 C1S PDE4B HEXA
0.0768725033955044	17	182	1.92174792716309	BROWNE HCMV INFECTION 18HR DN	http://www.gsea-msigdb.org/gsea/msigdb/cards/BROWNE_HCMV_INFECTION_18HR_DN	CCDC88C MYLK CIRBP FAH DENND3 ID1 RIN2 ANGPTL2 DST GUCY1A2 PLXNB1 SGCD TRAK1 GAS6 PCYT2 INSIG1 PLCD1
0.078023462525458	63	950	1.36438153144594	LOPEZ MBD TARGETS	http://www.gsea-msigdb.org/gsea/msigdb/cards/LOPEZ_MBD_TARGETS	IFRD1 CCDC88C ABCC2 SNX1 VCL PSMA4 TG RRP12 FGFR3 FTSJ1 ACTN1 GADD45B MFNG GGTLC2 RANGAP1 PMM1 MTG2 CD99L2 TSC22D1 FAH DCTN6 KDELR1 PPIF PFN1 MAPK10 ARPC3 FN1 CCT4 LRRFIP1 DOK4 KIF11 SCARB2 RGS3 ABHD2 ELAC1 PTPRF SERPING1 SOGA1 MAT1A PSMB4 NR2F6 RALGDS MICALL2 EEF2 SERINC2 SEMA4C SHOX2 EIF1 NDUFV2 CYP8B1 ARL6IP4 CAPN12 INSIG1 STK40 ATG7 S100A10 INPP5B DISP3 GNG10 FAM189B CDKN1C CRIM1 SERPINA6
0.0785464118428571	4	17	4.84094287534508	BIOCARTA ETS PATHWAY	http://www.gsea-msigdb.org/gsea/msigdb/cards/BIOCARTA_ETS_PATHWAY	ETV3 ETS1 CSF1 NCOR2
0.0785464118428571	4	17	4.84094287534508	LI ADIPOGENESIS BY ACTIVATED PPARG	http://www.gsea-msigdb.org/gsea/msigdb/cards/LI_ADIPOGENESIS_BY_ACTIVATED_PPARG	GPD2 NR1H2 AOC3 PC
0.0785464118428571	16	168	1.95942925906825	SMID BREAST CANCER LUMINAL B UP	http://www.gsea-msigdb.org/gsea/msigdb/cards/SMID_BREAST_CANCER_LUMINAL_B_UP	SREBF1 SYT17 HPN MLPH BMPR1B SLC27A2 RETREG1 PIEZO2 RAB11FIP1 C9orf116 RET LDLRAD4 REPS2 PCLO DIO1 SERPINA6
0.0785464118428571	4	17	4.84094287534508	LE SKI TARGETS UP	http://www.gsea-msigdb.org/gsea/msigdb/cards/LE_SKI_TARGETS_UP	SERPINE2 NRG1 SPHK1 AKR1C3
0.0789866450886925	10	85	2.42047143767254	SCHUETZ BREAST CANCER DUCTAL INVASIVE DN	http://www.gsea-msigdb.org/gsea/msigdb/cards/SCHUETZ_BREAST_CANCER_DUCTAL_INVASIVE_DN	ABHD11 MLPH DSC3 RAPGEF5 SLC27A2 PTPRF DST RAB11FIP1 PDZK1IP1 TBC1D8
0.0789866450886925	17	183	1.91124657236985	DOANE RESPONSE TO ANDROGEN UP	http://www.gsea-msigdb.org/gsea/msigdb/cards/DOANE_RESPONSE_TO_ANDROGEN_UP	H6PD THRAP3 ST6GAL1 FKBP5 GADD45B SEC14L2 GSK3A COBL SIL1 PIP5K1A IQGAP2 SERINC5 MICALL2 TRIB1 ZNF552 TMPRSS2 CYP4F12
0.0789866450886925	7	48	3.00037605294826	BERENJENO ROCK SIGNALING NOT VIA RHOA DN	http://www.gsea-msigdb.org/gsea/msigdb/cards/BERENJENO_ROCK_SIGNALING_NOT_VIA_RHOA_DN	VCL SC5D TPM1 DOCK5 CSF1 NR2F2 COL5A2
0.0789866450886925	27	338	1.64348578386346	RUTELLA RESPONSE TO CSF2RB AND IL4 UP	http://www.gsea-msigdb.org/gsea/msigdb/cards/RUTELLA_RESPONSE_TO_CSF2RB_AND_IL4_UP	CIRBP GADD45B SMS SC5D PLXNA1 GPD2 MREG CXCR4 ACO1 ACSL3 NCOA3 GOT2 FCHSD2 ARL6IP5 RAB11FIP1 JAK1 FZD5 RAB8B SLC3A2 DHCR7 NET1 PDE4DIP C1S GAS6 AKR1C1 FNBP1 CRIM1
0.0789866450886925	7	48	3.00037605294826	YAO TEMPORAL RESPONSE TO PROGESTERONE CLUSTER 8	http://www.gsea-msigdb.org/gsea/msigdb/cards/YAO_TEMPORAL_RESPONSE_TO_PROGESTERONE_CLUSTER_8	TGFBR3 FKBP5 DNAJC3 PIP5K1B ID1 FZD1 PDZK1IP1
0.0800884967722755	36	486	1.52400053483086	CREIGHTON ENDOCRINE THERAPY RESISTANCE 5	http://www.gsea-msigdb.org/gsea/msigdb/cards/CREIGHTON_ENDOCRINE_THERAPY_RESISTANCE_5	ICA1 TRAM2 CERK RIOK3 TMEM245 RASD1 TNFAIP1 UGDH SC5D SPRING1 FGF12 FLVCR2 LGALSL ZFP36 MTUS1 EFR3A RIN2 PDZD2 SLC41A2 GLTP PHLDB2 TMEM45B ZDHHC7 SIM2 FZD5 TMEM135 NET1 GPR160 TRAK1 TMPRSS2 TACSTD2 FNBP1 NF1 SFMBT2 RNF103 TMEM178B
0.0828488847946053	23	276	1.71450060168472	ZHOU INFLAMMATORY RESPONSE FIMA DN	http://www.gsea-msigdb.org/gsea/msigdb/cards/ZHOU_INFLAMMATORY_RESPONSE_FIMA_DN	CCDC85A FANCE ARAP3 CXCR4 MCHR1 RIN2 MYH10 PDE5A PRICKLE1 TLE3 ABHD10 GFOD1 NR2F6 ARHGEF40 CACNB2 MAF FRAT2 TACSTD2 MRTFB FAM217B ZBTB14 KLHL23 CDKN1C
0.0828488847946053	23	276	1.71450060168472	FORTSCHEGGER PHF8 TARGETS UP	http://www.gsea-msigdb.org/gsea/msigdb/cards/FORTSCHEGGER_PHF8_TARGETS_UP	HERPUD1 CERK EIF5 RASD1 HINT3 RCOR3 CCDC77 ID1 CHAC1 RPIA C9orf116 FZD5 DDIT4 EFNA1 HTRA3 INSR KRCC1 PTPN2 TPCN1 AKR1C1 FAM217B RASSF9 TCP10L
0.0836090493458583	9	73	2.5365214381089	LEE METASTASIS AND ALTERNATIVE SPLICING UP	http://www.gsea-msigdb.org/gsea/msigdb/cards/LEE_METASTASIS_AND_ALTERNATIVE_SPLICING_UP	HIPK2 PLXNA2 ITGB5 BMF MET PTPRF FZD1 TMEM45A ANKS1B
0.0841226556547035	10	86	2.39232642095542	BHAT ESR1 TARGETS NOT VIA AKT1 DN	http://www.gsea-msigdb.org/gsea/msigdb/cards/BHAT_ESR1_TARGETS_NOT_VIA_AKT1_DN	TRAM2 ATXN1 EDN2 TNFRSF19 SHROOM3 TSC22D3 DDIT4 EFNA1 YPEL2 TLE1
0.0845166121658926	5	27	3.81000133707715	AKL HTLV1 INFECTION UP	http://www.gsea-msigdb.org/gsea/msigdb/cards/AKL_HTLV1_INFECTION_UP	AP2B1 ACLY FABP5 NET1 S100A10
0.0845166121658926	72	1117	1.32616698286087	GRAESSMANN APOPTOSIS BY DOXORUBICIN UP	http://www.gsea-msigdb.org/gsea/msigdb/cards/GRAESSMANN_APOPTOSIS_BY_DOXORUBICIN_UP	PLEKHG6 MAP2K3 SLC9A3R2 TBC1D1 TUT7 PPP1R15A ITGA6 CIRBP CRKL PMM1 DESI1 SGK2 RGCC FA2H HERC1 FAH EHD4 HPN PDLIM1 PPIF OGFOD2 PCYOX1 CXCR4 DOK4 ERGIC3 FRMD8 ZFP36 CHAC1 PSMC3IP RIN2 SERPINE2 ST6GALNAC4 ANGPTL2 FAM117B SRP14 EPHA2 DGKQ DDIT4L SLC25A25 WIPI2 SLC45A3 PSMB4 RECQL4 SAP30BP TM2D1 MAPKAPK2 FZD5 FOXQ1 FAM102A EFNA1 TRABD HAS2 SLC25A33 NINJ2 RHOD BAIAP2 ACAD9 PDE4DIP SLC25A42 DEXI MOB2 C1…
0.0845923467918079	13	127	2.10600073907729	CHIARADONNA NEOPLASTIC TRANSFORMATION KRAS UP	http://www.gsea-msigdb.org/gsea/msigdb/cards/CHIARADONNA_NEOPLASTIC_TRANSFORMATION_KRAS_UP	ST6GAL1 ITGA6 SNU13 RANGAP1 SMS ERGIC3 E2F8 ANGPTL2 PCLAF NAV2 HAS2 IGF2R UHRF1
0.0856631705784798	8	61	2.69823045511037	JECHLINGER EPITHELIAL TO MESENCHYMAL TRANSITION DN	http://www.gsea-msigdb.org/gsea/msigdb/cards/JECHLINGER_EPITHELIAL_TO_MESENCHYMAL_TRANSITION_DN	CDH1 ITGB5 TSC22D1 CHKA ID1 ZFP36 TIAM1 PC
0.0856631705784798	8	61	2.69823045511037	DASU IL6 SIGNALING UP	http://www.gsea-msigdb.org/gsea/msigdb/cards/DASU_IL6_SIGNALING_UP	SREBF1 TFAP2C MAP2K2 ZFP36 HTRA1 ANPEP GAS6 FAM189B
0.0871669418545396	46	660	1.43394595777267	MARTINEZ RB1 TARGETS UP	http://www.gsea-msigdb.org/gsea/msigdb/cards/MARTINEZ_RB1_TARGETS_UP	ZMYND11 RFC1 TG CP THRAP3 HIPK2 NTN1 FAM107B TGFBR3 GNAS RIOK3 DNAJC3 RGCC FAH TMEM106B CWH43 ACO1 HJURP RNF114 MIF4GD TNFRSF19 ZFP36 HMGCS2 SOX5 KAT7 ANGPTL2 FGFBP1 KIF11 PTPRF PTPN14 JAK1 KRTCAP2 WEE1 NAV2 LRG1 PC PDE4DIP TMEM45A ACSL5 RAB40C PSAP S100A10 TM6SF2 CRIM1 RBFOX2 BMERB1
0.0871793559298591	19	216	1.80975063511165	BOQUEST STEM CELL DN	http://www.gsea-msigdb.org/gsea/msigdb/cards/BOQUEST_STEM_CELL_DN	TSPAN6 ICA1 ST6GAL1 SSH1 MECOM ITGA6 RAPGEF4 CARD10 MET TSPAN12 NEDD9 ARAP3 RAPGEF5 GFOD1 FABP5 EFNA1 ABLIM3 TACSTD2 KANK3
0.0871793559298591	33	440	1.54305054151625	GRYDER PAX3FOXO1 TOP ENHANCERS	http://www.gsea-msigdb.org/gsea/msigdb/cards/GRYDER_PAX3FOXO1_TOP_ENHANCERS	SNX29 TRAM2 STOML1 PLXNA2 TUT7 GNAS SNRPD3 RBBP8 VIPR2 COBL RAPGEF1 MAN1C1 PROX1 PREX1 RNF114 ZNF331 STARD13 GIT2 TLE3 WDR45B SETD7 COMMD10 MSI2 NRG1 WIPI2 SNTB1 PIPOX UQCR10 SUMO2 NCOR2 SULF2 TLE1 BMERB1
0.0880582189972283	6	38	3.24852745582367	GRADE COLON VS RECTAL CANCER UP	http://www.gsea-msigdb.org/gsea/msigdb/cards/GRADE_COLON_VS_RECTAL_CANCER_UP	GADD45B UMPS HTRA3 CD34 FAM217B LAGE3
0.0882442944524845	10	87	2.36482841611685	RICKMAN HEAD AND NECK CANCER E	http://www.gsea-msigdb.org/gsea/msigdb/cards/RICKMAN_HEAD_AND_NECK_CANCER_E	CP CYP2C18 HLF MRAP2 TMEM45B TMPRSS2 AKR1C1 ADH7 RASSF9 MUC20
0.0902205687356219	16	172	1.91386113676434	DARWICHE SQUAMOUS CELL CARCINOMA DN	http://www.gsea-msigdb.org/gsea/msigdb/cards/DARWICHE_SQUAMOUS_CELL_CARCINOMA_DN	CP PACSIN2 CSPP1 OGFOD2 DOK4 SOX5 AKIRIN2 ARMC9 ANP32A LRRC58 LMOD2 ACAD9 PAQR7 NR2F2 KCNU1 NPTXR
0.0902205687356219	4	18	4.57200160449258	CHEN PDGF TARGETS	http://www.gsea-msigdb.org/gsea/msigdb/cards/CHEN_PDGF_TARGETS	GPD2 EPHA2 LMNA SLC2A2
0.0902205687356219	75	1176	1.31211780741177	YOSHIMURA MAPK8 TARGETS UP	http://www.gsea-msigdb.org/gsea/msigdb/cards/YOSHIMURA_MAPK8_TARGETS_UP	AK2 PON1 MAP3K9 NOS2 HIVEP2 CCDC88C C8B EPN1 TGFBR3 PRLH RIMS1 SLC13A1 GNAS RAPGEF4 JAK2 CIRBP OXT NALCN AQP9 PPP1R13L PPIF CYP2C18 CHRNE HLF OPRM1 SRSF3 PRLR ERGIC1 TACR1 AKAP1 CXCR4 ATXN1 BFSP1 EDN2 DPP6 HMGCS2 PDGFRA VEZF1 BIN1 SCARB2 SLC15A4 SLC27A2 ASGR1 NFIC PTPRF FCGR2A ETNK2 GULP1 BHMT MAT1A HPD KCNB1 PSMB4 KALRN RALGDS SH2B2 DLC1 PHKG1 KCNC2 RAG1 EEF2 SHOX2 KRT8 MGMT SYNPO PAQR7 GAS6 GAB…
0.0902205687356219	25	311	1.65385910130359	CHANDRAN METASTASIS DN	http://www.gsea-msigdb.org/gsea/msigdb/cards/CHANDRAN_METASTASIS_DN	CD38 ZMYND11 MYLK ZNF532 CIRBP RGCC TMEM106B MTPAP CWH43 ZFP36 STARD13 KLF4 PDE5A IQGAP2 P2RY1 ACYP2 NINJ2 CUEDC1 PDE4B ROBO2 SPOCK3 COL13A1 RORB SYS1 HEXA
0.090272096668497	18	202	1.83332737605891	HAMAI APOPTOSIS VIA TRAIL DN	http://www.gsea-msigdb.org/gsea/msigdb/cards/HAMAI_APOPTOSIS_VIA_TRAIL_DN	BCL3 MYBPC2 ERF PRDM13 SLC29A1 ARAP3 TRPM4 PTPRF GFOD1 FZD5 ANGPTL4 EFNA1 CDH2 FOXB1 SPHK1 TMEM45A SH3D21 PHLDA2
0.0903399977981498	14	143	2.01423846911212	CHIARADONNA NEOPLASTIC TRANSFORMATION CDC25 DN	http://www.gsea-msigdb.org/gsea/msigdb/cards/CHIARADONNA_NEOPLASTIC_TRANSFORMATION_CDC25_DN	ICA1 NEDD9 SLC29A1 KLF4 NFIC RETREG1 ACYP2 TMEM43 CD34 BAIAP2 TMEM45A TRAK1 MYO1C COL5A2
0.0903399977981498	14	143	2.01423846911212	BROWNE HCMV INFECTION 24HR DN	http://www.gsea-msigdb.org/gsea/msigdb/cards/BROWNE_HCMV_INFECTION_24HR_DN	MTMR11 HIPK2 SSH1 KIAA0930 DNMBP RIN2 DST UBB MGMT GAS6 COL13A1 S100A10 COL5A2 CRIM1
0.0909699005093108	12	115	2.14685292732695	LAIHO COLORECTAL CANCER SERRATED UP	http://www.gsea-msigdb.org/gsea/msigdb/cards/LAIHO_COLORECTAL_CANCER_SERRATED_UP	SC5D CAPZA1 MRPS14 PALLD RIN2 EMC7 SRP14 PSMD4 NDUFV2 SNRPE C1S SUMO2
0.0909699005093108	7	50	2.88036101083032	TSUNODA CISPLATIN RESISTANCE DN	http://www.gsea-msigdb.org/gsea/msigdb/cards/TSUNODA_CISPLATIN_RESISTANCE_DN	TSC22D1 FN1 C3 ID1 SLC27A2 SLC3A2 C1S
0.0909699005093108	7	50	2.88036101083032	MARTINEZ RESPONSE TO TRABECTEDIN	http://www.gsea-msigdb.org/gsea/msigdb/cards/MARTINEZ_RESPONSE_TO_TRABECTEDIN	HERC1 ID1 SORL1 DOCK1 TIAM1 MGMT NCOR2
0.0909699005093108	20	233	1.76600920345207	MIYAGAWA TARGETS OF EWSR1 ETS FUSIONS DN	http://www.gsea-msigdb.org/gsea/msigdb/cards/MIYAGAWA_TARGETS_OF_EWSR1_ETS_FUSIONS_DN	LTBP1 PRDM1 ACTN1 PABPC1L PLXNA1 GLT8D2 TNFRSF19 ABHD2 FAM171B PID1 NRG1 PRSS12 HAS2 ADAMTSL1 PRR16 NR2F2 AKR1C1 TLE1 VGLL3 BMERB1
0.0916973051905163	19	218	1.79314741827576	WONG MITOCHONDRIA GENE MODULE	http://www.gsea-msigdb.org/gsea/msigdb/cards/WONG_MITOCHONDRIA_GENE_MODULE	AK2 CP SLC25A17 DCTN6 PPIF CPT1A GPD2 SCP2 AGMAT GOT2 COQ3 SEC61G HMGCS2 LRPPRC SFXN5 COX18 NDUFS5 NDUFV2 UQCR10
0.0922819675825204	9	75	2.46888086642599	TCGA GLIOBLASTOMA COPY NUMBER UP	http://www.gsea-msigdb.org/gsea/msigdb/cards/TCGA_GLIOBLASTOMA_COPY_NUMBER_UP	QSER1 MET PDGFRA CPM ETNK2 PLEKHA6 C1orf100 GOLT1A MDM4
0.0924507232254128	5	28	3.67392986075297	GENTLES LEUKEMIC STEM CELL UP	http://www.gsea-msigdb.org/gsea/msigdb/cards/GENTLES_LEUKEMIC_STEM_CELL_UP	ABCC2 HLF LGALSL SETBP1 CD34
0.0937199199284634	3	10	6.17220216606498	MYLLYKANGAS AMPLIFICATION HOT SPOT 12	http://www.gsea-msigdb.org/gsea/msigdb/cards/MYLLYKANGAS_AMPLIFICATION_HOT_SPOT_12	BRCA1 ASPSCR1 NF1
0.0937199199284634	3	10	6.17220216606498	ZHOU PANCREATIC EXOCRINE PROGENITOR	http://www.gsea-msigdb.org/gsea/msigdb/cards/ZHOU_PANCREATIC_EXOCRINE_PROGENITOR	HNF4A PROX1 ONECUT1
0.0937199199284634	3	10	6.17220216606498	PARK OSTEOBLAST DIFFERENTIATION BY PHENYLAMIL UP	http://www.gsea-msigdb.org/gsea/msigdb/cards/PARK_OSTEOBLAST_DIFFERENTIATION_BY_PHENYLAMIL_UP	RGCC CHAC1 RGS3
0.094390197541864	6	39	3.16523188003332	AMIT EGF RESPONSE 60 MCF10A	http://www.gsea-msigdb.org/gsea/msigdb/cards/AMIT_EGF_RESPONSE_60_MCF10A	ID1 SLC35D2 TPM1 DLC1 MGMT TRIB1
0.0951998579821683	37	512	1.48679349052347	ENK UV RESPONSE EPIDERMIS DN	http://www.gsea-msigdb.org/gsea/msigdb/cards/ENK_UV_RESPONSE_EPIDERMIS_DN	HIVEP2 MAP2K3 BCL3 RORA TGFBR3 PLXNA2 CIRBP PACSIN2 HERC1 ERF CYP2C18 HLF BCHE BCL11A LRRFIP1 ABCC4 SH2D3A ZNF331 CYP2J2 CEMIP2 CPM TACC2 TLE3 USP3 EPHA2 PTPRF SAP30BP MAPKAPK2 NDEL1 MGMT INSR TRIB1 GAS6 PDE4B CYP4F12 NCOR2 CDKN1C
0.0960606038108693	8	63	2.61257234542433	DIRMEIER LMP1 RESPONSE EARLY	http://www.gsea-msigdb.org/gsea/msigdb/cards/DIRMEIER_LMP1_RESPONSE_EARLY	HERPUD1 PPP1R15A GADD45B ZFP36 EEF1A1 EEF2 EIF1 INSIG1
0.0966738372367795	10	89	2.31168620451872	NAKAYAMA SOFT TISSUE TUMORS PCA2 UP	http://www.gsea-msigdb.org/gsea/msigdb/cards/NAKAYAMA_SOFT_TISSUE_TUMORS_PCA2_UP	FGFR3 TBL1X FGF9 GLT8D2 HJURP KIF11 FZD1 MELK PCLAF SHOX2
0.0970269091228121	14	145	1.98645586953815	LANDIS ERBB2 BREAST TUMORS 324 UP	http://www.gsea-msigdb.org/gsea/msigdb/cards/LANDIS_ERBB2_BREAST_TUMORS_324_UP	TFAP2C CMAS SLC29A1 FLVCR2 LRRFIP1 TSPAN8 ST6GALNAC4 SHROOM3 RETREG1 TIAM1 WEE1 KRT8 PTPN2 IGF2R
0.097077745593462	21	251	1.7213312813727	KOBAYASHI EGFR SIGNALING 24HR DN	http://www.gsea-msigdb.org/gsea/msigdb/cards/KOBAYASHI_EGFR_SIGNALING_24HR_DN	BRCA1 ITGA6 CARD10 RANGAP1 MET PPIF SLC29A1 HJURP E2F8 PSMC3IP TUBB2A KIF11 CENPU NRG1 FABP5 MELK SPHK1 LMNB2 CKLF ETV5 PHLDA2
0.0971532646765899	9	76	2.43639559186776	RODRIGUES THYROID CARCINOMA DN	http://www.gsea-msigdb.org/gsea/msigdb/cards/RODRIGUES_THYROID_CARCINOMA_DN	HIVEP2 HIPK2 PPP1R13L BBX FN1 ATXN1 PHLDB2 CREB5 TM2D1
0.0984510680519946	11	103	2.19722407206197	ZHANG RESPONSE TO IKK INHIBITOR AND TNF DN	http://www.gsea-msigdb.org/gsea/msigdb/cards/ZHANG_RESPONSE_TO_IKK_INHIBITOR_AND_TNF_DN	GRHL2 EPB41L1 DAAM1 ERF MTUS1 TACC2 GIT2 ABHD10 SIM2 NR2F2 TMEM201
0.0984510680519946	24	299	1.65142532871304	DEBIASI APOPTOSIS BY REOVIRUS INFECTION UP	http://www.gsea-msigdb.org/gsea/msigdb/cards/DEBIASI_APOPTOSIS_BY_REOVIRUS_INFECTION_UP	AK2 IFRD1 BRCA1 TBPL1 THUMPD1 SP100 SREBF1 PPP1R15A FGF9 DCTN6 ZFP36 FGF2 GULP1 CREB5 CELF1 TM2D1 OTUD4 WEE1 SLC3A2 SHOX2 PTPN2 ZNF529 ZNF292 NF1
0.102697785710433	4	19	4.33136994109823	KARAKAS TGFB1 SIGNALING	http://www.gsea-msigdb.org/gsea/msigdb/cards/KARAKAS_TGFB1_SIGNALING	BRCA1 HSP90AA1 FN1 CDH2
0.10277496335184	16	176	1.87036429274696	HAHTOLA MYCOSIS FUNGOIDES SKIN UP	http://www.gsea-msigdb.org/gsea/msigdb/cards/HAHTOLA_MYCOSIS_FUNGOIDES_SKIN_UP	ARF5 CIRBP SMS EHD4 PFN1 SRSF3 TSC22D3 TBC1D16 LDB2 EIF1 ARL6IP4 MRTFB ZNF292 CKLF UBE2V1 CRIM1
0.10277496335184	9	77	2.40475409067467	MUNSHI MULTIPLE MYELOMA UP	http://www.gsea-msigdb.org/gsea/msigdb/cards/MUNSHI_MULTIPLE_MYELOMA_UP	FGFR3 DDX18 CXCR4 EEF1A1 VAV2 UBB KRT8 RHOD CSF1
0.10277496335184	13	132	2.02622798380921	XU GH1 AUTOCRINE TARGETS DN	http://www.gsea-msigdb.org/gsea/msigdb/cards/XU_GH1_AUTOCRINE_TARGETS_DN	EIF5 UGDH PRLR PREX1 TPM1 RETREG1 JAK1 ADCY1 PCLAF FAM102A TSPYL5 NR2F2 SULF2
0.10277496335184	9	77	2.40475409067467	KYNG DNA DAMAGE BY GAMMA RADIATION	http://www.gsea-msigdb.org/gsea/msigdb/cards/KYNG_DNA_DAMAGE_BY_GAMMA_RADIATION	DDX18 PCSK5 MET PFN1 CHRNE RNF168 LIPC NDEL1 PDE4DIP
0.10277496335184	36	499	1.48429711408376	BONOME OVARIAN CANCER SURVIVAL SUBOPTIMAL DEBULKING	http://www.gsea-msigdb.org/gsea/msigdb/cards/BONOME_OVARIAN_CANCER_SURVIVAL_SUBOPTIMAL_DEBULKING	MAP2K3 EPN1 SNCAIP CERK TELO2 VAC14 HERC1 RAPGEF1 HMGCR ACO1 NEUROG3 ACSL3 SH2D3A CLN6 PDGFRA CD164 TLE3 CRTC3 SLC47A1 GULP1 PIK3R1 DST TIAM1 VAV2 TM2D1 ZCCHC24 APEX2 ASPSCR1 BAIAP2 CDC42EP4 RCC1 CSF1 NR2F2 MRTFB COL13A1 CDK3
0.10277496335184	5	29	3.54724262417528	SUMI HNF4A TARGETS	http://www.gsea-msigdb.org/gsea/msigdb/cards/SUMI_HNF4A_TARGETS	ABHD2 SLC47A1 BHMT DIO1 MUC20
0.102776932416262	12	118	2.09227192069999	KOKKINAKIS METHIONINE DEPRIVATION 96HR UP	http://www.gsea-msigdb.org/gsea/msigdb/cards/KOKKINAKIS_METHIONINE_DEPRIVATION_96HR_UP	BRCA1 SC5D HMGCR UMPS PDGFRA FGF2 BHMT FZD1 CASP7 WEE1 MGMT IGF2R
0.102776932416262	12	118	2.09227192069999	MCBRYAN PUBERTAL BREAST 5 6WK UP	http://www.gsea-msigdb.org/gsea/msigdb/cards/MCBRYAN_PUBERTAL_BREAST_5_6WK_UP	TFAP2C CIRBP PRKAG2 BCHE MLPH ERAL1 TMEM45B WEE1 ANPEP ACSF2 HAS2 NET1
0.102776932416262	22	269	1.68263256076121	BOYLAN MULTIPLE MYELOMA C D DN	http://www.gsea-msigdb.org/gsea/msigdb/cards/BOYLAN_MULTIPLE_MYELOMA_C_D_DN	CP PRDM1 RORA FOSL2 ITGB5 DSP RGCC MEGF9 PRLR C3 KRBA1 SLC41A2 ARSG IQGAP2 TIAM1 CDH2 LRG1 SNTB1 GPR160 MAF TBC1D8 ITPRIPL2
0.103814249395335	7	52	2.76957789502916	WU SILENCED BY METHYLATION IN BLADDER CANCER	http://www.gsea-msigdb.org/gsea/msigdb/cards/WU_SILENCED_BY_METHYLATION_IN_BLADDER_CANCER	TGFBR3 COBL TSPAN8 KLF4 ZCCHC24 ANPEP COL5A2
0.104310790864985	43	620	1.42690695236986	WAKABAYASHI ADIPOGENESIS PPARG BOUND 8D	http://www.gsea-msigdb.org/gsea/msigdb/cards/WAKABAYASHI_ADIPOGENESIS_PPARG_BOUND_8D	AK2 BRCA1 ITIH4 HIPK2 DNAJA2 FOSL2 GNAS EPB41L1 ABLIM1 NELFCD MET PRKAG2 MEGF9 MTPAP TSPAN14 HINT3 PLXNA1 RCL1 CCDC77 AKAP1 ACLY AKIRIN2 CD164 POC1B TLE3 ABHD2 RPIA SCAF4 ARHGEF40 TMEM135 ACSF2 SLC3A2 UBB TRABD TMEM43 INSR PRKCE CUEDC1 ACSM5 SPIN4 TMEM201 MTOR CALR3
0.105084750615231	15	162	1.90500066853857	PETROVA ENDOTHELIUM LYMPHATIC VS BLOOD DN	http://www.gsea-msigdb.org/gsea/msigdb/cards/PETROVA_ENDOTHELIUM_LYMPHATIC_VS_BLOOD_DN	TRAM2 ITGB5 PLOD1 MECOM SRPX2 SMURF2 CXCR4 TPM1 ARL6IP5 ANPEP SLC3A2 CDH2 TACSTD2 NR2F2 MT1H
0.105425633118142	10	91	2.26087991430952	TURASHVILI BREAST LOBULAR CARCINOMA VS DUCTAL NORMAL DN	http://www.gsea-msigdb.org/gsea/msigdb/cards/TURASHVILI_BREAST_LOBULAR_CARCINOMA_VS_DUCTAL_NORMAL_DN	CDH1 CP HIPK2 MYLK RIOK3 CYP2J2 SORL1 KCTD14 DST SERPINA6
0.105425633118142	38	535	1.46133135395931	BERENJENO TRANSFORMED BY RHOA UP	http://www.gsea-msigdb.org/gsea/msigdb/cards/BERENJENO_TRANSFORMED_BY_RHOA_UP	IFRD1 HIVEP2 BRCA1 RRP12 ACTN1 HSP90AA1 XPO1 DDX18 ITGA6 SNRPD3 RANGAP1 PDLIM1 GAPDH GPD2 RCL1 LRRFIP1 E2F8 NASP KLF4 KIF11 EPHA2 LBR PHLDB2 ANKRD1 RETREG1 HSPA4L OTUD4 HTRA1 PCLAF MRPL16 HAS2 NET1 BANF1 RCC1 FRAT2 ACSL5 SMOC1 UHRF1
0.105425633118142	19	223	1.75294231921128	DAZARD RESPONSE TO UV NHEK UP	http://www.gsea-msigdb.org/gsea/msigdb/cards/DAZARD_RESPONSE_TO_UV_NHEK_UP	PRDM1 PPP1R15A GADD45B TSC22D1 PPIF PFN1 KNG1 ERGIC3 ZFP36 SEC61G HMGCS2 CYP2J2 TUBB2A RPL38 TRIB1 SNRPE TACSTD2 CDKN1C PHLDA2
0.105425633118142	34	467	1.49789345928772	LIM MAMMARY STEM CELL UP	http://www.gsea-msigdb.org/gsea/msigdb/cards/LIM_MAMMARY_STEM_CELL_UP	PRDM1 MYLK TGFBR3 PLXNA2 SSH1 ITGA6 MFNG CARD10 AQP9 ERF RAPGEF1 SORCS1 ETS1 DOCK10 ANGPTL2 ARHGAP20 PRICKLE1 ANKRD1 SERPING1 SOGA1 DST NRG1 FABP5 PCDH19 HTRA1 HAS2 MSRB3 ATP2A2 SPHK1 NTF3 COL14A1 TMEM201 COL5A2 VGLL3
0.106790505690189	20	239	1.72167424436959	ZHENG GLIOBLASTOMA PLASTICITY UP	http://www.gsea-msigdb.org/gsea/msigdb/cards/ZHENG_GLIOBLASTOMA_PLASTICITY_UP	CD38 CP GPD2 ACSL3 LRRFIP1 NASP PDGFRA BMPR1B TMEFF2 MELK PCLAF VXN CNIH2 RCC1 ROBO2 TLE1 SMOC1 ETV5 LYN UHRF1
0.106942698364219	33	451	1.50541516245487	SCHAEFFER PROSTATE DEVELOPMENT 6HR DN	http://www.gsea-msigdb.org/gsea/msigdb/cards/SCHAEFFER_PROSTATE_DEVELOPMENT_6HR_DN	THRAP3 ITGB5 SSH1 ABLIM1 SNRPD3 RANGAP1 MED25 LZTS2 PFN1 HMGCR ERGIC1 GPD2 ID1 PALLD NASP PDZD2 ETS1 CEMIP2 PHLDB2 TIAM1 BSDC1 CASP7 DOLPP1 TBC1D16 H1-4 LDB2 KRT8 SCAND1 PSAP ZBTB14 UHRF1 CRIM1 RBFOX2
0.107030377814513	8	65	2.53218550402666	AMIT SERUM RESPONSE 120 MCF10A	http://www.gsea-msigdb.org/gsea/msigdb/cards/AMIT_SERUM_RESPONSE_120_MCF10A	GADD45B NEDD9 MREG ID1 PDZD2 KLF4 SPHK1 CDKN1C
0.107644115326849	17	193	1.81221825255794	ZHENG FOXP3 TARGETS IN THYMUS UP	http://www.gsea-msigdb.org/gsea/msigdb/cards/ZHENG_FOXP3_TARGETS_IN_THYMUS_UP	HIVEP2 TRIO EVI5 ARHGAP15 ITGA6 DCTN6 KNG1 CXCR4 NCOA3 ETS1 DOCK10 PIK3R1 ABTB2 RAB8B LDLRAD4 PDE4B GPRIN3
0.109905513369284	7	53	2.7173217083305	SOTIRIOU BREAST CANCER GRADE 1 VS 3 DN	http://www.gsea-msigdb.org/gsea/msigdb/cards/SOTIRIOU_BREAST_CANCER_GRADE_1_VS_3_DN	SNX1 PIGV CIRBP STARD13 CRTC3 ARHGEF40 NF1
0.109905513369284	20	240	1.71450060168472	DOANE RESPONSE TO ANDROGEN DN	http://www.gsea-msigdb.org/gsea/msigdb/cards/DOANE_RESPONSE_TO_ANDROGEN_DN	LTBP1 DSP ERF CXCR4 ATXN1 PALLD E2F8 TUBB2A SLC27A2 PLEKHA6 DST PTPN14 TIAM1 RECQL4 CASP7 ABLIM3 TRAIP PDE4B GNG10 PHLDA2
0.109905513369284	7	53	2.7173217083305	WANG BARRETTS ESOPHAGUS UP	http://www.gsea-msigdb.org/gsea/msigdb/cards/WANG_BARRETTS_ESOPHAGUS_UP	PFN1 ABHD2 NR2F2 AKR1C3 LYN PGA5 ITPK1
0.109905513369284	7	53	2.7173217083305	HUPER BREAST BASAL VS LUMINAL UP	http://www.gsea-msigdb.org/gsea/msigdb/cards/HUPER_BREAST_BASAL_VS_LUMINAL_UP	ITGA6 DSC3 SERPINE2 DST FABP5 HTRA1 AKR1C1
0.109905513369284	7	53	2.7173217083305	BOYLAN MULTIPLE MYELOMA C DN	http://www.gsea-msigdb.org/gsea/msigdb/cards/BOYLAN_MULTIPLE_MYELOMA_C_DN	TSC22D1 ATXN1 NFIC DOCK5 MAP9 SFMBT2 ZBTB10
0.109905513369284	7	53	2.7173217083305	MARSON FOXP3 TARGETS DN	http://www.gsea-msigdb.org/gsea/msigdb/cards/MARSON_FOXP3_TARGETS_DN	FAM107B CDV3 JAK2 GADD45B SLC29A1 RCL1 EMB
0.110073299197895	23	288	1.64306307661452	GABRIELY MIR21 TARGETS	http://www.gsea-msigdb.org/gsea/msigdb/cards/GABRIELY_MIR21_TARGETS	ST6GAL1 ZNF532 MEGF9 GPD2 PALLD CEMIP2 DOCK10 TET1 PARP9 TPM1 PIK3R1 EIF4EBP2 ZNF326 PBRM1 RASEF USP47 B3GNT5 ZBTB38 FNBP1 ZNF292 FAM217B WNK3 COL5A2
0.111659344583255	3	11	5.61109287824089	YAMANAKA GLIOBLASTOMA SURVIVAL UP	http://www.gsea-msigdb.org/gsea/msigdb/cards/YAMANAKA_GLIOBLASTOMA_SURVIVAL_UP	FGFBP2 DYRK3 STK40
0.111659344583255	28	370	1.55695189774612	CHYLA CBFA2T3 TARGETS UP	http://www.gsea-msigdb.org/gsea/msigdb/cards/CHYLA_CBFA2T3_TARGETS_UP	ICA1 GOPC H6PD P2RX7 GADD45B MFNG DNMBP MAN1C1 CXCR4 HVCN1 ID1 CYP2J2 CEMIP2 FCGR2A EIF4EBP2 LYZL2 NRG1 TSC22D3 KALRN FABP5 SLC16A9 RAG1 NAV2 GPR160 CD34 CUEDC1 ADGRG3 SLC35B4
0.112572340631019	9	79	2.34387424027784	JACKSON DNMT1 TARGETS UP	http://www.gsea-msigdb.org/gsea/msigdb/cards/JACKSON_DNMT1_TARGETS_UP	MAP2K3 JAK2 CSK ZFP36 GPR12 BIN1 KLF4 EPHA2 CSF1
0.112572340631019	9	79	2.34387424027784	FONTAINE PAPILLARY THYROID CARCINOMA DN	http://www.gsea-msigdb.org/gsea/msigdb/cards/FONTAINE_PAPILLARY_THYROID_CARCINOMA_DN	CD38 USP13 MLPH ASGR1 SH3RF2 VAV2 CD34 KLHL9 DIO1
0.112829659552924	8	66	2.49381905699595	DAVICIONI TARGETS OF PAX FOXO1 FUSIONS DN	http://www.gsea-msigdb.org/gsea/msigdb/cards/DAVICIONI_TARGETS_OF_PAX_FOXO1_FUSIONS_DN	MAP3K9 ARHGAP15 FGF9 COBL BBX DDIT4 TBC1D8 TRIL
0.112994758448348	4	20	4.11480144404332	DAZARD UV RESPONSE CLUSTER G4	http://www.gsea-msigdb.org/gsea/msigdb/cards/DAZARD_UV_RESPONSE_CLUSTER_G4	GADD45B PFN1 ZFP36 CDKN1C
0.114825789300573	25	322	1.59736080902303	DUTERTRE ESTRADIOL RESPONSE 24HR UP	http://www.gsea-msigdb.org/gsea/msigdb/cards/DUTERTRE_ESTRADIOL_RESPONSE_24HR_UP	BRCA1 FKBP5 JAK2 RBBP8 PPIF CCDC34 SLC29A1 KCNK15 E2F8 PSMC3IP NASP KIF11 SLC27A2 ABHD2 CENPU RECQL4 ADCY1 MELK RET PCLAF H1-4 CNIH2 TRAIP NOS1AP UHRF1
0.115066677700506	20	242	1.70033117522451	RICKMAN TUMOR DIFFERENTIATED WELL VS POORLY UP	http://www.gsea-msigdb.org/gsea/msigdb/cards/RICKMAN_TUMOR_DIFFERENTIATED_WELL_VS_POORLY_UP	SNCAIP XPO1 MECOM FAM118A CSPP1 SRSF3 BCL11A NASP SHROOM3 ANP32A LBR RPIA MSI2 ACSS1 SIM2 PSMB4 ATF7IP2 SNRPE MDM4 ETV5
0.115066677700506	10	93	2.21225884088351	NIKOLSKY MUTATED AND AMPLIFIED IN BREAST CANCER	http://www.gsea-msigdb.org/gsea/msigdb/cards/NIKOLSKY_MUTATED_AND_AMPLIFIED_IN_BREAST_CANCER	TG PIGS ZFHX4 ARFGEF2 ZCCHC24 ZNF529 FAM217B ZNF569 SULF2 FAM189B
0.115066677700506	20	242	1.70033117522451	CHICAS RB1 TARGETS GROWING	http://www.gsea-msigdb.org/gsea/msigdb/cards/CHICAS_RB1_TARGETS_GROWING	TRAM2 MYLK KCNN2 RBBP8 NASP DOCK10 PRICKLE1 LMNA PRSS12 FABP5 PCLAF ANPEP NAV2 DDIT4 LDB2 HAS2 NR2F2 SPIN4 AKR1C1 UHRF1
0.115306947698026	21	258	1.67462849466879	ROZANOV MMP14 TARGETS UP	http://www.gsea-msigdb.org/gsea/msigdb/cards/ROZANOV_MMP14_TARGETS_UP	HERPUD1 MYLK ST6GAL1 SRPX2 PDLIM1 FN1 APOL3 RIN2 ANGPTL2 TPM1 MEGF10 SHROOM2 ANKRD1 ATF7IP2 DDIT4 HTRA3 HAS2 RCC1 TMEM45A SULF2 RBFOX2
0.116077260048854	39	558	1.43796824657428	DOUGLAS BMI1 TARGETS UP	http://www.gsea-msigdb.org/gsea/msigdb/cards/DOUGLAS_BMI1_TARGETS_UP	ARID1B TRAM2 FTSJ1 POLR1A SREBF1 DLGAP4 ITGB5 PLOD1 DSP SH3PXD2A PPIF SPRING1 SLC29A1 FN1 RCL1 DOCK6 PSMC3IP EIF4E2 ANGPTL2 TUBB2A KIF11 TPM1 OSBPL11 RAB11FIP1 FZD1 RALGDS RECQL4 FZD5 TBC1D16 UGP2 CNIH2 LMNB2 NOG NR2F2 CYP27C1 NCOR2 COL13A1 S100A10 TRIL
0.117246009141822	34	473	1.47889269659062	ONDER CDH1 TARGETS 2 DN	http://www.gsea-msigdb.org/gsea/msigdb/cards/ONDER_CDH1_TARGETS_2_DN	MAP3K9 CDH1 FGFR3 ST6GAL1 GRHL2 MECOM ITGA6 DSP ABLIM1 CWH43 MREG PPL AKAP1 C3 SH2D3A MTUS1 DSC3 RAPGEF5 FGFBP1 SORL1 PTPRF DST NRG1 FZD5 PLXNB1 SERINC5 SLC3A2 EFNA1 KRT8 RHOD TACSTD2 AKR1C1 RASSF9 LYN
0.117258236763677	6	42	2.93914388860237	AMIT EGF RESPONSE 40 HELA	http://www.gsea-msigdb.org/gsea/msigdb/cards/AMIT_EGF_RESPONSE_40_HELA	BCL3 PPP1R15A ID1 ZFP36 PIP5K1A CDKN2AIP
0.11817173409501	9	80	2.31457581227437	TOOKER GEMCITABINE RESISTANCE UP	http://www.gsea-msigdb.org/gsea/msigdb/cards/TOOKER_GEMCITABINE_RESISTANCE_UP	ABCC2 CIRBP IFT52 FGF9 PALLD DSC3 PDE4B ZNF292 ACSL5
0.12174617214756	17	197	1.77542194286133	SANSOM APC TARGETS	http://www.gsea-msigdb.org/gsea/msigdb/cards/SANSOM_APC_TARGETS	MAD1L1 STOML1 FKBP5 PMM1 RGCC CCT4 BCL11A MRPS14 TNFRSF19 HMGCS2 ARMC9 DGKB DYRK3 TIAM1 HSPBAP1 TRIB1 CABCOCO1
0.12174617214756	11	108	2.09550073539243	LEE EARLY T LYMPHOCYTE UP	http://www.gsea-msigdb.org/gsea/msigdb/cards/LEE_EARLY_T_LYMPHOCYTE_UP	PON1 PALLD E2F8 RAPGEF5 KIF11 CENPU MELK RAG1 PCLAF LDLRAD4 UHRF1
0.12271416258343	40	578	1.42380672804267	MARTINEZ TP53 TARGETS DN	http://www.gsea-msigdb.org/gsea/msigdb/cards/MARTINEZ_TP53_TARGETS_DN	ZMYND11 TG THRAP3 HIPK2 SLC9A3R2 PLXNA2 FKBP5 RBBP8 RIOK3 DNAJC3 FA2H AGFG2 SFXN3 CWH43 CPT1A SRSF3 BICC1 HJURP MIF4GD ZFP36 CHAC1 MLLT1 SOX5 KAT7 FGFBP1 TLE3 CRTC3 PTPRF CELF1 KRTCAP2 PRSS12 NDEL1 ATF7IP2 NAV2 ATP2A2 ACSL5 S100A10 CRIM1 RBFOX2 BMERB1
0.123118391186486	39	561	1.4302785768065	CHICAS RB1 TARGETS SENESCENT	http://www.gsea-msigdb.org/gsea/msigdb/cards/CHICAS_RB1_TARGETS_SENESCENT	THRAP3 HIPK2 SP100 RBBP8 TSC22D1 FAH CYP3A5 RASD1 ERGIC1 BBX GPD2 MLPH PREX1 C3 PSMC3IP NASP MYH10 CENPU NRG1 FZD1 RNF168 HSPA4L FOXQ1 MELK WEE1 PCLAF ANPEP DDIT4 LDB2 HAS2 NET1 ZBTB38 SPIN4 NOL4L ITGBL1 SMOC1 ITPRIPL2 CKLF UHRF1
0.123118391186486	57	878	1.33567017261087	LEE BMP2 TARGETS DN	http://www.gsea-msigdb.org/gsea/msigdb/cards/LEE_BMP2_TARGETS_DN	AK2 CD38 IFRD1 BRCA1 RRP12 POLR1A DNAJA2 HSP90AA1 XPO1 DDX18 EPB41L1 FKBP5 PCSK5 SNU13 RIOK3 DNAJC3 RGCC DHODH SH3PXD2A PPIF FAM149A SRSF3 HMGCR UMPS ORC4 ID1 E2F8 PSMC3IP NASP SLC41A2 ST6GALNAC4 ARHGAP20 LRPPRC SHQ1 ABHD10 ENOPH1 BHMT OXNAD1 TIAM1 PCGF6 CYP3A4 JAK1 COX18 PRSS12 MELK WEE1 PCLAF MMGT1 CBX2 KCMF1 LMNB2 RCC1 TRAIP COL14A1 NOL4L PHLDA2 UHRF1
0.12315338754872	27	358	1.55167093560293	WANG TUMOR INVASIVENESS UP	http://www.gsea-msigdb.org/gsea/msigdb/cards/WANG_TUMOR_INVASIVENESS_UP	AK2 VCL RFC1 PSMA4 PLOD1 SSH1 GNAS CIRBP ARPC3 GAPDH SRSF3 FN1 ERGIC3 KIF11 SHROOM3 TPM1 PSMB4 RALGDS MAPRE2 USP47 ORMDL3 PC KCMF1 PAQR7 ANKFY1 PLCD1 DIO1
0.12315338754872	15	167	1.84796472037874	WHITFIELD CELL CYCLE G2	http://www.gsea-msigdb.org/gsea/msigdb/cards/WHITFIELD_CELL_CYCLE_G2	HIPK2 RANGAP1 MET HINT3 HJURP TUBB2A SORL1 KIF11 RGS3 PIF1 NFIC LBR MELK SGCD TRAIP
0.124440650006362	28	375	1.53619253910951	ZHOU INFLAMMATORY RESPONSE LIVE DN	http://www.gsea-msigdb.org/gsea/msigdb/cards/ZHOU_INFLAMMATORY_RESPONSE_LIVE_DN	LZTS2 FANCE KNG1 THADA C1orf109 RCOR3 ARAP3 CXCR4 COQ3 DGKB ST6GALNAC4 TRIM54 PDE5A GIT2 TLE3 ANP32A ABHD10 PIK3R1 GFOD1 NRG1 NR2F6 ARHGEF40 APEX2 FRAT2 TACSTD2 MRTFB ZBTB14 VGLL3
0.127598460285513	6	43	2.8707917051465	VARELA ZMPSTE24 TARGETS UP	http://www.gsea-msigdb.org/gsea/msigdb/cards/VARELA_ZMPSTE24_TARGETS_UP	CIRBP GADD45B ERF MAPKAPK2 DDIT4 BAIAP2
0.127724093785406	4	21	3.9188585181365	AMIT EGF RESPONSE 240 MCF10A	http://www.gsea-msigdb.org/gsea/msigdb/cards/AMIT_EGF_RESPONSE_240_MCF10A	HERPUD1 EHD4 TUBB2A INSIG1
0.127724093785406	4	21	3.9188585181365	OUYANG PROSTATE CANCER PROGRESSION DN	http://www.gsea-msigdb.org/gsea/msigdb/cards/OUYANG_PROSTATE_CANCER_PROGRESSION_DN	MAP2K3 ERAL1 DAB1 BAIAP2
0.127785799773664	15	168	1.83696493037648	TIEN INTESTINE PROBIOTICS 6HR DN	http://www.gsea-msigdb.org/gsea/msigdb/cards/TIEN_INTESTINE_PROBIOTICS_6HR_DN	ACTN1 CIRBP PACSIN2 SRSF5 TSC22D1 PLXNA1 MRPS14 RIN2 CKAP4 LRPPRC IQGAP2 CELF1 MELK CRIM1 RBFOX2
0.128111179289898	19	230	1.6995919008005	CHYLA CBFA2T3 TARGETS DN	http://www.gsea-msigdb.org/gsea/msigdb/cards/CHYLA_CBFA2T3_TARGETS_DN	EVI5 SEC14L2 HPN MEGF9 SLC29A1 TSPAN8 SCRN3 CCDC74B GNA14 LMNA RECQL4 FN3K DCLK2 PC RFESD SPHK1 RGS7BP IGF2R PHLDA2
0.131772142631932	3	12	5.14350180505415	BIOCARTA CELL2CELL PATHWAY	http://www.gsea-msigdb.org/gsea/msigdb/cards/BIOCARTA_CELL2CELL_PATHWAY	VCL ACTN1 CSK
0.131772142631932	3	12	5.14350180505415	BIOCARTA BARRESTIN PATHWAY	http://www.gsea-msigdb.org/gsea/msigdb/cards/BIOCARTA_BARRESTIN_PATHWAY	GNAS ADCY1 AP2A1
0.131772142631932	85	1394	1.25451263537906	DIAZ CHRONIC MEYLOGENOUS LEUKEMIA UP	http://www.gsea-msigdb.org/gsea/msigdb/cards/DIAZ_CHRONIC_MEYLOGENOUS_LEUKEMIA_UP	AK2 IFRD1 PTBP1 BRCA1 ZMYND11 MATR3 SNX1 TBPL1 VCL CDH1 PSMA4 GUCY1B1 CASP8 GNAI3 DNAJA2 SREBF1 MARK3 XPO1 SNAP23 COMT FKBP5 CRKL MFNG SNU13 PACSIN2 RANGAP1 SRSF5 EIF5 RBBP8 TBL1X SMS TSC22D1 DCTN6 PIP5K1B PFN1 TNFAIP1 ARPC3 CMAS SRSF3 SLC29A1 HMGCR RNF130 ORC4 SCP2 RCL1 AKAP1 ACO1 RREB1 ATXN1 GOT2 ABCC4 ERGIC3 MAP2K2 MPST ACLY SERPINE2 EIF4E2 ABI1 SCARB2 SLC27A2 ANP32A TPM1 FCGR2A LBR ARL6IP5 EN…
0.131772142631932	5	32	3.21468862815884	CAFFAREL RESPONSE TO THC DN	http://www.gsea-msigdb.org/gsea/msigdb/cards/CAFFAREL_RESPONSE_TO_THC_DN	PPIF SRSF3 PCLAF DHCR7 UHRF1
0.131772142631932	5	32	3.21468862815884	ROZANOV MMP14 TARGETS SUBSET	http://www.gsea-msigdb.org/gsea/msigdb/cards/ROZANOV_MMP14_TARGETS_SUBSET	FN1 ANGPTL2 ANKRD1 HAS2 SULF2
0.131772142631932	5	32	3.21468862815884	CHO NR4A1 TARGETS	http://www.gsea-msigdb.org/gsea/msigdb/cards/CHO_NR4A1_TARGETS	HERPUD1 PPP1R15A SLC3A2 INSIG1 ABCC6
0.131772142631932	3	12	5.14350180505415	MIZUKAMI HYPOXIA UP	http://www.gsea-msigdb.org/gsea/msigdb/cards/MIZUKAMI_HYPOXIA_UP	NOS2 FGF2 EFNA1
0.131772142631932	11	110	2.05740072202166	COULOUARN TEMPORAL TGFB1 SIGNATURE UP	http://www.gsea-msigdb.org/gsea/msigdb/cards/COULOUARN_TEMPORAL_TGFB1_SIGNATURE_UP	TBC1D1 BCL3 FOSL2 ITGA6 SMURF2 SLC29A1 ERGIC1 SLC35D2 FOXQ1 DDIT4 NET1
0.131772142631932	34	479	1.46036794465003	MEISSNER NPC HCP WITH H3K4ME2	http://www.gsea-msigdb.org/gsea/msigdb/cards/MEISSNER_NPC_HCP_WITH_H3K4ME2	LTK SLC9A3R2 RIMS1 EFNA2 CARD10 FA2H VIPR2 PDLIM1 FGF12 NENF GALNT12 BCL11A DPP6 FGF2 SLC27A2 TPM1 PGAP2 SLC16A12 ACSS1 TSC22D3 KCNB1 SLC16A9 MLKL ABLIM3 NET1 CNIH2 B3GNT5 ACBD4 GAS6 TNFAIP8L3 NRG3 MYO1C CDKN1C PRIMA1
0.131774252178567	10	96	2.1431257521059	HOEBEKE LYMPHOID STEM CELL UP	http://www.gsea-msigdb.org/gsea/msigdb/cards/HOEBEKE_LYMPHOID_STEM_CELL_UP	ITIH4 COBL LRRFIP1 PALLD DOCK1 SETBP1 ABCA1 MSL1 NCOR2 NF1
0.132084791753034	7	56	2.57175090252708	BREDEMEYER RAG SIGNALING NOT VIA ATM DN	http://www.gsea-msigdb.org/gsea/msigdb/cards/BREDEMEYER_RAG_SIGNALING_NOT_VIA_ATM_DN	HIPK2 RIOK3 HVCN1 PDZD2 GFOD1 ABCA1 NAV2
0.132727088420033	8	69	2.38539214147439	HUANG DASATINIB RESISTANCE DN	http://www.gsea-msigdb.org/gsea/msigdb/cards/HUANG_DASATINIB_RESISTANCE_DN	ICA1 ABHD11 MEGF9 PRLR ACSL3 PREX1 MIX23 CDC42SE1
0.134486770053431	12	125	1.97510469314079	CHARAFE BREAST CANCER BASAL VS MESENCHYMAL UP	http://www.gsea-msigdb.org/gsea/msigdb/cards/CHARAFE_BREAST_CANCER_BASAL_VS_MESENCHYMAL_UP	CDH1 GRHL2 PPL SH2D3A ZFP36 FGFBP1 TSC22D3 PDZK1IP1 RHOD GRAMD2A MAF TACSTD2
0.136857473085226	17	201	1.74009016290389	HOLLMANN APOPTOSIS VIA CD40 UP	http://www.gsea-msigdb.org/gsea/msigdb/cards/HOLLMANN_APOPTOSIS_VIA_CD40_UP	CD38 LTBP1 USP13 TBC1D1 GNAS SNU13 KIAA0930 RGCC LGALSL MYH10 EMC7 CKAP4 TUBB2A DST SH2B2 SERINC5 NCOR2
0.137309166360116	44	655	1.38207071402982	PATIL LIVER CANCER	http://www.gsea-msigdb.org/gsea/msigdb/cards/PATIL_LIVER_CANCER	TRIO HIPK2 XPO1 DSP SLC29A1 BBX CCT4 HJURP NCOA3 ARFGEF2 TSPAN8 ACLY TTYH3 KIF11 PTPRF MINDY1 LBR EIF4EBP2 TMEM45B CENPU PTPN14 PIEZO2 RAB11FIP1 RECQL4 FABP5 PCLAF EFNA1 ONECUT1 DAB1 CD34 LMNB2 SNRPE TRAIP AKR1C3 LAGE3 CDC42SE1 S100A10 COL5A2 TSN KLHL23 CKLF FAM189B ABCC6 RBFOX2
0.137309166360116	23	297	1.59327328641408	PURBEY TARGETS OF CTBP1 NOT SATB1 UP	http://www.gsea-msigdb.org/gsea/msigdb/cards/PURBEY_TARGETS_OF_CTBP1_NOT_SATB1_UP	LTK MARK3 CIRBP DAAM1 RBBP8 SYT17 PRKAG2 PPIF PFN1 CCDC34 RNF114 AOC3 ACLY BIN1 SORL1 COMMD10 LRATD1 ABCA1 INSR TMEM242 CCL16 RBFOX2 MUC20
0.140200115995966	4	22	3.74072858549393	BIOCARTA CASPASE PATHWAY	http://www.gsea-msigdb.org/gsea/msigdb/cards/BIOCARTA_CASPASE_PATHWAY	CASP8 LMNA CASP7 LMNB2
0.140200115995966	4	22	3.74072858549393	BIOCARTA EDG1 PATHWAY	http://www.gsea-msigdb.org/gsea/msigdb/cards/BIOCARTA_EDG1_PATHWAY	PDGFRA PIK3R1 ADCY1 SPHK1
0.140200115995966	4	22	3.74072858549393	FOURNIER ACINAR DEVELOPMENT LATE DN	http://www.gsea-msigdb.org/gsea/msigdb/cards/FOURNIER_ACINAR_DEVELOPMENT_LATE_DN	ACTN1 SERPINE2 FGFBP1 EPHA2
0.140200115995966	15	171	1.8047374754576	DARWICHE PAPILLOMA RISK HIGH DN	http://www.gsea-msigdb.org/gsea/msigdb/cards/DARWICHE_PAPILLOMA_RISK_HIGH_DN	CP PACSIN2 OGFOD2 DOK4 SOX5 AKIRIN2 ARMC9 ANP32A LRRC58 LMOD2 BAIAP2 ACAD9 PAQR7 KCNU1 NPTXR
0.140200115995966	31	432	1.4763755181174	SCHAEFFER PROSTATE DEVELOPMENT 48HR UP	http://www.gsea-msigdb.org/gsea/msigdb/cards/SCHAEFFER_PROSTATE_DEVELOPMENT_48HR_UP	TBPL1 CDH1 FGFR3 PLXNA2 TFAP2C FKBP5 TSPAN12 RASD1 FAM149A ERGIC1 FGF12 CXCR4 ABCC4 ID1 CPM ARHGAP20 DDIT4L ANKRD1 PID1 ACSS1 N6AMT1 TSC22D3 EMB MAF GAS6 TMPRSS2 TACSTD2 PLCD1 SMOC1 COLGALT2 TMEM35B
0.140200115995966	14	156	1.84638526335277	BYSTRYKH HEMATOPOIESIS STEM CELL AND BRAIN QTL TRANS	http://www.gsea-msigdb.org/gsea/msigdb/cards/BYSTRYKH_HEMATOPOIESIS_STEM_CELL_AND_BRAIN_QTL_TRANS	COMT FGF9 PDLIM1 E2F8 ANP32A PGAP2 HPD LRRC58 FABP5 ABCA1 ORMDL3 GLDC NF1 ZBTB14
0.140200115995966	4	22	3.74072858549393	KANNAN TP53 TARGETS DN	http://www.gsea-msigdb.org/gsea/msigdb/cards/KANNAN_TP53_TARGETS_DN	BRCA1 FOSL2 CPM SORL1
0.140200115995966	4	22	3.74072858549393	MARCINIAK ER STRESS RESPONSE VIA CHOP	http://www.gsea-msigdb.org/gsea/msigdb/cards/MARCINIAK_ER_STRESS_RESPONSE_VIA_CHOP	POLR1A PPP1R15A CHKA ADH7
0.140200115995966	8	70	2.3513151108819	NATSUME RESPONSE TO INTERFERON BETA UP	http://www.gsea-msigdb.org/gsea/msigdb/cards/NATSUME_RESPONSE_TO_INTERFERON_BETA_UP	BCL3 TGFBR3 FOSL2 FGF9 MAPK10 DST CASP7 TRAIP
0.140200115995966	8	70	2.3513151108819	SESTO RESPONSE TO UV C7	http://www.gsea-msigdb.org/gsea/msigdb/cards/SESTO_RESPONSE_TO_UV_C7	ITGA6 CIRBP BLVRA CKAP4 FGFBP1 PCLAF PLCD1 AKR1C1
0.140200115995966	8	70	2.3513151108819	LIN MELANOMA COPY NUMBER UP	http://www.gsea-msigdb.org/gsea/msigdb/cards/LIN_MELANOMA_COPY_NUMBER_UP	TRIO PMM1 PIP5K1A MINDY1 PSMD4 PSMB4 TBC1D16 CDC42SE1
0.140200115995966	21	266	1.62426372791184	VANTVEER BREAST CANCER ESR1 DN	http://www.gsea-msigdb.org/gsea/msigdb/cards/VANTVEER_BREAST_CANCER_ESR1_DN	IFRD1 TBPL1 TBC1D1 GAPDH LGALSL BCL11A HJURP RNF114 NASP TTYH3 BIN1 EPHA2 NRBF2 PDZK1IP1 MELK MAPRE2 UGP2 B3GNT5 TMEM45A S100A10 LYN
0.140200115995966	4	22	3.74072858549393	KIM LIVER CANCER POOR SURVIVAL UP	http://www.gsea-msigdb.org/gsea/msigdb/cards/KIM_LIVER_CANCER_POOR_SURVIVAL_UP	CXCR4 DDIT4 SPHK1 ETV5
0.141003908533451	11	112	2.02066142341413	HOSHIDA LIVER CANCER SURVIVAL DN	http://www.gsea-msigdb.org/gsea/msigdb/cards/HOSHIDA_LIVER_CANCER_SURVIVAL_DN	C8B DLGAP4 PMM1 SC5D HMGCR NENF DST LIPC PTPN2 BAIAP2 PCYT2
0.141592381558313	5	33	3.11727382124494	SIMBULAN UV RESPONSE NORMAL DN	http://www.gsea-msigdb.org/gsea/msigdb/cards/SIMBULAN_UV_RESPONSE_NORMAL_DN	CDH1 ITGA6 GADD45B ID1 HAS2
0.141592381558313	23	299	1.58261594001666	AGUIRRE PANCREATIC CANCER COPY NUMBER UP	http://www.gsea-msigdb.org/gsea/msigdb/cards/AGUIRRE_PANCREATIC_CANCER_COPY_NUMBER_UP	MAD1L1 EPN1 RIOK3 PPP1R13L KDELR1 CYP3A5 HLF CMAS OPA3 ID1 ZNF331 NR1H2 PSMC3IP ACLY KAT7 ANKRD40 SNF8 ICE1 MICALL2 ACSF2 HAS2 ZNF580 HGH1
0.141766577916893	9	84	2.20435791645178	ONDER CDH1 SIGNALING VIA CTNNB1	http://www.gsea-msigdb.org/gsea/msigdb/cards/ONDER_CDH1_SIGNALING_VIA_CTNNB1	LTBP1 MLPH PPL C3 DOCK10 BIN1 SORL1 TPM1 EFNA1
0.143332557524463	12	127	1.94400068222519	MATTIOLI MGUS VS PCL	http://www.gsea-msigdb.org/gsea/msigdb/cards/MATTIOLI_MGUS_VS_PCL	XPO1 PPP1R15A GADD45B RGCC PFN1 CCT4 AKAP1 NASP LBR SHQ1 EEF1A1 PSMD4
0.143911063719293	14	157	1.83462484766263	MARTORIATI MDM4 TARGETS NEUROEPITHELIUM DN	http://www.gsea-msigdb.org/gsea/msigdb/cards/MARTORIATI_MDM4_TARGETS_NEUROEPITHELIUM_DN	NOL4 MEGF9 MAPK10 IRF2BPL BCL11A PDGFRA RAPGEF5 PARP9 ACSS1 SHOX2 MAF INSIG1 MDM4 C14orf132
0.14462013702842	8	71	2.31819799664413	DOANE BREAST CANCER CLASSES UP	http://www.gsea-msigdb.org/gsea/msigdb/cards/DOANE_BREAST_CANCER_CLASSES_UP	CIRBP FA2H PRLR MLPH HMGCS2 TRIL ABCC6 BMERB1
0.14462013702842	2	5	8.22960288808664	SMIRNOV CIRCULATING ENDOTHELIOCYTES IN CANCER DN	http://www.gsea-msigdb.org/gsea/msigdb/cards/SMIRNOV_CIRCULATING_ENDOTHELIOCYTES_IN_CANCER_DN	ANGPTL4 CD34
0.14462013702842	8	71	2.31819799664413	LANDIS BREAST CANCER PROGRESSION DN	http://www.gsea-msigdb.org/gsea/msigdb/cards/LANDIS_BREAST_CANCER_PROGRESSION_DN	H6PD MFNG ETFB KLF4 ANGPTL2 HTRA1 CD34 GAS6
0.14462013702842	8	71	2.31819799664413	FURUKAWA DUSP6 TARGETS PCI35 DN	http://www.gsea-msigdb.org/gsea/msigdb/cards/FURUKAWA_DUSP6_TARGETS_PCI35_DN	SIPA1L3 HPCAL1 HJURP ETS1 KIF11 EPHA2 GOLT1A PHLDA2
0.14462013702842	36	520	1.424354346015	MEISSNER NPC HCP WITH H3 UNMETHYLATED	http://www.gsea-msigdb.org/gsea/msigdb/cards/MEISSNER_NPC_HCP_WITH_H3_UNMETHYLATED	PLEKHG6 CASP8 BCL3 GRHL2 OXT RGCC FAH SHD PRKAG2 RASD1 CWH43 PPL FABP3 BFSP1 DPP6 GUCY2D GPR12 SHROOM3 SLC47A1 C1orf216 DDIT4L KCNK13 GNA14 ADGRV1 RASEF DRGX AMN HTRA3 PDE4DIP TMPRSS2 TACSTD2 C5orf47 NTF3 PLCD1 ITPRIPL2 SH3D21
0.14462013702842	8	71	2.31819799664413	RAGHAVACHARI PLATELET SPECIFIC GENES	http://www.gsea-msigdb.org/gsea/msigdb/cards/RAGHAVACHARI_PLATELET_SPECIFIC_GENES	VCL MYLK ITGB5 GNAS TSC22D1 PDLIM1 TUBB2A TPM1
0.14462013702842	2	5	8.22960288808664	IM SREBF1A TARGETS	http://www.gsea-msigdb.org/gsea/msigdb/cards/IM_SREBF1A_TARGETS	SREBF1 ULK2
0.14462013702842	2	5	8.22960288808664	BIOCARTA RAN PATHWAY	http://www.gsea-msigdb.org/gsea/msigdb/cards/BIOCARTA_RAN_PATHWAY	RANGAP1 RCC1
0.145699044908933	27	367	1.51361905979795	WANG RESPONSE TO GSK3 INHIBITOR SB216763 DN	http://www.gsea-msigdb.org/gsea/msigdb/cards/WANG_RESPONSE_TO_GSK3_INHIBITOR_SB216763_DN	CD38 BRCA1 HERPUD1 RRP12 HSP90AA1 ITGB5 POLR3H UMPS PLXNA1 ACSL3 E2F8 PSMC3IP NASP SLC27A2 LBR CENPU HSPA4L FABP5 MELK WEE1 H1-4 MTBP DHCR7 INSIG1 SPIN4 ETV5 UHRF1
0.150709126304018	28	385	1.49629143419757	BLALOCK ALZHEIMERS DISEASE INCIPIENT UP	http://www.gsea-msigdb.org/gsea/msigdb/cards/BLALOCK_ALZHEIMERS_DISEASE_INCIPIENT_UP	GNAI3 FGFR3 TGFBR3 SREBF1 SSH1 ITGA6 SGK2 PPP1R13L ERF MET AGFG2 DAO NCOA3 PSMC3IP ERAL1 CPM ST6GALNAC4 ANGPTL2 NFIC OSBPL11 SAP30BP PBRM1 PC CDC42EP4 CSF1 FNBP1 ZBTB10 RBM8A
0.150802380553339	30	419	1.4730792759105	MULLIGHAN MLL SIGNATURE 2 UP	http://www.gsea-msigdb.org/gsea/msigdb/cards/MULLIGHAN_MLL_SIGNATURE_2_UP	AK2 POLR2J FOSL2 TOLLIP RIMS1 PLOD1 UPB1 KIAA0930 RANGAP1 PMM1 PPIF CXCR4 ATXN1 MAP2K2 ABHD17A TRPM4 EIF4E2 GIT2 ABHD2 ARL6IP5 EIF4EBP2 GNA14 MAPKAPK2 ARHGEF40 ASPSCR1 TRABD NINJ2 FRAT2 DEXI IGF2R
0.150802380553339	3	13	4.74784782004999	SAENZ DETOX PATHWAY AND CARCINOGENESIS DN	http://www.gsea-msigdb.org/gsea/msigdb/cards/SAENZ_DETOX_PATHWAY_AND_CARCINOGENESIS_DN	ABCC2 CYP3A5 CYP3A4
0.150802380553339	3	13	4.74784782004999	ZHENG RESPONSE TO ARSENITE DN	http://www.gsea-msigdb.org/gsea/msigdb/cards/ZHENG_RESPONSE_TO_ARSENITE_DN	PHLDB2 JAK1 INSIG1
0.152176941732286	5	34	3.02558929709068	BIOCARTA NUCLEARRS PATHWAY	http://www.gsea-msigdb.org/gsea/msigdb/cards/BIOCARTA_NUCLEARRS_PATHWAY	ABCC2 CYP3A4 CYP4A22 ABCA1 CYP8B1
0.152176941732286	5	34	3.02558929709068	DACOSTA ERCC3 ALLELE XPCS VS TTD DN	http://www.gsea-msigdb.org/gsea/msigdb/cards/DACOSTA_ERCC3_ALLELE_XPCS_VS_TTD_DN	CXCR4 GULP1 FABP5 DLC1 HAS2
0.152176941732286	5	34	3.02558929709068	CEBALLOS TARGETS OF TP53 AND MYC DN	http://www.gsea-msigdb.org/gsea/msigdb/cards/CEBALLOS_TARGETS_OF_TP53_AND_MYC_DN	COMT CSK TPM1 KRT8 POM121
0.152176941732286	5	34	3.02558929709068	COLIN PILOCYTIC ASTROCYTOMA VS GLIOBLASTOMA UP	http://www.gsea-msigdb.org/gsea/msigdb/cards/COLIN_PILOCYTIC_ASTROCYTOMA_VS_GLIOBLASTOMA_UP	PDZD2 SERPINE2 ANGPTL2 EEF1A1 HTRA1
0.152176941732286	5	34	3.02558929709068	VALK AML CLUSTER 6	http://www.gsea-msigdb.org/gsea/msigdb/cards/VALK_AML_CLUSTER_6	LTBP1 SNCAIP KIAA0930 PIEZO2 PLXNB1
0.152555944172708	4	23	3.57808821221158	ZIRN TRETINOIN RESPONSE WT1 UP	http://www.gsea-msigdb.org/gsea/msigdb/cards/ZIRN_TRETINOIN_RESPONSE_WT1_UP	KANSL3 PDGFRA DLC1 NAV2
0.152555944172708	12	129	1.91386113676434	RASHI RESPONSE TO IONIZING RADIATION 5	http://www.gsea-msigdb.org/gsea/msigdb/cards/RASHI_RESPONSE_TO_IONIZING_RADIATION_5	CASP8 EVI5 PCSK5 NAA40 PRLR ANP32A KSR1 PIK3R1 RCC1 COL14A1 COL13A1 ZBTB14
0.152555944172708	16	190	1.73254797643929	AFFAR YY1 TARGETS UP	http://www.gsea-msigdb.org/gsea/msigdb/cards/AFFAR_YY1_TARGETS_UP	SLC9A3R2 PPP1R15A PMM1 PROX1 FABP3 TPM1 EPHA2 ANKRD1 ABCA1 CASP7 NTF3 NRG3 SPOCK3 SULF2 MYO1C CDKN1C
0.152555944172708	4	23	3.57808821221158	WU HBX TARGETS 1 DN	http://www.gsea-msigdb.org/gsea/msigdb/cards/WU_HBX_TARGETS_1_DN	MAP2K3 NCOA3 PTPN14 ANPEP
0.152555944172708	35	506	1.42310326622052	MILI PSEUDOPODIA HAPTOTAXIS UP	http://www.gsea-msigdb.org/gsea/msigdb/cards/MILI_PSEUDOPODIA_HAPTOTAXIS_UP	ZMYND11 MATR3 TRMT11 XPO1 TUT7 CDV3 SNAP23 RBBP8 RIOK3 MTPAP CYP2C18 CCDC34 SRSF3 SCP2 LGALSL MRPS14 PALLD PSMC3IP EFR3A C1orf216 COP1 SCRN3 GULP1 PHLDB2 SETD7 CENPU ZNF326 MTHFD2L PBRM1 RAB8B SHOX2 UGP2 NET1 PTPN2 ZBTB38
0.153811815773762	19	238	1.6424627612778	NABA ECM REGULATORS	http://www.gsea-msigdb.org/gsea/msigdb/cards/NABA_ECM_REGULATORS	MASP2 ITIH4 ITIH1 PLOD1 PCSK5 OGFOD2 KNG1 SERPINE2 ADAMTS17 SERPING1 ADAMTS3 PRSS12 HTRA1 HTRA3 ADAMTSL1 SULF2 LPA SERPINA6 SERPINA10
0.157109395264283	11	115	1.96794851671637	HOSHIDA LIVER CANCER SUBCLASS S2	http://www.gsea-msigdb.org/gsea/msigdb/cards/HOSHIDA_LIVER_CANCER_SUBCLASS_S2	FGFR3 DDX18 GCN1 CHKA HMGCR LBR PLXNB1 SNTB1 NET1 SNRPE IGF2R
0.157109395264283	14	160	1.80022563176895	OHGUCHI LIVER HNF4A TARGETS DN	http://www.gsea-msigdb.org/gsea/msigdb/cards/OHGUCHI_LIVER_HNF4A_TARGETS_DN	C8B FAM107B KCNN2 SC5D AGMAT ASGR1 SLC47A1 SLC45A3 LIPC CYP8B1 PCYT2 S100A10 DIO1 ABCC6
0.159378040571277	24	321	1.53824353048348	LEI MYB TARGETS	http://www.gsea-msigdb.org/gsea/msigdb/cards/LEI_MYB_TARGETS	VCL TRIO CDH1 PSMA4 TFAP2C CYP3A5 FN1 PPL PALLD SERPINE2 EIF4E2 TUBB2A FGFBP1 TPM1 SERPING1 DST TSC22D3 PCLAF KRT8 BAIAP2 AKR1C1 S100A10 KLHL9 CRIM1
0.159394033363534	22	288	1.57162555154432	BENPORATH OCT4 TARGETS	http://www.gsea-msigdb.org/gsea/msigdb/cards/BENPORATH_OCT4_TARGETS	CDH1 ARID1B KCNN2 GRHL2 TSC22D1 CPT1A FGF2 TLE3 EFL1 ANKRD1 GRID2 ABTB2 WEE1 PCLAF LINGO1 HAS2 PTPN2 GLDC PIPOX FRAT2 NR2F2 GNG10
0.160559127903652	8	73	2.25468572276346	HERNANDEZ ABERRANT MITOSIS BY DOCETACEL 2NM UP	http://www.gsea-msigdb.org/gsea/msigdb/cards/HERNANDEZ_ABERRANT_MITOSIS_BY_DOCETACEL_2NM_UP	TGFBR3 NR1H2 PIK3R1 IQGAP2 NRG1 PDZK1IP1 CASP7 MAF
0.162523090178974	20	256	1.60734431407942	WANG CLIM2 TARGETS UP	http://www.gsea-msigdb.org/gsea/msigdb/cards/WANG_CLIM2_TARGETS_UP	XPO1 CIRBP RANGAP1 SRSF5 MET ETV3 PSMC3IP FBXO44 PTPRF ETNK2 ASTN2 SCAF4 MTHFD2L ADCY1 DDIT4 LDLRAD4 REPS2 NR2F2 CDC42SE1 CDK3
0.162523090178974	6	47	2.62646900683616	APRELIKOVA BRCA1 TARGETS	http://www.gsea-msigdb.org/gsea/msigdb/cards/APRELIKOVA_BRCA1_TARGETS	HSP90AA1 TFAP2C GOT2 FGFBP1 TPM1 KRT8
0.162523090178974	6	47	2.62646900683616	BURTON ADIPOGENESIS 7	http://www.gsea-msigdb.org/gsea/msigdb/cards/BURTON_ADIPOGENESIS_7	ACTN1 XPO1 SLC29A1 SERPINE2 SYNPO TMEM45A
0.163548796603518	11	116	1.9509834432964	IWANAGA CARCINOGENESIS BY KRAS DN	http://www.gsea-msigdb.org/gsea/msigdb/cards/IWANAGA_CARCINOGENESIS_BY_KRAS_DN	TRIO ITGB5 ITGA6 FGF12 KLF4 PLXNB1 PRKCE KRCC1 NR2F2 AP2A1 ITPRIPL2
0.16459603078206	5	35	2.93914388860237	AIGNER ZEB1 TARGETS	http://www.gsea-msigdb.org/gsea/msigdb/cards/AIGNER_ZEB1_TARGETS	CDH1 DSP PPL SHROOM3 TACSTD2
0.16459603078206	5	35	2.93914388860237	WANG METHYLATED IN BREAST CANCER	http://www.gsea-msigdb.org/gsea/msigdb/cards/WANG_METHYLATED_IN_BREAST_CANCER	SMURF2 EPHA2 SLC3A2 SPHK1 ETV5
0.166537702535419	20	257	1.60109005604799	DURCHDEWALD SKIN CARCINOGENESIS DN	http://www.gsea-msigdb.org/gsea/msigdb/cards/DURCHDEWALD_SKIN_CARCINOGENESIS_DN	ITGA6 TBL1X MET TMEM106B PIP5K1B PFN1 GALNT12 FCHSD2 GPAT3 SHROOM3 GIT2 TPM1 PHLDB2 COMMD10 DOCK1 RAB11FIP1 NRG1 TMEM43 NET1 VGLL3
0.167200095347367	19	241	1.62201716673907	SENESE HDAC1 AND HDAC2 TARGETS UP	http://www.gsea-msigdb.org/gsea/msigdb/cards/SENESE_HDAC1_AND_HDAC2_TARGETS_UP	PTBP1 PRDM1 ITGA6 CDV3 SNAP23 SIPA1L3 PPIF FN1 C3 GPAT3 ADAMTS17 MEGF10 LDB2 HAS2 SPHK1 ZBTB38 PDE4DIP PPTC7 PRR20A
0.167200095347367	37	546	1.39420928049087	IVANOVA HEMATOPOIESIS STEM CELL AND PROGENITOR	http://www.gsea-msigdb.org/gsea/msigdb/cards/IVANOVA_HEMATOPOIESIS_STEM_CELL_AND_PROGENITOR	ZPBP GOPC QSER1 CASP8 MYLK ITGA6 GADD45B MFNG SMS KDELR1 ERGIC1 IRF2BPL KRBA1 RAPGEF5 KLF4 BPHL FCHSD2 GULP1 MSI2 ZNF326 LRRC58 PRSS12 RET TMEM135 LDHD TBC1D16 EFNA1 INSR PRKCE FOXB1 RNF152 ZBTB38 ACAD9 TMEM201 MTOR ZBTB10 FAM189B
0.167200095347367	37	546	1.39420928049087	KIM ALL DISORDERS CALB1 CORR UP	http://www.gsea-msigdb.org/gsea/msigdb/cards/KIM_ALL_DISORDERS_CALB1_CORR_UP	HIVEP2 PSMA4 GUCY1B1 DNAJA2 ACTN1 HSP90AA1 GNAS CIRBP SNU13 EIF5 SYT17 SC5D HMGCR GOT2 DPP6 EFR3A RAPGEF5 DGKB TUBB2A SORL1 LRPPRC USO1 C1orf216 TIAM1 PSMB4 KALRN NDEL1 EEF2 LDB2 UBB ATP2A2 TSPYL5 RALYL SUMO2 PSAP LYRM9 RNF103
0.1698480427136	13	147	1.81947002627766	LEE NEURAL CREST STEM CELL UP	http://www.gsea-msigdb.org/gsea/msigdb/cards/LEE_NEURAL_CREST_STEM_CELL_UP	CDH1 KCNN2 BCHE PDGFRA ARL6IP5 DLC1 ZCCHC24 SGCD NR2F2 AKR1C1 COL14A1 S100A10 TRIL
0.1698480427136	13	147	1.81947002627766	ELVIDGE HYPOXIA DN	http://www.gsea-msigdb.org/gsea/msigdb/cards/ELVIDGE_HYPOXIA_DN	TFAP2C CDV3 JAK2 KIAA0930 RANGAP1 PPIF CHKA SLC29A1 GULP1 NR2F6 MAPKAPK2 RET ASPSCR1
0.170144298386316	3	14	4.40871583290356	BIOCARTA BARR MAPK PATHWAY	http://www.gsea-msigdb.org/gsea/msigdb/cards/BIOCARTA_BARR_MAPK_PATHWAY	GNAS MAP2K2 ADCY1
0.170144298386316	12	132	1.87036429274696	UDAYAKUMAR MED1 TARGETS UP	http://www.gsea-msigdb.org/gsea/msigdb/cards/UDAYAKUMAR_MED1_TARGETS_UP	MAD1L1 ZMYND11 TSPAN12 SLC29A1 ACSL3 PTPRF LBR SCRN3 PCLAF NF1 ZNF580 KLHL23
0.170144298386316	3	14	4.40871583290356	TERAMOTO OPN TARGETS CLUSTER 1	http://www.gsea-msigdb.org/gsea/msigdb/cards/TERAMOTO_OPN_TARGETS_CLUSTER_1	SC5D HMGCR INSIG1
0.170144298386316	6	48	2.57175090252708	WOOD EBV EBNA1 TARGETS DN	http://www.gsea-msigdb.org/gsea/msigdb/cards/WOOD_EBV_EBNA1_TARGETS_DN	MYLK ABCC4 TSPAN8 TPM1 UGP2 SPHK1
0.170144298386316	7	61	2.36095164822158	INGRAM SHH TARGETS DN	http://www.gsea-msigdb.org/gsea/msigdb/cards/INGRAM_SHH_TARGETS_DN	C3 AOC3 MEGF10 RET ANGPTL4 EMB GAS6
0.170144298386316	36	530	1.39747973571283	LIAO METASTASIS	http://www.gsea-msigdb.org/gsea/msigdb/cards/LIAO_METASTASIS	IFRD1 RRP12 ZNF532 DLGAP4 MECOM TFAP2C PCSK5 PACSIN2 RAPGEF1 SPRING1 PLXNA1 BCL11A HJURP CLN6 PSMC3IP SERPINE2 CKAP4 TUBB2A LRPPRC FAM171B PTPN14 MSI2 PDZK1IP1 FOXQ1 FABP5 PCLAF DDIT4 SERINC2 HSPBAP1 TRABD CBX2 B3GNT5 TMEM201 ZNF292 TMEM200B CDKN1C
0.170144298386316	3	14	4.40871583290356	SCHAEFFER PROSTATE DEVELOPMENT AND CANCER BOX1 UP	http://www.gsea-msigdb.org/gsea/msigdb/cards/SCHAEFFER_PROSTATE_DEVELOPMENT_AND_CANCER_BOX1_UP	HMGCR BSDC1 TLE1
0.170144298386316	6	48	2.57175090252708	ASTON MAJOR DEPRESSIVE DISORDER UP	http://www.gsea-msigdb.org/gsea/msigdb/cards/ASTON_MAJOR_DEPRESSIVE_DISORDER_UP	LTBP1 TBC1D1 BCL11A TSC1 ZNF529 HEXA
0.170144298386316	22	291	1.55542322627067	WANG SMARCE1 TARGETS UP	http://www.gsea-msigdb.org/gsea/msigdb/cards/WANG_SMARCE1_TARGETS_UP	DLX6 MYLK ITGB5 FN1 PCYOX1 MAN1C1 GALNT12 ATXN1 LRRFIP1 TNFRSF19 CEMIP2 AKIRIN2 TLE3 GULP1 IQGAP2 FZD1 SERINC5 ABCA1 FAM102A KRCC1 C1S SULF2
0.170144298386316	7	61	2.36095164822158	PELLICCIOTTA HDAC IN ANTIGEN PRESENTATION UP	http://www.gsea-msigdb.org/gsea/msigdb/cards/PELLICCIOTTA_HDAC_IN_ANTIGEN_PRESENTATION_UP	GOPC PPP1R15A SIL1 ERGIC3 PSMD4 PSMB4 COPG1
0.170144298386316	3	14	4.40871583290356	WU ALZHEIMER DISEASE UP	http://www.gsea-msigdb.org/gsea/msigdb/cards/WU_ALZHEIMER_DISEASE_UP	NRG1 ABTB2 APEX2
0.170144298386316	6	48	2.57175090252708	CHANGOLKAR H2AFY TARGETS UP	http://www.gsea-msigdb.org/gsea/msigdb/cards/CHANGOLKAR_H2AFY_TARGETS_UP	RORA SMURF2 CA1 MYSM1 ITPK1 SERPINA6
0.170144298386316	12	132	1.87036429274696	SERVITJA LIVER HNF1A TARGETS UP	http://www.gsea-msigdb.org/gsea/msigdb/cards/SERVITJA_LIVER_HNF1A_TARGETS_UP	GADD45B FGF9 ABCC4 TNFRSF19 TRPM4 KIF11 CYP4A22 WEE1 HTRA3 NTF3 IGF2R CDKN1C
0.170144298386316	3	14	4.40871583290356	ZHANG ADIPOGENESIS BY BMP7	http://www.gsea-msigdb.org/gsea/msigdb/cards/ZHANG_ADIPOGENESIS_BY_BMP7	PIK3R1 SH2B2 MYO1C
0.171112229829945	10	103	1.99747642914724	HIRSCH CELLULAR TRANSFORMATION SIGNATURE DN	http://www.gsea-msigdb.org/gsea/msigdb/cards/HIRSCH_CELLULAR_TRANSFORMATION_SIGNATURE_DN	KIAA0930 TSPAN14 MYH10 NFIC C1orf216 DST HTRA1 NAV2 NR2F2 CRIM1
0.171323803788639	46	708	1.33672928266944	MIKKELSEN ES ICP WITH H3K4ME3	http://www.gsea-msigdb.org/gsea/msigdb/cards/MIKKELSEN_ES_ICP_WITH_H3K4ME3	CD38 MTMR11 NPFFR2 STOML1 FTSJ1 MYBPC2 P2RX7 IGBP1 UPB1 MFNG CD99L2 SFXN3 FAM149A OPRM1 MLPH AGMAT CCDC77 FLRT1 MPST RIN2 CYP2J2 DGKB DYNC2LI1 TRIM54 MEGF10 SERPING1 KCTD14 C9orf116 SAP30BP SLC9B2 C8orf48 TRMT10B LDHD FN3K TMEM125 TMEM45A TRAK1 GPRIN3 SYN3 ACSL5 TMEM242 FRG2B NSUN6 FAM189B ABCC6 BMERB1
0.171504280961237	22	292	1.55009643439988	DURAND STROMA S UP	http://www.gsea-msigdb.org/gsea/msigdb/cards/DURAND_STROMA_S_UP	TSPAN6 ST6GAL1 PLXNA2 SRPX2 LGALSL AOC3 SOX5 PDGFRA PTPRF TMEFF2 FZD1 TSC22D3 MAP9 ANGPTL4 DCLK2 EMB HTRA3 MAF SORCS2 SULF2 RORB CDKN1C
0.172900341586922	9	89	2.08051758406685	SEIDEN ONCOGENESIS BY MET	http://www.gsea-msigdb.org/gsea/msigdb/cards/SEIDEN_ONCOGENESIS_BY_MET	GNAI3 HSP90AA1 ITGA6 EIF5 RIOK3 UGDH SCP2 CAPZA1 TSPAN8
0.172900341586922	9	89	2.08051758406685	KANG IMMORTALIZED BY TERT UP	http://www.gsea-msigdb.org/gsea/msigdb/cards/KANG_IMMORTALIZED_BY_TERT_UP	GGTLC2 HPCAL1 ZNF45 C3 FGF2 HPD CLMN NTF3 CLN8
0.172900341586922	8	75	2.19456077015644	GAVIN FOXP3 TARGETS CLUSTER P2	http://www.gsea-msigdb.org/gsea/msigdb/cards/GAVIN_FOXP3_TARGETS_CLUSTER_P2	GUCY1B1 DSP BICC1 CPM PRICKLE1 FCGR2A OTUD4 LDHD
0.172900341586922	9	89	2.08051758406685	BOYLAN MULTIPLE MYELOMA D UP	http://www.gsea-msigdb.org/gsea/msigdb/cards/BOYLAN_MULTIPLE_MYELOMA_D_UP	POLR1A ITGA6 EIF5 PDZD2 CPM SLC47A1 FABP5 CLMN LMNB2
0.172900341586922	11	118	1.91791592730833	HOLLERN EMT BREAST TUMOR DN	http://www.gsea-msigdb.org/gsea/msigdb/cards/HOLLERN_EMT_BREAST_TUMOR_DN	PLEKHG6 CDH1 GRHL2 TFAP2C DSP PPIF BCL11A SHROOM3 PTPRF IL17RE TMPRSS2
0.174828232276579	14	164	1.75631768953069	LIU CMYB TARGETS UP	http://www.gsea-msigdb.org/gsea/msigdb/cards/LIU_CMYB_TARGETS_UP	ICA1 FOSL2 PRLR HPCAL1 AKAP1 CXCR4 TACC2 RAB11FIP1 SERINC5 FABP5 ABTB2 INSIG1 MT1H CRIM1
0.174828232276579	22	293	1.54480600288316	HELLER HDAC TARGETS DN	http://www.gsea-msigdb.org/gsea/msigdb/cards/HELLER_HDAC_TARGETS_DN	HERPUD1 FGFR3 RORA ST6GAL1 ZNF532 ITGB5 PPP1R15A MFNG EIF5 PPIF FAM149A CHAC1 DOCK10 NFIC SLC47A1 IQGAP2 SETBP1 FABP5 SLC3A2 SNTB1 ZBTB38 MAF
0.176470715741096	36	533	1.38961399611219	ENK UV RESPONSE KERATINOCYTE UP	http://www.gsea-msigdb.org/gsea/msigdb/cards/ENK_UV_RESPONSE_KERATINOCYTE_UP	MAD1L1 IFRD1 MAP2K3 RFC1 PPP1R15A GNAS COMT GADD45B EIF5 TSC22D1 PPIF PFN1 ERGIC3 ZFP36 HMGCS2 EIF4E2 TUBB2A EIF4EBP2 PSMB4 RECQL4 PHKG1 NDEL1 SLC3A2 EFNA1 UBB KRT8 MGMT RHOD TRIB1 EIF1 BANF1 KCNB2 TACSTD2 RNF103 CDKN1C PHLDA2
0.176818851450939	103	1766	1.19995625350074	DODD NASOPHARYNGEAL CARCINOMA UP	http://www.gsea-msigdb.org/gsea/msigdb/cards/DODD_NASOPHARYNGEAL_CARCINOMA_UP	TSPAN6 SLC22A16 MAP3K9 CCDC88C ABCC2 MAP2K3 CP SNX29 TBC1D22A FAM107B RORA MAP3K13 TOLLIP EPB41L1 PCSK5 ABLIM1 CIRBP SRPX2 FGF9 FA2H PPP1R13L COBL AGFG2 HLF CWH43 FAM149A ERGIC1 MLPH PPL DNAH7 GALNT12 LRRFIP1 TNFRSF19 ZFP36 LRRC4 PDZD2 MRAP2 TUBB2A TACC2 BMPR1B SLC27A2 ABHD2 EPHA2 MINDY1 PLEKHA6 GULP1 ESPNL FGD2 TMEM25 TMEM45B CCDC74B MSI2 GNA14 RAB11FIP1 KCNB1 STARD9 KALRN C9orf116 PDZK1IP1 PLXN…
0.176903334895478	24	327	1.51001887854801	FARMER BREAST CANCER APOCRINE VS LUMINAL	http://www.gsea-msigdb.org/gsea/msigdb/cards/FARMER_BREAST_CANCER_APOCRINE_VS_LUMINAL	ULK2 COMT FKBP5 RBBP8 TBL1X ETFB PDLIM1 PPIF ACSL3 TSPAN8 MTUS1 MYH10 PDZD2 CYP2J2 VEZF1 FCHSD2 TACC2 ABHD2 PDZK1IP1 DHCR7 TMPRSS2 TLE1 C14orf132 ABCC6
0.176903334895478	13	149	1.79504760981756	NIKOLSKY BREAST CANCER 20Q12 Q13 AMPLICON	http://www.gsea-msigdb.org/gsea/msigdb/cards/NIKOLSKY_BREAST_CANCER_20Q12_Q13_AMPLICON	GNAS TFAP2C NELFCD MTG2 PREX1 NCOA3 ARFGEF2 RNF114 FAM217B PTPN1 SULF2 SYS1 UBE2V1
0.177517632964148	14	165	1.74567333989717	KIM WT1 TARGETS 12HR UP	http://www.gsea-msigdb.org/gsea/msigdb/cards/KIM_WT1_TARGETS_12HR_UP	MYLK FGFR3 ITGB5 DOK4 MTUS1 PDGFRA TLE3 ZCCHC24 HTRA1 DDIT4 CDC42EP4 CSF1 PLCD1 RBFOX2
0.177517632964148	11	119	1.90179898674271	WANG ESOPHAGUS CANCER VS NORMAL UP	http://www.gsea-msigdb.org/gsea/msigdb/cards/WANG_ESOPHAGUS_CANCER_VS_NORMAL_UP	MECOM AQP9 SFXN3 KNG1 FN1 RGS3 SERPING1 EIF1 CD34 C1S COL5A2
0.177517632964148	2	6	6.85800240673887	RAMJAUN APOPTOSIS BY TGFB1 VIA MAPK1 UP	http://www.gsea-msigdb.org/gsea/msigdb/cards/RAMJAUN_APOPTOSIS_BY_TGFB1_VIA_MAPK1_UP	CARD10 BMF
0.177517632964148	26	362	1.4776911263139	HATADA METHYLATED IN LUNG CANCER UP	http://www.gsea-msigdb.org/gsea/msigdb/cards/HATADA_METHYLATED_IN_LUNG_CANCER_UP	RAPGEF4 UPB1 HPN PDLIM1 TACR1 CNNM1 MRAP2 ANGPTL2 ADAMTS17 SLC47A1 GFOD1 GRID2 RETREG1 GNA14 DLC1 PHKG1 ZCCHC24 ATP2A2 DOK7 RNF152 PDE4DIP CSF1 ANKS1B SULF2 SH3D21 UHRF1
0.177517632964148	2	6	6.85800240673887	OHM EMBRYONIC CARCINOMA UP	http://www.gsea-msigdb.org/gsea/msigdb/cards/OHM_EMBRYONIC_CARCINOMA_UP	BRCA1 CDH1
0.177517632964148	21	278	1.55415162454874	PASQUALUCCI LYMPHOMA BY GC STAGE UP	http://www.gsea-msigdb.org/gsea/msigdb/cards/PASQUALUCCI_LYMPHOMA_BY_GC_STAGE_UP	ICA1 TG PRDM1 SLC46A1 ITGB5 CDV3 DSP KDELR1 ERGIC1 COQ3 CKAP4 TACC2 SHROOM3 RGS3 PRICKLE1 INTU FABP5 ABCA1 SLC25A33 TRIB1 SMOC1
0.177517632964148	8	76	2.16568497054912	THEILGAARD NEUTROPHIL AT SKIN WOUND UP	http://www.gsea-msigdb.org/gsea/msigdb/cards/THEILGAARD_NEUTROPHIL_AT_SKIN_WOUND_UP	MAP2K3 EIF5 AQP9 ZFP36 EEF1A1 SH2B2 TRIB1 NCOR2
0.177517632964148	8	76	2.16568497054912	BURTON ADIPOGENESIS 8	http://www.gsea-msigdb.org/gsea/msigdb/cards/BURTON_ADIPOGENESIS_8	TSPAN6 VCL HMGCR SLC38A4 PHLDB2 MAPKAPK2 PSAP GNG10
0.177517632964148	7	62	2.32287178292768	ZHONG SECRETOME OF LUNG CANCER AND ENDOTHELIUM	http://www.gsea-msigdb.org/gsea/msigdb/cards/ZHONG_SECRETOME_OF_LUNG_CANCER_AND_ENDOTHELIUM	VCL CDH1 CP GAPDH FN1 EEF2 PHACTR4
0.177517632964148	2	6	6.85800240673887	NADELLA PRKAR1A TARGETS DN	http://www.gsea-msigdb.org/gsea/msigdb/cards/NADELLA_PRKAR1A_TARGETS_DN	ETS1 CDH2
0.177517632964148	2	6	6.85800240673887	CHEN HOXA5 TARGETS 6HR DN	http://www.gsea-msigdb.org/gsea/msigdb/cards/CHEN_HOXA5_TARGETS_6HR_DN	ZBED8 NPTXR
0.177517632964148	2	6	6.85800240673887	MIKKELSEN PLURIPOTENT STATE DN	http://www.gsea-msigdb.org/gsea/msigdb/cards/MIKKELSEN_PLURIPOTENT_STATE_DN	CASP8 JAK2
0.177517632964148	28	396	1.45472778324764	HSIAO HOUSEKEEPING GENES	http://www.gsea-msigdb.org/gsea/msigdb/cards/HSIAO_HOUSEKEEPING_GENES	HSP90AA1 XPO1 GNAS COMT ABLIM1 CIRBP HPN PDLIM1 PFN1 GAPDH CCT4 CAPZA1 ZFP36 CD164 SRP14 EEF1A1 PSMB4 HTRA1 EEF2 UBB RPL38 EIF1 CD34 NDUFV2 NCOR2 PSAP S100A10 ITPK1
0.177517632964148	7	62	2.32287178292768	MARSON FOXP3 TARGETS UP	http://www.gsea-msigdb.org/gsea/msigdb/cards/MARSON_FOXP3_TARGETS_UP	ETS1 TIAM1 PDZK1IP1 MAPRE2 DDIT4 S100A10 MYO1C
0.177517632964148	8	76	2.16568497054912	BOYLAN MULTIPLE MYELOMA PCA3 UP	http://www.gsea-msigdb.org/gsea/msigdb/cards/BOYLAN_MULTIPLE_MYELOMA_PCA3_UP	LGALSL ATXN1 SLC47A1 MTHFD2L FABP5 RET ABTB2 SFMBT2
0.177517632964148	7	62	2.32287178292768	BRIDEAU IMPRINTED GENES	http://www.gsea-msigdb.org/gsea/msigdb/cards/BRIDEAU_IMPRINTED_GENES	GNAS SLC38A4 DHCR7 IGF2R SFMBT2 CDKN1C PHLDA2
0.177517632964148	2	6	6.85800240673887	BIOCARTA CREM PATHWAY	http://www.gsea-msigdb.org/gsea/msigdb/cards/BIOCARTA_CREM_PATHWAY	XPO1 ADCY1
0.177517632964148	2	6	6.85800240673887	BIOCARTA IFNG PATHWAY	http://www.gsea-msigdb.org/gsea/msigdb/cards/BIOCARTA_IFNG_PATHWAY	JAK2 JAK1
0.178653505159558	13	150	1.78308062575211	TSAI RESPONSE TO IONIZING RADIATION	http://www.gsea-msigdb.org/gsea/msigdb/cards/TSAI_RESPONSE_TO_IONIZING_RADIATION	RORA TGFBR3 JAK2 FN1 CCT4 NCOA3 ADGRB3 CD164 KLF4 TLE3 TSC22D3 KRT8 CDKN1C
0.182515025841767	5	37	2.78027124597522	BURTON ADIPOGENESIS PEAK AT 8HR	http://www.gsea-msigdb.org/gsea/msigdb/cards/BURTON_ADIPOGENESIS_PEAK_AT_8HR	XPO1 RCL1 TUBB2A TIAM1 TSC22D3
0.182515025841767	5	37	2.78027124597522	GENTILE UV RESPONSE CLUSTER D8	http://www.gsea-msigdb.org/gsea/msigdb/cards/GENTILE_UV_RESPONSE_CLUSTER_D8	HIVEP2 HMGCR ZCCHC24 NR2F2 INSIG1
0.182515025841767	5	37	2.78027124597522	VALK AML WITH CEBPA	http://www.gsea-msigdb.org/gsea/msigdb/cards/VALK_AML_WITH_CEBPA	CD38 TBL1X SFXN3 DLC1 TRIB1
0.182515025841767	37	554	1.374076294491	FEVR CTNNB1 TARGETS DN	http://www.gsea-msigdb.org/gsea/msigdb/cards/FEVR_CTNNB1_TARGETS_DN	BRCA1 MATR3 CYP3A43 RFC1 GNAI3 TRMT11 SLC46A1 SLC13A1 XPO1 CDV3 EIF5 RGCC CYP3A5 CYP2C18 CPT1A SRSF3 ERGIC1 CCT4 NEUROG3 PSMC3IP NASP SERPINE2 FGFBP1 LBR LIMD1 PIK3R1 MSI2 TIAM1 FZD1 ICE1 MELK WEE1 PCLAF MTBP TRAIP HGH1 CRIM1
0.182976969407881	15	182	1.69565993573214	WU CELL MIGRATION	http://www.gsea-msigdb.org/gsea/msigdb/cards/WU_CELL_MIGRATION	CDH1 SMURF2 NEDD9 FN1 PPL BICC1 MTUS1 FGF2 SLC27A2 FABP5 TACSTD2 NR2F2 AKR1C1 AKR1C3 MT1H
0.18330105733074	43	661	1.33839986455267	SMID BREAST CANCER BASAL UP	http://www.gsea-msigdb.org/gsea/msigdb/cards/SMID_BREAST_CANCER_BASAL_UP	AK2 CD38 IFRD1 CP LTBP1 MYLK ACTN1 ZNF532 ITGA6 FGF9 AQP9 MET CWH43 PRDM13 GALNT12 LGALSL BCL11A EDN2 CHAC1 KIF1A DSC3 PDGFRA TUBB2A FGFBP1 LBR KCTD14 PTPN14 PDZK1IP1 HSPA4L FABP5 MELK ANGPTL4 DDIT4 SHOX2 KRT83 CDH2 SNTB1 GLDC TSPYL5 TMEM45A S100A10 TSN LYN
0.183532767227694	7	63	2.28600080224629	WILCOX RESPONSE TO PROGESTERONE DN	http://www.gsea-msigdb.org/gsea/msigdb/cards/WILCOX_RESPONSE_TO_PROGESTERONE_DN	HIPK2 CYP2C18 CHRNE FN1 DST COL5A2 ABCC6
0.183532767227694	23	313	1.51182800659739	DOUGLAS BMI1 TARGETS DN	http://www.gsea-msigdb.org/gsea/msigdb/cards/DOUGLAS_BMI1_TARGETS_DN	CASP8 GNAI3 SP100 PIGS NOL4 APBB3 MIF4GD FCHSD2 RUSF1 PGAP2 RPIA OXNAD1 N6AMT1 MTMR14 RNF168 OTUD4 RAB8B WEE1 ACAD9 TSPYL5 DDX60L INSIG1 COL5A2
0.184035751907053	13	151	1.77127214478686	WHITFIELD CELL CYCLE S	http://www.gsea-msigdb.org/gsea/msigdb/cards/WHITFIELD_CELL_CYCLE_S	BRCA1 ABCC2 SRSF5 RBBP8 MEGF9 E2F8 ABHD10 EIF4EBP2 CENPU SAP30BP PCLAF CDKN2AIP KLHL23
0.184524722924033	8	77	2.13755919171082	SCIBETTA KDM5B TARGETS DN	http://www.gsea-msigdb.org/gsea/msigdb/cards/SCIBETTA_KDM5B_TARGETS_DN	BRCA1 EPB41L1 NEDD9 ARL6IP5 SERINC5 FABP5 INSIG1 MT1H
0.184524722924033	8	77	2.13755919171082	BILD CTNNB1 ONCOGENIC SIGNATURE	http://www.gsea-msigdb.org/gsea/msigdb/cards/BILD_CTNNB1_ONCOGENIC_SIGNATURE	HIPK2 ZNF532 MAPKAP1 NCOA3 SORL1 FOXQ1 COL13A1 CLN8
0.184524722924033	71	1173	1.24531501503442	MARSON BOUND BY FOXP3 UNSTIMULATED	http://www.gsea-msigdb.org/gsea/msigdb/cards/MARSON_BOUND_BY_FOXP3_UNSTIMULATED	MAD1L1 AK2 PLEKHG6 ZPBP STOML1 FOSL2 ARHGAP15 XPO1 KDM2B JAK2 EIF5 TBL1X AQP9 CSK HERC1 MTFMT TMEM106B DNMBP CPT1A NEDD9 GPD2 ETV3 CCDC77 GLT8D2 NCOA3 ATXN1 FRMD8 TNFRSF19 DOHH NASP ELP3 ETS1 OSTF1 VEZF1 KIF11 TLE3 USP3 ABHD2 ELAC1 FCGR2A MINDY1 LBR ARL6IP5 ENOPH1 DNAJB12 EIF4EBP2 TSC22D3 PSMD4 METTL27 TCP11L2 RAG1 WEE1 MAPRE2 EEF2 DDIT4 H1-4 APEX2 TAPT1 UBB FAM98B EIF1 PTPN2 FBXO46 FRAT2 COPG1 P…
0.184524722924033	19	247	1.58261594001666	DANG REGULATED BY MYC DN	http://www.gsea-msigdb.org/gsea/msigdb/cards/DANG_REGULATED_BY_MYC_DN	HIVEP2 FOSL2 PPP1R15A GCN1 CSK SFXN3 PRLR FN1 PDGFRA KLF4 TPM1 FZD1 SLC2A2 CDH2 POM121 PTPN1 IGF2R MYO1C UBE2V1
0.185375232490473	6	50	2.46888086642599	FLECHNER PBL KIDNEY TRANSPLANT REJECTED VS OK DN	http://www.gsea-msigdb.org/gsea/msigdb/cards/FLECHNER_PBL_KIDNEY_TRANSPLANT_REJECTED_VS_OK_DN	PPP1R15A RIOK3 GAPDH SRSF3 SLC3A2 SYNPO
0.185375232490473	6	50	2.46888086642599	NOUSHMEHR GBM SILENCED BY METHYLATION	http://www.gsea-msigdb.org/gsea/msigdb/cards/NOUSHMEHR_GBM_SILENCED_BY_METHYLATION	FKBP5 OCIAD2 FABP5 B3GNT5 CABCOCO1 ITGBL1
0.185829617143324	3	15	4.11480144404332	BOYAULT LIVER CANCER SUBCLASS G12 DN	http://www.gsea-msigdb.org/gsea/msigdb/cards/BOYAULT_LIVER_CANCER_SUBCLASS_G12_DN	FAH HLF ACSL5
0.185829617143324	3	15	4.11480144404332	GARGALOVIC RESPONSE TO OXIDIZED PHOSPHOLIPIDS SALMON DN	http://www.gsea-msigdb.org/gsea/msigdb/cards/GARGALOVIC_RESPONSE_TO_OXIDIZED_PHOSPHOLIPIDS_SALMON_DN	PROX1 APOL3 LYN
0.186229171955374	15	183	1.68639403444398	GRAHAM CML DIVIDING VS NORMAL QUIESCENT UP	http://www.gsea-msigdb.org/gsea/msigdb/cards/GRAHAM_CML_DIVIDING_VS_NORMAL_QUIESCENT_UP	BRCA1 ACTN1 PDLIM1 PPIF ABCC4 E2F8 KIF11 TPM1 CENPU PIEZO2 LMNA FABP5 DLC1 MELK PCLAF
0.18628763072312	16	199	1.6541915352938	JIANG HYPOXIA NORMAL	http://www.gsea-msigdb.org/gsea/msigdb/cards/JIANG_HYPOXIA_NORMAL	AP2B1 PPP1R15A KDM2B GADD45B HLF RNF114 ZFP36 TSC22D3 RALGDS SAP30BP ANGPTL4 SLC3A2 UGP2 DHCR7 KCMF1 PLCD1
0.19022836857558	25	349	1.47378275216451	SCHUETZ BREAST CANCER DUCTAL INVASIVE UP	http://www.gsea-msigdb.org/gsea/msigdb/cards/SCHUETZ_BREAST_CANCER_DUCTAL_INVASIVE_UP	SRPX2 RGCC FN1 BICC1 ABCC4 PALLD PDGFRA SERPINE2 ANGPTL2 FCGR2A SERPING1 ARHGEF40 HTRA1 LDLRAD4 SHOX2 LDB2 SGCD SPHK1 MAF C1S COL14A1 ITGBL1 COL5A2 ETV5 LYN
0.19022836857558	4	26	3.16523188003332	NEWMAN ERCC6 TARGETS UP	http://www.gsea-msigdb.org/gsea/msigdb/cards/NEWMAN_ERCC6_TARGETS_UP	PCSK5 RGCC GPAT3 FABP5
0.19022836857558	4	26	3.16523188003332	WANG BARRETTS ESOPHAGUS AND ESOPHAGUS CANCER UP	http://www.gsea-msigdb.org/gsea/msigdb/cards/WANG_BARRETTS_ESOPHAGUS_AND_ESOPHAGUS_CANCER_UP	ARPC3 TSPAN8 KRT8 INSR
0.19022836857558	8	78	2.11015458668888	WONG ENDMETRIUM CANCER DN	http://www.gsea-msigdb.org/gsea/msigdb/cards/WONG_ENDMETRIUM_CANCER_DN	GLT8D2 DPP6 PDGFRA PID1 LDB2 GAS6 RORB VGLL3
0.19022836857558	4	26	3.16523188003332	XU AKT1 TARGETS 6HR	http://www.gsea-msigdb.org/gsea/msigdb/cards/XU_AKT1_TARGETS_6HR	BRCA1 SGK2 ERF ABI1
0.19022836857558	14	168	1.71450060168472	MARTORIATI MDM4 TARGETS NEUROEPITHELIUM UP	http://www.gsea-msigdb.org/gsea/msigdb/cards/MARTORIATI_MDM4_TARGETS_NEUROEPITHELIUM_UP	ACTN1 LRRFIP1 ID1 SERPINE2 DDIT4L PTPN14 MIX23 C9orf116 DDIT4 FOXB1 MAB21L3 FAM181B IGF2R S100A10
0.19022836857558	4	26	3.16523188003332	DING LUNG CANCER MUTATED SIGNIFICANTLY	http://www.gsea-msigdb.org/gsea/msigdb/cards/DING_LUNG_CANCER_MUTATED_SIGNIFICANTLY	LTK GNAS PDGFRA NF1
0.19022836857558	8	78	2.11015458668888	ROSS AML WITH PML RARA FUSION	http://www.gsea-msigdb.org/gsea/msigdb/cards/ROSS_AML_WITH_PML_RARA_FUSION	LTK SLC25A38 SERPING1 CLMN LDLRAD4 ANKFY1 TLE1 CDKN1C
0.19022836857558	12	137	1.80210282220875	COULOUARN TEMPORAL TGFB1 SIGNATURE DN	http://www.gsea-msigdb.org/gsea/msigdb/cards/COULOUARN_TEMPORAL_TGFB1_SIGNATURE_DN	CCDC85A HIPK2 GADD45B CHKA SCP2 IRF2BPL ACSL3 DYRK3 NDEL1 SERINC2 DHCR7 PCYT2
0.19022836857558	12	137	1.80210282220875	MIKKELSEN ES LCP WITH H3K4ME3	http://www.gsea-msigdb.org/gsea/msigdb/cards/MIKKELSEN_ES_LCP_WITH_H3K4ME3	MASP2 SIPA1L3 HVCN1 ANGPTL2 ARHGEF19 IL17RE MAB21L3 PIPOX ZBTB9 CDK3 MRPS21 GRIFIN
0.19022836857558	8	78	2.11015458668888	YAO TEMPORAL RESPONSE TO PROGESTERONE CLUSTER 12	http://www.gsea-msigdb.org/gsea/msigdb/cards/YAO_TEMPORAL_RESPONSE_TO_PROGESTERONE_CLUSTER_12	CASP8 CIRBP SHD ERGIC3 CLN6 NTPCR ARL6IP5 PC
0.19022836857558	4	26	3.16523188003332	DALESSIO TSA RESPONSE	http://www.gsea-msigdb.org/gsea/msigdb/cards/DALESSIO_TSA_RESPONSE	FOSL2 PPP1R15A GADD45B PLA2G6
0.19022836857558	4	26	3.16523188003332	SCHMIDT POR TARGETS IN LIMB BUD UP	http://www.gsea-msigdb.org/gsea/msigdb/cards/SCHMIDT_POR_TARGETS_IN_LIMB_BUD_UP	SC5D ACLY DHCR7 INSIG1
0.19022836857558	8	78	2.11015458668888	QUINTENS EMBRYONIC BRAIN RESPONSE TO IR	http://www.gsea-msigdb.org/gsea/msigdb/cards/QUINTENS_EMBRYONIC_BRAIN_RESPONSE_TO_IR	HPCAL1 DDIT4L PTPN14 C9orf116 MAB21L3 BAIAP2 KANK3 TBC1D8
0.191006955768245	5	38	2.7071062131864	HERNANDEZ MITOTIC ARREST BY DOCETAXEL 1 DN	http://www.gsea-msigdb.org/gsea/msigdb/cards/HERNANDEZ_MITOTIC_ARREST_BY_DOCETAXEL_1_DN	SLC29A1 PDGFRA CASP7 SEMA4C MAF
0.191006955768245	5	38	2.7071062131864	NIKOLSKY BREAST CANCER 7P22 AMPLICON	http://www.gsea-msigdb.org/gsea/msigdb/cards/NIKOLSKY_BREAST_CANCER_7P22_AMPLICON	MAD1L1 TTYH3 WIPI2 MICALL2 GRIFIN
0.193236545148771	29	419	1.42397663338015	MOOTHA PGC	http://www.gsea-msigdb.org/gsea/msigdb/cards/MOOTHA_PGC	IFRD1 MAP2K3 COMT RANGAP1 PMM1 TBL1X ETFB TSPAN12 CHRNE CPT1A GAPDH AKAP1 FABP3 ST6GALNAC4 LRPPRC ANKRD40 MAPKAPK2 HSPA4L DDIT4 NDUFS5 ACYP2 RHOD NDUFV2 TMEM45A UQCR10 PCYT2 RAB40C MTOR ITPK1
0.195666682082371	22	300	1.50876052948255	LI INDUCED T TO NATURAL KILLER UP	http://www.gsea-msigdb.org/gsea/msigdb/cards/LI_INDUCED_T_TO_NATURAL_KILLER_UP	FOSL2 COMT AQP9 EHD4 DENND3 ARAP3 HVCN1 OSTF1 SERPINE2 FCGR2A MINDY1 DYRK3 ARL6IP5 IQGAP2 GFOD1 TIAM1 PRMT2 LMNA MLKL ADGRG3 FNBP1 S100A10
0.198543927925257	11	123	1.83995186522262	RICKMAN TUMOR DIFFERENTIATED MODERATELY VS POORLY UP	http://www.gsea-msigdb.org/gsea/msigdb/cards/RICKMAN_TUMOR_DIFFERENTIATED_MODERATELY_VS_POORLY_UP	SRPX2 SRSF3 GLT8D2 CPM CELF1 RAB11FIP1 RPUSD2 GPR160 TRAK1 TACSTD2 COL5A2
0.198700585309613	10	108	1.90500066853857	PEDERSEN METASTASIS BY ERBB2 ISOFORM 4	http://www.gsea-msigdb.org/gsea/msigdb/cards/PEDERSEN_METASTASIS_BY_ERBB2_ISOFORM_4	FN1 RAPGEF5 TMEM45B RETREG1 SLC45A3 DLC1 KRT86 ITPRIPL2 ETV5 PHLDA2
0.199072443575208	8	79	2.08344376913586	PUIFFE INVASION INHIBITED BY ASCITES UP	http://www.gsea-msigdb.org/gsea/msigdb/cards/PUIFFE_INVASION_INHIBITED_BY_ASCITES_UP	PTBP1 ABCC2 HJURP NR2F2 AKR1C1 AKR1C3 CKLF LYN
0.199072443575208	7	65	2.21566231602333	KORKOLA YOLK SAC TUMOR	http://www.gsea-msigdb.org/gsea/msigdb/cards/KORKOLA_YOLK_SAC_TUMOR	PLXNA2 NRG1 FZD5 CDH2 HAS2 C1S FYB2
0.199072443575208	7	65	2.21566231602333	LEE LIVER CANCER ACOX1 DN	http://www.gsea-msigdb.org/gsea/msigdb/cards/LEE_LIVER_CANCER_ACOX1_DN	ITIH1 SLC29A1 ETNK2 HPD LIPC PIPOX AKR1C1
0.199072443575208	8	79	2.08344376913586	GALINDO IMMUNE RESPONSE TO ENTEROTOXIN	http://www.gsea-msigdb.org/gsea/msigdb/cards/GALINDO_IMMUNE_RESPONSE_TO_ENTEROTOXIN	HERPUD1 BCL3 GADD45B TSC22D1 GAPDH RREB1 UBB CDC42EP4
0.199072443575208	8	79	2.08344376913586	RUAN RESPONSE TO TNF DN	http://www.gsea-msigdb.org/gsea/msigdb/cards/RUAN_RESPONSE_TO_TNF_DN	AK2 HIPK2 ITGA6 RASD1 AOC3 FABP5 PC PLA2G6
0.199072443575208	8	79	2.08344376913586	SHAFFER IRF4 TARGETS IN ACTIVATED B LYMPHOCYTE	http://www.gsea-msigdb.org/gsea/msigdb/cards/SHAFFER_IRF4_TARGETS_IN_ACTIVATED_B_LYMPHOCYTE	HIVEP2 HMGCR RIN2 GFOD1 SLC3A2 INSIG1 TBC1D8 GNG10

## Sheet: KEGG
Enrichment FDR	nGenes	Pathway Genes	Fold Enrichment	Pathway	URL	Genes
0.000128842030770826	28	210	2.91136653895275	Rap1 signaling pathway	http://www.genome.jp/kegg-bin/show_pathway?hsa04015	MAP2K3 GNAI3 FGFR3 GNAS RAPGEF4 EFNA2 CRKL FGF9 SIPA1L3 MET RAPGEF1 PFN1 ARAP3 ID1 MAP2K2 PDGFRA RAPGEF5 FGF2 EPHA2 PIK3R1 TIAM1 RALGDS VAV2 ADCY1 EFNA1 P2RY1 INSR CSF1
0.000222161775963146	110	1527	1.57293869982712	Metabolic pathways	http://www.genome.jp/kegg-bin/show_pathway?hsa01100	AK2 CD38 NOS2 H6PD PIGV GUCY1B1 ST6GAL1 PLOD1 MECOM PIGS COMT UPB1 PMM1 CERK SMS DHODH MTFMT FAH CYP3A5 BLVRA PIP5K1B CYP2C18 UGDH SC5D CHKA DAO GAPDH CMAS HMGCR UMPS SCP2 AGMAT MAN1C1 GALNT12 ACO1 ACSL3 SIRT5 GOT2 MPST CHAC1 ACSBG2 AOC3 ACLY COQ3 GUCY2D CNDP2 CA1 HMGCS2 CYP2J2 NTPCR DGKB ST6GALNAC4 GPAT3 PDE5A ALG10 TPH2 PIP5K1A LBR ETNK2 DGKQ ENOPH1 SETD7 BHMT MAT1A GUCY1A2 RPIA ACSS1 HPD CYP3A…
0.000819229162167984	26	217	2.61620495435846	Regulation of actin cytoskeleton	http://www.genome.jp/kegg-bin/show_pathway?hsa04810	VCL MYLK FGFR3 ACTN1 ITGB5 SSH1 ITGA6 CRKL FGF9 PIP5K1B PFN1 ARPC3 KNG1 FN1 CXCR4 MAP2K2 MYH10 PDGFRA FGF2 PIP5K1A PIK3R1 IQGAP2 DOCK1 TIAM1 VAV2 BAIAP2
0.00219993939403817	22	181	2.65400817086853	Axon guidance	http://www.genome.jp/kegg-bin/show_pathway?hsa04360	GNAI3 NTN1 PLXNA2 SSH1 ABLIM1 EFNA2 MET PLXNA1 CXCR4 LRRC4 BMPR1B RGS3 EPHA2 PIK3R1 PLXNB1 SEMA4C EFNA1 RHOD ABLIM3 ROBO2 PPP3R2 SRGAP1
0.00219993939403817	15	97	3.37658490342458	Fc gamma R-mediated phagocytosis	http://www.genome.jp/kegg-bin/show_pathway?hsa04666	CRKL PIP5K1B ARPC3 BIN1 FCGR2A PIP5K1A PIK3R1 DOCK1 VAV2 PRKCE SPHK1 PLA2G6 PLA2G4E FCGR3A LYN
0.00311345697358935	13	79	3.59314224744168	EGFR tyrosine kinase inhibitor resistance	http://www.genome.jp/kegg-bin/show_pathway?hsa01521	FGFR3 JAK2 MET MAP2K2 PDGFRA EIF4E2 FGF2 PIK3R1 NRG1 JAK1 GAS6 NF1 MTOR
0.0168083935998799	23	231	2.17407241545173	Ras signaling pathway	http://www.genome.jp/kegg-bin/show_pathway?hsa04014	FGFR3 EFNA2 FGF9 MET MAPK10 MAP2K2 PDGFRA ETS1 RAPGEF5 FGF2 KSR1 EPHA2 PIK3R1 TIAM1 RALGDS EFNA1 INSR CSF1 PLA2G6 NTF3 PLA2G4E NF1 GNG10
0.0168083935998799	14	108	2.83049524620406	Insulin resistance	http://www.genome.jp/kegg-bin/show_pathway?hsa04931	SREBF1 PRKAG2 MAPK10 CPT1A NR1H2 SLC27A2 PTPRF PIK3R1 CREB5 SLC2A2 INSR PRKCE PTPN1 MTOR
0.0189727772420031	13	98	2.89651262803972	Choline metabolism in cancer	http://www.genome.jp/kegg-bin/show_pathway?hsa05231	PIP5K1B MAPK10 CHKA MAP2K2 PDGFRA DGKB PIP5K1A DGKQ PIK3R1 RALGDS TSC1 PLA2G4E MTOR
0.0190980474757423	11	75	3.20250319284802	PPAR signaling pathway	http://www.genome.jp/kegg-bin/show_pathway?hsa03320	CPT1A SCP2 FABP3 ACSL3 ACSBG2 HMGCS2 SLC27A2 FABP5 ANGPTL4 CYP8B1 ACSL5
0.03728206023083	16	148	2.36056746401574	Phospholipase D signaling pathway	http://www.genome.jp/kegg-bin/show_pathway?hsa04072	GNAS RAPGEF4 PIP5K1B MAP2K2 PDGFRA DGKB PIP5K1A DGKQ PIK3R1 RALGDS ADCY1 TSC1 INSR SPHK1 PLA2G4E MTOR
0.0513584849413265	29	354	1.7887633396108	PI3K-Akt signaling pathway	http://www.genome.jp/kegg-bin/show_pathway?hsa04151	BRCA1 FGFR3 HSP90AA1 ITGB5 LAMB4 ITGA6 JAK2 EFNA2 SGK2 FGF9 MET PRLR FN1 MAP2K2 PDGFRA EIF4E2 FGF2 EPHA2 PIK3R1 CREB5 JAK1 TSC1 DDIT4 EFNA1 INSR CSF1 NTF3 MTOR GNG10
0.0554835437466012	15	142	2.30654039177594	Spinocerebellar ataxia	http://www.genome.jp/kegg-bin/show_pathway?hsa05017	TBPL1 PSMA4 RORA ULK2 PPIF MAPK10 ATXN1 PIK3R1 NRBF2 WIPI2 PSMD4 PSMB4 DAB1 ATP2A2 MTOR
0.0697237766052428	16	161	2.16996263772875	MicroRNAs in cancer	http://www.genome.jp/kegg-bin/show_pathway?hsa05206	BRCA1 FGFR3 EFNA2 CRKL BMF MET MAP2K2 PDGFRA TPM1 PIK3R1 SLC45A3 DDIT4 EFNA1 PRKCE MDM4 MTOR
0.0768862212986372	21	240	1.91058429118774	Calcium signaling pathway	http://www.genome.jp/kegg-bin/show_pathway?hsa04020	CD38 NOS2 MYLK FGFR3 GNAS P2RX7 FGF9 MET TACR1 CXCR4 PDGFRA FGF2 GNA14 ADCY1 PHKG1 RET ATP2A2 SPHK1 TPCN1 PLCD1 PPP3R2
0.0791538705192723	14	137	2.23133931817546	Insulin signaling pathway	http://www.genome.jp/kegg-bin/show_pathway?hsa04910	SREBF1 CRKL PRKAG2 RAPGEF1 MAPK10 MAP2K2 PTPRF PIK3R1 SH2B2 PHKG1 TSC1 INSR PTPN1 MTOR
0.0791538705192723	14	137	2.23133931817546	Yersinia infection	http://www.genome.jp/kegg-bin/show_pathway?hsa05135	MAP2K3 CRKL PIP5K1B MAPK10 ARPC3 FN1 MAP2K2 GIT2 FCGR2A PIP5K1A PIK3R1 DOCK1 VAV2 BAIAP2
0.0888565481371334	20	232	1.88234905535738	Thermogenesis	http://www.genome.jp/kegg-bin/show_pathway?hsa04714	MAP2K3 ARID1B GNAS PRKAG2 CPT1A ACSL3 COX16 CREB5 NDUFAF6 COX18 ADCY1 TSC1 NDUFS5 NDUFV2 COX14 BMP8A UQCR10 ACSL5 MTOR UQCRHL
0.0888565481371334	11	98	2.450895300649	Inflammatory mediator regulation of TRP channels	http://www.genome.jp/kegg-bin/show_pathway?hsa04750	MAP2K3 GNAS MAPK10 KNG1 CYP2J2 TRPM8 PIK3R1 ADCY1 PRKCE PLA2G6 PLA2G4E
0.094687946819416	8	60	2.91136653895275	Long-term depression	http://www.genome.jp/kegg-bin/show_pathway?hsa04730	GUCY1B1 GNAI3 GNAS MAP2K2 GRID2 GUCY1A2 PLA2G4E LYN
0.0957810031282374	21	252	1.81960408684547	Endocytosis	http://www.genome.jp/kegg-bin/show_pathway?hsa04144	ARF5 AP2B1 SNX1 EPN1 FGFR3 EHD4 PIP5K1B SMURF2 ARPC3 CAPZA1 ARAP3 CXCR4 ARFGEF2 PDGFRA BIN1 GIT2 PIP5K1A RAB11FIP1 SNF8 AP2A1 IGF2R
0.133580694679026	23	294	1.70819975499778	MAPK signaling pathway	http://www.genome.jp/kegg-bin/show_pathway?hsa04010	MAP2K3 FGFR3 MAP3K13 MECOM EFNA2 GADD45B CRKL FGF9 MET MAPK10 MAP2K2 PDGFRA FGF2 EPHA2 MAPKAPK2 CACNB2 EFNA1 INSR CSF1 NTF3 PLA2G4E PPP3R2 NF1
0.151726234770178	17	200	1.85599616858238	Focal adhesion	http://www.genome.jp/kegg-bin/show_pathway?hsa04510	VCL MYLK ACTN1 ITGB5 LAMB4 ITGA6 CRKL MET PIP5K1B RAPGEF1 MAPK10 FN1 PDGFRA PIP5K1A PIK3R1 DOCK1 VAV2
0.156110202526415	12	124	2.11308861698183	Platelet activation	http://www.genome.jp/kegg-bin/show_pathway?hsa04611	GUCY1B1 GNAI3 MYLK GNAS SNAP23 FCGR2A PIK3R1 GUCY1A2 ADCY1 P2RY1 PLA2G4E LYN
0.157234168062608	9	82	2.39655172413793	Peroxisome	http://www.genome.jp/kegg-bin/show_pathway?hsa04146	NOS2 SLC25A17 PEX12 DAO SCP2 ACSL3 SLC27A2 PIPOX ACSL5
0.157234168062608	10	96	2.27450510855683	Dilated cardiomyopathy	http://www.genome.jp/kegg-bin/show_pathway?hsa05414	ITGB5 GNAS ITGA6 MYBPC3 TPM1 LMNA ADCY1 CACNB2 SGCD ATP2A2
0.160155929542462	8	69	2.53162307735021	Adipocytokine signaling pathway	http://www.genome.jp/kegg-bin/show_pathway?hsa04920	JAK2 PRKAG2 MAPK10 CPT1A ACSL3 ACSBG2 ACSL5 MTOR
0.161801913568413	13	143	1.98502264019505	Signaling pathways regulating pluripotency of stem cells	http://www.genome.jp/kegg-bin/show_pathway?hsa04550	FGFR3 JAK2 ID1 MAP2K2 KLF4 FGF2 BMPR1B PIK3R1 PCGF6 FZD1 JAK1 FZD5 ONECUT1
0.161801913568413	8	70	2.49545703338807	Central carbon metabolism in cancer	http://www.genome.jp/kegg-bin/show_pathway?hsa05230	FGFR3 MET MAP2K2 PDGFRA PIK3R1 SLC2A2 RET MTOR
0.177723049426479	9	86	2.285084202085	Insulin secretion	http://www.genome.jp/kegg-bin/show_pathway?hsa04911	KCNN2 GNAS RAPGEF4 TRPM4 CREB5 SLC2A2 ADCY1 PCLO KCNU1
0.177723049426479	6	46	2.84807596201899	Type II diabetes mellitus	http://www.genome.jp/kegg-bin/show_pathway?hsa04930	MAPK10 PIK3R1 SLC2A2 INSR PRKCE MTOR
0.177723049426479	27	383	1.53929954083011	Alzheimer disease	http://www.genome.jp/kegg-bin/show_pathway?hsa05010	NOS2 PSMA4 CASP8 ULK2 PPIF MAPK10 GAPDH MAP2K2 TUBB2A PIK3R1 NRBF2 FZD1 WIPI2 PSMD4 PSMB4 FZD5 CASP7 NDUFS5 INSR ATP2A2 NDUFV2 FRAT2 UQCR10 CSF1 PPP3R2 MTOR UQCRHL
0.177723049426479	16	194	1.80084528182644	Kaposi sarcoma-associated herpesvirus infection	http://www.genome.jp/kegg-bin/show_pathway?hsa05167	CASP8 JAK2 MAPK10 PREX1 C3 MAP2K2 ZFP36 FGF2 PIK3R1 JAK1 MAPKAPK2 UBB PPP3R2 MTOR GNG10 LYN
0.183368688581658	7	61	2.50568431631179	Steroid hormone biosynthesis	http://www.genome.jp/kegg-bin/show_pathway?hsa00140	COMT CYP3A5 AKR1C2 CYP3A4 AKR1C1 AKR1C3 UGT2B17
0.183368688581658	14	166	1.84152702765083	CGMP-PKG signaling pathway	http://www.genome.jp/kegg-bin/show_pathway?hsa04022	GUCY1B1 GNAI3 MYLK PPIF KNG1 MAP2K2 PDE5A GUCY1A2 ADCY1 INSR PRKCE ATP2A2 PPP3R2 KCNU1
0.183368688581658	11	120	2.00156449553001	AMPK signaling pathway	http://www.genome.jp/kegg-bin/show_pathway?hsa04152	TBC1D1 SREBF1 HNF4A PRKAG2 CPT1A HMGCR PIK3R1 TSC1 EEF2 INSR MTOR
0.183368688581658	12	134	1.95539543661005	Vascular smooth muscle contraction	http://www.genome.jp/kegg-bin/show_pathway?hsa04270	GUCY1B1 MYLK GNAS MAP2K2 EDN2 MYH10 GUCY1A2 ADCY1 PRKCE PLA2G6 PLA2G4E KCNU1
0.183368688581658	35	530	1.44195040844358	Pathways in cancer	http://www.genome.jp/kegg-bin/show_pathway?hsa05200	NOS2 CASP8 GNAI3 FGFR3 HSP90AA1 MECOM GNAS LAMB4 ITGA6 JAK2 GADD45B CRKL FGF9 MET MAPK10 GLI1 KNG1 FN1 CXCR4 NCOA3 MAP2K2 PDGFRA ETS1 FGF2 PIK3R1 FZD1 RALGDS JAK1 FZD5 ADCY1 RET CASP7 FRAT2 MTOR GNG10
0.183368688581658	9	90	2.18352490421456	Hypertrophic cardiomyopathy	http://www.genome.jp/kegg-bin/show_pathway?hsa05410	ITGB5 ITGA6 PRKAG2 MYBPC3 TPM1 LMNA CACNB2 SGCD ATP2A2
0.186203365177004	5	36	3.03267347807578	Tyrosine metabolism	http://www.genome.jp/kegg-bin/show_pathway?hsa00350	COMT FAH GOT2 HPD ADH7
0.186203365177004	17	219	1.69497366993824	CAMP signaling pathway	http://www.genome.jp/kegg-bin/show_pathway?hsa04024	GNAI3 GNAS RAPGEF4 OXT VIPR2 MAPK10 GLI1 ARAP3 ABCC4 MAP2K2 EDN2 PIK3R1 TIAM1 VAV2 ADCY1 ATP2A2 PDE4B
0.186203365177004	13	154	1.84323530875255	MTOR signaling pathway	http://www.genome.jp/kegg-bin/show_pathway?hsa04150	ULK2 MAPKAP1 MAP2K2 EIF4E2 PIK3R1 FZD1 FZD5 TSC1 SLC3A2 DDIT4 INSR RNF152 MTOR
0.186203365177004	13	154	1.84323530875255	Oxytocin signaling pathway	http://www.genome.jp/kegg-bin/show_pathway?hsa04921	GUCY1B1 GNAI3 MYLK GNAS OXT PRKAG2 MAP2K2 GUCY1A2 ADCY1 CACNB2 EEF2 PLA2G4E PPP3R2
0.186203365177004	22	306	1.56985450629805	Huntington disease	http://www.genome.jp/kegg-bin/show_pathway?hsa05016	POLR2J AP2B1 TBPL1 PSMA4 CASP8 ULK2 DCTN6 PPIF MAPK10 DNAH7 TUBB2A CREB5 NRBF2 WIPI2 PSMD4 PSMB4 NDUFS5 NDUFV2 UQCR10 AP2A1 MTOR UQCRHL
0.187521429441027	6	50	2.62022988505747	Cysteine and methionine metabolism	http://www.genome.jp/kegg-bin/show_pathway?hsa00270	SMS GOT2 MPST ENOPH1 BHMT MAT1A
0.194179552637405	6	51	2.56885282848772	Arginine and proline metabolism	http://www.genome.jp/kegg-bin/show_pathway?hsa00330	NOS2 SMS DAO AGMAT GOT2 CNDP2
0.194179552637405	12	141	1.85831906741665	Autophagy	http://www.genome.jp/kegg-bin/show_pathway?hsa04140	ULK2 IGBP1 MAPK10 MAP2K2 PIK3R1 NRBF2 WIPI2 MTMR14 TSC1 DDIT4 ATG7 MTOR
0.194179552637405	6	51	2.56885282848772	Ovarian steroidogenesis	http://www.genome.jp/kegg-bin/show_pathway?hsa04913	GNAS CYP2J2 ADCY1 INSR PLA2G4E AKR1C3
0.194179552637405	4	26	3.35926908340701	Maturity onset diabetes of the young	http://www.genome.jp/kegg-bin/show_pathway?hsa04950	HNF4A NEUROG3 SLC2A2 ONECUT1
