# Supplementary material for: HBV-driven host chromatin accessibility changes affect liver metabolic pathways, iron homeostasis and promote a preneoplastic phenotype
Source: J Exp Clin Cancer Res. 2025 May 16;44:146. doi: 10.1186/s13046-025-03414-7 (PMC12082925; doi:10.1186/s13046-025-03414-7)
Supplement: Supplementary file 15 — Supplementary Material 15. [file 13046_2025_3414_MOESM15_ESM.xlsx]

## Sheet: S1
Gene Name	ID	MOCK S1	HBVS1
ABTB2	chr11-34330777-34331173	19.3224	13.6148
ACYP2	chr2-54370917-54371290	13.6633	9.55614
AKIRIN2	chr6-88390037-88390299	6.30756	17.0555
ANGPTL4	chr19-8426802-8427274	25.3375	15.9256
ANKFY1	chr17-4112750-4113276	13.6337	10.3499
ANPEP	chr15-90347132-90347500	12.4086	8.51998
APOL3	chr22-36519784-36520344	12.6225	6.77217
ATP2A2	chr12-110687678-110687977	12.8787	9.30985
BAIAP2	chr17-79011853-79012363	12.5219	9.00479
BMF	chr15-40426695-40426908	2.48051	33.3289
C1S	chr12-7186520-7186938	13.0778	7.08501
CASP7	chr10-115439162-115439786	25.2524	15.1396
CDC42EP4	chr17-71288180-71288545	12.3154	7.48383
CDC42SE1	chr1-151031782-151032291	14.6678	10.2717
CEMIP2	chr9-74307208-74307803	11.9807	7.40173
CKAP4	chr12-106668414-106669016	13.2273	9.55225
COLGALT2	chr1-184005576-184006865	12.0518	19.2842
COMMD10	chr5-115420577-115421269	16.6353	25.0907
CREB5	chr7-28725299-28725871	22.2448	14.4867
CSF1	chr1-110453032-110453644	11.9452	8.19937
DDIT4	chr10-74023259-74023716	14.1052	7.88265
DDX60L	chr4-169408662-169409305	9.06637	14.0957
DENND3	chr8-142164067-142164597	22.6994	8.91492
DESI1	chr22-42009448-42009890	12.6285	5.97064
DYRK3	chr1-206832596-206833228	26.1577	16.3949
EFR3A	chr8-132855232-132855687	22.8711	14.4906
EIF4EBP2	chr10-72163663-72164005	11.5884	5.48973
EIF5	chr14-103801011-103801573	16.6568	10.7487
FAM102A	chr9-130753346-130753737	16.1987	6.36558
FAM217B	chr20-58515220-58516059	20.3483	13.6148
FGFBP1	chr4-15907526-15908119	9.49353	12.6607
FLVCR2	chr14-76044538-76045103	13.2776	8.68029
FLVCR2	chr14-76043973-76044353	13.1067	5.33331
FN1	chr2-216285278-216285608	11.6817	3.4213
FZD5	chr2-208712524-208712976	12.0941	5.89243
FZD5	chr2-208646938-208647300	12.7077	5.89243
GAS6	chr13-114548031-114548490	12.487	17.6695
GULP1	chr2-189156283-189157108	14.2125	19.1278
HERPUD1	chr16-56965747-56966244	25.2671	16.4808
ITGB5	chr3-124552828-124553219	16.7419	9.23942
JAK2	chr9-5108142-5108383	9.22466	33.7278
JAK2	chr9-5093174-5093411	15.5255	73.0745
KCNB1	chr20-48100657-48101186	10.1487	16.0077
KLF4	chr9-110512976-110513416	14.1192	9.08688
LGALSL	chr2-64631259-64631848	14.0052	7.0889
LRATD1	chr2-14772532-14772962	14.9528	24.1405
MAP3K13	chr3-185034815-185035200	11.846	2.38515
MLKL	chr16-74729749-74730143	13.7558	9.47016
MREG	chr2-216876889-216877369	9.4506	12.2619
NCOA3	chr20-46121899-46122528	14.5109	7.16322
NOG	chr17-54671038-54671603	7.47639	11.3899
NR2F2	chr15-96971815-96972485	24.8326	16.0859
PAQR7	chr1-26199652-26200009	14.2393	10.2678
PARP9	chr3-122274300-122274924	17.1047	8.12505
PHLDA2	chr11-2962306-2962797	8.95838	12.8249
PHLDB2	chr3-111483481-111483935	19.5	13.5366
PLXNA1	chr3-126724274-126724511	7.04254	26.94
POC1B	chr12-89919274-89920118	19.6	34.3301
PPIF	chr10-81049529-81049907	11.6817	6.44767
PRKCE	chr2-46196394-46196853	23.3841	8.83671
PTPN1	chr20-49039644-49040076	11.345	6.61187
PTPRF	chr1-44014028-44014376	16.9404	7.24143
RAB8B	chr15-63510561-63511026	16.2148	10.0332
RNF114	chr20-48552721-48553263	9.56529	13.9393
SCARB2	chr4-77129472-77129935	18.6584	9.78299
SCP2	chr1-53490697-53491164	13.6552	8.11728
SERPINE2	chr2-224903177-224904460	11.9807	15.2883
SETBP1	chr18-42351655-42352341	19.0796	11.3822
SIPA1L3	chr19-38424719-38425073	15.4021	8.99701
SLC15A4	chr12-129302241-129302597	13.057	4.77807
SORCS2	chr4-7211393-7211946	11.0473	19.1905
SP100	chr2-231288708-231289209	11.8667	7.64413
SPHK1	chr17-74380275-74380859	11.7299	6.85038
SPIN4	chrX-61871580-61871857	2.28805	14.5805
SPIN4	chrX-61826150-61826385	2.44497	10.6744
SRPX2	chrX-99904444-99904956	19.7495	13.216
STK40	chr1-36852084-36852637	20.9472	12.5825
TEKT4	chr2-95567235-95567436	5.90254	58.8457
TMEM106B	chr7-12308991-12309502	7.51261	13.5443
TMEM45A	chr3-100265219-100265607	5.23126	11.7144
TPCN1	chr12-113697270-113697792	24.9667	16.8719
TPM1	chr15-63303489-63303939	17.5547	10.5845
TSPAN8	chr12-71556949-71557379	9.15153	12.344
TUBB2A	chr6-3139428-3139994	26.5781	15.9256
ZFHX4	chr8-77557703-77557967	16.5234	57.673

## Sheet: S2
Gene Name	ID	MOCK S2	HBVS2
ABTB2	chr11-34330777-34331173	16.3559	10.2349
ACYP2	chr2-54370917-54371290	8.10572	11.5674
AKIRIN2	chr6-88390037-88390299	26.1477	45.9071
ANGPTL4	chr19-8426802-8427274	25.0561	11.8023
ANKFY1	chr17-4112750-4113276	13.1508	4.16429
ANPEP	chr15-90347132-90347500	16.8293	10.3197
APOL3	chr22-36519784-36520344	15.1531	8.63985
ATP2A2	chr12-110687678-110687977	13.8037	8.84546
BAIAP2	chr17-79011853-79012363	12.0276	14.7744
BMF	chr15-40426695-40426908	13.5283	31.4509
C1S	chr12-7186520-7186938	14.1578	9.62078
CASP7	chr10-115439162-115439786	25.386	14.698
CDC42EP4	chr17-71288180-71288545	14.8785	10.4531
CDC42SE1	chr1-151031782-151032291	11.1953	13.7851
CEMIP2	chr9-74307208-74307803	8.08627	14.3061
CKAP4	chr12-106668414-106669016	17.0883	11.3618
COLGALT2	chr1-184005576-184006865	12.5728	21.4911
COMMD10	chr5-115420577-115421269	15.7147	10.7963
CREB5	chr7-28725299-28725871	16.9728	10.7963
CSF1	chr1-110453032-110453644	14.4604	10.0126
DDIT4	chr10-74023259-74023716	15.8262	10.6671
DDX60L	chr4-169408662-169409305	7.57697	11.7856
DENND3	chr8-142164067-142164597	12.2866	8.02149
DESI1	chr22-42009448-42009890	15.026	10.0613
DYRK3	chr1-206832596-206833228	20.5921	13.0056
EFR3A	chr8-132855232-132855687	12.1954	8.06178
EIF4EBP2	chr10-72163663-72164005	17.5102	9.84311
EIF5	chr14-103801011-103801573	15.7467	11.0103
FAM102A	chr9-130753346-130753737	22.9968	14.3061
FAM217B	chr20-58515220-58516059	18.4541	11.4466
FGFBP1	chr4-15907526-15908119	10.6142	16.507
FLVCR2	chr14-76044538-76045103	15.7865	9.49992
FLVCR2	chr14-76043973-76044353	12.5494	8.58284
FN1	chr2-216285278-216285608	12.2148	6.3652
FZD5	chr2-208712524-208712976	14.9183	9.80282
FZD5	chr2-208646938-208647300	8.55191	11.4382
GAS6	chr13-114548031-114548490	11.5347	15.1704
GULP1	chr2-189156283-189157108	11.1196	16.0749
HERPUD1	chr16-56965747-56966244	23.9164	12.0927
ITGB5	chr3-124552828-124553219	15.1647	9.71389
JAK2	chr9-5093174-5093411	25.5355	54.3718
JAK2	chr9-5108142-5108383	11.9558	34.3549
KCNB1	chr20-48100657-48101186	18.2271	11.1881
KLF4	chr9-110512976-110513416	18.1679	12.0121
LGALSL	chr2-64631259-64631848	15.4955	8.01731
LRATD1	chr2-14772532-14772962	10.4037	15.2954
MAP3K13	chr3-185034815-185035200	12.8521	8.10625
MLKL	chr16-74729749-74730143	13.1024	8.58284
MREG	chr2-216876889-216877369	11.9083	6.85434
NCOA3	chr20-46121899-46122528	16.1725	8.5912
NOG	chr17-54671038-54671603	9.87016	16.0346
NR2F2	chr15-96971815-96972485	15.7904	10.9658
PAQR7	chr1-26199652-26200009	13.5564	4.81457
PARP9	chr3-122274300-122274924	13.5806	9.45545
PHLDA2	chr11-2962306-2962797	8.38114	13.0861
PHLDB2	chr3-111483481-111483935	12.6251	21.3258
PLXNA1	chr3-126724274-126724511	10.5386	22.7027
POC1B	chr12-89919274-89920118	20.6755	27.9897
PPIF	chr10-81049529-81049907	8.21727	11.2242
PRKCE	chr2-46196394-46196853	13.2391	8.23965
PTPN1	chr20-49039644-49040076	13.0354	8.84128
PTPRF	chr1-44014028-44014376	27.7228	14.7508
RAB8B	chr15-63510561-63511026	16.9486	11.5758
RNF114	chr20-48552721-48553263	13.3739	8.97468
SCARB2	chr4-77129472-77129935	16.0649	7.66994
SCP2	chr1-53490697-53491164	18.5686	11.8787
SERPINE2	chr2-224903177-224904460	12.8318	16.6002
SETBP1	chr18-42351655-42352341	12.7483	8.79263
SIPA1L3	chr19-38424719-38425073	14.5244	7.37958
SLC15A4	chr12-129302241-129302597	16.0649	4.85904
SORCS2	chr4-7211393-7211946	10.459	14.2658
SP100	chr2-231288708-231289209	12.1992	6.85434
SPHK1	chr17-74380275-74380859	13.565	19.9724
SPIN4	chrX-61871580-61871857	8.61502	16.4751
SPIN4	chrX-61826150-61826385	8.38026	22.5374
SRPX2	chrX-99904444-99904956	15.3005	9.49574
STK40	chr1-36852084-36852637	21.7105	11.4105
TEKT4	chr2-95567235-95567436	16.9758	40.1949
TMEM106B	chr7-12308991-12309502	11.6337	18.7733
TMEM45A	chr3-100265219-100265607	9.41619	12.2261
TPCN1	chr12-113697270-113697792	26.2619	16.3056
TPM1	chr15-63303489-63303939	13.5447	8.9705
TSPAN8	chr12-71556949-71557379	9.59085	13.8656
TUBB2A	chr6-3139428-3139994	20.5484	13.4905
ZFHX4	chr8-77557703-77557967	10.4746	25.126
