# Supplementary material for: HBV-driven host chromatin accessibility changes affect liver metabolic pathways, iron homeostasis and promote a preneoplastic phenotype
Source: J Exp Clin Cancer Res. 2025 May 16;44:146. doi: 10.1186/s13046-025-03414-7 (PMC12082925; doi:10.1186/s13046-025-03414-7)
Supplement: Supplementary file 16 — Supplementary Material 16. [file 13046_2025_3414_MOESM16_ESM.xlsx]

## Sheet: S1
Gene Name	ID	MOCK S1	HBV S1
ABHD11	chr7-73157258-73157625	9.58606	14.256
ACBD4	chr17-43215300-43215672	15.166	11.1398
ACLY	chr17-40075989-40076557	14.8602	7.87876
ACSF2	chr17-48506118-48506577	15.1519	11.0615
ACSL5	chr10-114133668-114134074	17.9242	10.9872
AGFG2	chr7-100137717-100138048	18.4231	8.19937
AGMAT	chr1-15910946-15911864	16.1934	10.5102
AKAP1	chr17-55168333-55168913	15.5369	7.71846
ANGPTL4	chr19-8426802-8427274	25.3375	15.9256
ANKRD1	chr10-92680823-92681487	26.721	11.5425
AP2A1	chr19-50268732-50269180	20.6689	14.4984
APOA1-AS	chr11-116706026-116706308	11.5026	24.9775
ARF5	chr7-127228740-127229157	12.5574	7.72234
ARID1B	chr6-157098192-157098792	15.4591	24.9304
ARL6IP5	chr3-69135288-69135883	15.2096	20.8795
ARMC9	chr2-232063005-232063712	14.8173	21.5834
ARPC3	chr12-110887858-110888392	17.7028	10.9911
ASGR1	chr17-7082600-7083282	28.2298	18.4711
ASPSCR1	chr17-79936852-79937247	14.6892	9.31762
ATG7	chr3-11313708-11314364	13.2776	8.99313
BAIAP2	chr17-79011853-79012363	12.5219	9.00479
BLVRA	chr7-43798121-43798845	10.1353	18.0057
C1RL-AS1	chr12-7260766-7261331	15.6428	7.73012
C3	chr19-6720518-6720981	21.7438	15.0536
C5orf63	chr5-126408579-126409385	13.8765	18.643
CAPZA1	chr1-113162106-113162656	13.5412	8.51998
CBX2	chr17-77751484-77752113	10.0709	17.6929
CCT4	chr2-62115408-62116182	19.5584	13.3724
CDK3	chr17-73992877-73993295	17.8611	5.09479
CDKN1C	chr11-2906778-2907338	12.2369	16.6373
CIRBP	chr19-1266211-1266790	13.171	22.3106
CKLF	chr16-66586107-66586790	12.5796	19.5932
CLEC19A	chr16-19295528-19296018	18.9441	13.3801
CLN8	chr8-1711775-1712164	17.4125	25.251
CLPTM1L	chr5-1344932-1345418	8.48831	13.2198
CNIH2	chr11-66045147-66045740	13.8181	19.1123
COLGALT2	chr1-184005576-184006865	12.0518	19.2842
COMT	chr22-19934901-19935545	13.9476	9.71644
COPG1	chr3-128968068-128968585	13.7203	7.64413
CPT1A	chr11-68611293-68611672	15.1808	9.083
CRIM1	chr2-36582569-36583194	21.2892	34.2558
DDX19A	chr16-70380551-70381121	17.7612	6.36946
DEXI	chr16-11036128-11036556	11.1324	15.2101
DGKQ	chr4-967058-967698	12.3368	19.9959
DHCR7	chr11-71158352-71158658	12.5219	7.80055
DIO1	chr1-54359664-54359980	11.111	2.94427
DNAJA2	chr16-47007307-47007985	16.8492	10.6705
DOCK5	chr8-25043815-25044197	15.0882	10.7448
DOCK6	chr19-11376415-11376824	14.197	9.86898
DOHH	chr19-3500361-3501106	14.0193	22.6235
DRAIC	chr15-69849628-69850087	20.3818	9.79077
DRAIC	chr15-69853667-69854135	19.15	12.8876
DSP	chr6-7543186-7543595	16.2148	8.20326
EEF2	chr19-3983993-3984340	15.3229	7.31964
EFNA1	chr1-155101483-155101827	15.9359	11.4604
EFNA2	chr19-1284442-1284956	7.40463	12.9852
EIF1	chr17-39844684-39845311	24.3886	16.6373
EIF5	chr14-103801011-103801573	16.6568	10.7487
EMC7	chr15-34393767-34394446	31.6028	12.8992
ENPP7	chr17-77704641-77705094	16.8345	10.5063
EPHA1	chr7-143105245-143106199	14.2835	19.429
ERF	chr19-42759149-42759511	14.0253	9.47404
ERGIC3	chr20-34129543-34130206	13.1563	7.40562
ETFB	chr19-51853848-51854378	11.168	5.41152
FAM189B	chr1-155225186-155225820	15.0668	7.72234
FAM217B	chr20-58515220-58516059	20.3483	13.6148
FBXO44	chr1-11709776-11710233	12.9712	8.44177
FCGR3A	chr1-161518565-161519115	12.4441	7.16322
FGF9	chr13-22247810-22248197	9.40099	15.4602
FKBP5	chr6-35696755-35697153	17.5748	10.5923
FLVCR2	chr14-76043973-76044353	13.1067	5.33331
FLVCR2	chr14-76044538-76045103	13.2776	8.68029
FLYWCH1	chr16-2961645-2962202	16.4643	24.4495
FRMD8	chr11-65153828-65154245	19.9353	33.1298
GADD45B	chr19-2475882-2476257	9.67792	18.2403
GLI1	chr12-57856235-57856755	13.0644	8.20326
GPR160	chr3-169755317-169756125	14.932	24.4456
GSK3A	chr19-42748835-42749152	12.08	7.32352
H6PD	chr1-9299624-9300058	14.7375	7.08501
HERPUD1	chr16-56965747-56966244	25.2671	16.4808
HEXA	chr15-72667966-72668793	18.4385	10.2717
HGH1	chr8-145192205-145193067	11.8446	18.7251
HIST1H1E	chr6-26156388-26156878	15.502	8.44566
HNF4A	chr20-43029622-43030219	14.0549	9.39972
HPD	chr12-122295428-122295773	15.5724	6.28348
ID1	chr20-30192837-30193266	16.5702	12.1837
ID2-AS1	chr2-8820391-8820674	22.1952	14.8151
IL17RE	chr3-9939489-9939987	29.8553	18.9559
IQGAP2	chr5-75698868-75699293	12.0451	18.3224
ITIH1	chr3-52812221-52812622	13.57	9.47404
KAT7	chr17-47865737-47866193	14.7382	8.99701
KCNB1	chr20-48100657-48101186	10.1487	16.0077
KIF11	chr10-94351110-94351681	14.6537	10.5141
KNG1	chr3-186438149-186438530	12.2154	8.51998
KRCC1	chr2-88354932-88355524	15.4302	6.68619
KRT8	chr12-53319860-53320317	16.9552	6.68619
LINC-PINT	chr7-130597841-130598432	11.5321	6.04497
LINC00479	chr21-43135803-43136234	17.5909	12.2619
LMNA	chr1-156084364-156084690	13.4567	10.0332
LMNB2	chr19-2456766-2457198	12.0954	8.12505
LOC100131496	chr20-45946979-45947962	18.3808	10.3538
LOC105374988	chr6-26571818-26572381	11.1613	4.53567
LOC283856	chr16-56224699-56225630	19.4276	30.7485
LRG1	chr19-4539946-4540443	12.544	18.0761
LRRC56	chr11-537301-537636	10.5128	14.8112
LRRC58	chr3-120069344-120069890	18.8368	9.39195
MANSC1	chr12-12502748-12503544	15.6093	9.87286
MAP2K2	chr19-4123766-4124482	11.0258	15.6871
MAP3K14-AS1	chr17-43337690-43338113	23.3693	12.0977
MARK3	chr14-103851273-103851991	23.9555	14.4867
MED25	chr19-50320621-50320974	14.1696	8.99313
MIF4GD	chr17-73266345-73267039	11.9519	15.6871
MIR1199	chr19-14184217-14184754	12.3227	7.56592
MIR3190	chr19-47729312-47729684	12.6862	16.6489
MIR5188	chr12-125400929-125401259	20.0137	12.4965
MIR6506	chr16-15701518-15702045	24.9157	16.5591
MIR6831	chr5-139941719-139942080	16.585	10.0332
MLKL	chr16-74729749-74730143	13.7558	9.47016
MPST	chr22-37415374-37415923	15.3303	29.1532
MREG	chr2-216876889-216877369	9.4506	12.2619
MRPL16	chr11-59577938-59578488	25.353	17.0439
MSI2	chr17-55333379-55334141	16.0438	23.5032
MT1H	chr16-56703419-56703769	9.00062	12.5082
MTBP	chr8-121457163-121457920	11.0828	14.3303
MTG2	chr20-60753583-60754469	29.2195	16.5591
MTMR11	chr1-149910943-149911491	18.4868	12.1133
MYO1C	chr17-1391349-1391693	8.40315	13.1416
N4BP2	chr4-40056146-40056429	9.5076	15.7575
NAPB	chr20-23401963-23402518	16.6501	10.5923
NBR2	chr17-41277297-41277821	19.6214	13.2082
NDUFS5	chr1-39491737-39492590	15.1882	7.64802
NEAT1	chr11-65189723-65189924	15.9077	21.818
NELFCD	chr20-57556024-57556636	13.2073	18.8815
NR1H2	chr19-50879440-50879849	11.1968	5.2551
NR2F6	chr19-17356659-17356987	9.98506	16.731
OAS1	chr12-113344471-113345141	20.2062	6.99902
ORMDL3	chr17-38083698-38084236	20.3624	13.3019
OXT	chr20-3049586-3049986	18.2225	12.5004
PABPC1L	chr20-43540077-43540518	11.8386	6.68619
PACSIN2	chr22-43355562-43356088	11.7527	7.40173
PALM3	chr19-14172353-14173214	18.7235	11.5464
PAQR7	chr1-26199652-26200009	14.2393	10.2678
PCYT2	chr17-79868115-79868639	12.6929	9.23553
PER1	chr17-8056903-8057290	13.9905	8.67252
PEX12	chr17-33905422-33906034	18.232	10.5962
PFN1	chr17-4848601-4848898	14.2969	9.79077
PGAP2	chr11-3830378-3830801	15.2452	8.52387
PHACTR4	chr1-28764390-28764895	21.9229	14.8856
PIP5K1A	chr1-151170724-151171332	8.77331	13.5366
PIPOX	chr17-27372824-27373153	12.4656	7.25309
PLEKHG6	chr12-6421666-6422358	8.40247	13.7829
PLEKHM3	chr2-208889933-208890583	9.0583	12.6685
PLXNB1	chr3-48471398-48471878	9.44322	13.4622
PMF1-BGLAP	chr1-156182588-156183396	28.0601	16.8053
PMM1	chr22-41983722-41984303	30.959	19.1045
POLR3E	chr16-22309540-22309989	13.7196	9.07911
PREX1	chr20-47444375-47445019	9.13676	12.0273
PSMA4	chr15-78832394-78833422	11.4959	16.9656
PSMC3IP	chr17-40729632-40730224	13.2066	9.39195
PTBP1	chr19-797733-798036	9.15084	14.2443
QSER1	chr11-32913937-32914711	16.6635	29.5559
RBFOX2	chr22-36426403-36426814	11.1901	4.45746
RCC1	chr1-28832102-28832663	15.2599	4.05864
RCL1	chr9-4839389-4839891	19.3083	13.6109
RCOR3	chr1-211433827-211434415	24.4825	15.6128
RECQL4	chr8-145743076-145743499	13.8476	24.0429
RFX1	chr19-14116515-14116935	10.5624	15.128
RNF114	chr20-48552721-48553263	9.56529	13.9393
RNF126	chr19-660840-661261	15.4785	9.71644
RNU5A-1	chr15-65588025-65588993	17.8316	10.3421
RNVU1-19	chr1-149513574-149514293	13.4272	6.52977
RPL38	chr17-72199552-72199965	8.51045	14.3342
RPS17	chr15-82824698-82825288	14.4612	10.2678
RPUSD2	chr15-40861302-40861713	12.088	7.32741
RTN4RL2	chr11-57227872-57228289	8.894	13.2942
SAP30BP	chr17-73663140-73663742	11.2183	5.3372
SEMA4C	chr2-97535573-97536011	8.37499	12.9852
SH2D3A	chr19-6767376-6767845	8.49501	15.9217
SLC16A13	chr17-6942278-6942783	25.0518	14.5649
SLC25A17	chr22-41214831-41215631	15.3659	5.73213
SLC25A38	chr3-39420420-39421160	28.0454	15.9256
SLC2A14	chr12-8043599-8044191	14.0629	9.07134
SLC35D2	chr9-99145610-99146230	15.2874	8.84448
SLC3A2	chr11-62623228-62623871	19.7924	13.8416
SLC46A1	chr17-26731780-26732337	18.4741	13.216
SLC47A1	chr17-19441804-19442303	13.228	9.23942
SLC9A3R2	chr16-2085602-2086014	12.2717	17.5952
SNAP23	chr15-42787288-42787995	16.1927	11.3822
SNAPIN	chr1-153630934-153631575	18.3446	13.3763
SNF8	chr17-47021837-47022423	11.8882	6.12706
SPHK1	chr17-74380275-74380859	11.7299	6.85038
SRSF3	chr6-36561633-36562430	21.0826	13.865
ST6GALNAC4	chr9-130681575-130682123	27.9877	18.8582
STK40	chr1-36852084-36852637	20.9472	12.5825
SYT17	chr16-19179769-19180481	8.80885	12.8249
TCP11L2	chr12-106696103-106696872	20.4623	34.5686
TELO2	chr16-1542935-1543655	9.51499	13.4584
TMEM25	chr11-118401372-118401972	11.2116	17.7711
TRIM52	chr5-180687759-180688308	14.9957	11.0654
TRIO	chr5-14144550-14145158	12.7861	9.30985
TSC22D1	chr13-45009300-45009712	20.2203	11.1436
TTYH3	chr7-2669842-2670231	12.9772	7.16322
TUBGCP6	chr22-50683139-50683799	16.9773	11.7926
UHRF1	chr19-4909877-4910377	8.83769	15.5268
VAC14	chr16-70834652-70835338	13.741	9.79465
VAV2	chr9-136858493-136858780	9.28699	13.9471
WEE1	chr11-9590818-9591098	15.8795	7.40173
YPEL2	chr17-57407875-57408279	12.2651	5.65392
ZBED8	chr5-159826471-159827238	12.2302	18.8033
ZBTB4	chr17-7378045-7378464	11.8164	6.36169
ZBTB9	chr6_ssto_hap7-4902291-4902826	15.3303	11.386
ZC3H10	chr12-56515015-56515346	18.5451	10.2756
ZNF529	chr19-37063809-37064408	12.5434	8.6764
ZNF563	chr19-12441986-12442380	12.6795	4.05864
ZNF598	chr16-2058587-2058918	11.909	7.40562
ZNF627	chr19-11707957-11708815	25.764	10.5102

## Sheet: S2
Gene Name	ID	MOCK S2	HBV S2
ABHD11	chr7-73157258-73157625	17.7013	10.5462
ACBD4	chr17-43215300-43215672	11.7812	6.80569
ACLY	chr17-40075989-40076557	16.7342	10.5337
ACSF2	chr17-48506118-48506577	12.6445	6.42221
ACSL5	chr10-114133668-114134074	14.6554	10.0571
AGFG2	chr7-100137717-100138048	19.0991	11.8787
AGMAT	chr1-15910946-15911864	13.0907	16.2083
AKAP1	chr17-55168333-55168913	13.1266	9.27758
ANGPTL4	chr19-8426802-8427274	25.0561	11.8023
ANKRD1	chr10-92680823-92681487	11.5347	6.19988
AP2A1	chr19-50268732-50269180	24.1871	13.4502
APOA1-AS	chr11-116706026-116706308	11.5425	16.1722
ARF5	chr7-127228740-127229157	9.83039	14.8758
ARID1B	chr6-157098192-157098792	13.7203	9.66942
ARL6IP5	chr3-69135288-69135883	9.95749	13.3932
ARMC9	chr2-232063005-232063712	14.1898	21.455
ARPC3	chr12-110887858-110888392	16.9292	10.9297
ASGR1	chr17-7082600-7083282	26.4124	15.6025
ASPSCR1	chr17-79936852-79937247	15.4557	10.2308
ATG7	chr3-11313708-11314364	13.6368	17.2949
BAIAP2	chr17-79011853-79012363	12.0276	14.7744
BLVRA	chr7-43798121-43798845	8.65568	14.7785
C1RL-AS1	chr12-7260766-7261331	13.6368	18.3245
C3	chr19-6720518-6720981	26.8071	12.2261
C5orf63	chr5-126408579-126409385	7.43343	12.4845
CAPZA1	chr1-113162106-113162656	15.3965	9.67778
CBX2	chr17-77751484-77752113	8.15416	11.2771
CCT4	chr2-62115408-62116182	23.9203	14.1769
CDK3	chr17-73992877-73993295	17.4977	5.42038
CDKN1C	chr11-2906778-2907338	18.5773	12.0969
CIRBP	chr19-1266211-1266790	25.9593	11.4466
CKLF	chr16-66586107-66586790	13.5845	18.8984
CLEC19A	chr16-19295528-19296018	12.0838	6.58754
CLN8	chr8-1711775-1712164	15.4324	23.2766
CLPTM1L	chr5-1344932-1345418	10.0254	12.0482
CNIH2	chr11-66045147-66045740	17.3434	10.5295
COLGALT2	chr1-184005576-184006865	12.5728	21.4911
COMT	chr22-19934901-19935545	17.713	10.7032
COPG1	chr3-128968068-128968585	9.83428	12.2177
CPT1A	chr11-68611293-68611672	14.2819	10.1057
CRIM1	chr2-36582569-36583194	13.5923	17.9368
DDX19A	chr16-70380551-70381121	21.6863	11.3576
DEXI	chr16-11036128-11036556	15.444	10.7032
DGKQ	chr4-967058-967698	11.6056	17.2504
DHCR7	chr11-71158352-71158658	12.3428	4.42273
DIO1	chr1-54359664-54359980	13.2498	5.97755
DNAJA2	chr16-47007307-47007985	21.8143	11.7008
DOCK5	chr8-25043815-25044197	16.1803	7.50462
DOCK6	chr19-11376415-11376824	14.3731	7.2781
DOHH	chr19-3500361-3501106	21.8947	13.1834
DRAIC	chr15-69849628-69850087	28.0013	15.0898
DRAIC	chr15-69853667-69854135	13.8512	10.0168
DSP	chr6-7543186-7543595	18.8246	8.67595
EEF2	chr19-3983993-3984340	16.547	11.6161
EFNA1	chr1-155101483-155101827	21.5203	11.705
EFNA2	chr19-1284442-1284956	10.3077	15.1704
EIF1	chr17-39844684-39845311	34.2163	19.1207
EIF5	chr14-103801011-103801573	15.7467	11.0103
EMC7	chr15-34393767-34394446	32.5682	15.2677
ENPP7	chr17-77704641-77705094	10.6657	12.9527
EPHA1	chr7-143105245-143106199	15.7108	21.5884
ERF	chr19-42759149-42759511	15.6196	9.66942
ERGIC3	chr20-34129543-34130206	21.8744	12.6137
ETFB	chr19-51853848-51854378	15.9097	8.02567
FAM189B	chr1-155225186-155225820	15.7467	11.0547
FAM217B	chr20-58515220-58516059	18.4541	11.4466
FBXO44	chr1-11709776-11710233	16.6187	11.6161
FCGR3A	chr1-161518565-161519115	11.7453	16.0833
FGF9	chr13-22247810-22248197	7.54497	11.2159
FKBP5	chr6-35696755-35697153	16.8583	23.4058
FLVCR2	chr14-76044538-76045103	15.7865	9.49992
FLVCR2	chr14-76043973-76044353	12.5494	8.58284
FLYWCH1	chr16-2961645-2962202	20.433	13.2724
FRMD8	chr11-65153828-65154245	18.8635	12.2789
GADD45B	chr19-2475882-2476257	20.6997	13.0903
GLI1	chr12-57856235-57856755	19.9236	11.6605
GPR160	chr3-169755317-169756125	15.0532	25.6957
GSK3A	chr19-42748835-42749152	20.0101	9.75418
H6PD	chr1-9299624-9300058	18.0282	10.0168
HERPUD1	chr16-56965747-56966244	23.9164	12.0927
HEXA	chr15-72667966-72668793	18.8246	11.0992
HGH1	chr8-145192205-145193067	18.2319	12.0121
HIST1H1E	chr6-26156388-26156878	15.575	10.9172
HNF4A	chr20-43029622-43030219	17.3356	11.184
HPD	chr12-122295428-122295773	17.0165	8.37305
ID1	chr20-30192837-30193266	16.3035	9.75418
ID2-AS1	chr2-8820391-8820674	21.6184	13.1793
IL17RE	chr3-9939489-9939987	25.5179	15.6553
IQGAP2	chr5-75698868-75699293	15.5003	10.8408
ITIH1	chr3-52812221-52812622	13.4176	9.36234
KAT7	chr17-47865737-47866193	29.8889	15.829
KCNB1	chr20-48100657-48101186	18.2271	11.1881
KIF11	chr10-94351110-94351681	8.38503	11.6605
KNG1	chr3-186438149-186438530	14.1422	9.58049
KRCC1	chr2-88354932-88355524	19.167	12.0885
KRT8	chr12-53319860-53320317	15.5236	9.36652
LINC-PINT	chr7-130597841-130598432	13.179	7.11278
LINC00479	chr21-43135803-43136234	13.987	8.27993
LMNA	chr1-156084364-156084690	15.0337	10.0168
LMNB2	chr19-2456766-2457198	20.1177	10.8852
LOC100131496	chr20-45946979-45947962	15.5673	10.146
LOC105374988	chr6-26571818-26572381	11.8607	6.45832
LOC283856	chr16-56224699-56225630	31.8911	18.4704
LRG1	chr19-4539946-4540443	14.5322	6.37774
LRRC56	chr11-537301-537636	9.3172	13.5627
LRRC58	chr3-120069344-120069890	12.9394	7.58519
MANSC1	chr12-12502748-12503544	13.8512	8.06178
MAP2K2	chr19-4123766-4124482	16.1017	20.2879
MAP3K14-AS1	chr17-43337690-43338113	23.2082	10.6629
MARK3	chr14-103851273-103851991	20.7793	27.8328
MED25	chr19-50320621-50320974	15.9815	9.44709
MIF4GD	chr17-73266345-73267039	20.4087	11.4021
MIR1199	chr19-14184217-14184754	19.3261	13.0056
MIR3190	chr19-47729312-47729684	12.9917	9.2734
MIR5188	chr12-125400929-125401259	18.2989	9.36652
MIR6506	chr16-15701518-15702045	26.357	15.7443
MIR6831	chr5-139941719-139942080	13.1383	7.58519
MLKL	chr16-74729749-74730143	13.1024	8.58284
MPST	chr22-37415374-37415923	22.2886	12.7068
MREG	chr2-216876889-216877369	11.9083	6.85434
MRPL16	chr11-59577938-59578488	14.7039	20.7158
MSI2	chr17-55333379-55334141	13.8677	17.2504
MT1H	chr16-56703419-56703769	13.5884	8.32858
MTBP	chr8-121457163-121457920	11.6415	14.1283
MTG2	chr20-60753583-60754469	34.2202	18.4301
MTMR11	chr1-149910943-149911491	29.6494	18.0828
MYO1C	chr17-1391349-1391693	12.3709	7.01548
N4BP2	chr4-40056146-40056429	12.3108	7.15306
NAPB	chr20-23401963-23402518	16.5189	10.9742
NBR2	chr17-41277297-41277821	30.3623	17.5214
NDUFS5	chr1-39491737-39492590	22.4352	11.0589
NEAT1	chr11-65189723-65189924	18.4938	8.23965
NELFCD	chr20-57556024-57556636	13.1984	16.2972
NR1H2	chr19-50879440-50879849	17.4986	7.97703
NR2F6	chr19-17356659-17356987	15.9058	10.3642
OAS1	chr12-113344471-113345141	15.4557	8.71624
ORMDL3	chr17-38083698-38084236	27.6083	14.3992
OXT	chr20-3049586-3049986	17.0165	10.9255
PABPC1L	chr20-43540077-43540518	17.5228	7.3754
PACSIN2	chr22-43355562-43356088	17.387	5.683
PALM3	chr19-14172353-14173214	12.0159	14.698
PAQR7	chr1-26199652-26200009	13.5564	4.81457
PCYT2	chr17-79868115-79868639	11.6182	14.7299
PER1	chr17-8056903-8057290	22.2557	13.6517
PEX12	chr17-33905422-33906034	20.6279	11.6647
PFN1	chr17-4848601-4848898	16.7856	8.93439
PGAP2	chr11-3830378-3830801	11.8607	16.2486
PHACTR4	chr1-28764390-28764895	25.9476	14.3951
PIP5K1A	chr1-151170724-151171332	20.4883	13.0056
PIPOX	chr17-27372824-27373153	12.661	4.16429
PLEKHG6	chr12-6421666-6422358	12.4457	20.9742
PLEKHM3	chr2-208889933-208890583	9.10577	14.9119
PLXNB1	chr3-48471398-48471878	19.6162	8.84546
PMF1-BGLAP	chr1-156182588-156183396	32.5807	18.0869
PMM1	chr22-41983722-41984303	32.8505	18.1189
POLR3E	chr16-22309540-22309989	18.6888	5.63853
PREX1	chr20-47444375-47445019	11.8132	14.9967
PSMA4	chr15-78832394-78833422	21.5631	9.26922
PSMC3IP	chr17-40729632-40730224	14.5478	9.62496
PTBP1	chr19-797733-798036	18.8916	9.3707
QSER1	chr11-32913937-32914711	14.1228	17.3394
RBFOX2	chr22-36426403-36426814	19.8752	13.0945
RCC1	chr1-28832102-28832663	17.4782	9.84311
RCL1	chr9-4839389-4839891	20.3612	11.4063
RCOR3	chr1-211433827-211434415	21.4758	13.9143
RECQL4	chr8-145743076-145743499	14.2577	9.36234
RFX1	chr19-14116515-14116935	17.3114	9.01496
RNF114	chr20-48552721-48553263	13.3739	8.97468
RNF126	chr19-660840-661261	14.5953	18.5552
RNU5A-1	chr15-65588025-65588993	27.3484	16.225
RNVU1-19	chr1-149513574-149514293	21.5562	13.9226
RPL38	chr17-72199552-72199965	15.1967	6.54725
RPS17	chr15-82824698-82825288	16.0766	10.1015
RPUSD2	chr15-40861302-40861713	12.1789	7.84781
RTN4RL2	chr11-57227872-57228289	12.207	17.0767
SAP30BP	chr17-73663140-73663742	17.5297	11.5758
SEMA4C	chr2-97535573-97536011	7.6323	11.6161
SH2D3A	chr19-6767376-6767845	16.5906	10.8047
SLC16A13	chr17-6942278-6942783	21.663	13.8379
SLC25A17	chr22-41214831-41215631	17.125	9.8834
SLC25A38	chr3-39420420-39421160	19.7714	9.71807
SLC2A14	chr12-8043599-8044191	14.249	10.2266
SLC35D2	chr9-99145610-99146230	16.5266	9.4068
SLC3A2	chr11-62623228-62623871	27.9014	14.145
SLC46A1	chr17-26731780-26732337	17.2949	10.0126
SLC47A1	chr17-19441804-19442303	10.3795	12.9208
SLC9A3R2	chr16-2085602-2086014	20.2176	11.184
SNAP23	chr15-42787288-42787995	19.9673	11.5355
SNAPIN	chr1-153630934-153631575	22.3323	11.7939
SNF8	chr17-47021837-47022423	14.7428	8.28829
SPHK1	chr17-74380275-74380859	13.565	19.9724
SRSF3	chr6-36561633-36562430	25.7885	14.7869
ST6GALNAC4	chr9-130681575-130682123	27.7587	13.0097
STK40	chr1-36852084-36852637	21.7105	11.4105
SYT17	chr16-19179769-19180481	12.3389	17.5533
TCP11L2	chr12-106696103-106696872	24.0919	14.2617
TELO2	chr16-1542935-1543655	11.5066	17.2504
TMEM25	chr11-118401372-118401972	12.1992	15.9054
TRIM52	chr5-180687759-180688308	19.3019	11.5313
TRIO	chr5-14144550-14145158	18.3832	10.7518
TSC22D1	chr13-45009300-45009712	20.6949	11.4424
TTYH3	chr7-2669842-2670231	12.5494	15.219
TUBGCP6	chr22-50683139-50683799	22.9125	14.3464
UHRF1	chr19-4909877-4910377	9.45208	12.7916
VAC14	chr16-70834652-70835338	19.5764	12.3914
VAV2	chr9-136858493-136858780	14.9464	7.20171
WEE1	chr11-9590818-9591098	18.3027	12.2747
YPEL2	chr17-57407875-57408279	20.0624	9.3707
ZBED8	chr5-159826471-159827238	13.3177	17.5131
ZBTB4	chr17-7378045-7378464	12.6532	6.45832
ZBTB9	chr6_ssto_hap7-4902291-4902826	13.6805	9.62496
ZC3H10	chr12-56515015-56515346	15.2607	10.1057
ZNF529	chr19-37063809-37064408	22.018	14.3464
ZNF563	chr19-12441986-12442380	15.7069	6.45832
ZNF598	chr16-2058587-2058918	14.1219	10.1502
ZNF627	chr19-11707957-11708815	27.8499	15.4775
