# Supplementary material for: HBV-driven host chromatin accessibility changes affect liver metabolic pathways, iron homeostasis and promote a preneoplastic phenotype
Source: J Exp Clin Cancer Res. 2025 May 16;44:146. doi: 10.1186/s13046-025-03414-7 (PMC12082925; doi:10.1186/s13046-025-03414-7)
Supplement: Supplementary file 17 — Supplementary Material 17. [file 13046_2025_3414_MOESM17_ESM.xlsx]

## Sheet: KEGG
Enrichment FDR	nGenes	Pathway Genes	Fold Enrichment	Pathway	URL	Genes
4.14500087827126e-08	96	1527	1.96590857028898	Metabolic pathways	http://www.genome.jp/kegg-bin/show_pathway?hsa01100	GCLC HCCS ACSM3 KMT2E GGCT NADK UQCRC1 XYLT2 DERA HSD17B6 MRI1 TRIT1 DGAT2 SPHK2 DGKA ACSM2B FECH IDI1 ACADVL SDHA PGM1 GANAB ECHDC1 TECR IDH3B PGK1 CYP3A5 MTMR4 PTGES3 TPI1 LDHB COX7A2 NNT NDUFS7 ACADL UXS1 DHCR24 SDHB DLST CAT PLA2G12A UQCR11 MPST ATP6V1F COX4I1 MGAT1 ACLY GCH1 FADS2 NT5E RDH5 HADH MMAB ESD UQCRC2 GALNT1 SAT2 SELENBP1 CERS2 SMYD2 NAT8 DPYS IDNK ALAD GLUD1 CNDP1 PIGF ATP5PF ATP6…
0.000252493399982371	25	266	2.93893169136834	Parkinson disease	http://www.genome.jp/kegg-bin/show_pathway?hsa05012	UQCRC1 SDHA VDAC3 GNAS PSMB5 COX7A2 NDUFS7 SDHB ITPR2 UQCR11 TUBA4A PSMA1 COX4I1 UBE2G1 TUBB2A UQCRC2 ATP5PF CALM3 PSMD6 NDUFV1 MFN1 BCL2L1 MAOA PSMD12 CALM1
0.00189332918759729	14	115	3.80681099779328	Carbon metabolism	http://www.genome.jp/kegg-bin/show_pathway?hsa01200	SDHA IDH3B PGK1 TPI1 SDHB DLST CAT ESD IDNK GLUD1 IDH2 SHMT2 OGDHL ADH5
0.00271294233579702	7	30	7.29638774577046	Citrate cycle (TCA cycle)	http://www.genome.jp/kegg-bin/show_pathway?hsa00020	SDHA IDH3B SDHB DLST ACLY IDH2 OGDHL
0.00414056521739481	32	475	2.10662623637282	Pathways of neurodegeneration	http://www.genome.jp/kegg-bin/show_pathway?hsa05022	UQCRC1 TNFRSF1A SDHA VDAC3 FUS PSMB5 SPG11 COX7A2 NDUFS7 SDHB CAT ITPR2 UQCR11 TUBA4A PSMA1 COX4I1 UBE2G1 TUBB2A UQCRC2 PSEN2 ATP5PF CALM3 DVL3 PSMD6 NDUFV1 ATXN2L MFN1 BCL2L1 DNAH14 PSMD12 HTT CALM1
0.0189706287534362	13	134	3.03367933992589	Oxidative phosphorylation	http://www.genome.jp/kegg-bin/show_pathway?hsa00190	UQCRC1 SDHA COX7A2 NDUFS7 SDHB UQCR11 ATP6V1F COX4I1 PPA2 UQCRC2 ATP5PF ATP6V1C1 NDUFV1
0.0301489140756338	24	363	2.0674534344568	Amyotrophic lateral sclerosis	http://www.genome.jp/kegg-bin/show_pathway?hsa05014	UQCRC1 TNFRSF1A SDHA ACTB FUS PSMB5 SPG11 COX7A2 NDUFS7 SDHB CAT UQCR11 TUBA4A PSMA1 COX4I1 TUBB2A UQCRC2 ATP5PF PSMD6 NDUFV1 ATXN2L BCL2L1 DNAH14 PSMD12
0.0336202047823031	10	97	3.22373538104733	MRNA surveillance pathway	http://www.genome.jp/kegg-bin/show_pathway?hsa03015	PABPC1 FUS PAPOLA PABPC4 ACIN1 PABPC1L CSTF1 SYMPK FIP1L1 CPSF7
0.0336202047823031	9	79	3.56243162994218	RNA degradation	http://www.genome.jp/kegg-bin/show_pathway?hsa03018	PABPC1 DIS3 PABPC4 PABPC1L HSPA9 CNOT1 CNOT10 C1D CNOT7
0.0336202047823031	12	132	2.8427484723781	Spliceosome	http://www.genome.jp/kegg-bin/show_pathway?hsa03040	FUS SF3A1 ACIN1 SRSF4 SNRNP27 RBM17 TRA2B PRPF4 U2SURP SLU7 SRSF10 SF3B3
0.0354652952059344	19	272	2.18431776002582	Prion disease	http://www.genome.jp/kegg-bin/show_pathway?hsa05020	UQCRC1 C8B SDHA VDAC3 PSMB5 CAV1 COX7A2 NDUFS7 SDHB ITPR2 UQCR11 TUBA4A PSMA1 COX4I1 TUBB2A UQCRC2 ATP5PF NDUFV1 PSMD12
0.0372363099100997	13	155	2.62266471967786	Non-alcoholic fatty liver disease	http://www.genome.jp/kegg-bin/show_pathway?hsa04932	MLXIPL UQCRC1 TNFRSF1A SDHA COX7A2 NDUFS7 SDHB UQCR11 COX4I1 UQCRC2 ADIPOR1 IL6R NDUFV1
0.0423083638629864	12	141	2.66129644222631	Ubiquitin mediated proteolysis	http://www.genome.jp/kegg-bin/show_pathway?hsa04120	CDC27 PIAS1 CDC34 PPIL2 UBE2I UBE2S UBE2G1 ANAPC11 DDB1 UBE2E3 KLHL9
0.0423083638629864	6	41	4.5761316872428	Ferroptosis	http://www.genome.jp/kegg-bin/show_pathway?hsa04216	GCLC CP TFRC VDAC3 SAT2 GPX4
0.0473727878592175	6	43	4.36328835295244	Porphyrin and chlorophyll metabolism	http://www.genome.jp/kegg-bin/show_pathway?hsa00860	HCCS CP FECH MMAB ALAD GUSB
0.05642197105889	13	169	2.4054025535507	Protein processing in endoplasmic reticulum	http://www.genome.jp/kegg-bin/show_pathway?hsa04141	SEC61A1 TRAM1 SAR1A NSFL1C GANAB SEC23B UBE2G1 PLAA UBXN4 SEC24D AMFR CALR SVIP
0.05642197105889	23	383	1.87784690211922	Alzheimer disease	http://www.genome.jp/kegg-bin/show_pathway?hsa05010	UQCRC1 TNFRSF1A SDHA VDAC3 PSMB5 COX7A2 NDUFS7 SDHB ITPR2 LRP1 UQCR11 TUBA4A PSMA1 COX4I1 TUBB2A UQCRC2 PSEN2 ATP5PF CALM3 DVL3 NDUFV1 PSMD12 CALM1
0.0717100632790226	12	155	2.42092127970264	Biosynthesis of cofactors	http://www.genome.jp/kegg-bin/show_pathway?hsa01240	GCLC NADK HSD17B6 FECH GCH1 MMAB ALAD HAAO MAT2A GUSB SHMT2 UGT2B11
0.076123611796829	19	306	1.94161578668962	Huntington disease	http://www.genome.jp/kegg-bin/show_pathway?hsa05016	UQCRC1 SDHA VDAC3 PSMB5 TFAM COX7A2 NDUFS7 SDHB UQCR11 TUBA4A PSMA1 COX4I1 TUBB2A UQCRC2 ATP5PF NDUFV1 DNAH14 PSMD12 HTT
0.0767209736309651	6	50	3.7524279835391	Vibrio cholerae infection	http://www.genome.jp/kegg-bin/show_pathway?hsa05110	SEC61A1 ACTB GNAS ATP6V1F KDELR2 ATP6V1C1
0.136169920329455	11	151	2.27796400766722	Phagosome	http://www.genome.jp/kegg-bin/show_pathway?hsa04145	SEC61A1 TFRC ACTB STX7 ITGB5 EEA1 TUBA4A ATP6V1F TUBB2A ATP6V1C1 CALR
0.139479914449898	7	75	2.91855509830818	Biosynthesis of amino acids	http://www.genome.jp/kegg-bin/show_pathway?hsa01230	IDH3B PGK1 TPI1 MAT2A PAH IDH2 SHMT2
0.13996246877822	5	42	3.72264680906656	Tryptophan metabolism	http://www.genome.jp/kegg-bin/show_pathway?hsa00380	DLST CAT HADH HAAO MAOA
0.186606269480508	4	30	4.16936442615455	Pentose phosphate pathway	http://www.genome.jp/kegg-bin/show_pathway?hsa00030	DERA PGM1 IDNK PGM2

## Sheet: MSigDB
Enrichment FDR	nGenes	Pathway Genes	Fold Enrichment	Pathway	URL	Genes
8.61659539631229e-22	123	1394	2.75913822319051	DIAZ CHRONIC MEYLOGENOUS LEUKEMIA UP	http://www.gsea-msigdb.org/gsea/msigdb/cards/DIAZ_CHRONIC_MEYLOGENOUS_LEUKEMIA_UP	GCLC CDC27 ACSM3 RALA VPS41 UQCRC1 PTBP1 SLC30A9 VRK2 SNX1 CTNNA1 WDR3 FECH TFRC TSG101 VDAC3 XRCC5 CLDND1 MAEA SNAP23 LRRFIP2 SF3A1 PSMB5 IDH3B PGK1 EIF3J NBN DECR1 CLPTM1 NAPA DNAJB6 UBTF KPNB1 LAMTOR3 PTGES3 TPI1 LDHB GMNN BRD8 NNT HSPA9 SUB1 TP53I3 TXNDC9 SUMO1 DHCR24 SRSF4 CCNI PPP6C MXI1 ARL1 ECD ITPR2 PLA2G12A PTPN12 MPST CALU HAT1 PSMA1 MPDU1 ACLY IMMT UBE2G1 CCNH YARS1 FADS2 SRPK2 TMBIM1…
5.19051222336637e-14	134	1981	2.11520002437422	PILON KLF1 TARGETS DN	http://www.gsea-msigdb.org/gsea/msigdb/cards/PILON_KLF1_TARGETS_DN	HCCS RALA LUC7L NADK RNASET2 VRK2 PIAS1 RNF4 TRAM1 ATP11A ANKRD13A FAM76B CLDND1 TNPO1 FUS RFFL TMEM38B TTI1 TRADD DNAJB6 TFAM MTMR4 KPNB1 ZBTB16 FBXO3 PTGES3 KRR1 BRD8 NNT HSPA9 SUB1 TXNDC15 ACAP2 ACADL SUMO1 FBXL5 SET ARL1 TRIM25 KLHL7 DDX54 ATPAF1 CNOT1 RAP2A PTPN12 CALU HAT1 TXNDC17 SAFB2 ACLY EFR3A UBE2G1 NOTCH2 PPHLN1 CCNH BTF3L4 WDR36 CEMIP2 SRPK2 DNAJC14 CD164 VEZF1 TRA2B CDK9 SLC35A5 RAP…
2.50451691250464e-13	68	698	3.04638374976908	SCHLOSSER SERUM RESPONSE DN	http://www.gsea-msigdb.org/gsea/msigdb/cards/SCHLOSSER_SERUM_RESPONSE_DN	SLC30A9 UBR2 IDI1 TRAM1 USP33 VDAC3 XRCC5 DIS3 DHRS7 PGK1 NBN DECR1 COBL COX7A2 SUB1 TXNDC9 SUMO1 RCN2 PHF3 SET PPP6C SLC35B1 CAT LRP1 HAT1 PSMA1 GCH1 UBE2G1 MBD2 IL6ST CCNH CD164 NMT1 TRA2B SDCBP SECISBP2L WARS1 GTF2A2 UQCRC2 GALNT1 OGT TERF1 EIF3H ADD3 EIF3M SEC24D TWF1 TMEM123 ATP5PF ATP6V1C1 PSD3 RBPMS DYRK1A CALM3 RBBP4 PSMD6 NSA2 IGF2 LDLRAD4 DMXL1 GLRX SNAPC5 LARP7 PSMD12 C1D ADH5 CCDC69 S…
1.33502616498307e-12	95	1242	2.39184553432779	BLALOCK ALZHEIMERS DISEASE DN	http://www.gsea-msigdb.org/gsea/msigdb/cards/BLALOCK_ALZHEIMERS_DISEASE_DN	CDC27 HCCS VPS41 UQCRC1 SLC30A9 RNASET2 PIAS1 FECH TRO EIF2B3 TFRC SDHA TSG101 USP33 VDAC3 PGM1 APLP2 GNAS ERGIC2 NSFL1C EIF3D PSMB5 SEC23B IDH3B PGK1 PDCD5 MTMR4 KPNB1 LAMTOR3 FBXO3 PTGES3 TPI1 TPD52L1 COX7A2 NNT HSPA9 SUB1 TXNDC9 UXS1 SUMO1 SFPQ CRYZ SDHB RCN2 NR2C1 ARL1 SLC35B1 SNRNP27 UQCR11 ATP6V1F PSMA1 COX4I1 GCH1 UBE2G1 CCNH SRPK2 NT5E KDELR2 TUBB2A RAP1GDS1 G3BP2 HADH ESD GTF2A2 UQCRC2 S…
2.66757680618519e-12	58	565	3.2100416378358	FLECHNER BIOPSY KIDNEY TRANSPLANT OK VS DONOR UP	http://www.gsea-msigdb.org/gsea/msigdb/cards/FLECHNER_BIOPSY_KIDNEY_TRANSPLANT_OK_VS_DONOR_UP	ACSM3 RALA UQCRC1 CTNNA1 FECH USP33 PGM1 TNPO1 APLP2 PGK1 NBN MTMR4 PTGES3 BRD8 NNT SUB1 SMAD5 BBX NEK4 TXNDC9 CRYZ PHF3 CAT GTF3A PTPN12 CALU HAT1 GCH1 IMMT H3-3B IL6ST GCC2 CREBZF SDCBP HADH GALNT1 SELENBP1 UBXN4 OGT TERF1 ADD3 TWF1 TMEM123 RBPMS DYRK1A AUTS2 RCAN1 HPGD MAPK1IP1L CNBP GLRX NR1D2 SRP72 R3HDM2 LITAF MAOA C1D ADH5
2.76386764341396e-12	57	551	3.2348517099475	FLECHNER BIOPSY KIDNEY TRANSPLANT REJECTED VS OK DN	http://www.gsea-msigdb.org/gsea/msigdb/cards/FLECHNER_BIOPSY_KIDNEY_TRANSPLANT_REJECTED_VS_OK_DN	ACSM3 UQCRC1 CTNNA1 FECH SDHA PGM1 TNPO1 APLP2 TECR PGK1 CYP3A5 MTMR4 PTGES3 NNT SMAD5 BBX NEK4 CRYZ SDHB MXI1 CAT IMMT TUBB2A RABGGTB ENPEP HADH ESD UQCRC2 SMAD4 SELENBP1 NAT8 TERF1 DPYS ADD3 ATP5PF RBPMS AUTS2 RCAN1 ALB HPGD ACAA2 MAPK1IP1L UBE2E3 PAH GATM SMPDL3A DMXL1 GLRX NR1D2 R3HDM2 IDH2 ANKRD46 SERPINA5 MAOA ADH5 CCDC69 CALM1
1.18262876988802e-11	69	786	2.74509680729641	ONKEN UVEAL MELANOMA UP	http://www.gsea-msigdb.org/gsea/msigdb/cards/ONKEN_UVEAL_MELANOMA_UP	CDC27 TRAM1 ACADVL SDHA ACTB TNPO1 GNAS TMEM38B ACIN1 SMCHD1 NBN DECR1 UBE2S KPNB1 ZNF451 SFPQ DLST GTF3A ZC3H7A ITPR2 LRP1 BAZ2B SAFB2 ACLY GCH1 TRIM22 EFR3A MBD2 MEIS2 NT5E BIN1 RAP1GDS1 WARS1 NCOR1 SH3BGRL3 TMCO1 CERS2 UBXN4 OGT TERF1 SEC24D VOPP1 ATP6V1C1 LARP1 RCAN1 SHC1 TM2D1 MEMO1 INTS8 STAT6 LDLRAD4 UBE2V2 NPIPB3 GUSB CERS6 DMXL1 PTPRM ZHX3 TMEM70 VSIG10 CALR IDH2 COL18A1 DENND5A IFITM1 A…
1.35768544313937e-11	114	1712	2.08224683666013	GRAESSMANN APOPTOSIS BY DOXORUBICIN DN	http://www.gsea-msigdb.org/gsea/msigdb/cards/GRAESSMANN_APOPTOSIS_BY_DOXORUBICIN_DN	CDC27 KMT2E UBR2 FECH ATP11A BCL3 POLB TFRC ARHGEF10L ZNF638 ACTB XRCC5 NSFL1C PAPOLA RAB18 DDX17 TNRC6B ACIN1 EEA1 METRN CD276 CAV1 ATE1 UBE2S MTMR4 KPNB1 KAT2A GMNN BRD8 HSPA9 BBX COMMD2 NDUFS7 IL1R1 DHCR24 PHF3 CCNI MAPKAP1 CAT ZNF644 KLHL7 BAZ2B CNOT1 PTPN12 EFR3A IMMT UBE2G1 MBD2 NOTCH2 IL6ST CCNH FADS2 CEMIP2 SRPK2 SNX14 NT5E DNAJC14 NMT1 BIN1 STX17 RABGGTB OLA1 RAP1GDS1 HADH MMAB KANSL2 NC…
1.0995018526692e-09	74	969	2.38802606451576	ACEVEDO LIVER CANCER UP	http://www.gsea-msigdb.org/gsea/msigdb/cards/ACEVEDO_LIVER_CANCER_UP	CIAPIN1 XYLT2 PIAS1 PHF23 TRIT1 IDI1 FNDC3B SAR1A CLDND1 ERGIC2 TMEM38B HNRNPH3 RAB18 CYP3A5 UBE2S KPNB1 LAMTOR3 PTGES3 GMNN SUB1 BBX COMMD2 RCN2 PHF3 TAF12 ITPR2 RAP2A PTPN12 CALU SUMF2 ACLY TRIM22 IMMT ARL8B DMTF1 NT5E DNAJC14 KDELR2 KCTD3 SDCBP SHROOM3 WARS1 UQCRC2 NPC1 TMCO1 RRNAD1 SELENBP1 FIP1L1 TBCK PDGFC EIF3H VOPP1 VPS8 ADIPOR1 DVL3 TM2D1 PSMD6 SLU7 INTS8 STRBP UBE2V2 SLC50A1 TMEM37 LARP…
1.19640677835735e-09	64	776	2.57898830483787	RODRIGUES THYROID CARCINOMA POORLY DIFFERENTIATED DN	http://www.gsea-msigdb.org/gsea/msigdb/cards/RODRIGUES_THYROID_CARCINOMA_POORLY_DIFFERENTIATED_DN	TRAPPC6A HSD17B6 RNASET2 SNX1 PIAS1 MRI1 ADD1 PAPOLA SNAP23 RFFL DDX17 TNRC6B LONP2 UBTF ELF2 FBXO3 BBX SLC41A3 NEK4 PROX1 ELL2 MXI1 CAT MRPS25 H3-3B TMBIM1 IL11RA SECISBP2L FAM13A FGD4 MAN2C1 NCOR1 SMAD4 SELENBP1 THNSL2 TBC1D32 ALAD ADD3 VPS51 PDCD4 RBPMS ZNF362 SIK3 TM2D1 APBB2 STRBP TEF STIM1 SRRM2 PCMTD1 C2orf68 NPIPB3 SDC2 GATM TEFM SMPDL3A CES2 NR1D2 TBL1XR1 WWOX CD47 SLC25A29 MDM4 ZNF611
8.60881799156327e-09	57	679	2.62504166742426	KIM BIPOLAR DISORDER OLIGODENDROCYTE DENSITY CORR UP	http://www.gsea-msigdb.org/gsea/msigdb/cards/KIM_BIPOLAR_DISORDER_OLIGODENDROCYTE_DENSITY_CORR_UP	GGCT UQCRC1 SLC30A9 RNF4 IDI1 ACADVL SDHA TSG101 VDAC3 XRCC5 STX7 APLP2 ADD1 GNAS LZTR1 EIF3D PSMB5 IDH3B PGK1 COBL TPI1 LDHB COX7A2 SUB1 NDUFS7 HPCAL1 SUMO1 DHCR24 CCNI PPP6C TUBA4A ATP6V1F EFR3A YARS1 TRA2B BIN1 TUBB2A PRCP G3BP2 UQCRC2 GLUD1 VPS51 LARP1 VPS8 BAP1 GPX4 NDUFV1 DDB1 CNBP UBE2E3 PTPRM TUFM R3HDM2 EXOC3 MAN2A2 PSMD12 ENTPD6
1.12814744956621e-08	44	449	3.06434356487974	MOOTHA MITOCHONDRIA	http://www.gsea-msigdb.org/gsea/msigdb/cards/MOOTHA_MITOCHONDRIA	HCCS UQCRC1 SLC30A9 FECH ACADVL SDHA VDAC3 GNAS IDH3B NBN DECR1 TFAM COX7A2 NNT HSPA9 ACADL SDHB CYP20A1 MRPS14 CAT TSFM UQCR11 MPST COX4I1 IMMT HADH UQCRC2 GLUD1 TIMM8B ATP5PF MRPS18C METTL17 ACAA2 GPX4 NPIPB3 ETFDH BCL2L1 GATM ATPAF2 TUFM IDH2 SHMT2 MAOA CNOT7
1.13832304534814e-08	38	350	3.3950538898687	ACEVEDO NORMAL TISSUE ADJACENT TO LIVER TUMOR DN	http://www.gsea-msigdb.org/gsea/msigdb/cards/ACEVEDO_NORMAL_TISSUE_ADJACENT_TO_LIVER_TUMOR_DN	TRAPPC6A RETSAT DGAT2 TNFRSF1A NSFL1C TECR DHRS7 CLPTM1 RPL19 TMEM97 SDHB SLC35B1 GTF3A H3-3B CEMIP2 RDH5 NMT1 CDK9 HADH IDNK GLUD1 CYB561A3 HAAO PCOLCE2 SFXN1 NUDT5 CENPV TEF EEF2 SLC50A1 PGM2 CERS6 FGGY SHMT2 NAA38 MAOA SPTAN1 HPR
1.40832179980464e-08	70	950	2.30412244603278	LOPEZ MBD TARGETS	http://www.gsea-msigdb.org/gsea/msigdb/cards/LOPEZ_MBD_TARGETS	SNX1 SEC61A1 ACADVL XRCC5 APLP2 GANAB CDC34 SF3A1 PPIL2 UBE2I PIEZO1 EIF3J PDCD5 TFAM UBE2S KPNB1 PTGES3 SUB1 SMAD5 TP53I3 IL1R1 EPAS1 SRSF4 CCNI SET PPP6C SLC35B1 BAZ2B UQCR11 TUBA4A ATP6V1F PSMA1 TXNDC17 CHMP1A PPHLN1 BTF3L4 NUMA1 PPA2 WARS1 RPS8 TPM3 FIP1L1 EIF3H ADD3 CPSF7 VPS8 SHC1 FGFR4 CYB561A3 RBBP4 NSA2 FASTK EEF2 NDUFV1 DDB1 MAT2A CNBP GUSB FGG GLRX POLD4 VWA1 METTL23 ARL6IP4 IFITM1 SER…
1.63460246793098e-08	60	754	2.48834746919038	KIM ALL DISORDERS OLIGODENDROCYTE NUMBER CORR UP	http://www.gsea-msigdb.org/gsea/msigdb/cards/KIM_ALL_DISORDERS_OLIGODENDROCYTE_NUMBER_CORR_UP	GGCT UQCRC1 SLC30A9 SPHK2 RNF4 CTSA IDI1 SDHA VDAC3 STX7 CLDND1 APLP2 GNAS TECR CDC34 EIF3D PSMB5 IDH3B PGK1 COBL TPI1 LDHB COX7A2 NDUFS7 HPCAL1 SUMO1 DHCR24 GTF3A TUBA4A ATP6V1F FXR2 COX4I1 CHMP1A EFR3A YARS1 FADS2 TRA2B BIN1 TUBB2A RPS8 RPS3 VPS51 VPS8 AMFR CALM3 BAP1 GPX4 EEF2 NDUFV1 DDB1 UBE2E3 DHCR7 TUFM EXOC3 MAN2A2 ENTPD6 SPTAN1 PSMB10 SACM1L SUPT4H1
1.63913435337006e-08	27	191	4.42039945704867	BURTON ADIPOGENESIS 6	http://www.gsea-msigdb.org/gsea/msigdb/cards/BURTON_ADIPOGENESIS_6	UQCRC1 RETSAT SDHA LONP2 DECR1 LDHB COX7A2 ACADL SDHB DLST CAT PLA2G12A MPDU1 HADH UQCRC2 PSEN2 ALAD RBPMS CMBL SFXN1 ACAA2 PGM2 ETFDH DHCR7 PNPLA2 TUFM HP
2.44377246429403e-08	55	667	2.57850498619003	CASORELLI ACUTE PROMYELOCYTIC LEUKEMIA DN	http://www.gsea-msigdb.org/gsea/msigdb/cards/CASORELLI_ACUTE_PROMYELOCYTIC_LEUKEMIA_DN	GGCT LUC7L UQCRC1 IDI1 TRO ACADVL SDHA ACTB XRCC5 STX7 FUS ECHDC1 LRRFIP2 HNRNPH3 TECR PSMB5 ACIN1 IDH3B PGK1 AAGAB KPNB1 TMEM97 TPI1 LDHB NNT HSPA9 SUMO1 DHCR24 SFPQ PSMA1 ACLY FADS2 SRPK2 TMBIM1 KDELR2 CDK9 PRPF4 G3BP2 HADH WARS1 SHQ1 GLUD1 PRSS23 VOPP1 ALB HPGD SFXN1 NDUFV1 DHCR7 TUFM EXOC3 ARL6IP4 SHMT2 MAOA ENTPD6
2.85604672761033e-08	63	828	2.3792568736208	WAKABAYASHI ADIPOGENESIS PPARG RXRA BOUND 8D	http://www.gsea-msigdb.org/gsea/msigdb/cards/WAKABAYASHI_ADIPOGENESIS_PPARG_RXRA_BOUND_8D	CDC27 RNASET2 TRIT1 RNF4 DGKA ACADVL FNDC3B GANAB ECHDC1 SPECC1L LONP2 UBFD1 LDHB TTL ACADL SRSF4 DLST PEX16 GFER MPST CALU EFR3A IMMT PPHLN1 BTF3L4 FADS2 NMT1 FAM13A NAAA G3BP2 HADH GUCD1 ZCRB1 NPC1 NFKBIZ ALAD SEC24D CCDC50 ATP5PF GABPA SHC1 HPGD CMBL SFXN1 TAF1D STAT6 TEF ACAA2 EEF2 SETD5 ZNF32 ETFDH ATPAF2 POLD4 POLE PNPLA2 ELMOD2 ANKRD46 RNFT1 SF3B3 ZGPAT ITSN1 DPP3
3.79273906877789e-08	99	1615	1.9168749761113	PUJANA BRCA1 PCC NETWORK	http://www.gsea-msigdb.org/gsea/msigdb/cards/PUJANA_BRCA1_PCC_NETWORK	CDC27 HCCS CIAPIN1 GGCT TRAPPC6A PTBP1 IDI1 POLB PABPC1 TFRC XRCC5 FUS PABPC4 PPIL2 GTPBP1 EIF3D IDH3B TTI1 PGK1 UBE2I UBFD1 NBN CLASRP POP4 TFAM UBE2S RPL19 UBTF KPNB1 PTGES3 LIN7A LDHB CCNC NNT HSPA9 SUB1 SUMO1 SFPQ SDHB RCN2 SET PPP6C DLST TAF12 NR2C1 GTF3A RBBP6 ECD TSFM CNOT1 RBM42 HAT1 PSMA1 ACLY IMMT UBE2G1 MBD2 CCNH YARS1 NMT1 TRA2B PRPF4 CREBZF RABGGTB WARS1 BNIP2 GTF2A2 UQCRC2 GALNT1 CA…
5.38864970438952e-08	34	309	3.44073763323434	BORCZUK MALIGNANT MESOTHELIOMA UP	http://www.gsea-msigdb.org/gsea/msigdb/cards/BORCZUK_MALIGNANT_MESOTHELIOMA_UP	CDC27 RALA VRK2 PABPC1 XRCC5 TNPO1 PAPOLA PGK1 UBE2S TMEM97 PTGES3 SMAD5 ACAP2 NEK4 SDHB RCN2 MAPKAP1 TAF12 ARL1 CALU UBE2G1 SRPK2 RAP1GDS1 GTF2A2 SMAD4 TERF1 EIF3H SEC24D RBBP4 UBE2E3 MFN1 DENND5A SRSF10 MTCP1
6.47036067107797e-08	47	537	2.7368732964981	ACEVEDO LIVER CANCER DN	http://www.gsea-msigdb.org/gsea/msigdb/cards/ACEVEDO_LIVER_CANCER_DN	TRAPPC6A NADK DERA RETSAT DGAT2 TNFRSF1A ACADVL GSDMB APLP2 DHRS7 DECR1 URGCP TMEM97 SLC6A12 SDHB MPDU1 COX4I1 H3-3B RDH5 NMT1 CDK9 SECISBP2L HADH DPYS PLIN2 IDNK GLUD1 CNDP1 ITIH2 CMBL SFXN1 CENPV IGF2 EEF2 PGM2 GATM CERS6 POLE IDH2 SHMT2 ANKRD46 ZNF395 SERPINA5 OGDHL CALM1 PSMB10 ACAD11
6.49816824188824e-08	41	430	2.9815803745175	MOOTHA HUMAN MITODB 6 2002	http://www.gsea-msigdb.org/gsea/msigdb/cards/MOOTHA_HUMAN_MITODB_6_2002	HCCS UQCRC1 FECH ACADVL SDHA VDAC3 IDH3B NBN DECR1 TFAM COX7A2 NNT HSPA9 NDUFS7 ACADL SDHB DLST MRPS14 TSFM UQCR11 MPST COX4I1 IMMT HADH UQCRC2 GLUD1 TIMM8B ATP5PF MRPS18C ACAA2 GPX4 NPIPB3 MFN1 ETFDH BCL2L1 GATM TUFM IDH2 SHMT2 MAOA CNOT7
2.30976387588087e-07	68	983	2.16314939708934	BENPORATH NANOG TARGETS	http://www.gsea-msigdb.org/gsea/msigdb/cards/BENPORATH_NANOG_TARGETS	SPAG9 VRK2 SNX1 PHF23 NFE2L3 CDC14B TNPO1 APLP2 FUS DDX17 GTPBP1 EIF3D PSMB5 CSTF1 CAV1 UBE2S KRR1 UXS1 SUMO1 SRSF4 CRYZ ELL2 SET TAF12 RAB17 PSMA1 TRIM22 WDR36 NMT1 UBAP2 PRCP ZCRB1 WARS1 MAN2C1 NCOR1 SAT2 WDTC1 PSEN2 TERF1 PLIN2 GLUD1 ADD3 TMEM123 VOPP1 RBPMS RBBP4 SCGB3A2 NUDT5 TMEM135 EEF2 CNBP CDH2 DMXL1 DHCR7 LARP7 TBL1XR1 WDR6 CALR TDRP OAZ2 NAA38 ZFP36L1 SECISBP2 TMEM63A TSC22D2 INF2 SUPT…
2.57996916974478e-07	69	1008	2.14052191521327	GRYDER PAX3FOXO1 ENHANCERS IN TADS	http://www.gsea-msigdb.org/gsea/msigdb/cards/GRYDER_PAX3FOXO1_ENHANCERS_IN_TADS	RALA ACTB ANKRD13A VDAC3 PGM1 TNPO1 DIS3 GNAS LRRFIP2 TTI1 DNAJB6 COBL ATE1 CCNC BRD8 HPCAL1 PROX1 TNFRSF10B GTF3A ZNF644 TUBA4A PTPN12 COX4I1 ACLY IMMT UBE2G1 ARL8B MEIS2 NOTCH2 UBAC2 TRA2B PRCP WARS1 UQCRC2 C1orf43 FIP1L1 PDGFC YIPF5 TMEM123 CEBPG PSD3 AUTS2 FAM207A SHC1 FGFR4 TM2D1 MRPS18C PSMD6 APBB2 WDR43 SFXN1 TBC1D2B IGF2 DDB1 MAT2A SDC2 FGGY SMPDL3A TBL1XR1 R3HDM2 COL18A1 TM2D3 WDR27 ZFP3…
3.48455126387762e-07	37	386	2.99740577268883	BASAKI YBX1 TARGETS DN	http://www.gsea-msigdb.org/gsea/msigdb/cards/BASAKI_YBX1_TARGETS_DN	ACSM3 TRAPPC6A RNASET2 PIAS1 MAST4 SMCHD1 PGK1 NBN PLEKHA1 SLC6A12 BBX MXI1 CAT BAZ2B H3-3B MEIS2 IL6ST NT5E SECISBP2L FAM13A GPN2 UBXN4 KANSL1L NFKBIZ MPZL2 PDCD4 CCDC50 SLC25A27 PSD3 TMEM37 CERS6 SMPDL3A DMXL1 GLRX TM2D3 IFITM1 VPS13A
6.35881663152768e-07	56	759	2.30715818048078	PUJANA CHEK2 PCC NETWORK	http://www.gsea-msigdb.org/gsea/msigdb/cards/PUJANA_CHEK2_PCC_NETWORK	IDI1 PABPC1 TFRC XRCC5 SAR1A GTPBP1 IDH3B TTI1 PGK1 UBE2I NBN POP4 TFAM UBE2S LDHB CCNC HSPA9 SUMO1 SFPQ RCN2 SET DLST GTF3A RBBP6 CNOT1 HAT1 PSMA1 ACLY GCH1 IMMT UBE2G1 NMT1 TRA2B PRPF4 GTF2A2 GALNT1 EIF3H EIF3M TMEM123 CEBPG ATP5PF RBBP4 WDR43 SLBP NSA2 POP5 MAT2A CNBP LARP7 SRP72 POLE SHMT2 SRSF10 CD47 C1D MTCP1
7.66755240060369e-07	41	471	2.72203728459135	GARY CD5 TARGETS UP	http://www.gsea-msigdb.org/gsea/msigdb/cards/GARY_CD5_TARGETS_UP	RALA NADK UQCRC1 CTNNA1 BCL3 DDX17 GTPBP1 DHRS7 CCNB1IP1 PGK1 HPCAL1 SET MPST ACLY STX17 SDCBP SECISBP2L ESD WARS1 PDCD4 CEBPG AMFR CALM3 TM2D1 APBB2 TPRA1 BAP1 TPP1 MIDN ATXN2L NPIPB3 DHCR7 POLD4 CALR R3HDM2 IDH2 SHMT2 ZFP36L1 WWOX SESTD1 SIPA1
8.1661441410214e-07	96	1654	1.81495912142157	BLALOCK ALZHEIMERS DISEASE UP	http://www.gsea-msigdb.org/gsea/msigdb/cards/BLALOCK_ALZHEIMERS_DISEASE_UP	GCLC RALA NADK SPAG9 PKD1 PTBP1 RNASET2 VRK2 CTNS CTNNA1 NFE2L3 TRAM1 TNFRSF1A PABPC1 USP33 THOC1 ITGB5 TNPO1 LRRFIP2 HNRNPH3 CDC34 LZTR1 GTPBP1 SUN2 UBFD1 CLASRP KPNB1 ELF2 ZBTB16 TPI1 TPD52L1 GMNN SMAD5 IL1R1 PROX1 FBXL5 CCNI SET ABCD4 MXI1 TNFRSF10B RBBP6 GIPC1 BAZ2B SLC2A4RG MASP1 MPST CHMP1A MGAT1 H3-3B IL6ST SRPK2 CD164 TMBIM1 VEZF1 BIN1 UBAP2 NUMA1 PRCP GALNT1 NPC1 SMAD4 CARM1 ADD3 PDCD4 R…
1.16520319890608e-06	60	858	2.186729594137	JOHNSTONE PARVB TARGETS 3 DN	http://www.gsea-msigdb.org/gsea/msigdb/cards/JOHNSTONE_PARVB_TARGETS_3_DN	VRK2 SAR1A TNPO1 KLHL42 ERGIC2 ECHDC1 TNRC6B SEC23B SMCHD1 DNAJB6 TFAM TMEM97 TPI1 ZNF451 GMNN SUB1 SMAD5 ACAP2 NEK4 SFPQ FBXL5 ELL2 SET NR2C1 RAP2A DTD2 UBE2G1 MBD2 PPHLN1 RBM17 YARS1 NT5E MED4 TRA2B UBAP2 TUBB2A SLC35A5 G3BP2 BNIP2 GTF2A2 UQCRC2 KANSL1L CISD2 RPL7L1 GLUD1 FLCN MRPS18C FSTL1 U2SURP WDR43 SFXN1 FAM204A TAF1D UBE2V2 POLH GINS3 TM2D3 PSMD12 MDM4 SACM1L
1.25726454667553e-06	45	557	2.52632045570406	TIEN INTESTINE PROBIOTICS 24HR UP	http://www.gsea-msigdb.org/gsea/msigdb/cards/TIEN_INTESTINE_PROBIOTICS_24HR_UP	HCCS CIAPIN1 DERA IDI1 VDAC3 SAR1A TNPO1 FUS HNRNPH3 PDCD5 TFAM FBXO3 GMNN BRD8 SUB1 SUMO1 DHCR24 SFPQ RCN2 KLHL7 SAFB2 ACLY GCH1 H3-3B MED4 TUBB2A GALNT1 SMYD2 ALAD PRSS23 TIMM8B PIGF ATP5PF SLBP HPGD POP5 ACAA2 MAPK1IP1L DHCR7 GINS3 ERI2 C1D CALM1 LGR4 DPP3
1.26311546317575e-06	71	1099	2.02018794988835	BRUINS UVC RESPONSE LATE	http://www.gsea-msigdb.org/gsea/msigdb/cards/BRUINS_UVC_RESPONSE_LATE	RALA GGCT PKD1 SNX1 RETSAT DGKA IDI1 TRAM1 TSG101 ACTB SLC46A1 PGM1 PAPOLA ECHDC1 LRRFIP2 SPECC1L PPIL2 SGSM3 AAGAB NBN CAV1 TPD52L1 HPCAL1 DOCK7 SLC35B1 ZCCHC17 ITPR2 CALU HAT1 PSMA1 DTD2 ANO1 GCH1 ARL8B CCNH BTF3L4 FADS2 UBAC2 NMT1 CDK9 UBAP2 ZCRB1 ESD MAN2C1 UQCRC2 NPC1 SHQ1 PRSS23 NMT2 TMEM123 ATP6V1C1 PSD3 DYRK1A AP3S2 SIK3 SHC1 MEMO1 MRPS18C FSTL1 NUDT5 TMEM41B CENPV STAT6 UBE2E3 GATM PTPRM…
1.76597611212204e-06	37	414	2.79468267695142	BOCHKIS FOXA2 TARGETS	http://www.gsea-msigdb.org/gsea/msigdb/cards/BOCHKIS_FOXA2_TARGETS	ACSM3 MLXIPL C8B RNF4 TNFRSF1A GANAB DHRS7 CD276 APOA5 SLC6A12 CAT LRP1 C19orf12 IL6ST DMTF1 IL11RA PSEN2 NAT8 PLIN2 MPZL2 ATP5PF GABPA EIF4A2 PSMG3 AMFR GNL3 HPGD LIPC AKTIP CDH2 DHCR7 TBL1XR1 PNPLA2 IDH2 ZNF395 CD47 PSMB10
2.37338907178372e-06	59	857	2.15279318386626	ACEVEDO LIVER TUMOR VS NORMAL ADJACENT TISSUE UP	http://www.gsea-msigdb.org/gsea/msigdb/cards/ACEVEDO_LIVER_TUMOR_VS_NORMAL_ADJACENT_TISSUE_UP	IDI1 TFRC TSG101 TMEM38B SBF1 PSMB5 SEC23B PGK1 METRN EIF3J PDCD5 UBE2S GMNN COX7A2 BBX RCN2 SET TAF12 ARL1 SLC35B1 ZCCHC17 KIAA1191 ITPR2 RAP2A PTPN12 ACLY TRIM22 DNAJC14 KDELR2 KCTD3 SDCBP GTF2A2 NPC1 RRNAD1 TARS2 PSEN2 EIF3M SEC24D VOPP1 ADIPOR1 DVL3 TM2D1 MRPS18C PSMD6 PCOLCE2 NUDT5 TEF MAPK1IP1L SLC50A1 SDC2 FGGY ZHX3 DENND5A CMC1 LAGE3 SPTAN1 RPL23A DNAJC19 SUPT4H1
2.42539408122982e-06	56	795	2.20268309306278	LASTOWSKA NEUROBLASTOMA COPY NUMBER DN	http://www.gsea-msigdb.org/gsea/msigdb/cards/LASTOWSKA_NEUROBLASTOMA_COPY_NUMBER_DN	NADK SLC30A9 MRPL43 DGAT2 RNF4 ARHGEF10L USP33 FAM76B MKNK1 PGM1 APLP2 MAEA HNRNPH3 ATE1 PLEKHA1 FOXRED1 WDR48 NEK4 SRSF4 SFPQ DOCK7 SDHB TAF12 ZCCHC17 ECD ATPAF1 UBR4 MRPS25 ARL8B BTF3L4 NUMA1 CREBZF SH3BGRL3 GPN2 WDTC1 GLUD1 ADD3 RPS3 PDCD4 TIMM8B TMEM123 ZNF362 SIK3 RBBP4 TM2D1 BAP1 GNL3 SLBP REEP3 TAF1D TMEM135 SETD5 PGM2 WDR6 TSKU CNOT10
2.84433706787999e-06	28	266	3.29160349433254	HOSHIDA LIVER CANCER SUBCLASS S3	http://www.gsea-msigdb.org/gsea/msigdb/cards/HOSHIDA_LIVER_CANCER_SUBCLASS_S3	C8B CP ACADVL PGM1 GCKR DECR1 PON3 SLC6A12 EPAS1 SDHB CAT ITPR2 FXR2 GCH1 HADH SELENBP1 ATP5PF AMFR IL6R HAAO ACAA2 FGG PAH POLD4 F2 IDH2 COL18A1 MAOA
2.92797640778899e-06	58	843	2.15145139427904	NUYTTEN NIPP1 TARGETS DN	http://www.gsea-msigdb.org/gsea/msigdb/cards/NUYTTEN_NIPP1_TARGETS_DN	PTBP1 SEC61A1 PABPC1 ACTB GNAS ERGIC2 PAPOLA RAB18 AAGAB CAV1 KPNB1 TMEM97 KRR1 NNT SLC35F5 EPAS1 DHCR24 PPP6C MXI1 ARL1 SCPEP1 GIPC1 ATPAF1 RAP2A SLC2A4RG TUBA4A MPDU1 ANO1 GCH1 IL6ST KDELR2 SH3BGRL3 ADIRF GLUD1 NMT2 CCDC50 VOPP1 AMFR IL6R SFXN1 REEP3 TMEM41B GOLGA2 PCMTD1 PCSK9 CERS6 NR1D2 VSIG10 TBL1XR1 PNPLA2 ELMOD2 GINS3 TMPRSS2 NF2 PSMD12 HTT SVIP INF2
4.77998724464867e-06	77	1278	1.88404378411913	KINSEY TARGETS OF EWSR1 FLII FUSION UP	http://www.gsea-msigdb.org/gsea/msigdb/cards/KINSEY_TARGETS_OF_EWSR1_FLII_FUSION_UP	CIAPIN1 LUC7L NADK PTBP1 ACTB XRCC5 NSFL1C FUS TMEM38B SF3A1 CSTF1 PGK1 NBN CAV1 DNAJB6 UBE2S MTMR4 KPNB1 TMEM97 KRR1 CCNC GMNN HSPA9 NEK4 PECR SFPQ CRYZ SET PPP6C MAPKAP1 DDX54 SNRNP27 CNOT1 MPDU1 ACLY GCH1 UBE2G1 SRPK2 KDELR2 NMT1 TRA2B KCTD3 CDK9 PRPF4 PLAA TUBB2A PPA2 HADH ESD GTF2A2 UQCRC2 SMAD4 C1orf43 EIF3M ANKH SIK3 RBBP4 MEMO1 APBB2 SLBP NUDT5 CENPV MAT2A UBE2V2 TEFM SNAPC5 SRP72 TMEM70 …
6.23900658105721e-06	36	419	2.68670261351248	MOOTHA PGC	http://www.gsea-msigdb.org/gsea/msigdb/cards/MOOTHA_PGC	HCCS UQCRC1 TFRC SDHA VDAC3 PGM1 LRRFIP2 CDC34 PSMB5 PGK1 TPI1 LDHB COX7A2 HSPA9 ACADL SUMO1 SDHB ITPR2 PLA2G12A FXR2 GCH1 PRSS23 TIMM8B GABPA EIF4A2 FASTK TMEM41B GPX4 MFN1 TVP23B GLRX TUFM IDH2 CNOT7 PSMB10 SACM1L
8.21495379792051e-06	39	481	2.53542431320209	SPIELMAN LYMPHOBLAST EUROPEAN VS ASIAN UP	http://www.gsea-msigdb.org/gsea/msigdb/cards/SPIELMAN_LYMPHOBLAST_EUROPEAN_VS_ASIAN_UP	LUC7L PKD1 UQCRC1 VDAC3 TECR PSMB5 PDCD5 RPL19 BRD8 HSPA9 DHCR24 GIPC1 GFER MPST COX4I1 CHMP1A MEIS2 TUBB2A PPA2 NCOR1 NPC1 RPS8 GLUD1 ATP5PF AP3S2 RBBP4 TPP1 GOLGA2 STIM1 GPX4 NPIPB3 DMXL1 DHCR7 POLE HTT CALM1 MTCP1 ZBED5 CDK11B
9.10776390779149e-06	65	1028	1.97720346084664	NUYTTEN EZH2 TARGETS UP	http://www.gsea-msigdb.org/gsea/msigdb/cards/NUYTTEN_EZH2_TARGETS_UP	SPAG9 VEZT RETSAT FNDC3B SAR1A ITGB5 DIS3 APLP2 MAEA TMEM38B GTPBP1 UBFD1 NBN DNAJB6 KRR1 TPI1 SUB1 TXNDC15 GBP3 RCN2 MXI1 TRIM25 KIAA1191 RBBP6 CALU MRPS25 TRIM22 EFR3A MEIS2 IL6ST WDR36 CEMIP2 NT5E NMT1 TUBB2A WARS1 GALNT1 PSEN2 CISD2 OGT SEC24D FLCN MX1 RCAN1 CLDN14 IL6R CCNYL1 APBB2 TMEM41B GLRX TCAIM OAZ2 DENND5A TM2D3 ZFP36L1 ANKFY1 IFITM1 ANKRD46 ANKRD37 ZNF395 CMC1 SECISBP2 NHLRC3 TSC22D2…
1.09284926895441e-05	44	586	2.34793559834642	SPIELMAN LYMPHOBLAST EUROPEAN VS ASIAN DN	http://www.gsea-msigdb.org/gsea/msigdb/cards/SPIELMAN_LYMPHOBLAST_EUROPEAN_VS_ASIAN_DN	CDC27 VPS41 SPAG9 VRK2 PIAS1 RNF4 TRAM1 EIF2B3 SDHA PGM1 NSFL1C SF3A1 CCNB1IP1 IDH3B NBN NAPA LAMTOR3 CCNC TXNDC9 HPCAL1 SFPQ CRYZ ARL1 CAT PTPN12 PSMA1 CCNH YARS1 CD164 PRPF4 PRCP G3BP2 SMAD4 NMT2 GABPA DDB1 GATM SRP72 OAZ2 IFITM1 ZNF395 PSMD12 C1D ADH5
1.20199832358218e-05	37	451	2.56540715799975	SCHAEFFER PROSTATE DEVELOPMENT 6HR DN	http://www.gsea-msigdb.org/gsea/msigdb/cards/SCHAEFFER_PROSTATE_DEVELOPMENT_6HR_DN	CDC27 UBR2 CLDND1 ITGB5 DIS3 CEP170B TNRC6B UBFD1 EIF3J CLPTM1 PTGES3 UXS1 SFPQ CCNI SET CAT ZNF644 ECD GIPC1 LRP1 BAZ2B SYMPK MGAT1 PPHLN1 CEMIP2 GCC2 KDELR2 ENPEP NCOR1 AUTS2 ADIPOR1 DAGLB AKTIP BCL2L1 CALR LITAF PSMD12
1.23932786248382e-05	19	145	4.09747883260016	PUIFFE INVASION INHIBITED BY ASCITES DN	http://www.gsea-msigdb.org/gsea/msigdb/cards/PUIFFE_INVASION_INHIBITED_BY_ASCITES_DN	NR1H4 FNDC3B THOC1 ECHDC1 LAMTOR3 TP53I3 TXNDC9 HAT1 GCH1 CCNH RABGGTB SECISBP2L PDGFC TAF1D NDUFV1 UBE2V2 DHCR7 ERI2 ZBED5
1.37084584344986e-05	16	105	4.7649879156052	CHAUHAN RESPONSE TO METHOXYESTRADIOL DN	http://www.gsea-msigdb.org/gsea/msigdb/cards/CHAUHAN_RESPONSE_TO_METHOXYESTRADIOL_DN	PABPC1 ADD1 GNAS DDX17 PGK1 UBE2I UBE2S MXI1 ATP6V1F CD164 TUBB2A HADH EIF3M TPP1 IDH2 LITAF
2.14847144358669e-05	35	425	2.57519567497781	SHEN SMARCA2 TARGETS UP	http://www.gsea-msigdb.org/gsea/msigdb/cards/SHEN_SMARCA2_TARGETS_UP	DERA UBR2 CTNNA1 XRCC5 STX7 TNPO1 NSFL1C HNRNPH3 FBXO3 NNT SUMO1 RCOR3 PHF3 FBXL5 MRPS14 ZC3H7A BAZ2B HAT1 UBE2G1 ZFC3H1 MED4 CREBZF SLC35A5 UQCRC2 NCOR1 SMAD4 TWF1 U2SURP TMEM41B TMEM135 AKTIP CNBP LARP7 SRSF10 PSMD12
2.14847144358669e-05	26	262	3.10315291259594	KAAB HEART ATRIUM VS VENTRICLE DN	http://www.gsea-msigdb.org/gsea/msigdb/cards/KAAB_HEART_ATRIUM_VS_VENTRICLE_DN	UQCRC1 RNF10 ACADVL SDHA PGM1 GNAS IDH3B DECR1 LDHB COX7A2 HSPA9 NDUFS7 SDHB TSFM TUBA4A UBE2G1 MEIS2 HADH VPS8 RCAN1 ACAA2 STIM1 CDH2 PTPRM IDH2 ADH5
2.50463246753519e-05	39	506	2.41015631353796	MILI PSEUDOPODIA HAPTOTAXIS UP	http://www.gsea-msigdb.org/gsea/msigdb/cards/MILI_PSEUDOPODIA_HAPTOTAXIS_UP	RALA VPS41 IDI1 THOC1 ERGIC2 SNAP23 HNRNPH3 SMCHD1 EIF3J PDCD5 ATE1 KRR1 CCNC TXNDC9 SUMO1 MRPS14 EFR3A PPHLN1 CCNH BTF3L4 TRA2B OLA1 NCOR1 CISD2 MRPS18C PSMD6 WDR43 SLU7 INTS8 STRBP UBE2V2 DMXL1 LARP7 PTAR1 ZNF429 C1D VPS13A CNOT7 SACM1L
2.52545777734115e-05	25	248	3.15224124961281	HSIAO LIVER SPECIFIC GENES	http://www.gsea-msigdb.org/gsea/msigdb/cards/HSIAO_LIVER_SPECIFIC_GENES	ACSM3 NR1H4 C8B CP DECR1 PON3 DHCR24 CAT GCH1 DPYS PLIN2 GLUD1 ITIH2 FGFR4 ALB LIPC ACAA2 CDH2 FGG GATM CES2 F2 SERPINA5 SUPT4H1 HP
3.20636038840477e-05	31	358	2.7077576231311	WANG TUMOR INVASIVENESS UP	http://www.gsea-msigdb.org/gsea/msigdb/cards/WANG_TUMOR_INVASIVENESS_UP	RNF10 WDR3 EIF2B3 SDHA VDAC3 STX7 GNAS UBFD1 RPL19 KPNB1 COX7A2 SUB1 ACADL TXNDC9 GTF3A MPDU1 COX4I1 H3-3B SHROOM3 NCOR1 EIF3H GLUD1 RPS3 PIGF ATP6V1C1 NUDT5 ANKFY1 IFITM1 NF2 ADH5 DPP3
3.30174907413745e-05	55	849	2.02575126712456	DACOSTA UV RESPONSE VIA ERCC3 DN	http://www.gsea-msigdb.org/gsea/msigdb/cards/DACOSTA_UV_RESPONSE_VIA_ERCC3_DN	CDC27 RALA SPAG9 UBR2 ZNF638 HNRNPH3 SPECC1L DDX17 SMCHD1 SPG11 NBN DNAJB6 ZNF451 ACAP2 BBX NEK4 IL1R1 HPCAL1 PHF3 ELL2 BAZ2B PTPN12 HAT1 EFR3A UBE2G1 MBD2 MEIS2 SRPK2 GCC2 VEZF1 SECISBP2L GALNT1 SMAD4 OGT TERF1 SEC24D NMT2 PSD3 RBPMS DYRK1A SIK3 APBB2 U2SURP WDR43 NPIPB3 CDH2 CERS6 PTPRM ZHX3 R3HDM2 DENND5A TSC22D2 VPS13A ITSN1 MICAL3
3.3137627248922e-05	45	636	2.21251649972824	RODRIGUES THYROID CARCINOMA POORLY DIFFERENTIATED UP	http://www.gsea-msigdb.org/gsea/msigdb/cards/RODRIGUES_THYROID_CARCINOMA_POORLY_DIFFERENTIATED_UP	HCCS GGCT CTSA WDR3 TFRC SAR1A FUS PAPOLA NBN PDCD5 GTPBP10 TFAM UBE2S TMEM97 NNT HSPA9 SUB1 TTL TNFRSF10B ZC3H7A ZNF644 KLHL7 RAP2A PTPN12 CALU HAT1 IL6ST SRPK2 RABGGTB RAP1GDS1 C1orf43 YIPF5 TWF1 CEBPG ATP6V1C1 RBBP4 U2SURP SFXN1 REEP3 NUDT5 UBE2V2 POLH MFN1 GLRX SRSF10
3.3137627248922e-05	21	187	3.51163046587883	MCBRYAN PUBERTAL BREAST 6 7WK UP	http://www.gsea-msigdb.org/gsea/msigdb/cards/MCBRYAN_PUBERTAL_BREAST_6_7WK_UP	MLXIPL CP SEC61A1 APLP2 UBTF BRD8 EPAS1 SFPQ GBP3 ACLY IL6ST FADS2 SECISBP2L OGT ANKH IL6R RBBP4 BPNT1 PCMTD1 GUSB FGG
4.19858426687299e-05	35	440	2.48740491333084	GRYDER PAX3FOXO1 TOP ENHANCERS	http://www.gsea-msigdb.org/gsea/msigdb/cards/GRYDER_PAX3FOXO1_TOP_ENHANCERS	ACTB ANKRD13A VDAC3 TNPO1 GNAS LRRFIP2 TTI1 COBL PROX1 PTPN12 IMMT UBE2G1 NOTCH2 UBAC2 PRCP UQCRC2 FIP1L1 YIPF5 PSD3 AUTS2 APBB2 WDR43 SFXN1 TBC1D2B IGF2 DDB1 MAT2A SDC2 FGGY SMPDL3A TBL1XR1 R3HDM2 ZFP36L1 TSC22D2 RPL23A
4.66617311561144e-05	29	329	2.75634274373439	GINESTIER BREAST CANCER ZNF217 AMPLIFIED DN	http://www.gsea-msigdb.org/gsea/msigdb/cards/GINESTIER_BREAST_CANCER_ZNF217_AMPLIFIED_DN	PTBP1 SPHK2 EPN1 ZNF638 SGSM3 ACIN1 CLASRP FBRSL1 RBBP6 PPP1R12C SYMPK GFER FXR2 SAFB2 MRPS25 ARHGEF11 MAPK8IP3 CPSF7 CC2D1B LARP1 DAGLB SRRM2 SETD5 ATXN2L NPIPB3 CALR DENND5A TMEM63A ZNF611
5.42834668046651e-05	39	526	2.31851538906883	ONKEN UVEAL MELANOMA DN	http://www.gsea-msigdb.org/gsea/msigdb/cards/ONKEN_UVEAL_MELANOMA_DN	UQCRC1 GNAS SNAP23 CCNB1IP1 CAV1 TMEM97 BBX SLC41A3 NEK4 ARL1 RAB17 MASP1 ARL8B PRPF4 IL11RA PRCP RABGGTB SLC35A5 SECISBP2L RPS8 SPAG16 PDGFC YIPF5 PLIN2 ADD3 VPS51 PDCD4 TWF1 NMT2 PSD3 EIF4A2 DVL3 PCOLCE2 TPP1 CNBP LAMB2 TBL1XR1 ENTPD6 ADH5
5.42834668046651e-05	53	822	2.01620724987401	CUI TCF21 TARGETS 2 DN	http://www.gsea-msigdb.org/gsea/msigdb/cards/CUI_TCF21_TARGETS_2_DN	GGCT MAST4 POLB FNDC3B USP33 ITGB5 ERGIC2 SNAP23 CCNB1IP1 DNAJB6 FBXO3 ACAP2 BBX EPAS1 ELL2 CYP20A1 RBBP6 PTPN12 H3-3B ARL8B IL6ST CEMIP2 NT5E TMBIM1 TUBB2A CREBZF SLC35A5 SECISBP2L SHROOM3 FGD4 NCOR1 PSD3 RBPMS RCAN1 APBB2 TPP1 PCMTD1 UBE2V2 PGM2 SDC2 CERS6 DMXL1 VSIG10 TDRP PTAR1 RNFT1 CD47 VPS13A CALM1 INF2 ITSN1 SACM1L OTUD7B
5.42834668046651e-05	40	546	2.29085957481019	KIM ALL DISORDERS CALB1 CORR UP	http://www.gsea-msigdb.org/gsea/msigdb/cards/KIM_ALL_DISORDERS_CALB1_CORR_UP	GGCT SLC30A9 RNF4 IDI1 VDAC3 STX7 APLP2 GNAS TECR IDH3B PGK1 NAPA COX7A2 SUB1 SUMO1 DHCR24 RCN2 SET PPP6C TUBA4A ATP6V1F EFR3A YARS1 SRPK2 TUBB2A G3BP2 UQCRC2 ATP6V1C1 EIF4A2 BAP1 GPX4 EEF2 NDUFV1 UBE2E3 CERS6 OAZ2 ANKRD46 MAN2A2 PSMD12 CALM1
5.44580003729146e-05	21	194	3.3849221500997	PAL PRMT5 TARGETS UP	http://www.gsea-msigdb.org/gsea/msigdb/cards/PAL_PRMT5_TARGETS_UP	PSMB5 GMNN NNT DOCK7 RCN2 SET HAT1 TUBB2A PPA2 CARM1 CALM3 FSTL1 PSMD6 SLBP INTS8 GUSB UBE2E3 LARP7 TUFM NAA38 LAGE3
5.61345222133348e-05	49	737	2.07902500218697	GRAESSMANN RESPONSE TO MC AND DOXORUBICIN DN	http://www.gsea-msigdb.org/gsea/msigdb/cards/GRAESSMANN_RESPONSE_TO_MC_AND_DOXORUBICIN_DN	BCL3 POLB TFRC ACTB SLC46A1 NSFL1C PAPOLA ACIN1 ATE1 UBE2S KPNB1 KAT2A GMNN BRD8 HSPA9 COMMD2 IL1R1 DHCR24 NR2C1 CAT ZNF644 KLHL7 IMMT MBD2 NOTCH2 IL6ST NT5E DNAJC14 RABGGTB TARS2 OGT SEC24D TWF1 CEBPG EIF4A2 BPNT1 FSTL1 SFXN1 TAF1D TEFM NR1D2 POLE D2HGDH NF2 SRSF10 ERI2 C1D SPTAN1 CNOT7
6.08191184798158e-05	34	430	2.47253006667305	BAELDE DIABETIC NEPHROPATHY DN	http://www.gsea-msigdb.org/gsea/msigdb/cards/BAELDE_DIABETIC_NEPHROPATHY_DN	UBR2 CTNNA1 XRCC5 STX7 ITGB5 DDX17 NBN ELF2 SUB1 SET ARL1 CALU TRIM22 EFR3A CD164 TUBB2A ENPEP WARS1 GTF2A2 ADD3 EIF3M TMEM123 EIF4A2 DYRK1A RCAN1 RBBP4 HPGD SDC2 CERS6 IFITM1 LITAF CD47 KLHL9 SACM1L
6.51610729452715e-05	14	93	4.70734693275514	GUO TARGETS OF IRS1 AND IRS2	http://www.gsea-msigdb.org/gsea/msigdb/cards/GUO_TARGETS_OF_IRS1_AND_IRS2	BCL3 ACTB FUS CDC34 DHCR24 CCNI MXI1 GCH1 GFRA1 RBPMS RCAN1 IL6R PCSK9 DHCR7
6.6914896864334e-05	44	636	2.16334946640095	NAKAMURA TUMOR ZONE PERIPHERAL VS CENTRAL DN	http://www.gsea-msigdb.org/gsea/msigdb/cards/NAKAMURA_TUMOR_ZONE_PERIPHERAL_VS_CENTRAL_DN	CP BCL3 FNDC3B PGM1 PABPC4 PGK1 LONP2 SPG11 PON3 SLCO1B3 ZNF451 IL1R1 SFPQ RCOR3 PHF3 MXI1 CAT KDELR2 ZDHHC4 FAM13A SH3BGRL3 PLIN2 ADD3 PDCD4 SEC24D SHC1 STAT6 MIDN PCMTD1 C2orf68 PGM2 GUSB TEFM GLRX D2HGDH SHMT2 TSKU IFITM1 ANKRD37 ZNF395 LITAF MAOA ACAD11 HP
6.99600505176374e-05	77	1387	1.73598266481922	DODD NASOPHARYNGEAL CARCINOMA DN	http://www.gsea-msigdb.org/gsea/msigdb/cards/DODD_NASOPHARYNGEAL_CARCINOMA_DN	CDC27 GGCT VRK2 VEZT NFE2L3 RNF4 WDR3 TFRC FNDC3B THOC1 XRCC5 UBA5 TNPO1 KLHL42 FUS TMEM38B CSTF1 TTI1 PGK1 UBFD1 EIF3J NBN PDCD5 GTPBP10 CAV1 DNAJB6 TFAM MTMR4 KPNB1 TMEM97 TPI1 GMNN NNT SUB1 SUMO1 DOCK7 RCN2 TNFRSF10B TSFM CALU ICE2 PSMA1 IMMT YARS1 DNAJC14 TRA2B KCTD3 RABGGTB OLA1 ZCRB1 KANSL2 NPC1 UBXN4 CISD2 RPL7L1 EIF3M RBBP4 MEMO1 APBB2 PCOLCE2 U2SURP WDR43 SLBP SFXN1 INTS8 TAF1D MAT2A SDC…
7.26180355263427e-05	12	69	5.43830142541898	RIZKI TUMOR INVASIVENESS 2D UP	http://www.gsea-msigdb.org/gsea/msigdb/cards/RIZKI_TUMOR_INVASIVENESS_2D_UP	SPHK2 RNF4 IDI1 NBN ABCD4 TAF12 SLC35B1 H3-3B EIF4A2 IGF2 SPTAN1 DPP3
7.35197289502881e-05	21	199	3.29987385487106	JIANG HYPOXIA NORMAL	http://www.gsea-msigdb.org/gsea/msigdb/cards/JIANG_HYPOXIA_NORMAL	PKD1 SLC30A9 CDC34 CAV1 KPNB1 ARL1 LRP1 PTPN12 H3-3B NT5E NMT1 SDCBP PDGFC PLIN2 ADD3 PSMD6 SRRM2 DHCR7 TSKU ZNF395 PSMB10
8.10110777119078e-05	16	123	4.06767261088249	TOOKER GEMCITABINE RESISTANCE DN	http://www.gsea-msigdb.org/gsea/msigdb/cards/TOOKER_GEMCITABINE_RESISTANCE_DN	TFRC APLP2 PAPOLA UBE2S HPCAL1 YARS1 VEZF1 PDGFC ADD3 CEBPG ATP6V1C1 APBB2 GNL3 SRP72 SHMT2 CD47
8.48442438004613e-05	22	218	3.15571160695184	WONG MITOCHONDRIA GENE MODULE	http://www.gsea-msigdb.org/gsea/msigdb/cards/WONG_MITOCHONDRIA_GENE_MODULE	HCCS CP VDAC3 DECR1 TFAM COX7A2 CRYZ SDHB TSFM UQCR11 ATP6V1F COX4I1 GLUD1 TIMM8B ATP5PF ATP6V1C1 MRPS18C GPX4 NDUFV1 TUFM IDH2 MAOA
8.48442438004613e-05	22	218	3.15571160695184	CAIRO LIVER DEVELOPMENT DN	http://www.gsea-msigdb.org/gsea/msigdb/cards/CAIRO_LIVER_DEVELOPMENT_DN	SLC30A9 CTNS PGM1 DHRS7 PON3 DHCR24 LRP1 RDH5 SELENBP1 GC DPYS ITIH2 PCSK7 HAAO LIPC ACAA2 FGG SMPDL3A F2 COL18A1 TMPRSS2 HP
8.90970291053105e-05	11	59	5.83004347725001	WEIGEL OXIDATIVE STRESS BY HNE AND TBH	http://www.gsea-msigdb.org/gsea/msigdb/cards/WEIGEL_OXIDATIVE_STRESS_BY_HNE_AND_TBH	TNFRSF1A TSG101 IL6ST SELENBP1 TERF1 FASTK STAT6 BCL2L1 CD47 HTT ITSN1
0.000129428089232193	49	764	2.00555160551282	BYSTRYKH HEMATOPOIESIS STEM CELL QTL TRANS	http://www.gsea-msigdb.org/gsea/msigdb/cards/BYSTRYKH_HEMATOPOIESIS_STEM_CELL_QTL_TRANS	HCCS RALA LUC7L SLC30A9 CP DGKA TFRC UBA5 GNAS FUS SNAP23 LRRFIP2 PPIL2 UBTF FOXRED1 SUB1 CCNI PPP6C GTF3A ZNF644 GIPC1 HAT1 CRB3 MBD2 IL6ST ENPEP CERS2 TIMM8B GFRA1 NMT2 CEBPG RBPMS ADIPOR1 WDR43 FASTK TPP1 STAT6 AKTIP NDUFV1 UBE2V2 FGGY NR1D2 ARL6IP4 TMPRSS2 ZFP36L1 ANKRD46 SRSF10 HTT ITSN1
0.000129780970046696	29	351	2.58358052048038	YOSHIMURA MAPK8 TARGETS DN	http://www.gsea-msigdb.org/gsea/msigdb/cards/YOSHIMURA_MAPK8_TARGETS_DN	C8B RNF4 TFRC APLP2 PGK1 KPNB1 HSPA9 SUB1 NRBP1 SFPQ UBE2G1 IL6ST NMT1 TRA2B KIF12 PLAA RABGGTB PSEN2 OGT TWF1 CEBPG AMFR SDC2 PTPRM NR1D2 F2 ANKFY1 LITAF HTT
0.000130216204416365	20	191	3.2743699681842	MCBRYAN PUBERTAL BREAST 4 5WK DN	http://www.gsea-msigdb.org/gsea/msigdb/cards/MCBRYAN_PUBERTAL_BREAST_4_5WK_DN	HCCS MLXIPL CP TFRC ACADVL APLP2 IDH3B ZBTB16 EPAS1 ACLY IMMT OGT RBBP4 BPNT1 SFXN1 ACAA2 PCMTD1 ETFDH ATPAF2 TBL1XR1
0.000130216204416365	23	242	2.97196431203165	RICKMAN TUMOR DIFFERENTIATED WELL VS POORLY UP	http://www.gsea-msigdb.org/gsea/msigdb/cards/RICKMAN_TUMOR_DIFFERENTIATED_WELL_VS_POORLY_UP	TRAPPC6A DDX17 SMCHD1 CLASRP TMEM97 SFPQ GTF3A IMMT TRA2B SHROOM3 NCOR1 OGT TERF1 PDCD4 CENPV ATF7IP2 C2orf68 MAT2A TMEM70 ANKRD46 MAN2A2 MDM4 ZBED5
0.000130216204416365	14	100	4.37783264746228	DING LUNG CANCER EXPRESSION BY COPY NUMBER	http://www.gsea-msigdb.org/gsea/msigdb/cards/DING_LUNG_CANCER_EXPRESSION_BY_COPY_NUMBER	VPS41 THOC1 FBXO3 GTF3A C19orf12 COG3 TERF1 EIF3H CEBPG GABPA VPS8 MFN1 FAM91A1 ANKRD46
0.00013865125997134	41	595	2.15475556477735	MARTINEZ RB1 AND TP53 TARGETS UP	http://www.gsea-msigdb.org/gsea/msigdb/cards/MARTINEZ_RB1_AND_TP53_TARGETS_UP	NADK CP FECH TFRC ACTB SAR1A ADD1 GNAS PAPOLA PON3 HSPA9 SMAD5 WDR48 EPAS1 CAT DNPEP SNRNP27 TNFSF14 TUBA4A IMMT ARL8B IL6ST FADS2 NT5E HADH ESD WARS1 PDGFC ADD3 USF1 RBBP4 CENPV IGF2 ACAA2 ETFDH ATPAF2 GLRX SLC25A30 PNPLA2 LITAF ERI2
0.000142768089324149	44	660	2.08468221307727	MARTINEZ RB1 TARGETS UP	http://www.gsea-msigdb.org/gsea/msigdb/cards/MARTINEZ_RB1_TARGETS_UP	GCLC CTNS CP FECH TFRC ACTB SAR1A APLP2 ADD1 GNAS PAPOLA GABRP TECR PON3 HSPA9 SMAD5 WDR48 CAT RBBP6 TNFSF14 MASP1 SAFB2 IMMT IL6ST FADS2 NT5E HADH WARS1 ADD3 CEBPG USF1 RBBP4 STRBP CENPV IGF2 ACAA2 ETFDH ATPAF2 GLRX SLC25A30 RHOG PNPLA2 ERI2 C1D
0.000157466896130359	42	620	2.11830611973981	WAKABAYASHI ADIPOGENESIS PPARG BOUND 8D	http://www.gsea-msigdb.org/gsea/msigdb/cards/WAKABAYASHI_ADIPOGENESIS_PPARG_BOUND_8D	CIAPIN1 SPAG9 MRI1 SPHK2 THOC1 PGM1 GNAS CHRD TMEM38B DHRS7 DECR1 DNAJB6 ATE1 MTMR4 HSPA9 GBP3 CCNI TRIM25 KLHL7 PLA2G12A MPDU1 SAFB2 ACLY MEIS2 IL6ST CD164 UBAP2 NUMA1 NCOR1 CERS2 PLIN2 ADD3 CPSF7 DYRK1A IL6R METTL17 TMEM135 AKTIP ZHX3 WDR6 ERI2 CALM1
0.000166774190622669	31	396	2.44792229565892	HSIAO HOUSEKEEPING GENES	http://www.gsea-msigdb.org/gsea/msigdb/cards/HSIAO_HOUSEKEEPING_GENES	PABPC1 ACTB APLP2 GNAS FUS PSMB5 PGK1 RPL19 LDHB COX7A2 CCNI SET ATP6V1F COX4I1 H3-3B CD164 ESD WARS1 RPS8 RPS3 EIF4A2 RBPMS DVL3 GPX4 EEF2 DDB1 NPIPB3 GUSB CES2 IFITM1 RPL23A
0.000222109583244005	34	462	2.30127257287751	SWEET LUNG CANCER KRAS UP	http://www.gsea-msigdb.org/gsea/msigdb/cards/SWEET_LUNG_CANCER_KRAS_UP	RNASET2 RNF4 CTSA ATP11A CLDND1 PAPOLA PSMB5 SEC23B PGK1 TPI1 NNT HSPA9 NEK4 ACADL ELL2 ITPR2 CRB3 ACLY GCH1 ARL8B NMT1 RABGGTB MIEN1 PLIN2 ATP6V1C1 MX1 SHC1 GNL3 EEF2 CES3 GLRX COL18A1 LITAF C17orf49
0.000268719925436013	31	406	2.38762864305648	MOHANKUMAR HOXA1 TARGETS UP	http://www.gsea-msigdb.org/gsea/msigdb/cards/MOHANKUMAR_HOXA1_TARGETS_UP	UQCRC1 RNF10 ACADVL GNAS FUS PSMB5 UBFD1 CLPTM1 LIN7A LDHB EPAS1 SLC35B1 CAT KCTD3 PRCP CARM1 SEC24D ADIPOR1 MEMO1 PSMD6 MAT2A PGM2 GATM LAMB2 CERS6 CALR GINS3 TSKU LITAF SF3B3 DPP3
0.000302954272554701	18	170	3.31096586782861	UEDA PERIFERAL CLOCK	http://www.gsea-msigdb.org/gsea/msigdb/cards/UEDA_PERIFERAL_CLOCK	GCLC IDI1 LONP2 APOA5 ZNF644 PLA2G12A CNOT1 TUBB2A NPC1 PSEN2 RBPMS DHCR7 NR1D2 PNPLA2 COL18A1 IFITM1 LITAF CD47
0.000302954272554701	32	429	2.33251156707947	JOHNSTONE PARVB TARGETS 3 UP	http://www.gsea-msigdb.org/gsea/msigdb/cards/JOHNSTONE_PARVB_TARGETS_3_UP	RNASET2 RETSAT CTSA BCL3 ACADVL ACTB APLP2 CD276 HPCAL1 EPAS1 CAT LRP1 ACLY NOTCH2 PLIN2 ADD3 PDCD4 TMEM87B SIK3 TPP1 TMEM135 STAT6 GOLGA2 SLC50A1 POLD4 COL18A1 IFITM1 LITAF CCDC69 CALM1 LGR4 C17orf49
0.000309530509912003	55	931	1.84732849171724	KRIGE RESPONSE TO TOSEDOSTAT 6HR DN	http://www.gsea-msigdb.org/gsea/msigdb/cards/KRIGE_RESPONSE_TO_TOSEDOSTAT_6HR_DN	CIAPIN1 LUC7L RNASET2 MRI1 NFE2L3 WDR3 TFRC KLHL42 IDH3B PGK1 EIF3J CLPTM1 PDCD5 DNAJB6 TFAM TMEM97 FBRSL1 NOL10 SUMO1 DHCR24 SFPQ RBBP6 DDX54 TXNDC17 DTD2 CHMP1A MRPS25 ZSCAN5A WDR74 WDR36 MED4 TUBB2A PRCP SMYD2 TPM3 TIMM8B IL6R APBB2 PCOLCE2 GNL3 SFXN1 STRBP NUDT5 CENPV ATF7IP2 TMEM68 SDC2 DHCR7 SLC25A30 TMEM70 CALR NAA38 ALKBH2 INF2 ARHGDIG
0.000309530509912003	38	554	2.1448896416138	FEVR CTNNB1 TARGETS DN	http://www.gsea-msigdb.org/gsea/msigdb/cards/FEVR_CTNNB1_TARGETS_DN	LUC7L VRK2 POLB PABPC1 SLC46A1 THOC1 DIS3 PAPOLA AAGAB GTPBP10 CYP3A5 TFAM KAT2A ELF2 NNT PECR SFPQ SET GFER HAT1 PSMA1 MEIS2 NOTCH2 PRPF4 HADH SMYD2 TERF1 ADD3 EIF3M ATP5PF RBBP4 U2SURP SLBP SDC2 UBE2E3 LARP7 POLE CNOT7
0.000319974197500308	20	205	3.05075445816187	WANG TUMOR INVASIVENESS DN	http://www.gsea-msigdb.org/gsea/msigdb/cards/WANG_TUMOR_INVASIVENESS_DN	CP SEC61A1 RNF4 ANKRD13A APLP2 ERGIC2 PTGES3 SFPQ CCNI ABCD4 ZC3H7A PLAA ESD NPC1 RPL7L1 FSTL1 SLC50A1 CNBP LITAF KLHL9
0.000319974197500308	20	205	3.05075445816187	CHANDRAN METASTASIS UP	http://www.gsea-msigdb.org/gsea/msigdb/cards/CHANDRAN_METASTASIS_UP	ACSM3 KMT2E RALA PABPC1 ADD1 FUS DDX17 UBFD1 SPG11 SFPQ RBBP6 TERF1 LARP1 TM2D1 INTS8 TAF1D NPIPB3 ZFP36L1 ZNF395 SECISBP2
0.000393221267126823	60	1057	1.77503688909134	DANG BOUND BY MYC	http://www.gsea-msigdb.org/gsea/msigdb/cards/DANG_BOUND_BY_MYC	GCLC RNASET2 PIAS1 RNF4 FECH BCL3 POLB TFRC VDAC3 MKNK1 MAEA LZTR1 DDX17 PSMB5 SEC23B IDH3B EEA1 NBN STX10 RPL19 PTGES3 ZNF451 HSPA9 PPP6C ARL1 TRIM25 PEX16 PPP1R12C SLC2A4RG SYMPK PSMA1 FXR2 MEIS2 WDR36 DMTF1 CD164 IL11RA ESD UQCRC2 PSEN2 PIGF GABPA FGFR4 RBBP4 U2SURP GNL3 SLBP ZNF12 STAT6 SRRM2 DDB1 MAT2A POLH POLD4 RHOG CALR ZFP36L1 RNFT1 MAN2A2 LAGE3
0.000402219419065676	28	357	2.45256730950268	WANG LMO4 TARGETS UP	http://www.gsea-msigdb.org/gsea/msigdb/cards/WANG_LMO4_TARGETS_UP	VRK2 MRI1 TMEM97 FOXRED1 NNT SUB1 SMAD5 IL1R1 SUMO1 SRSF4 SFPQ SLC2A4RG MRPS25 PPHLN1 DMTF1 SELENBP1 YIPF5 OGT GLUD1 PDCD4 DYRK1A SFXN1 TMEM135 PCMTD1 CALR LITAF CD47 MDM4
0.000402219419065676	22	244	2.8194472553914	BLUM RESPONSE TO SALIRASIB UP	http://www.gsea-msigdb.org/gsea/msigdb/cards/BLUM_RESPONSE_TO_SALIRASIB_UP	RALA PKD1 TSG101 CCNB1IP1 CLASRP HSPA9 ELL2 TNFRSF10B LRP1 CALU MGAT1 WARS1 NPC1 OGT EIF3H CEBPG AP3S2 EEF2 BCL2L1 SHMT2 ENTPD6 MDM4
0.000506193642421905	42	655	2.00511418967738	HAMAI APOPTOSIS VIA TRAIL UP	http://www.gsea-msigdb.org/gsea/msigdb/cards/HAMAI_APOPTOSIS_VIA_TRAIL_UP	RALA VPS41 IDI1 ZNF638 STX7 TNPO1 ERGIC2 ECHDC1 SMCHD1 EEA1 EIF3J SPG11 NBN KRR1 BBX RCN2 PHF3 ZNF644 ITPR2 BAZ2B ICE2 RBM17 CCNH GCC2 PRPF4 ZCRB1 GALNT1 FRA10AC1 ADD3 FSTL1 HPGD SLU7 ZNF12 STRBP NPIPB3 SMPDL3A DMXL1 LARP7 EXOC3 PSMD12 SACM1L ZNF611
0.000506193642421905	31	422	2.29710243858041	MILI PSEUDOPODIA CHEMOTAXIS DN	http://www.gsea-msigdb.org/gsea/msigdb/cards/MILI_PSEUDOPODIA_CHEMOTAXIS_DN	PKD1 RNF10 CTNNA1 SEC61A1 MAST4 APLP2 FUS GANAB PPIL2 SUN2 DHRS7 UBE2I UBTF SFPQ SCPEP1 LRP1 ACLY H3-3B IL6ST SNX14 MAPK8IP3 ESD NPC1 NFKBIZ OGT CPSF7 LAMB2 TM2D3 NHLRC3 SF3B3 HTT
0.000525123138125067	62	1117	1.73567990882889	GRAESSMANN APOPTOSIS BY DOXORUBICIN UP	http://www.gsea-msigdb.org/gsea/msigdb/cards/GRAESSMANN_APOPTOSIS_BY_DOXORUBICIN_UP	GGCT RETSAT SEC61A1 DGAT2 SPHK2 RNF4 DGKA ACADVL CLDND1 KLHL42 LZTR1 SF3A1 GTPBP1 UBE2I CLASRP NAPA GBP3 RCN2 PLA2G12A RAP2A MASP1 GFER TUBA4A CRB3 MRPS25 C19orf12 GCH1 RDH5 TMBIM1 PRCP OLA1 SLC35A5 SH3BGRL3 NAT8 PLIN2 IDNK ALAD GLUD1 PIGF FLCN ATP6V1C1 MX1 RCAN1 FAM207A IL6R FGFR4 TM2D1 TPRA1 TPP1 STIM1 MIDN UBE2V2 GUSB ETFDH CES2 PTPRM PNPLA2 SHMT2 COL18A1 LITAF SLC25A29 ACAD11
0.000527976640947579	25	305	2.56313386853763	TARTE PLASMA CELL VS PLASMABLAST DN	http://www.gsea-msigdb.org/gsea/msigdb/cards/TARTE_PLASMA_CELL_VS_PLASMABLAST_DN	CDC27 BCL3 TFRC ADD1 PAPOLA PGK1 UBE2S TMEM97 LDHB BRD8 NNT HSPA9 SUMO1 DHCR24 SDHB TUBA4A PSMA1 YARS1 TRA2B WARS1 UQCRC2 GALNT1 ATP5PF HPGD IDH2
0.000627387461677019	45	729	1.93026130840488	BENPORATH SOX2 TARGETS	http://www.gsea-msigdb.org/gsea/msigdb/cards/BENPORATH_SOX2_TARGETS	SPAG9 SNX1 PHF23 TRIT1 NFE2L3 MRPL43 FAM76B CDC14B FUS DDX17 ACIN1 SRSF4 SFPQ RCOR3 SET TAF12 RAB17 TRIM22 H3-3B BTF3L4 WDR36 GUCD1 ZCRB1 MAN2C1 TPM3 PSEN2 FIP1L1 OGT PLIN2 ADD3 TIMM8B TMEM123 RBPMS SFXN1 EEF2 CDH2 LARP7 TBL1XR1 CALR TDRP OAZ2 NAA38 ZFP36L1 TMEM63A DPP3
0.000764346054229452	18	184	3.05904455179817	JISON SICKLE CELL DISEASE DN	http://www.gsea-msigdb.org/gsea/msigdb/cards/JISON_SICKLE_CELL_DISEASE_DN	DGKA GANAB PABPC4 SPECC1L EIF3D RPL19 SFPQ SET RBBP6 SAFB2 OGT EIF3H EIF4A2 EEF2 ATXN2L PTPRM VPS13A RPL23A
0.000805843538564109	26	333	2.44151970900942	WONG EMBRYONIC STEM CELL CORE	http://www.gsea-msigdb.org/gsea/msigdb/cards/WONG_EMBRYONIC_STEM_CELL_CORE	CTNNA1 PABPC1 XRCC5 CDC34 PSMB5 CCNC GMNN HSPA9 SUMO1 RCN2 SET UQCR11 HAT1 UBE2G1 HADH RPS8 TERF1 RPS3 TIMM8B ATP5PF GNL3 EEF2 UBE2V2 SRSF10 ADH5 DPP3
0.000805843538564109	17	168	3.16424978770658	YAO TEMPORAL RESPONSE TO PROGESTERONE CLUSTER 13	http://www.gsea-msigdb.org/gsea/msigdb/cards/YAO_TEMPORAL_RESPONSE_TO_PROGESTERONE_CLUSTER_13	PDCD5 CAT SNRNP27 UQCR11 TXNDC17 NMT1 ESD GTF2A2 UQCRC2 MIEN1 TIMM8B ATP5PF GPX4 NAA38 LAGE3 C1D C17orf49
0.000819212976936356	46	761	1.89018492381514	NUYTTEN NIPP1 TARGETS UP	http://www.gsea-msigdb.org/gsea/msigdb/cards/NUYTTEN_NIPP1_TARGETS_UP	SAR1A UBA5 DIS3 MAEA EIF3D TNRC6B NBN LAMTOR3 KRR1 HSPA9 CRYZ GBP3 RCN2 ELL2 KIAA1191 PTPN12 DTD2 MRPS25 TRIM22 DMTF1 GCC2 MED4 CISD2 PDGFC OGT SEC24D PIGF SLC25A27 MX1 AP3S2 CLDN14 TM2D1 SPATA17 PCOLCE2 ETFDH PTPRM SUGCT TCAIM TM2D3 NRBP2 DNAH14 IFITM1 ANKRD46 SECISBP2 ZGPAT OGDHL
0.000838594585060132	27	354	2.38501778614773	WANG LMO4 TARGETS DN	http://www.gsea-msigdb.org/gsea/msigdb/cards/WANG_LMO4_TARGETS_DN	POLB SAR1A GANAB RAB18 EIF3D CLPTM1 PLEKHA1 FBXO3 LIN7A BBX NRBP1 DLST ZC3H7A BAZ2B UBR4 CRB3 NFKBIZ RPL7L1 ATP6V1C1 DAGLB MAPK1IP1L TEFM SRP72 WDR6 EXOC3 RNFT1 C17orf49
0.00086304441785561	29	395	2.2957892726294	OSMAN BLADDER CANCER UP	http://www.gsea-msigdb.org/gsea/msigdb/cards/OSMAN_BLADDER_CANCER_UP	PIAS1 TNPO1 ERGIC2 GANAB TNRC6B NBN KPNB1 NNT SMAD5 BBX ZC3H7A KLHL7 RAP2A C19orf12 GALNT1 UBXN4 NFKBIZ GLUD1 TWF1 TM2D1 TPP1 PCMTD1 SRP72 TBL1XR1 CALR SESTD1 SECISBP2 CD47 KLHL9
0.000877386679326803	30	416	2.25506489395378	OSMAN BLADDER CANCER DN	http://www.gsea-msigdb.org/gsea/msigdb/cards/OSMAN_BLADDER_CANCER_DN	DGKA STX7 DIS3 SF3A1 RPL19 SRSF4 PHF3 MRPS14 PEX16 MRPS25 H3-3B PPHLN1 STX17 OGT RPS3 PDCD4 NMT2 EIF4A2 SIK3 STRBP NUDT5 TMEM41B C2orf68 TEFM COL18A1 TM2D3 ZFP36L1 TMEM63A RPL23A MDM4
0.000923441950280164	22	260	2.64594280890577	RIZKI TUMOR INVASIVENESS 3D DN	http://www.gsea-msigdb.org/gsea/msigdb/cards/RIZKI_TUMOR_INVASIVENESS_3D_DN	HCCS ACSM3 RALA PTBP1 DDX17 PON3 ELF2 IL1R1 HPCAL1 RCN2 ITPR2 RAP2A CEMIP2 SLCO2B1 NUMA1 DPYS PDCD4 ITIH2 BPNT1 ACAA2 FGG LAGE3
0.000923441950280164	49	835	1.83501967258898	MARTENS TRETINOIN RESPONSE DN	http://www.gsea-msigdb.org/gsea/msigdb/cards/MARTENS_TRETINOIN_RESPONSE_DN	GGCT PHF23 NFE2L3 SPHK2 PABPC1 ACADVL HNRNPH3 IDH3B SMCHD1 METRN EIF3J RPL19 LDHB SFPQ SLC2A4RG TXNDC17 COX4I1 H3-3B RDH5 RABGGTB ESD MAN2C1 RPS8 CERS2 C1orf43 RPL7L1 RPS3 PDCD4 TIMM8B EIF4A2 PSMG3 MRPS18C GNL3 CENPV ATXN2L MAT2A CNBP TEFM PNPLA2 WDR6 TUFM CALR METTL23 ARL6IP4 NAA38 TMEM179B RPL23A DNAJC19 SUPT4H1
0.000990875329980667	10	65	4.8108051071014	FLECHNER PBL KIDNEY TRANSPLANT REJECTED VS OK UP	http://www.gsea-msigdb.org/gsea/msigdb/cards/FLECHNER_PBL_KIDNEY_TRANSPLANT_REJECTED_VS_OK_UP	XRCC5 MTMR4 DNPEP PTPN12 ZFC3H1 TUBB2A PSMD6 UBE2E3 LITAF CD47
0.00100416230456656	26	339	2.39830697079686	DAVICIONI MOLECULAR ARMS VS ERMS UP	http://www.gsea-msigdb.org/gsea/msigdb/cards/DAVICIONI_MOLECULAR_ARMS_VS_ERMS_UP	HCCS SLC30A9 UBR2 PIAS1 STX7 CDC14B LRRFIP2 SUN2 COBL MTMR4 NNT SRSF4 FBXL5 CCNH WARS1 NPC1 PSEN2 FGFR4 AKTIP TEFM SMPDL3A COL18A1 WWOX TSC22D2 ERI2 CD47
0.00113015262100699	22	264	2.60585276634659	HOLLMANN APOPTOSIS VIA CD40 DN	http://www.gsea-msigdb.org/gsea/msigdb/cards/HOLLMANN_APOPTOSIS_VIA_CD40_DN	NADK CTNNA1 TRAM1 FNDC3B PGM1 CCNB1IP1 DECR1 SUB1 RCN2 DNPEP TRIM22 EFR3A NOTCH2 FADS2 PPA2 APBB2 GATM CERS6 DENND5A IFITM1 LITAF KLHL9
0.00116475195547662	38	595	1.99709052345218	MARTINEZ TP53 TARGETS UP	http://www.gsea-msigdb.org/gsea/msigdb/cards/MARTINEZ_TP53_TARGETS_UP	NADK CP FECH TFRC ACTB SAR1A ADD1 GNAS PAPOLA PON3 HSPA9 SMAD5 WDR48 SET CAT DNPEP SNRNP27 TNFSF14 IMMT IL6ST FADS2 NT5E HADH ESD WARS1 PDGFC ADD3 USF1 RBBP4 CENPV IGF2 ACAA2 ETFDH ATPAF2 GLRX PNPLA2 LITAF ERI2
0.00128375321224241	28	385	2.27419877790248	STEIN ESRRA TARGETS UP	http://www.gsea-msigdb.org/gsea/msigdb/cards/STEIN_ESRRA_TARGETS_UP	HCCS CIAPIN1 RALA UQCRC1 RNASET2 RNF4 SDHA VDAC3 PGM1 MAEA SEC23B IDH3B DECR1 NNT NDUFS7 EPAS1 SDHB DLST PLA2G12A RAB17 CALU IMMT SRPK2 UQCRC2 ATP5PF ACAA2 NDUFV1 ETFDH
0.00137606186865667	45	758	1.8564122609857	KRIGE RESPONSE TO TOSEDOSTAT 24HR UP	http://www.gsea-msigdb.org/gsea/msigdb/cards/KRIGE_RESPONSE_TO_TOSEDOSTAT_24HR_UP	TRAPPC6A PKD1 BCL3 KLHL42 ERGIC2 TNRC6B CCNB1IP1 SPG11 PDCD5 PLEKHA1 LIN7A ZNF451 NOL10 GBP3 TNFRSF10B ITPR2 BAZ2B RAP2A SECISBP2L WARS1 RRNAD1 OGT PLIN2 FRA10AC1 PDCD4 SEC24D CCDC50 TMEM87B VPS8 TM2D1 TMEM135 AKTIP GOLGA2 ACAA2 STIM1 PCMTD1 NPIPB3 SDC2 SHMT2 NHLRC3 HTT CCDC69 MDM4 CNOT7 TMEM170B
0.0016183883963581	6	23	8.15745213812847	MOOTHA FFA OXYDATION	http://www.gsea-msigdb.org/gsea/msigdb/cards/MOOTHA_FFA_OXYDATION	ACADVL NBN DECR1 ACADL HADH ACAA2
0.00162105265098143	56	1023	1.71176252100187	KRIGE RESPONSE TO TOSEDOSTAT 24HR DN	http://www.gsea-msigdb.org/gsea/msigdb/cards/KRIGE_RESPONSE_TO_TOSEDOSTAT_24HR_DN	CIAPIN1 LUC7L RNASET2 MRI1 NFE2L3 WDR3 TFRC IDH3B PGK1 EIF3J CLPTM1 PDCD5 DNAJB6 TFAM TMEM97 FBRSL1 NOL10 SUMO1 DHCR24 SFPQ RBBP6 DDX54 TXNDC17 DTD2 CHMP1A MRPS25 ZSCAN5A WDR74 WDR36 MED4 TUBB2A PRCP TPM3 EIF3M TIMM8B IL6R APBB2 PCOLCE2 WDR43 GNL3 SFXN1 STRBP NUDT5 FAM204A CENPV ATF7IP2 TMEM68 DHCR7 SLC25A30 NR1D2 TMEM70 CALR NAA38 ALKBH2 INF2 ARHGDIG
0.00167239274922926	15	146	3.21269519138621	KAAB FAILED HEART ATRIUM DN	http://www.gsea-msigdb.org/gsea/msigdb/cards/KAAB_FAILED_HEART_ATRIUM_DN	CTNNA1 ACTB PGM1 PAPOLA PSMB5 PGK1 UBE2I SUMO1 GTF3A MPST G3BP2 WARS1 GLUD1 IFITM1 LAGE3
0.00167239274922926	17	180	2.95329980185947	KYNG DNA DAMAGE DN	http://www.gsea-msigdb.org/gsea/msigdb/cards/KYNG_DNA_DAMAGE_DN	VDAC3 ITGB5 PDCD5 CCNC TNFRSF10B SLC35B1 RAP2A CALU CCNH NMT1 IL11RA RABGGTB ESD PRSS23 TWF1 FGFR4 GLRX
0.00167239274922926	38	607	1.95760932694242	CAIRO HEPATOBLASTOMA CLASSES UP	http://www.gsea-msigdb.org/gsea/msigdb/cards/CAIRO_HEPATOBLASTOMA_CLASSES_UP	CDC27 CIAPIN1 GGCT WDR3 TFRC XRCC5 PABPC4 SF3A1 PSMB5 CCNB1IP1 UBE2S RPL19 KPNB1 TMEM97 TPI1 SLC35F5 SFPQ DLST TAF12 KLHL7 CALU ACLY CD164 UBAP2 RABGGTB OLA1 RPS8 EIF3H EIF3M RPS3 PDCD4 U2SURP GNL3 TAF1D CERS6 SRP72 SF3B3 SUPT4H1
0.00167269604091815	30	434	2.16153685687736	GARY CD5 TARGETS DN	http://www.gsea-msigdb.org/gsea/msigdb/cards/GARY_CD5_TARGETS_DN	CDC27 HCCS WDR3 TFRC STX7 TNPO1 GANAB PAPOLA PSMB5 TTI1 EIF3J PDCD5 DNAJB6 TFAM MTMR4 KPNB1 ZNF451 GMNN TXNDC9 CRYZ TSFM TUBA4A H3-3B WDR36 PLAA TWF1 ATP6V1C1 PGM2 SRSF10 CNOT7
0.00205013435067366	23	296	2.42978163348534	DAZARD RESPONSE TO UV NHEK DN	http://www.gsea-msigdb.org/gsea/msigdb/cards/DAZARD_RESPONSE_TO_UV_NHEK_DN	GCLC MAST4 ZNF638 ELF2 ZNF451 BRD8 SMAD5 BBX PHF3 BAZ2B UBE2G1 ZFC3H1 MBD2 DMTF1 PSD3 DYRK1A AUTS2 SLBP CERS6 LARP7 VPS13A KLHL9 NPIPB5
0.00207308105797377	19	220	2.7006110487592	RIGGINS TAMOXIFEN RESISTANCE DN	http://www.gsea-msigdb.org/gsea/msigdb/cards/RIGGINS_TAMOXIFEN_RESISTANCE_DN	SLC30A9 NFE2L3 PAPOLA NNT UXS1 MXI1 PTPN12 EFR3A IL6ST CREBZF UBXN4 TMEM123 PSD3 ALB APBB2 SLBP ZFP36L1 SERPINA5 CD47
0.00208388629846059	11	86	3.9996809902064	CHIANG LIVER CANCER SUBCLASS UNANNOTATED UP	http://www.gsea-msigdb.org/gsea/msigdb/cards/CHIANG_LIVER_CANCER_SUBCLASS_UNANNOTATED_UP	CP GSDMB ARHGEF10L LRRFIP2 SRSF4 ELL2 TNFSF14 DPYS SIK3 CYP2C19 NBPF11
0.00222887477410373	40	662	1.88944007227548	MILI PSEUDOPODIA HAPTOTAXIS DN	http://www.gsea-msigdb.org/gsea/msigdb/cards/MILI_PSEUDOPODIA_HAPTOTAXIS_DN	RNF10 CTNS RETSAT SEC61A1 ATP11A SLC46A1 APLP2 GANAB PPIL2 SBF1 PIEZO1 CD276 CLASRP TMEM97 TXNDC15 UXS1 LRP1 CALU MPDU1 MGAT1 IL6ST UBAC2 KDELR2 NUMA1 CERS2 OGT PRSS23 ANKH REEP3 TAF1D TMEM41B SLC50A1 GUSB CES2 TM2D3 SF3B3 TMEM63A CD47 HTT ENTPD6
0.00227901542662604	11	87	3.95370764549138	MOOTHA VOXPHOS	http://www.gsea-msigdb.org/gsea/msigdb/cards/MOOTHA_VOXPHOS	UQCRC1 SDHA COX7A2 NDUFS7 SDHB UQCR11 COX4I1 UQCRC2 ATP5PF BCL2L1 CNOT7
0.0027443395287817	31	469	2.06690240742203	KIM WT1 TARGETS DN	http://www.gsea-msigdb.org/gsea/msigdb/cards/KIM_WT1_TARGETS_DN	DERA USP33 PAPOLA TECR NBN DNAJB6 GMNN BRD8 ACAP2 RCOR3 PHF3 TRIM25 BAZ2B PLA2G12A UBE2G1 RABGGTB HADH KANSL2 SEC24D PIGF NMT2 TPRA1 POP5 BCL2L1 POLD4 SHMT2 TM2D3 SRSF10 LAGE3 LGR4 ZBED5
0.00275930142196728	11	89	3.86486028267135	SEIDEN ONCOGENESIS BY MET	http://www.gsea-msigdb.org/gsea/msigdb/cards/SEIDEN_ONCOGENESIS_BY_MET	TRAM1 PAPOLA SUB1 HAT1 TMEM123 NSA2 TAF1D CERS6 SRP72 IFITM1 ZBED5
0.00287158886453237	42	717	1.83172914119761	CREIGHTON ENDOCRINE THERAPY RESISTANCE 3	http://www.gsea-msigdb.org/gsea/msigdb/cards/CREIGHTON_ENDOCRINE_THERAPY_RESISTANCE_3	CP IDI1 TRAM1 SAR1A PGM1 CDC14B GNAS RFFL CYP3A5 IL1R1 UXS1 EPAS1 DHCR24 GBP3 ELL2 NR2C1 SCPEP1 CAT KLHL7 ATPAF1 CD164 GCC2 KDELR2 BIN1 FAM13A GALNT1 NPC1 SELENBP1 YIPF5 ADD3 TMEM123 SLC25A27 VOPP1 AUTS2 RCAN1 GNL3 CENPV ETFDH TVP23B IDH2 TMPRSS2 LGR4
0.00292616395681997	30	450	2.08468221307727	SENESE HDAC1 TARGETS UP	http://www.gsea-msigdb.org/gsea/msigdb/cards/SENESE_HDAC1_TARGETS_UP	CDC27 PTBP1 CTNNA1 SEC61A1 ATP11A MAST4 TFRC FUS PAPOLA SNAP23 TFAM TNFRSF10B ZNF644 CNOT1 PTPN12 GCH1 IL6ST G3BP2 NFKBIZ PLIN2 TWF1 IL6R REEP3 TPP1 SETD5 BCL2L1 CERS6 GLRX WDR6 MAOA
0.00292616395681997	17	190	2.79786297018266	KARLSSON TGFB1 TARGETS DN	http://www.gsea-msigdb.org/gsea/msigdb/cards/KARLSSON_TGFB1_TARGETS_DN	KMT2E CTSA TECR TNRC6B TPI1 BBX CCNI ATP6V1F SHROOM3 WARS1 ALAD ADD3 TBC1D2B ACAA2 ZFP36L1 ZNF395 MAOA
0.002943502125111	26	366	2.22138268606595	RHEIN ALL GLUCOCORTICOID THERAPY DN	http://www.gsea-msigdb.org/gsea/msigdb/cards/RHEIN_ALL_GLUCOCORTICOID_THERAPY_DN	GGCT PGK1 TMEM97 TPI1 LDHB GMNN NEK4 SET CAT KDELR2 KCTD3 OLA1 HADH ESD UQCRC2 ATP5PF RCAN1 RBBP4 INTS8 TMEM135 ACAA2 CNBP TUFM IDH2 SHMT2 CALM1
0.00317585515957345	15	156	3.00675319193838	RUIZ TNC TARGETS UP	http://www.gsea-msigdb.org/gsea/msigdb/cards/RUIZ_TNC_TARGETS_UP	CTSA TRO IL1R1 CAT BAZ2B RAB17 NUMA1 SELENBP1 UBXN4 PDCD4 HPGD TPP1 TBL1XR1 COL18A1 ITSN1
0.00324277571092101	35	563	1.94397542072037	PARENT MTOR SIGNALING UP	http://www.gsea-msigdb.org/gsea/msigdb/cards/PARENT_MTOR_SIGNALING_UP	SPAG9 PTBP1 PIAS1 CP TNFRSF1A SDHA GNAS TNRC6B SGSM3 IDH3B TRADD WDR48 PECR IL1R1 PHF3 ABCD4 DLST TSFM LRP1 BIN1 FAM13A ENPEP THNSL2 ALAD GLUD1 PDCD4 EEF2 DHCR7 GLRX EXOC3 SHMT2 WWOX CYP4F12 KLHL9 SUPT4H1
0.003370802505168	19	230	2.58319317707401	MARTORIATI MDM4 TARGETS FETAL LIVER UP	http://www.gsea-msigdb.org/gsea/msigdb/cards/MARTORIATI_MDM4_TARGETS_FETAL_LIVER_UP	KMT2E PGM1 CDC34 CEP170B PGK1 CAV1 ZBTB16 CCNC COX7A2 COMMD2 RAP2A WDR36 TIMM8B PIGF USF1 NUDT5 SRRM2 ANKRD37 LAGE3
0.00344338162565801	10	77	4.06106924625443	MALONEY RESPONSE TO 17AAG DN	http://www.gsea-msigdb.org/gsea/msigdb/cards/MALONEY_RESPONSE_TO_17AAG_DN	VDAC3 XRCC5 PDCD5 PTGES3 TPI1 SUB1 SMAD5 HAT1 GTF2A2 RPS8
0.00391146019820013	18	214	2.63020653051806	LOCKWOOD AMPLIFIED IN LUNG CANCER	http://www.gsea-msigdb.org/gsea/msigdb/cards/LOCKWOOD_AMPLIFIED_IN_LUNG_CANCER	TFRC SDHA CAT TSFM ARHGEF11 NUMA1 CERS2 TPM3 ATP6V1C1 SHC1 DVL3 FASTK ZNF3 MFN1 DHCR7 POLD4 CALM1 DPP3
0.00394655069625259	32	503	1.98935877192265	MARTORIATI MDM4 TARGETS FETAL LIVER DN	http://www.gsea-msigdb.org/gsea/msigdb/cards/MARTORIATI_MDM4_TARGETS_FETAL_LIVER_DN	CDC27 SNX1 TFRC PAPOLA HNRNPH3 DDX17 MTMR4 BRD8 SFPQ RCOR3 ELL2 SAFB2 ARL8B PPHLN1 IL6ST FADS2 UBAP2 SHROOM3 UBXN4 ADD3 ITIH2 PPP4R1 SHC1 ALB TBC1D2B MAPK1IP1L CDH2 FGG FKRP TMPRSS2 MDM4 CNOT7
0.00402674291262791	16	178	2.81080747830644	CHIANG LIVER CANCER SUBCLASS PROLIFERATION DN	http://www.gsea-msigdb.org/gsea/msigdb/cards/CHIANG_LIVER_CANCER_SUBCLASS_PROLIFERATION_DN	HSD17B6 CDC14B LONP2 APOA5 ACADL CAT HADH NR1I3 SELENBP1 CLDN14 HAAO CMBL ETFDH CES2 COL18A1 OGDHL
0.00402674291262791	31	482	2.0111560769314	PILON KLF1 TARGETS UP	http://www.gsea-msigdb.org/gsea/msigdb/cards/PILON_KLF1_TARGETS_UP	CIAPIN1 MLXIPL FECH ACTB NSFL1C CCNC HSPA9 ELL2 MASP1 CRB3 SNX14 OLA1 GC MPZL2 ITIH2 ANKH VOPP1 PCSK7 FSTL1 ALB WDR43 SLBP IGF2 SDC2 CDH2 FGG F2 GINS3 COL18A1 PTAR1 ITSN1
0.00441224454933375	23	315	2.28322337622749	DACOSTA UV RESPONSE VIA ERCC3 UP	http://www.gsea-msigdb.org/gsea/msigdb/cards/DACOSTA_UV_RESPONSE_VIA_ERCC3_UP	UQCRC1 CDC34 TFAM TP53I3 NDUFS7 TRIM25 TUBA4A ATP6V1F MPDU1 MGAT1 GCH1 PRPF4 IL11RA TUBB2A CREBZF GLUD1 NDUFV1 MAT2A SMPDL3A OAZ2 IDH2 SHMT2 PSMB10
0.00443835239263722	12	111	3.38056575093612	HAHTOLA MYCOSIS FUNGOIDES CD4 DN	http://www.gsea-msigdb.org/gsea/msigdb/cards/HAHTOLA_MYCOSIS_FUNGOIDES_CD4_DN	SNX1 RNF4 RCN2 IL6ST UBAP2 OLA1 ADD3 TMEM123 SNAPC5 SRP72 CALM1 ZBED5
0.00443835239263722	8	52	4.8108051071014	KENNY CTNNB1 TARGETS DN	http://www.gsea-msigdb.org/gsea/msigdb/cards/KENNY_CTNNB1_TARGETS_DN	SDHA ITGB5 TNPO1 IL6ST PLAA OLA1 NCOR1 IGF2
0.00443835239263722	52	975	1.66774577046182	MARSON BOUND BY FOXP3 STIMULATED	http://www.gsea-msigdb.org/gsea/msigdb/cards/MARSON_BOUND_BY_FOXP3_STIMULATED	CDC27 SPAG9 DGKA STX7 TNPO1 APLP2 ADD1 NSFL1C GTPBP1 SUN2 PGK1 EEA1 TRADD KPNB1 NRBP1 CCNI TNFRSF10B KIAA1191 TNFSF14 SRPK2 NT5E COG3 NUMA1 SDCBP KANSL2 BNIP2 GTF2A2 NPC1 CERS2 C1orf43 UBXN4 CISD2 OGT PLIN2 PPP4R1 DYRK1A USF1 SHC1 REEP3 LIPC STAT6 POP5 SRRM2 SETD5 POLD4 SUGCT RHOG TBL1XR1 WDR6 ZFP36L1 ERI2 CD47
0.00443835239263722	48	878	1.70953438885608	LEE BMP2 TARGETS DN	http://www.gsea-msigdb.org/gsea/msigdb/cards/LEE_BMP2_TARGETS_DN	CIAPIN1 LUC7L RETSAT RNF4 WDR3 IDI1 EIF2B3 TFRC DIS3 ERGIC2 SMCHD1 PGK1 EIF3J GTPBP10 KPNB1 TMEM97 FOXRED1 KRR1 GMNN HSPA9 IL1R1 NOL10 SFPQ HAT1 GCH1 WDR74 WDR36 NT5E SLC41A2 PLAA TARS2 SHQ1 PDGFC RPL7L1 FRA10AC1 LARP1 CCNYL1 PSMD6 WDR43 GNL3 NUDT5 TAF1D MAT2A SHMT2 SECISBP2 SRSF10 SF3B3 PSMD12
0.00453590011352488	14	145	3.01919492928433	WAKABAYASHI ADIPOGENESIS PPARG RXRA BOUND WITH H4K20ME1 MARK	http://www.gsea-msigdb.org/gsea/msigdb/cards/WAKABAYASHI_ADIPOGENESIS_PPARG_RXRA_BOUND_WITH_H4K20ME1_MARK	LONP2 EFR3A IMMT FADS2 NMT1 FAM13A G3BP2 HADH GUCD1 ALAD ATP5PF SFXN1 ACAA2 PNPLA2
0.00467708352962432	44	786	1.75049651479771	WEI MYCN TARGETS WITH E BOX	http://www.gsea-msigdb.org/gsea/msigdb/cards/WEI_MYCN_TARGETS_WITH_E_BOX	GGCT IDI1 BCL3 EIF2B3 TFRC ERGIC2 PAPOLA TMEM38B PGK1 POP4 GTPBP10 TFAM KPNB1 TMEM97 GMNN TTL TXNDC9 UXS1 SFPQ SLC35B1 SYMPK HAT1 ACLY NMT1 RABGGTB KANSL2 TPM3 CISD2 ATP6V1C1 CALM3 MRPS18C WDR43 HPGD NUDT5 CENPV PGM2 CERS6 TMEM70 CALR CMC1 PSMD12 SVIP CALM1 CNOT7
0.00467708352962432	22	297	2.31631357008586	WEST ADRENOCORTICAL TUMOR UP	http://www.gsea-msigdb.org/gsea/msigdb/cards/WEST_ADRENOCORTICAL_TUMOR_UP	ACSM3 VPS41 NADK NR1H4 TNPO1 DNAJB6 UBE2S TMEM97 GMNN NNT TXNDC9 ACLY CD164 TUBB2A TWF1 CEBPG FGFR4 TMEM41B IGF2 UBE2V2 DHCR7 DPP3
0.00467708352962432	12	112	3.35038212815991	HOSHIDA LIVER CANCER SURVIVAL DN	http://www.gsea-msigdb.org/gsea/msigdb/cards/HOSHIDA_LIVER_CANCER_SURVIVAL_DN	ACSM3 VPS41 C8B GCKR PON3 TMEM97 NAAA SELENBP1 HAAO LIPC ANKRD46 ADH5
0.00470452766419427	14	146	2.99851551196046	WEI MIR34A TARGETS	http://www.gsea-msigdb.org/gsea/msigdb/cards/WEI_MIR34A_TARGETS	SAR1A DDX17 AAGAB NOL10 PROX1 ATPAF1 SMAD4 RCAN1 MAPK1IP1L GINS3 ZNF395 CD47 MDM4 LGR4
0.00470452766419427	14	146	2.99851551196046	GOLDRATH HOMEOSTATIC PROLIFERATION	http://www.gsea-msigdb.org/gsea/msigdb/cards/GOLDRATH_HOMEOSTATIC_PROLIFERATION	ATP11A RAB18 EIF3J PTGES3 SFPQ SET MRPS25 YIPF5 ATP5PF VOPP1 CMBL SFXN1 TAF1D LAGE3
0.00485137967670886	5	19	8.22900873583135	BIOCARTA ERAD PATHWAY	http://www.gsea-msigdb.org/gsea/msigdb/cards/BIOCARTA_ERAD_PATHWAY	SEC61A1 GANAB UBE2I MAN2C1 MAN2A2
0.00485629594211572	32	512	1.95438957475994	ENK UV RESPONSE EPIDERMIS DN	http://www.gsea-msigdb.org/gsea/msigdb/cards/ENK_UV_RESPONSE_EPIDERMIS_DN	VPS41 SPAG9 RNASET2 RNF4 BCL3 TFRC TECR DNAJB6 ZBTB16 DHCR24 ELL2 TNFRSF10B SCPEP1 SLC2A4RG CEMIP2 MED4 PDGFC PLIN2 ALAD MPZL2 PDCD4 PRSS23 RCAN1 IL6R HPGD MAT2A GUSB GATM GLRX CYP4F12 SPTAN1 MTCP1
0.00491678231465964	20	259	2.41468982209723	LU AGING BRAIN UP	http://www.gsea-msigdb.org/gsea/msigdb/cards/LU_AGING_BRAIN_UP	HSD17B6 SNAP23 HNRNPH3 CLASRP CAV1 PHF3 GIPC1 BAZ2B NPC1 ADIRF ADD3 TWF1 TMEM123 PLXNB1 ACAA2 SDC2 GATM LITAF MAOA HP
0.00496590991803402	16	183	2.73400945977348	LEE LIVER CANCER SURVIVAL UP	http://www.gsea-msigdb.org/gsea/msigdb/cards/LEE_LIVER_CANCER_SURVIVAL_UP	MLXIPL HSD17B6 APOA5 SLC6A12 ITPR2 RDH5 SELENBP1 TRIM55 DPYS AMFR IL6R PAH CES3 CES2 TSKU OGDHL
0.00497985689970576	27	404	2.08984231756509	LIM MAMMARY STEM CELL DN	http://www.gsea-msigdb.org/gsea/msigdb/cards/LIM_MAMMARY_STEM_CELL_DN	TRAPPC6A DERA TRAM1 BCL3 POLB TSG101 GABRP SGSM3 COBL DHCR24 GIPC1 CRB3 SNX14 GCC2 PPA2 THNSL2 ALAD ADD3 AP3S2 SFXN1 TPP1 TMEM135 STAT6 DHCR7 TMPRSS2 CMC1 NHLRC3
0.00501075595412852	10	82	3.81344307270233	ZHU CMV 24 HR UP	http://www.gsea-msigdb.org/gsea/msigdb/cards/ZHU_CMV_24_HR_UP	SAR1A UBE2S TUBA4A GCH1 TRIM22 TUBB2A ATP6V1C1 MX1 PSMD6 IFITM1
0.0050676567795689	45	815	1.72657729303946	BUYTAERT PHOTODYNAMIC THERAPY STRESS UP	http://www.gsea-msigdb.org/gsea/msigdb/cards/BUYTAERT_PHOTODYNAMIC_THERAPY_STRESS_UP	GCLC LUC7L SPAG9 PKD1 UBR2 CTNS SNAP23 DNAJB6 LAMTOR3 WDR48 SFPQ PHF3 MXI1 TRIM25 ZC3H7A BAZ2B ZSCAN5A ARL8B DMTF1 TUBB2A RABGGTB SECISBP2L FAM13A NPC1 SMAD4 PLIN2 PDCD4 SEC24D CEBPG GABPA ATP6V1C1 AP3S2 RCAN1 CLDN14 SIK3 IL6R SPSB3 HPGD GOLGA2 SETD5 NPIPB3 TVP23B NR1D2 ZNF395 TSC22D2
0.00520878096055547	11	98	3.50992413426276	TAKAO RESPONSE TO UVB RADIATION DN	http://www.gsea-msigdb.org/gsea/msigdb/cards/TAKAO_RESPONSE_TO_UVB_RADIATION_DN	VRK2 RNF4 TNFRSF1A MKNK1 DHCR24 CCNI CD164 ESD PSEN2 PLIN2 ACAA2
0.00528919543134773	26	385	2.1117560080523	BERENJENO TRANSFORMED BY RHOA DN	http://www.gsea-msigdb.org/gsea/msigdb/cards/BERENJENO_TRANSFORMED_BY_RHOA_DN	KMT2E VPS41 CTSA ACTB APLP2 DHRS7 CD276 DECR1 CAV1 ITPR2 IL6ST IL11RA MIEN1 PDCD4 SHC1 TPP1 ZNF32 LAMB2 DHCR7 PTPRM TBL1XR1 WDR6 NRBP2 MAOA CD47 SPTAN1
0.00528919543134773	9	68	4.13870733478577	VILLANUEVA LIVER CANCER KRT19 DN	http://www.gsea-msigdb.org/gsea/msigdb/cards/VILLANUEVA_LIVER_CANCER_KRT19_DN	GCLC RETSAT APOA5 NDUFS7 LRP1 UQCR11 TPGS1 NR1I3 SUGCT
0.00547054867183493	12	115	3.26298085525139	HOSHIDA LIVER CANCER SUBCLASS S2	http://www.gsea-msigdb.org/gsea/msigdb/cards/HOSHIDA_LIVER_CANCER_SUBCLASS_S2	IDI1 SUMO1 PHF3 NR2C1 NT5E GLUD1 ADD3 ITIH2 EIF4A2 FGFR4 PLXNB1 IGF2
0.00585274645048609	12	116	3.2348517099475	LINDGREN BLADDER CANCER WITH LOH IN CHR9Q	http://www.gsea-msigdb.org/gsea/msigdb/cards/LINDGREN_BLADDER_CANCER_WITH_LOH_IN_CHR9Q	SET PPP6C ITPR2 CDK9 STX17 PRPF4 SLC35A5 ANKH TDRP SECISBP2 VPS13A KLHL9
0.00585274645048609	5	20	7.81755829903978	ABRAHAM ALPC VS MULTIPLE MYELOMA DN	http://www.gsea-msigdb.org/gsea/msigdb/cards/ABRAHAM_ALPC_VS_MULTIPLE_MYELOMA_DN	XRCC5 IL6ST CDK9 PSEN2 CD47
0.00588696348754577	49	919	1.66729208554058	KRIGE RESPONSE TO TOSEDOSTAT 6HR UP	http://www.gsea-msigdb.org/gsea/msigdb/cards/KRIGE_RESPONSE_TO_TOSEDOSTAT_6HR_UP	TRAPPC6A PKD1 BCL3 ERGIC2 TNRC6B CCNB1IP1 SPG11 PDCD5 PLEKHA1 LIN7A ZNF451 NOL10 GBP3 TNFRSF10B ITPR2 BAZ2B RAP2A MRPS25 WDR74 SECISBP2L WARS1 RRNAD1 OGT PLIN2 FRA10AC1 EIF3M PDCD4 SEC24D CCDC50 TMEM87B VPS8 TM2D1 WDR43 FAM204A TMEM135 AKTIP GOLGA2 ACAA2 STIM1 PCMTD1 NPIPB3 NR1D2 SHMT2 NHLRC3 HTT CCDC69 MDM4 CNOT7 TMEM170B
0.00634499157953147	23	327	2.19943536242098	FARMER BREAST CANCER APOCRINE VS LUMINAL	http://www.gsea-msigdb.org/gsea/msigdb/cards/FARMER_BREAST_CANCER_APOCRINE_VS_LUMINAL	APLP2 ERGIC2 ECHDC1 SEC23B PGK1 KPNB1 DHCR24 TUBA4A IL6ST ZDHHC4 VEZF1 NAAA GFRA1 U2SURP ACAA2 LAMB2 SMPDL3A DHCR7 IDH2 TMPRSS2 SERPINA5 MAOA UGT2B11
0.00656126826917849	12	118	3.18002371486364	KOKKINAKIS METHIONINE DEPRIVATION 96HR UP	http://www.gsea-msigdb.org/gsea/msigdb/cards/KOKKINAKIS_METHIONINE_DEPRIVATION_96HR_UP	IDI1 POLB CAV1 SMAD5 IL1R1 TNFRSF10B IL6ST SMAD4 SHC1 DVL3 LITAF SPTAN1
0.00656126826917849	13	135	3.01120764111162	CHIARADONNA NEOPLASTIC TRANSFORMATION KRAS DN	http://www.gsea-msigdb.org/gsea/msigdb/cards/CHIARADONNA_NEOPLASTIC_TRANSFORMATION_KRAS_DN	ATP11A ITGB5 DHRS7 IL6ST NMT1 TUBB2A SHROOM3 PRSS23 FSTL1 LAMB2 CES2 NRBP2 SPTAN1
0.00656126826917849	12	118	3.18002371486364	OUELLET OVARIAN CANCER INVASIVE VS LMP UP	http://www.gsea-msigdb.org/gsea/msigdb/cards/OUELLET_OVARIAN_CANCER_INVASIVE_VS_LMP_UP	CTNNA1 GNAS SUMO1 SRSF4 SDHB SLC35B1 EFR3A KDELR2 SDCBP UBXN4 UBE2V2 CD47
0.00656126826917849	23	328	2.19272976680384	FARMER BREAST CANCER BASAL VS LULMINAL	http://www.gsea-msigdb.org/gsea/msigdb/cards/FARMER_BREAST_CANCER_BASAL_VS_LULMINAL	RETSAT NFE2L3 ITGB5 GABRP DHRS7 LONP2 LDHB CCNC FBXL5 KLHL7 IL6ST VEZF1 PLIN2 ADIRF MPZL2 GFRA1 TMEM123 CEBPG APBB2 U2SURP TMEM135 CERS6 SERPINA5
0.00656126826917849	20	267	2.34233956525537	CAIRO HEPATOBLASTOMA DN	http://www.gsea-msigdb.org/gsea/msigdb/cards/CAIRO_HEPATOBLASTOMA_DN	C8B HSD17B6 LONP2 CYP3A5 NNT ACADL SDHB ANO1 GCH1 NR1I3 HAAO HPGD CYP2C19 ACAA2 ETFDH TSKU TMPRSS2 ZGPAT OGDHL HP
0.00685514828189111	43	782	1.71946295068394	FORTSCHEGGER PHF8 TARGETS DN	http://www.gsea-msigdb.org/gsea/msigdb/cards/FORTSCHEGGER_PHF8_TARGETS_DN	NFE2L3 ATP11A ANKRD13A CAV1 DNAJB6 GBP3 ELL2 ARL1 RAP2A PTPN12 CEMIP2 NT5E TMBIM1 SDCBP RAP1GDS1 PRSS23 PIGF AP3S2 FSTL1 MAPK1IP1L PGM2 BCL2L1 TVP23B LAMB2 GLRX ZHX3 VSIG10 TBL1XR1 ELMOD2 OAZ2 NRBP2 ANKFY1 NF2 SF3B3 MAOA CD47 SLC25A29 VPS13A KLHL9 CALM1 INF2 SUPT4H1 ZBED5
0.0073416966515453	21	290	2.26439619696325	GRADE COLON AND RECTAL CANCER UP	http://www.gsea-msigdb.org/gsea/msigdb/cards/GRADE_COLON_AND_RECTAL_CANCER_UP	GCLC DGAT2 ITGB5 CSTF1 GTPBP10 TMEM97 TPI1 LDHB HSPA9 SUB1 SET GTF3A ECD UBR4 PTPN12 PSMA1 WDR74 OLA1 CNBP SRP72 IFITM1
0.00735731335798708	6	32	5.86316872427984	DORSAM HOXA9 TARGETS DN	http://www.gsea-msigdb.org/gsea/msigdb/cards/DORSAM_HOXA9_TARGETS_DN	RBBP6 SDCBP IGF2 GLRX SRP72 MAN2A2
0.00735731335798708	6	32	5.86316872427984	BURTON ADIPOGENESIS 12	http://www.gsea-msigdb.org/gsea/msigdb/cards/BURTON_ADIPOGENESIS_12	ZNF638 FAM76B SRPK2 TMEM68 UBE2V2 SRSF10
0.00735731335798708	6	32	5.86316872427984	FARDIN HYPOXIA 11	http://www.gsea-msigdb.org/gsea/msigdb/cards/FARDIN_HYPOXIA_11	PGM1 PGK1 TPI1 MXI1 ANKRD37 ZNF395
0.00759050772237961	67	1385	1.51271164198026	PUJANA ATM PCC NETWORK	http://www.gsea-msigdb.org/gsea/msigdb/cards/PUJANA_ATM_PCC_NETWORK	CIAPIN1 UBR2 ATP11A PABPC1 FUS PAPOLA SNAP23 IDH3B SMCHD1 PGK1 UBFD1 NBN CLASRP STX10 POP4 TFAM UBE2S RPL19 LDHB HSPA9 ACAP2 SUMO1 SFPQ RCN2 PHF3 SET DLST MRPS14 NR2C1 GTF3A RBBP6 ECD TSFM SNRNP27 CNOT1 HAT1 GCH1 TRIM22 IMMT UBE2G1 MBD2 TRA2B PRPF4 CREBZF BNIP2 OGT EIF3H EIF3M TMEM123 RBBP4 WDR43 SLBP NSA2 POP5 MAT2A CNBP MFN1 LARP7 SRP72 POLD4 POLE SHMT2 SRSF10 CD47 RPL23A MTCP1 CDK11B
0.00795086868168099	20	272	2.29928185265876	MARTINEZ RESPONSE TO TRABECTEDIN DN	http://www.gsea-msigdb.org/gsea/msigdb/cards/MARTINEZ_RESPONSE_TO_TRABECTEDIN_DN	CDC27 XRCC5 DIS3 NBN MTMR4 PTGES3 SRSF4 TSFM RBM17 CCNH SRPK2 GCC2 RABGGTB OGT CPSF7 SRRM2 MAT2A BCL2L1 GLRX TBL1XR1
0.00800724115891008	9	73	3.85523422966345	DER IFN ALPHA RESPONSE UP	http://www.gsea-msigdb.org/gsea/msigdb/cards/DER_IFN_ALPHA_RESPONSE_UP	DDX17 TRIM22 CD164 SDCBP SMAD4 MX1 RBBP4 IFITM1 PSMB10
0.00800724115891008	9	73	3.85523422966345	CROMER METASTASIS UP	http://www.gsea-msigdb.org/gsea/msigdb/cards/CROMER_METASTASIS_UP	GANAB SPG11 ZFC3H1 FADS2 CD164 UBXN4 TMEM123 DYRK1A TMEM63A
0.00801881566660725	7	45	4.86425849718031	LEE CALORIE RESTRICTION MUSCLE DN	http://www.gsea-msigdb.org/gsea/msigdb/cards/LEE_CALORIE_RESTRICTION_MUSCLE_DN	POLB CYP3A5 KPNB1 H3-3B G3BP2 DYRK1A DDB1
0.00807048582155674	22	314	2.19090805832962	HORIUCHI WTAP TARGETS DN	http://www.gsea-msigdb.org/gsea/msigdb/cards/HORIUCHI_WTAP_TARGETS_DN	CDC27 FECH PAPOLA PGK1 UBE2S KPNB1 TMEM97 LDHB CCNC GMNN SMAD5 CAT SNRNP27 BNIP2 TWF1 NMT2 TMEM123 TPP1 CDH2 ZDHHC20 ANKRD46 C1D
0.0081353933208973	52	1011	1.60836016439196	NUYTTEN EZH2 TARGETS DN	http://www.gsea-msigdb.org/gsea/msigdb/cards/NUYTTEN_EZH2_TARGETS_DN	PTBP1 HSD17B6 IDI1 TFRC CDC14B ADD1 KLHL42 ERGIC2 PAPOLA SNAP23 UBE2I UBFD1 EIF3J POP4 TFAM UBE2S MTMR4 TMEM97 GMNN BRD8 EPAS1 SET ARL1 ZNF644 ATPAF1 CNOT1 RAP2A SLC2A4RG ICE2 KCTD3 RABGGTB GUCD1 C1orf43 YIPF5 IDNK ADD3 RPS3 ATP6V1C1 LARP1 PSD3 PPP1R35 REEP3 FAM204A POP5 CERS6 SNAPC5 VSIG10 TBL1XR1 CMC1 LAGE3 C1D KLHL9
0.00880986492295083	12	123	3.05075445816187	MCBRYAN PUBERTAL BREAST 5 6WK DN	http://www.gsea-msigdb.org/gsea/msigdb/cards/MCBRYAN_PUBERTAL_BREAST_5_6WK_DN	SEC61A1 FUS SFPQ GBP3 ACLY IL6ST SRPK2 SECISBP2L OGT IL6R RBBP4 FGG
0.00880986492295083	16	196	2.55267209764564	GRUETZMANN PANCREATIC CANCER DN	http://www.gsea-msigdb.org/gsea/msigdb/cards/GRUETZMANN_PANCREATIC_CANCER_DN	ACSM3 MKNK1 PABPC4 CRYZ MXI1 IL6ST SMAD4 PSEN2 EEF2 MAT2A ZNF32 GATM SMPDL3A SERPINA5 MAOA HTT
0.00880986492295083	11	106	3.24502419960142	DAZARD RESPONSE TO UV SCC UP	http://www.gsea-msigdb.org/gsea/msigdb/cards/DAZARD_RESPONSE_TO_UV_SCC_UP	PAPOLA PGK1 PTGES3 CCNC NEK4 RCN2 UQCRC2 TWF1 RBBP4 TM2D1 SRSF10
0.00887472076842109	13	141	2.88307114574517	PROVENZANI METASTASIS DN	http://www.gsea-msigdb.org/gsea/msigdb/cards/PROVENZANI_METASTASIS_DN	TRAPPC6A CTNNA1 NFE2L3 CLPTM1 EPAS1 SLC2A4RG RBM42 ANO1 NOTCH2 KDELR2 TUBB2A RAP1GDS1 PDGFC
0.00887472076842109	25	381	2.05185257192645	WANG SMARCE1 TARGETS DN	http://www.gsea-msigdb.org/gsea/msigdb/cards/WANG_SMARCE1_TARGETS_DN	HCCS MAEA PDCD5 CAV1 TPD52L1 HSPA9 SDHB CAT FADS2 NT5E PPA2 HADH GTF2A2 FIP1L1 PRSS23 NMT2 MX1 APBB2 GNL3 SLBP SFXN1 CENPV UBE2V2 NPIPB3 SACM1L
0.00887472076842109	22	317	2.17017391266719	GRESHOCK CANCER COPY NUMBER UP	http://www.gsea-msigdb.org/gsea/msigdb/cards/GRESHOCK_CANCER_COPY_NUMBER_UP	BCL3 TFRC GNAS FUS CCNB1IP1 NBN ZBTB16 TTL SFPQ SDHB SET NUMA1 RAP1GDS1 SMAD4 TPM3 FIP1L1 FLCN EIF4A2 PCSK7 CNBP TMPRSS2 NF2
0.00887472076842109	14	159	2.75335386632848	SERVITJA LIVER HNF1A TARGETS DN	http://www.gsea-msigdb.org/gsea/msigdb/cards/SERVITJA_LIVER_HNF1A_TARGETS_DN	NR1H4 C8B TRAM1 UBTF LIN7A SLCO1B3 IL1R1 SLC41A2 PDGFC CLDN14 FGFR4 PAH CES3 NRBP2
0.00907371632602466	33	561	1.83942548212701	CHICAS RB1 TARGETS SENESCENT	http://www.gsea-msigdb.org/gsea/msigdb/cards/CHICAS_RB1_TARGETS_SENESCENT	DERA RNASET2 VRK2 MRI1 DGAT2 CCNB1IP1 GTPBP10 CYP3A5 KPNB1 TMEM97 GMNN SMAD5 BBX GBP3 KLHL7 SLC2A4RG HAT1 GCH1 IL6ST HADH NFKBIZ CISD2 ADD3 RBBP4 SLBP CENPV IGF2 SRRM2 GUSB CERS6 IDH2 IFITM1 SESTD1
0.00909944549509579	11	107	3.21469687063318	ZHU CMV ALL UP	http://www.gsea-msigdb.org/gsea/msigdb/cards/ZHU_CMV_ALL_UP	SAR1A UBE2S TUBA4A GCH1 TRIM22 TUBB2A WARS1 ATP6V1C1 MX1 PSMD6 IFITM1
0.00909944549509579	12	124	3.0261515996283	ZHONG SECRETOME OF LUNG CANCER AND FIBROBLAST	http://www.gsea-msigdb.org/gsea/msigdb/cards/ZHONG_SECRETOME_OF_LUNG_CANCER_AND_FIBROBLAST	CP ACTB PSMB5 PGK1 TPI1 SET DNPEP PSMA1 ITIH2 EEF2 CALR COL18A1
0.00934854423148553	26	405	2.00747176074108	REN ALVEOLAR RHABDOMYOSARCOMA DN	http://www.gsea-msigdb.org/gsea/msigdb/cards/REN_ALVEOLAR_RHABDOMYOSARCOMA_DN	SPAG9 TNFRSF1A ACADVL FNDC3B STX7 APLP2 SNAP23 CAV1 EPAS1 ELL2 SCPEP1 CAT LRP1 CALU NT5E GALNT1 SH3BGRL3 PDGFC YIPF5 SEC24D VOPP1 FSTL1 TPP1 STAT6 TVP23B GLRX
0.00974631712801318	14	161	2.71915071270949	YAMAZAKI TCEB3 TARGETS UP	http://www.gsea-msigdb.org/gsea/msigdb/cards/YAMAZAKI_TCEB3_TARGETS_UP	GNAS GANAB CCNC EPAS1 ZNF644 CALU KDELR2 ENPEP WARS1 MPZL2 AMFR CYB561A3 PTPRM CALM1
0.01011434857178	17	219	2.42736970015847	AMUNDSON RESPONSE TO ARSENITE	http://www.gsea-msigdb.org/gsea/msigdb/cards/AMUNDSON_RESPONSE_TO_ARSENITE	CTSA BCL3 DNAJB6 LAMTOR3 HSPA9 ACAP2 TNFRSF10B IL6ST SRPK2 WARS1 OGT PLIN2 CEBPG ATP6V1C1 DYRK1A TPP1 STAT6
0.0103013426298768	20	280	2.23358808543994	SHETH LIVER CANCER VS TXNIP LOSS PAM4	http://www.gsea-msigdb.org/gsea/msigdb/cards/SHETH_LIVER_CANCER_VS_TXNIP_LOSS_PAM4	NR1H4 ATP11A SLC6A12 PECR MASP1 GFER SAFB2 GCH1 ENPEP NR1I3 NAT8 DPYS HAAO PCOLCE2 HPGD SHROOM1 MFN1 CES3 SUGCT TMEM63A
0.0103644227913234	15	181	2.59145578973694	YAO TEMPORAL RESPONSE TO PROGESTERONE CLUSTER 17	http://www.gsea-msigdb.org/gsea/msigdb/cards/YAO_TEMPORAL_RESPONSE_TO_PROGESTERONE_CLUSTER_17	TRAM1 ACTB VDAC3 XRCC5 UBE2S SDHB SET MRPS14 DDX54 YIPF5 CMBL TPP1 EXOC7 CALM1 DPP3
0.0105887274678778	23	344	2.09074233578971	OISHI CHOLANGIOMA STEM CELL LIKE UP	http://www.gsea-msigdb.org/gsea/msigdb/cards/OISHI_CHOLANGIOMA_STEM_CELL_LIKE_UP	SLC30A9 WDR3 CSTF1 ZNF451 GMNN NNT CRYZ RCOR3 PROX1 MRPS14 ECD FXR2 SRPK2 KCTD3 IL11RA UBAP2 TMCO1 CERS2 PSEN2 FGFR4 ZHX3 NF2 MDM4
0.0106309897528185	30	499	1.87997393964884	BONOME OVARIAN CANCER SURVIVAL SUBOPTIMAL DEBULKING	http://www.gsea-msigdb.org/gsea/msigdb/cards/BONOME_OVARIAN_CANCER_SURVIVAL_SUBOPTIMAL_DEBULKING	NADK EPN1 TNPO1 LRRFIP2 SBF1 PDCD5 CAV1 TFAM ZBTB16 FBXL5 RAP2A IL6ST CCNH NT5E CD164 G3BP2 MAPK8IP3 NMT2 ATP6V1C1 PSD3 TM2D1 IGF2 ATXN2L SDC2 GATM EXOC7 MAOA CCDC69 SIPA1 CDK11B
0.0106559012031432	8	62	4.0348687995044	ZHONG SECRETOME OF LUNG CANCER AND ENDOTHELIUM	http://www.gsea-msigdb.org/gsea/msigdb/cards/ZHONG_SECRETOME_OF_LUNG_CANCER_AND_ENDOTHELIUM	CP CTSA ACTB TPI1 ALAD ALB EEF2 COL18A1
0.0107182053172524	18	241	2.33553608933969	SENESE HDAC1 AND HDAC2 TARGETS UP	http://www.gsea-msigdb.org/gsea/msigdb/cards/SENESE_HDAC1_AND_HDAC2_TARGETS_UP	PTBP1 CTNNA1 SEC61A1 TFRC PAPOLA SNAP23 TFAM TNFRSF10B PTPN12 GCH1 IL6ST NFKBIZ TWF1 IL6R REEP3 BCL2L1 WDR6 MAOA
0.0107182053172524	13	145	2.80353814862116	BASSO B LYMPHOCYTE NETWORK	http://www.gsea-msigdb.org/gsea/msigdb/cards/BASSO_B_LYMPHOCYTE_NETWORK	CTNNA1 SAR1A SUN2 PSMB5 SPG11 UBE2S HSPA9 ITPR2 BIN1 SECISBP2L TPP1 IFITM1 LITAF
0.0107182053172524	13	145	2.80353814862116	RODWELL AGING KIDNEY DN	http://www.gsea-msigdb.org/gsea/msigdb/cards/RODWELL_AGING_KIDNEY_DN	APLP2 GNAS TMEM38B CCNB1IP1 FBXO3 LDHB GMNN NNT SELENBP1 AUTS2 VSIG10 TMPRSS2 ADH5
0.0107182053172524	26	410	1.98299039780521	RUTELLA RESPONSE TO HGF VS CSF2RB AND IL4 UP	http://www.gsea-msigdb.org/gsea/msigdb/cards/RUTELLA_RESPONSE_TO_HGF_VS_CSF2RB_AND_IL4_UP	RNASET2 TRIT1 EIF2B3 TFRC ACADVL APLP2 SUN2 PSMB5 DECR1 DHCR24 FBXL5 SLC35B1 GTF3A TUBA4A NOTCH2 NPC1 PLIN2 ATP6V1C1 SIK3 ACAA2 SDC2 OAZ2 ZNF395 MAN2A2 CD47 CCDC69
0.0107763072829635	4	14	8.93435234175975	STEINER ERYTHROCYTE MEMBRANE GENES	http://www.gsea-msigdb.org/gsea/msigdb/cards/STEINER_ERYTHROCYTE_MEMBRANE_GENES	ACTB ADD1 TPM3 ADD3
0.0110174693832363	28	456	1.92010203836065	SHEDDEN LUNG CANCER POOR SURVIVAL A6	http://www.gsea-msigdb.org/gsea/msigdb/cards/SHEDDEN_LUNG_CANCER_POOR_SURVIVAL_A6	CDC27 HCCS RALA VRK2 SAR1A GNAS TMEM38B PGK1 NBN UBE2S KRR1 LDHB TUBA4A HAT1 ZSCAN5A GCH1 WARS1 FIP1L1 PLIN2 TWF1 CALM3 MEMO1 WDR43 SLBP SFXN1 UBE2V2 GINS3 PSMD12
0.0111858195793955	10	94	3.32662055278289	TURASHVILI BREAST LOBULAR CARCINOMA VS LOBULAR NORMAL UP	http://www.gsea-msigdb.org/gsea/msigdb/cards/TURASHVILI_BREAST_LOBULAR_CARCINOMA_VS_LOBULAR_NORMAL_UP	DERA FAM76B APLP2 PAPOLA GABRP FBXO3 CRYZ PPP6C ESD CNOT7
0.0111858195793955	13	146	2.78433583253472	RODWELL AGING KIDNEY NO BLOOD DN	http://www.gsea-msigdb.org/gsea/msigdb/cards/RODWELL_AGING_KIDNEY_NO_BLOOD_DN	APLP2 GNAS TMEM38B CCNB1IP1 FBXO3 LDHB GMNN NNT HSPA9 AUTS2 C2orf68 TMPRSS2 ADH5
0.0115286452035804	21	305	2.15303244957161	CREIGHTON ENDOCRINE THERAPY RESISTANCE 4	http://www.gsea-msigdb.org/gsea/msigdb/cards/CREIGHTON_ENDOCRINE_THERAPY_RESISTANCE_4	TECR KPNB1 KAT2A TP53I3 HPCAL1 SFPQ TARS2 ADD3 PDCD4 PRSS23 AMFR SIK3 HPGD NSA2 TAF1D TPP1 FGG DHCR7 TSKU SERPINA5 LAGE3
0.0121218319575679	9	79	3.56243162994218	PUIFFE INVASION INHIBITED BY ASCITES UP	http://www.gsea-msigdb.org/gsea/msigdb/cards/PUIFFE_INVASION_INHIBITED_BY_ASCITES_UP	PTBP1 ACIN1 PGK1 UBFD1 KPNB1 UBE2G1 BCL2L1 MAN2A2 CALM1
0.0121218319575679	31	528	1.83594172174419	STEIN ESRRA TARGETS	http://www.gsea-msigdb.org/gsea/msigdb/cards/STEIN_ESRRA_TARGETS	HCCS CIAPIN1 RALA UQCRC1 RNASET2 RNF4 SDHA VDAC3 PGM1 MAEA SEC23B IDH3B DECR1 NNT NDUFS7 EPAS1 SDHB DLST TNFRSF10B PLA2G12A RAB17 CALU IMMT SRPK2 UQCRC2 TERF1 ATP5PF ACAA2 NDUFV1 ETFDH ZHX3
0.0122430277822323	53	1062	1.5605671934053	GOBERT OLIGODENDROCYTE DIFFERENTIATION DN	http://www.gsea-msigdb.org/gsea/msigdb/cards/GOBERT_OLIGODENDROCYTE_DIFFERENTIATION_DN	DGAT2 DGKA ACTB RFFL TNRC6B UBFD1 PLEKHA1 MTMR4 DOCK7 ABCD4 MXI1 RBBP6 ITPR2 WDR83 GIPC1 ATPAF1 BAZ2B COQ8B RAP2A MPDU1 TMBIM1 SLC41A2 MAPK8IP3 NCOR1 NPC1 SAT2 PDGFC OGT TERF1 ADD3 VPS51 PDCD4 SLC25A27 PLXNB1 REEP3 TPP1 ACAA2 SDC2 ZNF32 GATM CERS6 PTPRM NR1D2 RHOG ELMOD2 GINS3 DENND5A TMEM63A ZNF429 HTT SVIP MICAL3 CCDC13
0.0123705591196048	13	148	2.7467096726356	LANDIS ERBB2 BREAST TUMORS 324 DN	http://www.gsea-msigdb.org/gsea/msigdb/cards/LANDIS_ERBB2_BREAST_TUMORS_324_DN	PGM1 APLP2 CDC34 DHRS7 DECR1 HADH BNIP2 ALAD FSTL1 ACAA2 NDUFV1 IDH2 COL18A1
0.0128243497667326	28	462	1.89516564825207	DACOSTA UV RESPONSE VIA ERCC3 COMMON DN	http://www.gsea-msigdb.org/gsea/msigdb/cards/DACOSTA_UV_RESPONSE_VIA_ERCC3_COMMON_DN	CDC27 UBR2 ZNF638 SPECC1L SMCHD1 NBN BBX PHF3 BAZ2B PTPN12 UBE2G1 MBD2 MEIS2 SRPK2 OGT NMT2 DYRK1A SIK3 U2SURP WDR43 CERS6 ZHX3 R3HDM2 DENND5A VPS13A ITSN1 MICAL3 NPIPB5
0.0128243497667326	16	206	2.42875597640071	KYNG DNA DAMAGE UP	http://www.gsea-msigdb.org/gsea/msigdb/cards/KYNG_DNA_DAMAGE_UP	GCLC UBR2 THOC1 DIS3 LRRFIP2 SLC6A12 IL1R1 PHF3 RBBP6 LRP1 PPP1R12C NCOR1 SMAD4 ITIH2 BAP1 LIPC
0.0128243497667326	26	417	1.94970278920896	HAN SATB1 TARGETS UP	http://www.gsea-msigdb.org/gsea/msigdb/cards/HAN_SATB1_TARGETS_UP	FNDC3B ECHDC1 SBF1 DNAJB6 SLCO1B3 TP53I3 EPAS1 DHCR24 TUBA4A ARL8B CEMIP2 CD164 GALNT1 NPC1 MPZL2 PDCD4 MX1 FSTL1 REEP3 GOLGA2 MAT2A SDC2 MFN1 LAMB2 GLRX CNOT10
0.0128817660277427	9	80	3.5179012345679	TOOKER GEMCITABINE RESISTANCE UP	http://www.gsea-msigdb.org/gsea/msigdb/cards/TOOKER_GEMCITABINE_RESISTANCE_UP	CIAPIN1 XRCC5 DHRS7 CCNB1IP1 TPI1 TRIM22 WDR74 ADIRF TPP1
0.0129260829662309	5	25	6.25404663923182	IIZUKA LIVER CANCER PROGRESSION G1 G2 DN	http://www.gsea-msigdb.org/gsea/msigdb/cards/IIZUKA_LIVER_CANCER_PROGRESSION_G1_G2_DN	ACTB SFPQ VEZF1 ATXN2L TSC22D2
0.0129260829662309	12	131	2.86444884239626	YAGI AML WITH T 9 11 TRANSLOCATION	http://www.gsea-msigdb.org/gsea/msigdb/cards/YAGI_AML_WITH_T_9_11_TRANSLOCATION	TNPO1 ELF2 RBBP6 SRPK2 WARS1 TWF1 GFRA1 POP5 LDLRAD4 F2 TSC22D2 MDM4
0.013032457784067	6	37	5.07084862640418	LEE AGING MUSCLE DN	http://www.gsea-msigdb.org/gsea/msigdb/cards/LEE_AGING_MUSCLE_DN	GFER IL6ST CALM3 APBB2 ZNF32 CDK11B
0.0133644234587337	21	310	2.11830611973981	LIU SOX4 TARGETS DN	http://www.gsea-msigdb.org/gsea/msigdb/cards/LIU_SOX4_TARGETS_DN	PTBP1 FECH VDAC3 DIS3 APLP2 PPIL2 TNRC6B DECR1 SLC35F5 NDUFS7 RBBP6 FAM13A SHROOM3 PDCD4 TWF1 LARP1 TPP1 TMEM135 SRP72 INF2 MICAL3
0.0133645377897593	10	97	3.22373538104733	QI PLASMACYTOMA DN	http://www.gsea-msigdb.org/gsea/msigdb/cards/QI_PLASMACYTOMA_DN	SEC61A1 ITGB5 GANAB LZTR1 KAT2A EPAS1 CALU ENPEP USF1 FSTL1
0.0136385794507629	9	81	3.47447035512879	SAKAI TUMOR INFILTRATING MONOCYTES DN	http://www.gsea-msigdb.org/gsea/msigdb/cards/SAKAI_TUMOR_INFILTRATING_MONOCYTES_DN	CDC27 PSMB5 KAT2A PTGES3 CCNC SUB1 PPP6C NCOR1 UBE2E3
0.0136385794507629	9	81	3.47447035512879	HILLION HMGA1B TARGETS	http://www.gsea-msigdb.org/gsea/msigdb/cards/HILLION_HMGA1B_TARGETS	TNFRSF1A ACADVL RPL19 COX7A2 ACADL PSMA1 COX4I1 FGFR4 GPX4
0.0136673351566967	19	269	2.20867818114135	WAMUNYOKOLI OVARIAN CANCER LMP UP	http://www.gsea-msigdb.org/gsea/msigdb/cards/WAMUNYOKOLI_OVARIAN_CANCER_LMP_UP	RALA ACTB SGSM3 COX7A2 GIPC1 UQCR11 TUBA4A MPST CRB3 CHMP1A KDELR2 HPGD CENPV GOLGA2 VSIG10 TMEM63A ZGPAT INF2 PSMB10
0.0136673351566967	20	290	2.15656780663166	BROWNE HCMV INFECTION 14HR DN	http://www.gsea-msigdb.org/gsea/msigdb/cards/BROWNE_HCMV_INFECTION_14HR_DN	VPS41 SPAG9 CDC14B ADD1 DDX17 SGSM3 EEA1 EIF3J TP53I3 NOTCH2 NUMA1 ADD3 RBPMS AP3S2 GLRX NR1D2 ZFP36L1 PSMB10 SIPA1 MTCP1
0.0136673351566967	7	51	4.29199279162968	BOYAULT LIVER CANCER SUBCLASS G123 DN	http://www.gsea-msigdb.org/gsea/msigdb/cards/BOYAULT_LIVER_CANCER_SUBCLASS_G123_DN	SLC6A12 ACADL HADH PSD3 SLC28A1 ACAA2 ETFDH
0.0137591117413592	57	1173	1.51952539827883	MARSON BOUND BY FOXP3 UNSTIMULATED	http://www.gsea-msigdb.org/gsea/msigdb/cards/MARSON_BOUND_BY_FOXP3_UNSTIMULATED	CDC27 VEZT PHF23 DGKA MKNK1 STX7 TNPO1 APLP2 ADD1 RAB18 PSMB5 EEA1 CD276 DNAJB6 KPNB1 KRR1 HSPA9 SUB1 CCNI TNFRSF10B CAT H3-3B SRPK2 NT5E VEZF1 CDK9 NUMA1 BNIP2 GTF2A2 NCOR1 NPC1 CERS2 C1orf43 OGT TERF1 EIF3H USF1 FAM207A SIK3 SHC1 SHROOM1 SLU7 NUDT5 STAT6 EEF2 DDB1 SETD5 SUGCT SHMT2 ZFP36L1 NF2 SESTD1 ERI2 MDM4 SACM1L CDK11B C17orf49
0.0140950505387495	12	133	2.82137442371361	NOUZOVA TRETINOIN AND H4 ACETYLATION	http://www.gsea-msigdb.org/gsea/msigdb/cards/NOUZOVA_TRETINOIN_AND_H4_ACETYLATION	VPS41 THOC1 SEC23B CLPTM1 POP4 KRR1 UQCRC2 TBC1D32 EIF3H FLCN NUDT5 LARP7
0.014401570573832	27	445	1.89729504785685	TOYOTA TARGETS OF MIR34B AND MIR34C	http://www.gsea-msigdb.org/gsea/msigdb/cards/TOYOTA_TARGETS_OF_MIR34B_AND_MIR34C	LUC7L FUS PABPC4 SUN2 IDH3B UBE2S KPNB1 TMEM97 FOXRED1 NOL10 SRSF4 DLST RBM17 WDR36 NCOR1 SHQ1 FIP1L1 PPP4R1 VOPP1 RBBP4 STRBP TEF POLE GINS3 SRSF10 MDM4 SACM1L
0.0147307923373451	5	26	6.01350638387675	GROSS HIF1A TARGETS DN	http://www.gsea-msigdb.org/gsea/msigdb/cards/GROSS_HIF1A_TARGETS_DN	PABPC1 PGM1 PGK1 TPI1 LDHB
0.0153838154343	13	153	2.6569479186279	LU AGING BRAIN DN	http://www.gsea-msigdb.org/gsea/msigdb/cards/LU_AGING_BRAIN_DN	HCCS NAPA UBE2S SFPQ RAP2A TUBA4A OGT CALM3 RBBP4 MAT2A NR1D2 SRSF10 CALM1
0.0154570401242964	26	425	1.91300250141209	RATTENBACHER BOUND BY CELF1	http://www.gsea-msigdb.org/gsea/msigdb/cards/RATTENBACHER_BOUND_BY_CELF1	FNDC3B APLP2 RFFL DDX17 GTPBP1 SEC23B DDX54 COQ8B RAP2A ATP6V1F BTF3L4 NUMA1 GPN2 TMCO1 CISD2 YIPF5 PIGF CEBPG ATP6V1C1 PPP1R35 STIM1 LDLRAD4 DMXL1 SLC25A30 INF2 CDK11B
0.0155320288454103	9	83	3.39074817789677	NELSON RESPONSE TO ANDROGEN UP	http://www.gsea-msigdb.org/gsea/msigdb/cards/NELSON_RESPONSE_TO_ANDROGEN_UP	PIAS1 IDI1 CDC14B DHCR24 ELL2 SEC24D ANKH HPGD TMPRSS2
0.0156309832772507	17	232	2.29135329454614	MARKEY RB1 ACUTE LOF UP	http://www.gsea-msigdb.org/gsea/msigdb/cards/MARKEY_RB1_ACUTE_LOF_UP	GCLC PABPC4 CAV1 UBE2S PTGES3 GMNN IL1R1 SFPQ SET HAT1 OGT ALAD RBBP4 CDH2 CES2 IDH2 LAGE3
0.0156309832772507	15	192	2.44298696844993	YAMAZAKI TCEB3 TARGETS DN	http://www.gsea-msigdb.org/gsea/msigdb/cards/YAMAZAKI_TCEB3_TARGETS_DN	TFRC XRCC5 COBL UBE2S LDHB DHCR24 HAT1 ACLY DPYS STRBP AKTIP IGF2 COL18A1 IFITM1 ADH5
0.0156309832772507	15	192	2.44298696844993	KYNG WERNER SYNDROM AND NORMAL AGING DN	http://www.gsea-msigdb.org/gsea/msigdb/cards/KYNG_WERNER_SYNDROM_AND_NORMAL_AGING_DN	CDC27 HCCS DGKA THOC1 DDX17 TNRC6B SLC6A12 SUMO1 DHCR24 PPP6C TUBA4A AMFR BAP1 IGF2 ZNF32
0.0159143689167118	4	16	7.81755829903978	LEE METASTASIS AND RNA PROCESSING UP	http://www.gsea-msigdb.org/gsea/msigdb/cards/LEE_METASTASIS_AND_RNA_PROCESSING_UP	PABPC1 ACIN1 CSTF1 SLBP
0.0159143689167118	4	16	7.81755829903978	MOOTHA TCA	http://www.gsea-msigdb.org/gsea/msigdb/cards/MOOTHA_TCA	SDHA IDH3B SDHB IDH2
0.0161442051038909	8	68	3.67885096425401	GINESTIER BREAST CANCER ZNF217 AMPLIFIED UP	http://www.gsea-msigdb.org/gsea/msigdb/cards/GINESTIER_BREAST_CANCER_ZNF217_AMPLIFIED_UP	ADD1 BBX CYP20A1 ICE2 YIPF5 APBB2 SLU7 SRSF10
0.0161442051038909	7	53	4.13003079949272	MCCLUNG CREB1 TARGETS DN	http://www.gsea-msigdb.org/gsea/msigdb/cards/MCCLUNG_CREB1_TARGETS_DN	ATP11A ACTB PLA2G12A TEF DHCR7 PTPRM WDR6
0.0161442051038909	7	53	4.13003079949272	BOYAULT LIVER CANCER SUBCLASS G23 UP	http://www.gsea-msigdb.org/gsea/msigdb/cards/BOYAULT_LIVER_CANCER_SUBCLASS_G23_UP	TFRC UBE2S NPC1 TWF1 MEMO1 SLBP SLC50A1
0.0161442051038909	16	213	2.3489377048758	CAIRO HEPATOBLASTOMA CLASSES DN	http://www.gsea-msigdb.org/gsea/msigdb/cards/CAIRO_HEPATOBLASTOMA_CLASSES_DN	HSD17B6 MAST4 TRADD SLCO1B3 IL1R1 CAT TRIM22 IL6ST ENPEP GC ADIRF RCAN1 TBC1D2B GATM NR1D2 COL18A1
0.0162992030659862	19	275	2.16048883900736	DEBIASI APOPTOSIS BY REOVIRUS INFECTION DN	http://www.gsea-msigdb.org/gsea/msigdb/cards/DEBIASI_APOPTOSIS_BY_REOVIRUS_INFECTION_DN	UBR2 CTNS TFRC ITGB5 SBF1 DHCR24 RBBP6 ZFC3H1 FADS2 KDELR2 CDK9 SELENBP1 PSEN2 TBC1D2B MAT2A LAMB2 DHCR7 TMEM63A ITSN1
0.0163637486888305	45	882	1.59542006102853	GEORGES TARGETS OF MIR192 AND MIR215	http://www.gsea-msigdb.org/gsea/msigdb/cards/GEORGES_TARGETS_OF_MIR192_AND_MIR215	SPAG9 MRPL43 IDI1 FNDC3B ANKRD13A STX7 KLHL42 GNAS PABPC4 LRRFIP2 SEC23B EEA1 NBN FBXO3 IL1R1 DHCR24 ELL2 MXI1 GCH1 MEIS2 IL6ST BTF3L4 CEMIP2 CD164 CREBZF HADH MMAB UQCRC2 NFKBIZ PRSS23 SEC24D DYRK1A PSMD6 PCOLCE2 UBE2V2 PCSK9 GATM CERS6 SLC25A30 NHLRC3 MAN2A2 MDM4 TMEM170B DNAJC19 ZNF611
0.0174574715251729	9	85	3.31096586782861	UEDA CENTRAL CLOCK	http://www.gsea-msigdb.org/gsea/msigdb/cards/UEDA_CENTRAL_CLOCK	RNASET2 UBFD1 PLEKHA1 UBE2S H3-3B PDCD4 CMBL SMPDL3A NR1D2
0.0174574715251729	15	195	2.4054025535507	RAMALHO STEMNESS UP	http://www.gsea-msigdb.org/gsea/msigdb/cards/RAMALHO_STEMNESS_UP	RNF4 XRCC5 RAB18 EIF3J DNAJB6 TXNDC9 ZNF644 GFER MPDU1 RABGGTB TARS2 WDR43 RNFT1 ZNF429 PSMD12
0.0174586285369804	31	546	1.7754161704779	IVANOVA HEMATOPOIESIS STEM CELL AND PROGENITOR	http://www.gsea-msigdb.org/gsea/msigdb/cards/IVANOVA_HEMATOPOIESIS_STEM_CELL_AND_PROGENITOR	MLXIPL PGM1 CEP170B CLASRP KAT2A APOA5 SMAD5 ACADL GBP3 RCN2 PHF3 CNOT1 FADS2 CDK9 IL11RA PRDM5 PDCD4 GABPA RBPMS DVL3 ZNF12 TAF1D TMEM135 MIDN PCMTD1 SLC50A1 PTPRM CALR ANKRD37 SESTD1 MAN2A2
0.017482935831774	6	40	4.69053497942387	THILLAINADESAN ZNF217 TARGETS UP	http://www.gsea-msigdb.org/gsea/msigdb/cards/THILLAINADESAN_ZNF217_TARGETS_UP	SF3A1 CNOT1 RAC3 SRP72 ZNF395 CALM1
0.0176090565414783	22	342	2.01153546875877	YAGI AML WITH 11Q23 REARRANGED	http://www.gsea-msigdb.org/gsea/msigdb/cards/YAGI_AML_WITH_11Q23_REARRANGED	GCLC CLDND1 TNPO1 LIN7A NEK4 SDHB NR2C1 ITPR2 CDK9 WARS1 ADIRF GFRA1 CEBPG RBPMS IL6R ALB BAP1 POP5 ATPAF2 DHCR7 CYP4F12 ADH5
0.0179300342126711	13	157	2.58925497802591	ASTON MAJOR DEPRESSIVE DISORDER DN	http://www.gsea-msigdb.org/gsea/msigdb/cards/ASTON_MAJOR_DEPRESSIVE_DISORDER_DN	ACSM3 RALA CLDND1 NAPA BBX BIN1 NPC1 MX1 GOLGA2 NPIPB3 SRSF10 LITAF TMEM63A
0.0179894905515922	15	196	2.39313009154279	GOTZMANN EPITHELIAL TO MESENCHYMAL TRANSITION DN	http://www.gsea-msigdb.org/gsea/msigdb/cards/GOTZMANN_EPITHELIAL_TO_MESENCHYMAL_TRANSITION_DN	HCCS SNAP23 RAB18 CYP3A5 TFAM ACADL IL1R1 MXI1 TRIM25 ALAD ITIH2 PIGF PTPRM EXOC7 ZFP36L1
0.0183816158234692	17	237	2.24301250774137	RUTELLA RESPONSE TO HGF DN	http://www.gsea-msigdb.org/gsea/msigdb/cards/RUTELLA_RESPONSE_TO_HGF_DN	RNASET2 TRIT1 ACADVL APLP2 TRADD DECR1 SFPQ FBXL5 CCNI GTF3A TUBA4A NOTCH2 PLIN2 SIK3 ZNF395 MAN2A2 CCDC69
0.0185244574387603	21	322	2.03936303453212	YANG BCL3 TARGETS UP	http://www.gsea-msigdb.org/gsea/msigdb/cards/YANG_BCL3_TARGETS_UP	CP DGAT2 ACADVL DECR1 GBP3 MASP1 CRB3 GCH1 SECISBP2L UQCRC2 PDCD4 MX1 IL6R PGM2 TMEM37 GATM GLRX TBL1XR1 VWA1 ACAD11 HP
0.0186771921649502	13	158	2.57286728829157	NIKOLSKY BREAST CANCER 11Q12 Q14 AMPLICON	http://www.gsea-msigdb.org/gsea/msigdb/cards/NIKOLSKY_BREAST_CANCER_11Q12_Q14_AMPLICON	DGAT2 ANO1 SLCO2B1 CREBZF RPS3 CPSF7 CYB561A3 NDUFV1 DDB1 DHCR7 POLD4 TSKU DPP3
0.0193016004636671	6	41	4.5761316872428	PARK HSC AND MULTIPOTENT PROGENITORS	http://www.gsea-msigdb.org/gsea/msigdb/cards/PARK_HSC_AND_MULTIPOTENT_PROGENITORS	RNF4 KPNB1 KAT2A H3-3B VEZF1 CNBP
0.0193016004636671	6	41	4.5761316872428	CHANGOLKAR H2AFY TARGETS DN	http://www.gsea-msigdb.org/gsea/msigdb/cards/CHANGOLKAR_H2AFY_TARGETS_DN	NEK4 PROX1 ELL2 MASP1 MFN1 SECISBP2
0.0194041570030499	15	198	2.36895706031508	KRIEG KDM3A TARGETS NOT HYPOXIA	http://www.gsea-msigdb.org/gsea/msigdb/cards/KRIEG_KDM3A_TARGETS_NOT_HYPOXIA	EIF2B3 POP4 GTPBP10 URGCP ZNF451 GBP3 ATPAF1 TNFSF14 GALNT1 MIEN1 TPM3 MRPS18C TAF1D CD47 PSMB10
0.0194223560953946	10	104	3.00675319193838	SERVITJA ISLET HNF1A TARGETS DN	http://www.gsea-msigdb.org/gsea/msigdb/cards/SERVITJA_ISLET_HNF1A_TARGETS_DN	MLXIPL NR1H4 PGK1 TPI1 KIF12 ENPEP GC PCSK9 GATM TMPRSS2
0.0194474436041229	9	87	3.2348517099475	KAYO CALORIE RESTRICTION MUSCLE DN	http://www.gsea-msigdb.org/gsea/msigdb/cards/KAYO_CALORIE_RESTRICTION_MUSCLE_DN	PIAS1 DDX17 NNT SNRNP27 COX4I1 HADH UQCRC2 RCAN1 ACAA2
0.0197282606236213	32	576	1.7372351775644	MASSARWEH TAMOXIFEN RESISTANCE UP	http://www.gsea-msigdb.org/gsea/msigdb/cards/MASSARWEH_TAMOXIFEN_RESISTANCE_UP	RNF10 FECH CDC14B IL1R1 EPAS1 ELL2 SCPEP1 KLHL7 H3-3B CD164 SLC41A2 KDELR2 FAM13A GALNT1 PDGFC YIPF5 IDNK ALAD ADIRF MPZL2 TMEM87B RCAN1 CCNYL1 TMEM41B TMEM135 CENPV AKTIP GLRX VSIG10 IDH2 LITAF OTUD7B
0.0197282606236213	37	696	1.66235435094524	SMID BREAST CANCER BASAL DN	http://www.gsea-msigdb.org/gsea/msigdb/cards/SMID_BREAST_CANCER_BASAL_DN	SNX1 SPHK2 MAST4 CHRD LONP2 METRN AAGAB ZBTB16 LIN7A DHCR24 RAB17 ANO1 IL6ST KCTD3 SELENBP1 SPAG16 ADIRF PDCD4 PRSS23 GFRA1 PSD3 ALB APBB2 PLXNB1 HPGD LDLRAD4 NPIPB3 FGG CERS6 POLD4 PNPLA2 EXOC7 TSKU WWOX SERPINA5 MAOA UGT2B11
0.0197532680010294	30	529	1.77335916046271	CREIGHTON ENDOCRINE THERAPY RESISTANCE 1	http://www.gsea-msigdb.org/gsea/msigdb/cards/CREIGHTON_ENDOCRINE_THERAPY_RESISTANCE_1	PTBP1 XRCC5 UBA5 PABPC4 LRRFIP2 DHRS7 CCNB1IP1 PABPC1L CAV1 UBE2S RPL19 TPD52L1 TTL GTF3A MRPS25 UBAP2 ENPEP ESD TPM3 OGT EIF3M PDCD4 PRSS23 GFRA1 RBPMS PPP1R35 APBB2 GINS3 SHMT2 DENND5A
0.0203066425335231	10	105	2.97811744725325	SCHLOSSER SERUM RESPONSE AUGMENTED BY MYC	http://www.gsea-msigdb.org/gsea/msigdb/cards/SCHLOSSER_SERUM_RESPONSE_AUGMENTED_BY_MYC	RALA PKD1 IDH3B CLPTM1 UBE2S UBTF SYMPK RBM42 UQCR11 NDUFV1
0.0203066425335231	7	56	3.90877914951989	DIRMEIER LMP1 RESPONSE LATE UP	http://www.gsea-msigdb.org/gsea/msigdb/cards/DIRMEIER_LMP1_RESPONSE_LATE_UP	PIEZO1 NBN TUBB2A VOPP1 DHCR7 RHOG LITAF
0.0203066425335231	10	105	2.97811744725325	WANG HCP PROSTATE CANCER	http://www.gsea-msigdb.org/gsea/msigdb/cards/WANG_HCP_PROSTATE_CANCER	CTSA TP53I3 MEIS2 MAPK8IP3 NCOR1 AUTS2 TAF1D SHMT2 SPTAN1 CCDC69
0.0203623782468811	21	326	2.0143401752127	FARMER BREAST CANCER APOCRINE VS BASAL	http://www.gsea-msigdb.org/gsea/msigdb/cards/FARMER_BREAST_CANCER_APOCRINE_VS_BASAL	RETSAT IDI1 CLDND1 APLP2 ECHDC1 GABRP SEC23B LONP2 PDCD5 ZBTB16 LDHB DHCR24 NAAA TMEM41B TMEM135 UBE2E3 CERS6 IDH2 TMPRSS2 MAOA UGT2B11
0.0203623782468811	32	578	1.73122398317836	MARTINEZ TP53 TARGETS DN	http://www.gsea-msigdb.org/gsea/msigdb/cards/MARTINEZ_TP53_TARGETS_DN	GCLC PKD1 RNASET2 CTNS NFE2L3 IDI1 TRO ATP11A APLP2 GABRP TECR LDHB EPAS1 SLC35B1 RBBP6 MASP1 TUBA4A SAFB2 ARL8B MEIS2 NUMA1 MAN2C1 SMAD4 CEBPG RBBP4 STRBP ATF7IP2 SLC25A30 RHOG CALR COL18A1 C1D
0.0210021427155405	8	72	3.47447035512879	BAE BRCA1 TARGETS UP	http://www.gsea-msigdb.org/gsea/msigdb/cards/BAE_BRCA1_TARGETS_UP	IDI1 TRAM1 NEK4 EPAS1 GTF2A2 STAT6 CNBP ADH5
0.0210021427155405	5	29	5.39141951657916	GUILLAUMOND KLF10 TARGETS DN	http://www.gsea-msigdb.org/gsea/msigdb/cards/GUILLAUMOND_KLF10_TARGETS_DN	SEC61A1 ENPEP RPL7L1 OGT RCAN1
0.0212917274098555	17	242	2.19666927411035	WINTER HYPOXIA METAGENE	http://www.gsea-msigdb.org/gsea/msigdb/cards/WINTER_HYPOXIA_METAGENE	CP TFRC PGM1 PGK1 TPI1 LDHB ELL2 MXI1 LRP1 NT5E ENPEP PLIN2 VPS51 IGF2 BCL2L1 GLRX CNOT7
0.0212917274098555	17	242	2.19666927411035	HIRSCH CELLULAR TRANSFORMATION SIGNATURE UP	http://www.gsea-msigdb.org/gsea/msigdb/cards/HIRSCH_CELLULAR_TRANSFORMATION_SIGNATURE_UP	VRK2 BCL3 SNAP23 DHRS7 IL1R1 EPAS1 FBXL5 SNRNP27 GCH1 NT5E WARS1 NPC1 UBXN4 BCL2L1 GLRX IFITM1 ANKRD46
0.021841132631755	12	143	2.6240755129644	CHIARADONNA NEOPLASTIC TRANSFORMATION CDC25 DN	http://www.gsea-msigdb.org/gsea/msigdb/cards/CHIARADONNA_NEOPLASTIC_TRANSFORMATION_CDC25_DN	TRAM1 GIPC1 TMBIM1 NMT1 PLIN2 PRSS23 STAT6 CES2 POLD4 PNPLA2 NAA38 NRBP2
0.021841132631755	7	57	3.8402040767213	LANDIS ERBB2 BREAST PRENEOPLASTIC DN	http://www.gsea-msigdb.org/gsea/msigdb/cards/LANDIS_ERBB2_BREAST_PRENEOPLASTIC_DN	PGM1 APLP2 DHRS7 DECR1 ALAD ACAA2 NDUFV1
0.0220913474065419	14	182	2.4054025535507	GINESTIER BREAST CANCER 20Q13 AMPLIFICATION DN	http://www.gsea-msigdb.org/gsea/msigdb/cards/GINESTIER_BREAST_CANCER_20Q13_AMPLIFICATION_DN	PTBP1 ECHDC1 HNRNPH3 CLASRP SFPQ DOCK7 SET PPHLN1 COG3 WDTC1 LARP1 C2orf68 NPIPB3 EXOC3
0.0221218559531346	24	396	1.89516564825207	LU EZH2 TARGETS DN	http://www.gsea-msigdb.org/gsea/msigdb/cards/LU_EZH2_TARGETS_DN	CTNNA1 NFE2L3 IDI1 ELL2 NR2C1 PTPN12 SDCBP NPC1 SHQ1 NFKBIZ TERF1 SEC24D ADIPOR1 FSTL1 PSMD6 UBE2E3 GLRX ANKRD46 NHLRC3 LITAF PSMD12 SACM1L ZNF611 NBPF11
0.0222677019520387	8	73	3.42687487081196	GROSS HYPOXIA VIA HIF1A UP	http://www.gsea-msigdb.org/gsea/msigdb/cards/GROSS_HYPOXIA_VIA_HIF1A_UP	TFRC LZTR1 PSMB5 CD276 CCNH TAF1D MAT2A SHMT2
0.0222677019520387	8	73	3.42687487081196	ZHONG SECRETOME OF LUNG CANCER AND MACROPHAGE	http://www.gsea-msigdb.org/gsea/msigdb/cards/ZHONG_SECRETOME_OF_LUNG_CANCER_AND_MACROPHAGE	CP CTSA ACTB PSMB5 PGK1 TPI1 ITIH2 COL18A1
0.0223005192752199	29	512	1.7711655521262	STARK PREFRONTAL CORTEX 22Q11 DELETION DN	http://www.gsea-msigdb.org/gsea/msigdb/cards/STARK_PREFRONTAL_CORTEX_22Q11_DELETION_DN	VDAC3 ZDHHC8 PDCD5 TPI1 TPD52L1 COX7A2 NDUFS7 SUMO1 GTF3A SNRNP27 UQCR11 TXNDC17 TRA2B UQCRC2 CARM1 SMYD2 EIF3H ALAD TIMM8B NMT2 ATP5PF SIK3 SPSB3 CYB561A3 STRBP GOLGA2 NAA38 ADH5 VPS13A
0.0223005192752199	16	223	2.24360417550917	PHONG TNF RESPONSE VIA P38 COMPLETE	http://www.gsea-msigdb.org/gsea/msigdb/cards/PHONG_TNF_RESPONSE_VIA_P38_COMPLETE	SPAG9 UBR2 BCL3 CAV1 TMEM97 FBXL5 DLST PTPN12 SDCBP YIPF5 SEC24D LARP1 PSD3 SHC1 U2SURP TMEM135
0.0234687508680602	13	164	2.47873799725652	LIU CMYB TARGETS UP	http://www.gsea-msigdb.org/gsea/msigdb/cards/LIU_CMYB_TARGETS_UP	CTNS SPG11 GMNN HPCAL1 MED4 NUMA1 ADD3 PDCD4 PCOLCE2 ETFDH GLRX ZNF395 LITAF
0.0234687508680602	7	58	3.77399366160541	KYNG DNA DAMAGE BY 4NQO OR UV	http://www.gsea-msigdb.org/gsea/msigdb/cards/KYNG_DNA_DAMAGE_BY_4NQO_OR_UV	IL1R1 SLC35B1 LRP1 RAP2A NMT1 TWF1 BAP1
0.0236003544468903	19	288	2.06296677335772	BENPORATH OCT4 TARGETS	http://www.gsea-msigdb.org/gsea/msigdb/cards/BENPORATH_OCT4_TARGETS	SPAG9 NFE2L3 CDC14B FUS GTPBP1 SRSF4 SET TAF12 TRIM22 MEIS2 WDR36 PLAA MAN2C1 ADD3 SFXN1 NUDT5 TBL1XR1 ZFP36L1 INF2
0.0236003544468903	12	145	2.587881367958	BROCKE APOPTOSIS REVERSED BY IL6	http://www.gsea-msigdb.org/gsea/msigdb/cards/BROCKE_APOPTOSIS_REVERSED_BY_IL6	RALA BCL3 CCNC TXNDC9 RCN2 ELL2 IL6ST SRPK2 TWF1 MX1 GATM LITAF
0.025152905950182	6	44	4.26412270856715	LUI THYROID CANCER PAX8 PPARG UP	http://www.gsea-msigdb.org/gsea/msigdb/cards/LUI_THYROID_CANCER_PAX8_PPARG_UP	IDI1 APLP2 IL1R1 SFPQ TNFRSF10B SECISBP2L
0.0256839139517097	8	75	3.33549154092364	ANDERSEN LIVER CANCER KRT19 DN	http://www.gsea-msigdb.org/gsea/msigdb/cards/ANDERSEN_LIVER_CANCER_KRT19_DN	RETSAT APOA5 SLC41A2 HADH SELENBP1 DPYS ALAD ETFDH
0.025878123136214	38	736	1.61449573567126	KRIEG HYPOXIA NOT VIA KDM3A	http://www.gsea-msigdb.org/gsea/msigdb/cards/KRIEG_HYPOXIA_NOT_VIA_KDM3A	GCLC LUC7L NR1H4 DERA RNASET2 CP RNF4 PGM1 ITGB5 PGK1 DNAJB6 TPI1 FBRSL1 EPAS1 ELL2 MXI1 ZC3H7A RAP2A TUBA4A H3-3B MBD2 FADS2 KCTD3 MAPK8IP3 SMYD2 PDGFC PLIN2 ADD3 FAM207A WDR43 TMEM41B PGM2 BCL2L1 POLE TSC22D2 SLC25A29 CALM1 MICAL3
0.0259674173856435	4	19	6.58320698866508	SEIDEN MET SIGNALING	http://www.gsea-msigdb.org/gsea/msigdb/cards/SEIDEN_MET_SIGNALING	SFPQ HAT1 CCNH IFITM1
0.0274127681244243	11	129	2.66645399347093	TSENG IRS1 TARGETS DN	http://www.gsea-msigdb.org/gsea/msigdb/cards/TSENG_IRS1_TARGETS_DN	HCCS LONP2 IL1R1 IL6ST ITIH2 CMBL ZNF32 GLRX DENND5A LITAF MAOA
0.0277559027010666	6	45	4.16936442615455	CHENG RESPONSE TO NICKEL ACETATE	http://www.gsea-msigdb.org/gsea/msigdb/cards/CHENG_RESPONSE_TO_NICKEL_ACETATE	CP URGCP RABGGTB GTF2A2 ZNF3 PNPLA2
0.0278292895732777	19	293	2.02776256220827	HELLER HDAC TARGETS DN	http://www.gsea-msigdb.org/gsea/msigdb/cards/HELLER_HDAC_TARGETS_DN	PKD1 ITGB5 DDX17 HSPA9 SFPQ SET GTF3A OGT SEC24D CEBPG LARP1 AUTS2 IL6R TPP1 BCL2L1 CALR SHMT2 CCDC69 PSMB10
0.0279210821747672	13	168	2.41972042589327	TIEN INTESTINE PROBIOTICS 6HR DN	http://www.gsea-msigdb.org/gsea/msigdb/cards/TIEN_INTESTINE_PROBIOTICS_6HR_DN	DERA TSG101 FNDC3B SEC23B BRD8 MRPS14 KLHL7 SMYD2 AKTIP ACAA2 SMPDL3A ZNF395 ZGPAT
0.0285027656118043	11	130	2.64594280890577	KOKKINAKIS METHIONINE DEPRIVATION 48HR UP	http://www.gsea-msigdb.org/gsea/msigdb/cards/KOKKINAKIS_METHIONINE_DEPRIVATION_48HR_UP	IDI1 POLB TRADD CAV1 IL1R1 TNFRSF10B IL6ST SMAD4 SHC1 LITAF SPTAN1
0.0285027656118043	11	130	2.64594280890577	IVANOVA HEMATOPOIESIS INTERMEDIATE PROGENITOR	http://www.gsea-msigdb.org/gsea/msigdb/cards/IVANOVA_HEMATOPOIESIS_INTERMEDIATE_PROGENITOR	LUC7L UBFD1 AAGAB TMEM97 TXNDC15 GTF3A MRPS25 PLAA AP3S2 GUSB MAOA
0.0285027656118043	21	338	1.94282513940634	RUTELLA RESPONSE TO CSF2RB AND IL4 UP	http://www.gsea-msigdb.org/gsea/msigdb/cards/RUTELLA_RESPONSE_TO_CSF2RB_AND_IL4_UP	EIF2B3 TFRC PSMB5 TRADD DNAJB6 TMEM97 IL1R1 DHCR24 CRYZ CCNI IL6ST NPC1 PSEN2 ATP6V1C1 PSD3 SDC2 CERS6 DHCR7 LITAF MAOA CD47
0.0291614578528381	8	77	3.24885539700354	CROMER METASTASIS DN	http://www.gsea-msigdb.org/gsea/msigdb/cards/CROMER_METASTASIS_DN	MAST4 VDAC3 CAV1 EPAS1 TNFRSF10B TUBA4A MBD2 ADIRF
0.0291614578528381	18	273	2.06177361732917	ACEVEDO LIVER TUMOR VS NORMAL ADJACENT TISSUE DN	http://www.gsea-msigdb.org/gsea/msigdb/cards/ACEVEDO_LIVER_TUMOR_VS_NORMAL_ADJACENT_TISSUE_DN	MLXIPL DGAT2 ACADVL GSDMB GCKR PIEZO1 CYP3A5 DLST RAB17 SYMPK PLIN2 GLUD1 PLXNB1 IGF2 CDH2 ZNF395 SERPINA5 OGDHL
0.0292674909098862	19	295	2.01401501941364	ENK UV RESPONSE EPIDERMIS UP	http://www.gsea-msigdb.org/gsea/msigdb/cards/ENK_UV_RESPONSE_EPIDERMIS_UP	VRK2 BCL3 TP53I3 TNFRSF10B SLC35B1 IL6ST NMT1 WARS1 CERS2 MX1 PLXNB1 NPIPB3 BCL2L1 CES2 POLE SHMT2 CD47 HTT DPP3
0.0294009814840475	16	231	2.16590359800236	KAUFFMANN DNA REPAIR GENES	http://www.gsea-msigdb.org/gsea/msigdb/cards/KAUFFMANN_DNA_REPAIR_GENES	POLB XRCC5 UBE2I NBN TP53I3 SUMO1 MBD2 CCNH TERF1 RBBP4 DDB1 UBE2V2 POLH POLD4 POLE ALKBH2
0.0294009814840475	5	32	4.88597393689986	HOUSTIS ROS	http://www.gsea-msigdb.org/gsea/msigdb/cards/HOUSTIS_ROS	CP CAT GPX4 GLRX HP
0.0294009814840475	16	231	2.16590359800236	LEE RECENT THYMIC EMIGRANT	http://www.gsea-msigdb.org/gsea/msigdb/cards/LEE_RECENT_THYMIC_EMIGRANT	NADK VEZT ATP11A PAPOLA RAB18 YARS1 TRA2B NFKBIZ EIF3H PDCD4 TIMM8B AUTS2 HPGD PGM2 DENND5A ANKRD37
0.0298272044050151	3	10	9.38106995884774	BIOCARTA ETC PATHWAY	http://www.gsea-msigdb.org/gsea/msigdb/cards/BIOCARTA_ETC_PATHWAY	UQCRC1 SDHA SDHB
0.0299533657228381	4	20	6.25404663923182	KORKOLA YOLK SAC TUMOR UP	http://www.gsea-msigdb.org/gsea/msigdb/cards/KORKOLA_YOLK_SAC_TUMOR_UP	DERA KLHL42 TPI1 LDHB
0.0299533657228381	4	20	6.25404663923182	SESTO RESPONSE TO UV C4	http://www.gsea-msigdb.org/gsea/msigdb/cards/SESTO_RESPONSE_TO_UV_C4	DGKA TNFRSF1A EFR3A NMT1
0.0302584827305263	10	113	2.76727727399638	DITTMER PTHLH TARGETS UP	http://www.gsea-msigdb.org/gsea/msigdb/cards/DITTMER_PTHLH_TARGETS_UP	UQCRC1 TPI1 SFPQ IMMT PDGFC PRSS23 ATP5PF GPX4 SRSF10 SF3B3
0.0302584827305263	21	341	1.9257328361271	JOHNSTONE PARVB TARGETS 2 DN	http://www.gsea-msigdb.org/gsea/msigdb/cards/JOHNSTONE_PARVB_TARGETS_2_DN	DERA UBR2 TECR SRSF4 SFPQ CRYZ RCN2 UBE2G1 MED4 PPA2 HADH ESD PDGFC GLUD1 RBBP4 POLH TBL1XR1 SESTD1 SRSF10 PTAR1 VPS13A
0.0305583237659899	8	78	3.20720340473427	ZAMORA NOS2 TARGETS DN	http://www.gsea-msigdb.org/gsea/msigdb/cards/ZAMORA_NOS2_TARGETS_DN	CP ACTB MGAT1 G3BP2 EEF2 DDB1 ZFP36L1 HP
0.0306879187553986	11	132	2.60585276634659	NIKOLSKY BREAST CANCER 8Q12 Q22 AMPLICON	http://www.gsea-msigdb.org/gsea/msigdb/cards/NIKOLSKY_BREAST_CANCER_8Q12_Q22_AMPLICON	TRAM1 PABPC1 NBN DECR1 SDCBP TERF1 ATP6V1C1 INTS8 SDC2 TMEM70 ANKRD46
0.0313466344477351	7	62	3.53051019956635	BREDEMEYER RAG SIGNALING NOT VIA ATM UP	http://www.gsea-msigdb.org/gsea/msigdb/cards/BREDEMEYER_RAG_SIGNALING_NOT_VIA_ATM_UP	THOC1 TXNDC15 DOCK7 KLHL7 NOTCH2 KANSL1L RCAN1
0.032153952339428	13	172	2.36344785784924	ACEVEDO NORMAL TISSUE ADJACENT TO LIVER TUMOR UP	http://www.gsea-msigdb.org/gsea/msigdb/cards/ACEVEDO_NORMAL_TISSUE_ADJACENT_TO_LIVER_TUMOR_UP	TRIT1 SAR1A ERGIC2 HNRNPH3 CYP3A5 PTGES3 PHF3 SHROOM3 PCMTD1 UBE2V2 TMEM37 ZFP36L1 SACM1L
0.0321965668433604	11	133	2.58625988840414	BOYLAN MULTIPLE MYELOMA C D UP	http://www.gsea-msigdb.org/gsea/msigdb/cards/BOYLAN_MULTIPLE_MYELOMA_C_D_UP	IDI1 TFRC FUS BRD8 GCH1 BPNT1 TAF1D POLH BCL2L1 ANKRD37 ITSN1
0.0323335690747217	5	33	4.73791412063017	CAFFAREL RESPONSE TO THC UP	http://www.gsea-msigdb.org/gsea/msigdb/cards/CAFFAREL_RESPONSE_TO_THC_UP	TFRC ZNF451 UBR4 SHMT2 ZFP36L1
0.0323335690747217	5	33	4.73791412063017	CAFFAREL RESPONSE TO THC 24HR 5 UP	http://www.gsea-msigdb.org/gsea/msigdb/cards/CAFFAREL_RESPONSE_TO_THC_24HR_5_UP	RNF10 TFRC DDB1 CNBP ZFP36L1
0.0323335690747217	5	33	4.73791412063017	SCHAEFFER PROSTATE DEVELOPMENT AND CANCER BOX4 DN	http://www.gsea-msigdb.org/gsea/msigdb/cards/SCHAEFFER_PROSTATE_DEVELOPMENT_AND_CANCER_BOX4_DN	TNRC6B SFPQ SYMPK PPHLN1 GCC2
0.0327843514107705	14	193	2.26830707122398	ZHENG FOXP3 TARGETS IN THYMUS UP	http://www.gsea-msigdb.org/gsea/msigdb/cards/ZHENG_FOXP3_TARGETS_IN_THYMUS_UP	FAM76B PSMA1 UBAC2 NT5E SDCBP ESD NFKBIZ ADD3 VOPP1 SIK3 REEP3 LDLRAD4 FAM91A1 DENND5A
0.0330798219624823	16	235	2.12903715378105	AGUIRRE PANCREATIC CANCER COPY NUMBER DN	http://www.gsea-msigdb.org/gsea/msigdb/cards/AGUIRRE_PANCREATIC_CANCER_COPY_NUMBER_DN	SF3A1 GTPBP1 SUN2 EIF3D SGSM3 SRSF4 TAF12 MPST YARS1 CD164 KANSL2 TWF1 PSD3 RBPMS SRRM2 KLHL9
0.0331230737386552	26	460	1.76744796326117	CHARAFE BREAST CANCER LUMINAL VS MESENCHYMAL DN	http://www.gsea-msigdb.org/gsea/msigdb/cards/CHARAFE_BREAST_CANCER_LUMINAL_VS_MESENCHYMAL_DN	CDC27 SPAG9 PABPC4 ECHDC1 CAV1 UBE2S KPNB1 LDHB TTL SFPQ UBE2G1 NT5E BIN1 SDCBP PDGFC ADD3 NMT2 CCDC50 ANKH PPP4R1 FSTL1 CENPV PTPRM DENND5A ITSN1 C17orf49
0.0333099028929923	11	134	2.56695944147575	YEGNASUBRAMANIAN PROSTATE CANCER	http://www.gsea-msigdb.org/gsea/msigdb/cards/YEGNASUBRAMANIAN_PROSTATE_CANCER	FECH TMEM38B SMCHD1 TFAM HPCAL1 KLHL7 ECD ALB HPGD TMPRSS2 UGT2B11
0.0333099028929923	25	437	1.78891494257203	GRYDER PAX3FOXO1 ENHANCERS KO DOWN	http://www.gsea-msigdb.org/gsea/msigdb/cards/GRYDER_PAX3FOXO1_ENHANCERS_KO_DOWN	ACTB ANKRD13A LRRFIP2 CCNC PROX1 TNFRSF10B GTF3A ZNF644 PTPN12 UBE2G1 ARL8B MEIS2 NOTCH2 WARS1 CEBPG AUTS2 SHC1 APBB2 SFXN1 TBC1D2B SDC2 FGGY SMPDL3A TSC22D2 RPL23A
0.0338487277011815	18	279	2.0174343997522	HELLER HDAC TARGETS SILENCED BY METHYLATION DN	http://www.gsea-msigdb.org/gsea/msigdb/cards/HELLER_HDAC_TARGETS_SILENCED_BY_METHYLATION_DN	PKD1 BCL3 GSDMB ITGB5 HSPA9 TXNDC15 CERS2 OGT SEC24D CEBPG AUTS2 IL6R TPP1 STAT6 BCL2L1 SHMT2 CCDC69 PSMB10
0.0340499635739469	8	80	3.12702331961591	SMID BREAST CANCER RELAPSE IN BRAIN DN	http://www.gsea-msigdb.org/gsea/msigdb/cards/SMID_BREAST_CANCER_RELAPSE_IN_BRAIN_DN	MAST4 LIN7A TSFM IL6ST SELENBP1 ADIRF PSD3 SERPINA5
0.0340499635739469	8	80	3.12702331961591	HUANG DASATINIB RESISTANCE UP	http://www.gsea-msigdb.org/gsea/msigdb/cards/HUANG_DASATINIB_RESISTANCE_UP	PGM1 CAV1 GBP3 ELL2 PDGFC CCDC50 FSTL1 UBE2E3
0.0344652063777458	34	655	1.62318767735788	PATIL LIVER CANCER	http://www.gsea-msigdb.org/gsea/msigdb/cards/PATIL_LIVER_CANCER	CTSA IDI1 TNPO1 PGK1 CLPTM1 ZNF451 GMNN BBX TP53I3 UXS1 RCN2 ZCCHC17 RAP2A TUBA4A ACLY FADS2 OLA1 TMCO1 C1orf43 OGT LARP1 SHC1 FGFR4 DVL3 U2SURP FASTK INTS8 TBL1XR1 CALR NF2 SESTD1 CD47 LAGE3 SVIP
0.0344652063777458	6	48	3.90877914951989	YAO TEMPORAL RESPONSE TO PROGESTERONE CLUSTER 8	http://www.gsea-msigdb.org/gsea/msigdb/cards/YAO_TEMPORAL_RESPONSE_TO_PROGESTERONE_CLUSTER_8	GGCT TFRC ZBTB16 ANKH WDR43 MAT2A
0.0345217117860827	27	486	1.7372351775644	CREIGHTON ENDOCRINE THERAPY RESISTANCE 5	http://www.gsea-msigdb.org/gsea/msigdb/cards/CREIGHTON_ENDOCRINE_THERAPY_RESISTANCE_5	APLP2 EEA1 IL1R1 EPAS1 DHCR24 ELL2 TNFRSF10B KLHL7 CALU EFR3A SLC41A2 KDELR2 ZDHHC4 GUCD1 ALAD MPZL2 TMEM87B PSD3 CCNYL1 PSMD6 TMEM41B TMEM135 AKTIP VSIG10 IDH2 TMPRSS2 LITAF
0.0346967121350688	14	195	2.24504238331399	CHIANG LIVER CANCER SUBCLASS UNANNOTATED DN	http://www.gsea-msigdb.org/gsea/msigdb/cards/CHIANG_LIVER_CANCER_SUBCLASS_UNANNOTATED_DN	SEC61A1 VDAC3 XRCC5 SEC23B PGK1 TPD52L1 GMNN RCN2 HAT1 G3BP2 WARS1 PIGF UBE2E3 ADH5
0.0356578336355597	18	281	2.0030754360529	FOURNIER ACINAR DEVELOPMENT LATE 2	http://www.gsea-msigdb.org/gsea/msigdb/cards/FOURNIER_ACINAR_DEVELOPMENT_LATE_2	IDI1 ACTB ITGB5 SEC23B TTI1 PGK1 PTGES3 HPCAL1 SRSF4 HAT1 NT5E KDELR2 PRPF4 RAP1GDS1 SRSF10 SF3B3 CALM1 CNOT7
0.0360662506251535	8	81	3.08841809344781	FALVELLA SMOKERS WITH LUNG CANCER	http://www.gsea-msigdb.org/gsea/msigdb/cards/FALVELLA_SMOKERS_WITH_LUNG_CANCER	CTNNA1 SEC61A1 FUS EPAS1 IL6ST RCAN1 MAT2A FGG
0.0366316613559086	24	418	1.79542008781775	ZHANG BREAST CANCER PROGENITORS UP	http://www.gsea-msigdb.org/gsea/msigdb/cards/ZHANG_BREAST_CANCER_PROGENITORS_UP	WDR3 TFRC FAM76B VDAC3 XRCC5 SMCHD1 GTPBP10 GMNN SFPQ CRYZ HAT1 G3BP2 KANSL1L RPS3 PIGF AUTS2 ZNF362 MRPS18C STRBP TAF1D SRSF10 ERI2 C1D ADH5
0.0374550774846032	6	49	3.82900814646846	PRAMOONJAGO SOX4 TARGETS DN	http://www.gsea-msigdb.org/gsea/msigdb/cards/PRAMOONJAGO_SOX4_TARGETS_DN	PTBP1 METRN UBE2S TMEM97 BIN1 PDCD4
0.0374550774846032	41	835	1.53542462400302	KOINUMA TARGETS OF SMAD2 OR SMAD3	http://www.gsea-msigdb.org/gsea/msigdb/cards/KOINUMA_TARGETS_OF_SMAD2_OR_SMAD3	SPAG9 DNAJC25 TRAM1 TNFRSF1A MAST4 ACADVL FAM76B TNPO1 NSFL1C SNAP23 HNRNPH3 CAV1 PLEKHA1 TTL ELL2 TRIM25 RAP2A ANO1 NOTCH2 YARS1 CEMIP2 DMTF1 NT5E TMBIM1 TRA2B TUBB2A NPC1 GLUD1 MPZL2 PRSS23 TMEM87B EIF4A2 ZNF362 FASTK METTL17 POLD4 TBL1XR1 TSKU ZFP36L1 SESTD1 TSC22D2
0.0386963570337342	15	219	2.14179679425747	OSWALD HEMATOPOIETIC STEM CELL IN COLLAGEN GEL UP	http://www.gsea-msigdb.org/gsea/msigdb/cards/OSWALD_HEMATOPOIETIC_STEM_CELL_IN_COLLAGEN_GEL_UP	GCLC ACSM3 ADD1 FUS GANAB KPNB1 KAT2A PROX1 H3-3B SLCO2B1 ALAD EIF3M LARP1 SIK3 ZFP36L1
0.0386963570337342	9	100	2.81432098765432	WANG ESOPHAGUS CANCER VS NORMAL DN	http://www.gsea-msigdb.org/gsea/msigdb/cards/WANG_ESOPHAGUS_CANCER_VS_NORMAL_DN	NRBP1 TXNDC17 ADIRF PDCD4 PPP4R1 ADIPOR1 AMFR GOLGA2 STIM1
0.0386963570337342	14	198	2.21102658962741	WELCSH BRCA1 TARGETS UP	http://www.gsea-msigdb.org/gsea/msigdb/cards/WELCSH_BRCA1_TARGETS_UP	TRAM1 TSG101 ADD1 TXNDC9 PPP6C TAF12 CAT KDELR2 PRCP RABGGTB ADD3 FSTL1 MAT2A CD47
0.0386963570337342	9	100	2.81432098765432	SHAFFER IRF4 TARGETS IN MYELOMA VS MATURE B LYMPHOCYTE	http://www.gsea-msigdb.org/gsea/msigdb/cards/SHAFFER_IRF4_TARGETS_IN_MYELOMA_VS_MATURE_B_LYMPHOCYTE	TRAM1 PABPC4 PGK1 CAV1 CCNC SUB1 SUMO1 MXI1 YARS1
0.0388357486376604	4	22	5.6854969447562	CHEOK RESPONSE TO HD MTX DN	http://www.gsea-msigdb.org/gsea/msigdb/cards/CHEOK_RESPONSE_TO_HD_MTX_DN	CRYZ H3-3B DYRK1A MAPK1IP1L
0.0389431965255655	5	35	4.46717617087987	JIANG AGING HYPOTHALAMUS DN	http://www.gsea-msigdb.org/gsea/msigdb/cards/JIANG_AGING_HYPOTHALAMUS_DN	RAB18 EPAS1 FSTL1 GPX4 DDB1
0.0389431965255655	5	35	4.46717617087987	ALONSO METASTASIS EMT UP	http://www.gsea-msigdb.org/gsea/msigdb/cards/ALONSO_METASTASIS_EMT_UP	APLP2 TUBA4A SDCBP CDH2 FGG
0.0390081929624444	11	138	2.4925548199837	YAO TEMPORAL RESPONSE TO PROGESTERONE CLUSTER 14	http://www.gsea-msigdb.org/gsea/msigdb/cards/YAO_TEMPORAL_RESPONSE_TO_PROGESTERONE_CLUSTER_14	SEC61A1 PABPC4 PSMB5 UBFD1 TMEM97 WDR74 CARM1 SMYD2 DVL3 PSMD6 COL18A1
0.0390891139237669	13	178	2.28378107612398	BENPORATH NOS TARGETS	http://www.gsea-msigdb.org/gsea/msigdb/cards/BENPORATH_NOS_TARGETS	SPAG9 NFE2L3 CDC14B FUS SRSF4 SET TAF12 TRIM22 WDR36 MAN2C1 ADD3 TBL1XR1 ZFP36L1
0.0396969799887526	27	493	1.71256855232514	IVANOVA HEMATOPOIESIS LATE PROGENITOR	http://www.gsea-msigdb.org/gsea/msigdb/cards/IVANOVA_HEMATOPOIESIS_LATE_PROGENITOR	DERA SNX1 TFRC FNDC3B DHRS7 PIEZO1 NAPA LAMTOR3 CCNC CEMIP2 GPN2 CISD2 PLIN2 ALAD ATP6V1C1 VPS8 USF1 SLBP NDUFV1 UBE2V2 TVP23B CERS6 CES2 GLRX ANKRD46 SVIP HP
0.0404516165783147	9	101	2.78645642342012	BROWNE HCMV INFECTION 8HR UP	http://www.gsea-msigdb.org/gsea/msigdb/cards/BROWNE_HCMV_INFECTION_8HR_UP	TFRC SFPQ PROX1 RBBP6 TSFM RAP2A UBE2G1 GABPA CALM1
0.0410372677913414	23	400	1.79803840877915	SENGUPTA NASOPHARYNGEAL CARCINOMA WITH LMP1 UP	http://www.gsea-msigdb.org/gsea/msigdb/cards/SENGUPTA_NASOPHARYNGEAL_CARCINOMA_WITH_LMP1_UP	SPAG9 CP WDR3 FNDC3B PAPOLA DDX17 SMCHD1 TFAM CRYZ ELL2 RAP2A ANO1 OLA1 PPA2 GALNT1 UBXN4 CCDC50 RBBP4 SFXN1 GATM NR1D2 TBL1XR1 PTAR1
0.0426365493799832	14	201	2.1780261927673	SHEPARD BMYB MORPHOLINO DN	http://www.gsea-msigdb.org/gsea/msigdb/cards/SHEPARD_BMYB_MORPHOLINO_DN	CDC14B DDX17 GMNN ACAP2 SUMO1 GCH1 NOTCH2 NUMA1 MIEN1 FGFR4 FGG CES2 MDM4 C17orf49
0.0426365493799832	9	102	2.75913822319051	DER IFN BETA RESPONSE UP	http://www.gsea-msigdb.org/gsea/msigdb/cards/DER_IFN_BETA_RESPONSE_UP	DDX17 TRIM22 CD164 HADH SMAD4 MX1 RBBP4 IFITM1 PSMB10
0.0426365493799832	11	140	2.45694689398393	PECE MAMMARY STEM CELL DN	http://www.gsea-msigdb.org/gsea/msigdb/cards/PECE_MAMMARY_STEM_CELL_DN	IDI1 XRCC5 KPNB1 SFPQ BTF3L4 SLC41A2 SHQ1 GLUD1 ANKH CALM1 NPIPB5
0.042647308444985	5	36	4.34308794391099	CHANDRAN METASTASIS TOP50 UP	http://www.gsea-msigdb.org/gsea/msigdb/cards/CHANDRAN_METASTASIS_TOP50_UP	KMT2E RALA PABPC1 DDX17 LARP1
0.042647308444985	12	160	2.34526748971193	MCBRYAN PUBERTAL TGFB1 TARGETS UP	http://www.gsea-msigdb.org/gsea/msigdb/cards/MCBRYAN_PUBERTAL_TGFB1_TARGETS_UP	CP ACADVL APLP2 EPAS1 SFPQ RAB17 TUBA4A CEMIP2 PDGFC GFRA1 ACAA2 GUSB
0.042647308444985	5	36	4.34308794391099	SEMENZA HIF1 TARGETS	http://www.gsea-msigdb.org/gsea/msigdb/cards/SEMENZA_HIF1_TARGETS	CP TFRC PGK1 TPI1 IGF2
0.0434749738076765	4	23	5.43830142541898	BIOCARTA HER2 PATHWAY	http://www.gsea-msigdb.org/gsea/msigdb/cards/BIOCARTA_HER2_PATHWAY	IL6ST CARM1 SHC1 IL6R
0.0434749738076765	14	202	2.16724388488232	TONKS TARGETS OF RUNX1 RUNX1T1 FUSION MONOCYTE UP	http://www.gsea-msigdb.org/gsea/msigdb/cards/TONKS_TARGETS_OF_RUNX1_RUNX1T1_FUSION_MONOCYTE_UP	UBA5 TNPO1 APLP2 PSMB5 TP53I3 UXS1 CALU TUBB2A PLIN2 MX1 WDR43 SFXN1 PSMD12 SPTAN1
0.0434749738076765	36	719	1.56568622400797	RODRIGUES THYROID CARCINOMA ANAPLASTIC UP	http://www.gsea-msigdb.org/gsea/msigdb/cards/RODRIGUES_THYROID_CARCINOMA_ANAPLASTIC_UP	NFE2L3 CTSA TFRC PAPOLA NBN GTPBP10 UBE2S HSPA9 ACAP2 COMMD2 TXNDC9 TNFRSF10B RBBP6 ZNF644 CNOT1 PTPN12 CALU YARS1 WDR36 WARS1 UBXN4 YIPF5 TWF1 CEBPG EIF4A2 U2SURP CDH2 POLH MFN1 BCL2L1 GLRX TBL1XR1 ZDHHC20 SHMT2 TSC22D2 PSMD12
0.0434749738076765	4	23	5.43830142541898	JIANG TIP30 TARGETS DN	http://www.gsea-msigdb.org/gsea/msigdb/cards/JIANG_TIP30_TARGETS_DN	FGFR4 IGF2 SRRM2 CALR
0.0434749738076765	4	23	5.43830142541898	FRASOR RESPONSE TO SERM OR FULVESTRANT UP	http://www.gsea-msigdb.org/gsea/msigdb/cards/FRASOR_RESPONSE_TO_SERM_OR_FULVESTRANT_UP	RCN2 NR2C1 LDLRAD4 DMXL1
0.0437022363844071	18	289	1.94762698107565	HADDAD B LYMPHOCYTE PROGENITOR	http://www.gsea-msigdb.org/gsea/msigdb/cards/HADDAD_B_LYMPHOCYTE_PROGENITOR	GSDMB LONP2 CAV1 COBL ELF2 UXS1 TUBA4A SECISBP2L FAM193B PSD3 AUTS2 LDLRAD4 GLRX VSIG10 ZFP36L1 OR7A5 VPS13A CALM1
0.0459434796922731	19	313	1.89819306941541	DOUGLAS BMI1 TARGETS DN	http://www.gsea-msigdb.org/gsea/msigdb/cards/DOUGLAS_BMI1_TARGETS_DN	VEZT SUN2 PLEKHA1 FOXRED1 ARL1 PEX16 TMBIM1 ZDHHC4 TPM3 NFKBIZ CYB561A3 TPP1 STAT6 PCMTD1 FGGY FAM91A1 ELMOD2 TMEM179B TMEM63A
0.0465461398179775	6	52	3.60810383032605	YAMASHITA LIVER CANCER WITH EPCAM UP	http://www.gsea-msigdb.org/gsea/msigdb/cards/YAMASHITA_LIVER_CANCER_WITH_EPCAM_UP	GNAS PTPN12 RPS3 MPZL2 TAF1D RPL23A
0.0474069916437661	8	86	2.90885890196829	SMITH TERT TARGETS DN	http://www.gsea-msigdb.org/gsea/msigdb/cards/SMITH_TERT_TARGETS_DN	IDI1 XRCC5 TRADD DHCR24 CAT CHMP1A ACLY CD47
0.0476933917780834	12	163	2.30210305738595	BLALOCK ALZHEIMERS DISEASE INCIPIENT DN	http://www.gsea-msigdb.org/gsea/msigdb/cards/BLALOCK_ALZHEIMERS_DISEASE_INCIPIENT_DN	CDC27 TRO EIF2B3 SDHA GNAS NSFL1C SEC23B HADH GTF2A2 MFN1 GLRX MAOA
0.0477628749347421	15	226	2.07545795549729	THEILGAARD NEUTROPHIL AT SKIN WOUND DN	http://www.gsea-msigdb.org/gsea/msigdb/cards/THEILGAARD_NEUTROPHIL_AT_SKIN_WOUND_DN	XRCC5 GNAS SNAP23 SRSF4 SET UQCR11 TUBA4A ACLY MEIS2 SRPK2 PRCP OGT ADD3 STAT6 CALM1
0.0485048904640806	7	69	3.17234249816107	OUELLET CULTURED OVARIAN CANCER INVASIVE VS LMP UP	http://www.gsea-msigdb.org/gsea/msigdb/cards/OUELLET_CULTURED_OVARIAN_CANCER_INVASIVE_VS_LMP_UP	TNFRSF1A ELF2 LDHB SET RBBP4 ACAA2 SRP72
0.0490739359599612	10	124	2.52179299969025	STEARMAN LUNG CANCER EARLY VS LATE UP	http://www.gsea-msigdb.org/gsea/msigdb/cards/STEARMAN_LUNG_CANCER_EARLY_VS_LATE_UP	PIAS1 APLP2 WDR48 SMAD4 TMCO1 YIPF5 EIF3M APBB2 UBE2V2 MDM4
0.0499660045836966	6	53	3.54002639956518	ZHOU TNF SIGNALING 4HR	http://www.gsea-msigdb.org/gsea/msigdb/cards/ZHOU_TNF_SIGNALING_4HR	CDC34 CCNC TUBA4A ACLY RPS8 EEF2
0.0499660045836966	6	53	3.54002639956518	BACOLOD RESISTANCE TO ALKYLATING AGENTS DN	http://www.gsea-msigdb.org/gsea/msigdb/cards/BACOLOD_RESISTANCE_TO_ALKYLATING_AGENTS_DN	YARS1 KDELR2 VEZF1 PRPF4 OGT SMPDL3A
0.0499660045836966	6	53	3.54002639956518	BOYAULT LIVER CANCER SUBCLASS G3 DN	http://www.gsea-msigdb.org/gsea/msigdb/cards/BOYAULT_LIVER_CANCER_SUBCLASS_G3_DN	ACADVL MASP1 SELENBP1 ALAD MAT2A COL18A1
0.0508048191437669	15	228	2.05725218395784	BENPORATH MYC TARGETS WITH EBOX	http://www.gsea-msigdb.org/gsea/msigdb/cards/BENPORATH_MYC_TARGETS_WITH_EBOX	BCL3 POLB PABPC1 TFRC ACTB NBN RPL19 IL11RA PSEN2 FGFR4 SLBP STAT6 RHOG MAN2A2 RPL23A
0.0512107252330507	5	38	4.11450436791567	MARIADASON REGULATED BY HISTONE ACETYLATION DN	http://www.gsea-msigdb.org/gsea/msigdb/cards/MARIADASON_REGULATED_BY_HISTONE_ACETYLATION_DN	KLHL42 MPDU1 CERS2 GABPA FGFR4
0.0514344479525606	7	70	3.12702331961591	NATSUME RESPONSE TO INTERFERON BETA UP	http://www.gsea-msigdb.org/gsea/msigdb/cards/NATSUME_RESPONSE_TO_INTERFERON_BETA_UP	BCL3 HSPA9 SFPQ TNFSF14 IL11RA NCOR1 IGF2
0.0514973994081799	11	145	2.37222458729483	LANDIS ERBB2 BREAST TUMORS 324 UP	http://www.gsea-msigdb.org/gsea/msigdb/cards/LANDIS_ERBB2_BREAST_TUMORS_324_UP	RAB18 TPD52L1 RCN2 ELL2 ITPR2 SHROOM3 MIEN1 ANKH STRBP LITAF SPTAN1
0.0514973994081799	13	186	2.18555393306488	IWANAGA CARCINOGENESIS BY KRAS PTEN UP	http://www.gsea-msigdb.org/gsea/msigdb/cards/IWANAGA_CARCINOGENESIS_BY_KRAS_PTEN_UP	CP GABRP PGK1 ACAP2 TUBA4A ENPEP BNIP2 PDGFC DPYS MPZL2 ATP6V1C1 TDRP LITAF
0.0518870537768804	19	318	1.86834726643718	RUTELLA RESPONSE TO CSF2RB AND IL4 DN	http://www.gsea-msigdb.org/gsea/msigdb/cards/RUTELLA_RESPONSE_TO_CSF2RB_AND_IL4_DN	RNASET2 TRIT1 ACADVL APLP2 SUN2 DECR1 SFPQ FBXL5 SLC35B1 GTF3A TUBA4A NOTCH2 PLIN2 SIK3 ACAA2 OAZ2 ZNF395 MAN2A2 CCDC69
0.0521270685027898	34	680	1.56351165980796	MARSON BOUND BY E2F4 UNSTIMULATED	http://www.gsea-msigdb.org/gsea/msigdb/cards/MARSON_BOUND_BY_E2F4_UNSTIMULATED	HSD17B6 PIAS1 FAM76B GTPBP1 CSTF1 IDH3B TTI1 NBN UBE2S KPNB1 BRD8 SFPQ CALU ICE2 MPDU1 BTF3L4 TRA2B PLAA UBAP2 TMCO1 SHQ1 YIPF5 ALAD PIGF SHC1 MRPS18C SLBP SETD5 SNAPC5 GINS3 ANKFY1 SRSF10 ALKBH2 ERI2
0.0521270685027898	8	88	2.8427484723781	SWEET KRAS ONCOGENIC SIGNATURE	http://www.gsea-msigdb.org/gsea/msigdb/cards/SWEET_KRAS_ONCOGENIC_SIGNATURE	PABPC1 ACLY NMT1 RABGGTB PLIN2 SHC1 EEF2 GLRX
0.0527766051703914	14	208	2.10472723435686	VANTVEER BREAST CANCER ESR1 UP	http://www.gsea-msigdb.org/gsea/msigdb/cards/VANTVEER_BREAST_CANCER_ESR1_UP	SNX1 MAST4 CHRD BRD8 RAB17 IL6ST KCTD3 KIF12 CERS2 GFRA1 LAMB2 CERS6 WDR6 HTT
0.0531208742503586	3	13	7.21620766065211	CONRAD GERMLINE STEM CELL	http://www.gsea-msigdb.org/gsea/msigdb/cards/CONRAD_GERMLINE_STEM_CELL	SPAG9 FSTL1 STRBP
0.0540387281284902	7	71	3.08298073764949	LANDIS BREAST CANCER PROGRESSION DN	http://www.gsea-msigdb.org/gsea/msigdb/cards/LANDIS_BREAST_CANCER_PROGRESSION_DN	PGM1 DHRS7 DECR1 BNIP2 ALAD FSTL1 COL18A1
0.0540387281284902	7	71	3.08298073764949	LIN APC TARGETS	http://www.gsea-msigdb.org/gsea/msigdb/cards/LIN_APC_TARGETS	SEC61A1 SF3A1 GIPC1 MPZL2 TPRA1 IGF2 IFITM1
0.0540387281284902	7	71	3.08298073764949	MAHAJAN RESPONSE TO IL1A DN	http://www.gsea-msigdb.org/gsea/msigdb/cards/MAHAJAN_RESPONSE_TO_IL1A_DN	RALA ACADVL ITGB5 NEK4 IL11RA LDLRAD4 IDH2
0.0545422318381124	28	534	1.63963769567876	MARTINEZ RB1 TARGETS DN	http://www.gsea-msigdb.org/gsea/msigdb/cards/MARTINEZ_RB1_TARGETS_DN	GCLC NADK PKD1 RNASET2 NFE2L3 IDI1 TRO ATP11A LDHB EPAS1 SET SLC35B1 DNPEP SNRNP27 TUBA4A ARL8B MEIS2 NUMA1 HADH ESD MAN2C1 SMAD4 PDGFC RBBP4 ATF7IP2 CALR COL18A1 LITAF
0.0552444464564761	5	39	4.00900425591784	KRASNOSELSKAYA ILF3 TARGETS UP	http://www.gsea-msigdb.org/gsea/msigdb/cards/KRASNOSELSKAYA_ILF3_TARGETS_UP	TRIM22 IL6ST NT5E MX1 IFITM1
0.0554352890226141	19	321	1.85088607703123	DEURIG T CELL PROLYMPHOCYTIC LEUKEMIA DN	http://www.gsea-msigdb.org/gsea/msigdb/cards/DEURIG_T_CELL_PROLYMPHOCYTIC_LEUKEMIA_DN	IDI1 THOC1 HNRNPH3 DHRS7 DNAJB6 NR2C1 HAT1 GCH1 TRIM22 H3-3B CREBZF HPGD TAF1D C2orf68 PTPRM IFITM1 CALM1 CNOT7 ZBED5
0.0554352890226141	19	321	1.85088607703123	LEI MYB TARGETS	http://www.gsea-msigdb.org/gsea/msigdb/cards/LEI_MYB_TARGETS	IDI1 XRCC5 CAV1 CYP3A5 LDHB TUBA4A FADS2 TUBB2A NPC1 SELENBP1 PRSS23 FASTK STAT6 NDUFV1 RAC3 IFITM1 LITAF MAOA KLHL9
0.0566609543705339	6	55	3.41129816685372	LAU APOPTOSIS CDKN2A UP	http://www.gsea-msigdb.org/gsea/msigdb/cards/LAU_APOPTOSIS_CDKN2A_UP	ACIN1 GMNN TNFRSF10B BNIP2 PDCD4 BCL2L1
0.0566609543705339	6	55	3.41129816685372	MODY HIPPOCAMPUS POSTNATAL	http://www.gsea-msigdb.org/gsea/msigdb/cards/MODY_HIPPOCAMPUS_POSTNATAL	SDHA NAPA TPI1 LDHB BIN1 ATP6V1C1
0.0566609543705339	18	299	1.88248895495272	AGUIRRE PANCREATIC CANCER COPY NUMBER UP	http://www.gsea-msigdb.org/gsea/msigdb/cards/AGUIRRE_PANCREATIC_CANCER_COPY_NUMBER_UP	CDC27 SPAG9 XYLT2 EPN1 WDR3 SDHA NAPA PON3 CYP3A5 KPNB1 SLC35B1 ACLY NMT1 NPC1 MAPK1IP1L EXOC3 ZGPAT ZNF460
0.0570282700537615	7	72	3.04016156073769	MORI MATURE B LYMPHOCYTE DN	http://www.gsea-msigdb.org/gsea/msigdb/cards/MORI_MATURE_B_LYMPHOCYTE_DN	COX7A2 PLA2G12A ENPEP PLIN2 GFRA1 IDH2 LITAF
0.0570966314664396	26	488	1.66603701454946	LIU PROSTATE CANCER DN	http://www.gsea-msigdb.org/gsea/msigdb/cards/LIU_PROSTATE_CANCER_DN	TRO ECHDC1 CAV1 CYP3A5 LDHB NNT EPAS1 SCPEP1 MASP1 TUBA4A ANO1 H3-3B BNIP2 PDGFC MPZL2 PRSS23 CCDC50 RBPMS U2SURP IGF2 ACAA2 C2orf68 GATM LAMB2 ZNF395 SERPINA5
0.058117070556221	9	109	2.58194586023332	SESTO RESPONSE TO UV C0	http://www.gsea-msigdb.org/gsea/msigdb/cards/SESTO_RESPONSE_TO_UV_C0	HCCS TRAM1 TFRC SET CHMP1A GTF2A2 PSMD6 UBE2V2 CNBP
0.0599137302510113	5	40	3.90877914951989	HOFMANN CELL LYMPHOMA DN	http://www.gsea-msigdb.org/gsea/msigdb/cards/HOFMANN_CELL_LYMPHOMA_DN	TNFRSF1A CDC34 IL11RA IL6R IFITM1
0.0599137302510113	15	234	2.00450212795892	SANSOM APC MYC TARGETS	http://www.gsea-msigdb.org/gsea/msigdb/cards/SANSOM_APC_MYC_TARGETS	TRAPPC6A VEZT SEC61A1 TFRC PABPC4 KAT2A DHCR24 TUBB2A VPS51 USF1 IGF2 BCL2L1 POLE SHMT2 ALKBH2
0.0602770109565341	8	91	2.74903148977223	TURASHVILI BREAST LOBULAR CARCINOMA VS DUCTAL NORMAL DN	http://www.gsea-msigdb.org/gsea/msigdb/cards/TURASHVILI_BREAST_LOBULAR_CARCINOMA_VS_DUCTAL_NORMAL_DN	CP APLP2 PAPOLA GABRP LONP2 MRPS25 SPATA17 MAOA
0.0602770109565341	8	91	2.74903148977223	ELVIDGE HIF1A TARGETS DN	http://www.gsea-msigdb.org/gsea/msigdb/cards/ELVIDGE_HIF1A_TARGETS_DN	PGM1 PGK1 CAV1 MXI1 FAM13A PLIN2 GLRX ZNF395
0.0602770109565341	7	73	2.99851551196046	LEE METASTASIS AND ALTERNATIVE SPLICING UP	http://www.gsea-msigdb.org/gsea/msigdb/cards/LEE_METASTASIS_AND_ALTERNATIVE_SPLICING_UP	TNFRSF1A ITGB5 LZTR1 SRPK2 SHC1 FASTK PTPRM
0.0603579447140594	6	56	3.35038212815991	BIOCARTA HIVNEF PATHWAY	http://www.gsea-msigdb.org/gsea/msigdb/cards/BIOCARTA_HIVNEF_PATHWAY	TNFRSF1A TRADD NUMA1 PSEN2 SPTAN1 CDK11B
0.0607453187915013	4	26	4.8108051071014	JI METASTASIS REPRESSED BY STK11	http://www.gsea-msigdb.org/gsea/msigdb/cards/JI_METASTASIS_REPRESSED_BY_STK11	ITGB5 PON3 EPAS1 GLRX
0.0607453187915013	23	419	1.71650444752186	RUTELLA RESPONSE TO HGF UP	http://www.gsea-msigdb.org/gsea/msigdb/cards/RUTELLA_RESPONSE_TO_HGF_UP	EIF2B3 TFRC SUN2 PSMB5 DNAJB6 TMEM97 IL1R1 DHCR24 CRYZ SLC35B1 IL6ST NPC1 PSEN2 ATP6V1C1 PSD3 ACAA2 SDC2 CERS6 DHCR7 OAZ2 LITAF MAOA CD47
0.0618163548472979	24	444	1.69028287546806	DELYS THYROID CANCER UP	http://www.gsea-msigdb.org/gsea/msigdb/cards/DELYS_THYROID_CANCER_UP	GGCT SNX1 NFE2L3 CTSA TNFRSF1A ATP11A ITGB5 APLP2 TP53I3 RCN2 TNFRSF10B TRIM22 NT5E RDH5 WARS1 PLIN2 MPZL2 PRSS23 PSD3 PLXNB1 ACAA2 CDH2 DHCR7 HP
0.0618163548472979	25	468	1.67041843996576	MATSUDA NATURAL KILLER DIFFERENTIATION	http://www.gsea-msigdb.org/gsea/msigdb/cards/MATSUDA_NATURAL_KILLER_DIFFERENTIATION	TFRC ACTB PPIL2 ZBTB16 TPI1 LDHB SLC35F5 DOCK7 ZC3H7A ACLY SLC41A2 NAT8 PLIN2 PRSS23 TWF1 AP3S2 FSTL1 DAGLB NR1D2 SHMT2 DENND5A IFITM1 LITAF ITSN1 C17orf49
0.0618163548472979	24	444	1.69028287546806	MITSIADES RESPONSE TO APLIDIN UP	http://www.gsea-msigdb.org/gsea/msigdb/cards/MITSIADES_RESPONSE_TO_APLIDIN_UP	IDI1 BCL3 POLB CLDND1 GNAS GTPBP1 SEC23B DNAJB6 SLC35F5 SFPQ H3-3B DMTF1 PRPF4 RABGGTB FAM13A KANSL2 RRNAD1 PLIN2 SIK3 TAF1D AKTIP LDLRAD4 SUGCT IFITM1
0.0650184277514116	14	215	2.0362012313778	TIEN INTESTINE PROBIOTICS 24HR DN	http://www.gsea-msigdb.org/gsea/msigdb/cards/TIEN_INTESTINE_PROBIOTICS_24HR_DN	TRAM1 PABPC1 SGSM3 HSPA9 WARS1 NCOR1 UBXN4 RPS3 PDCD4 CEBPG EEF2 GLRX CALR RPL23A
0.0652997384220084	37	771	1.50064672925796	BENPORATH MYC MAX TARGETS	http://www.gsea-msigdb.org/gsea/msigdb/cards/BENPORATH_MYC_MAX_TARGETS	GCLC RNASET2 PIAS1 RNF4 MKNK1 STX7 MAEA LZTR1 DDX17 PSMB5 IDH3B EEA1 STX10 RPL19 PTGES3 HSPA9 PPP6C ARL1 TRIM25 PEX16 PSMA1 FXR2 DMTF1 CD164 UQCRC2 TIMM8B PIGF GABPA ZNF12 NDUFV1 DDB1 MAT2A POLH POLD4 CALR RNFT1 LAGE3
0.0657300514953851	21	375	1.75113305898491	RICKMAN TUMOR DIFFERENTIATED WELL VS POORLY DN	http://www.gsea-msigdb.org/gsea/msigdb/cards/RICKMAN_TUMOR_DIFFERENTIATED_WELL_VS_POORLY_DN	MAST4 ANKRD13A MKNK1 SAR1A MCOLN1 DHRS7 ELL2 GIPC1 TUBA4A TXNDC17 ARL8B NT5E SH3BGRL3 YIPF5 TWF1 CC2D1B RCAN1 PCSK7 ELMOD2 PSMD12 CALM1
0.0667836978460971	12	173	2.16903351649659	RAO BOUND BY SALL4 ISOFORM A	http://www.gsea-msigdb.org/gsea/msigdb/cards/RAO_BOUND_BY_SALL4_ISOFORM_A	CIAPIN1 MAEA ECHDC1 IDH3B CALU SHROOM3 GUCD1 GTF2A2 C1orf43 PSD3 DMXL1 SACM1L
0.0668713318298207	17	283	1.87842390224277	NAKAMURA TUMOR ZONE PERIPHERAL VS CENTRAL UP	http://www.gsea-msigdb.org/gsea/msigdb/cards/NAKAMURA_TUMOR_ZONE_PERIPHERAL_VS_CENTRAL_UP	ITGB5 TNPO1 STX10 CAV1 TTL NDUFS7 TUBA4A PSMA1 ANO1 TUBB2A G3BP2 ANAPC11 PRSS23 NUDT5 CENPV PSMD12 INF2
0.0668713318298207	15	238	1.97081301656465	CONCANNON APOPTOSIS BY EPOXOMICIN UP	http://www.gsea-msigdb.org/gsea/msigdb/cards/CONCANNON_APOPTOSIS_BY_EPOXOMICIN_UP	ACADVL NSFL1C CEP170B UBFD1 DNAJB6 HSPA9 ELL2 TNFRSF10B UBR4 TUBA4A WARS1 CEBPG IL6R PSMD12 CDK11B
0.0676368920204753	4	27	4.63262714017172	COLIN PILOCYTIC ASTROCYTOMA VS GLIOBLASTOMA DN	http://www.gsea-msigdb.org/gsea/msigdb/cards/COLIN_PILOCYTIC_ASTROCYTOMA_VS_GLIOBLASTOMA_DN	SLC30A9 TFRC PGK1 PLIN2
0.0676368920204753	4	27	4.63262714017172	IIZUKA LIVER CANCER PROGRESSION G2 G3 UP	http://www.gsea-msigdb.org/gsea/msigdb/cards/IIZUKA_LIVER_CANCER_PROGRESSION_G2_G3_UP	ACSM2B KDELR2 HADH PAH
0.0684062977825533	17	284	1.87180973357291	GENTILE UV HIGH DOSE DN	http://www.gsea-msigdb.org/gsea/msigdb/cards/GENTILE_UV_HIGH_DOSE_DN	RNF4 TNFRSF1A STX7 DDX17 UBTF BRD8 PHF3 UBE2G1 MBD2 MEIS2 SECISBP2L BNIP2 DYRK1A AUTS2 SLBP MAT2A ZHX3
0.0684062977825533	11	153	2.24818670037745	SARRIO EPITHELIAL MESENCHYMAL TRANSITION DN	http://www.gsea-msigdb.org/gsea/msigdb/cards/SARRIO_EPITHELIAL_MESENCHYMAL_TRANSITION_DN	ZBTB16 IL1R1 MXI1 SCPEP1 SDCBP GLUD1 PDCD4 PLXNB1 EEF2 LAMB2 MAOA
0.0685143462221835	6	58	3.2348517099475	LUCAS HNF4A TARGETS UP	http://www.gsea-msigdb.org/gsea/msigdb/cards/LUCAS_HNF4A_TARGETS_UP	DERA ACADVL TECR COBL SELENBP1 ETFDH
0.0686773393468039	9	113	2.49054954659674	WATANABE RECTAL CANCER RADIOTHERAPY RESPONSIVE UP	http://www.gsea-msigdb.org/gsea/msigdb/cards/WATANABE_RECTAL_CANCER_RADIOTHERAPY_RESPONSIVE_UP	CTSA XRCC5 TNRC6B CNOT1 MPST HADH DDB1 TMEM63A LAGE3
0.0692109892104155	5	42	3.72264680906656	MARTIN INTERACT WITH HDAC	http://www.gsea-msigdb.org/gsea/msigdb/cards/MARTIN_INTERACT_WITH_HDAC	PKD1 UBE2I ZBTB16 NR2C1 NCOR1
0.0692109892104155	5	42	3.72264680906656	FLECHNER PBL KIDNEY TRANSPLANT OK VS DONOR DN	http://www.gsea-msigdb.org/gsea/msigdb/cards/FLECHNER_PBL_KIDNEY_TRANSPLANT_OK_VS_DONOR_DN	MKNK1 DNAJB6 PTPN12 AMFR UBE2E3
0.0692109892104155	5	42	3.72264680906656	PARK HSC MARKERS	http://www.gsea-msigdb.org/gsea/msigdb/cards/PARK_HSC_MARKERS	SPAG9 RBBP6 CCNH DMXL1 MTCP1
0.0692902360406676	19	331	1.7949680686617	KINSEY TARGETS OF EWSR1 FLII FUSION DN	http://www.gsea-msigdb.org/gsea/msigdb/cards/KINSEY_TARGETS_OF_EWSR1_FLII_FUSION_DN	TRO FNDC3B GNAS TNRC6B CYP20A1 NT5E IL11RA SECISBP2L SELENBP1 UBXN4 NFKBIZ PDCD4 PRSS23 SPSB3 FSTL1 GOLGA2 SRRM2 LAMB2 SPTAN1
0.070376440007021	7	76	2.88015305754097	BURTON ADIPOGENESIS 8	http://www.gsea-msigdb.org/gsea/msigdb/cards/BURTON_ADIPOGENESIS_8	CTSA CD276 SCPEP1 PRSS23 NSA2 FAM91A1 SPTAN1
0.0704263318813656	29	574	1.57985498726239	MARTINEZ RB1 AND TP53 TARGETS DN	http://www.gsea-msigdb.org/gsea/msigdb/cards/MARTINEZ_RB1_AND_TP53_TARGETS_DN	GCLC PKD1 RNASET2 CTNS NFE2L3 IDI1 TRO ATP11A APLP2 GABRP TECR LDHB SET SLC35B1 RBBP6 MASP1 SAFB2 MEIS2 NUMA1 MAN2C1 SMAD4 CEBPG RBBP4 STRBP ATF7IP2 RHOG CALR COL18A1 C1D
0.0708601935436149	23	427	1.68434511361044	THUM SYSTOLIC HEART FAILURE UP	http://www.gsea-msigdb.org/gsea/msigdb/cards/THUM_SYSTOLIC_HEART_FAILURE_UP	CTNNA1 CP SEC61A1 ACTB FUS PAPOLA SNAP23 DNAJB6 CAT CALU ARL8B NOTCH2 NT5E PDGFC SHC1 RBBP4 APBB2 TPP1 MAPK1IP1L MAT2A SDC2 TBL1XR1 ZBED5
0.071773738529154	24	452	1.66036636439783	CHARAFE BREAST CANCER LUMINAL VS BASAL DN	http://www.gsea-msigdb.org/gsea/msigdb/cards/CHARAFE_BREAST_CANCER_LUMINAL_VS_BASAL_DN	RETSAT DGKA FNDC3B NSFL1C SMCHD1 CAV1 ZBTB16 GBP3 ELL2 SCPEP1 TUBA4A TRIM22 NT5E BIN1 PDGFC ADD3 ANKH PPP4R1 TM2D1 CCNYL1 FSTL1 PGM2 UBE2E3 PTPRM
0.071773738529154	3	15	6.25404663923183	FINETTI BREAST CANCERS KINOME GRAY	http://www.gsea-msigdb.org/gsea/msigdb/cards/FINETTI_BREAST_CANCERS_KINOME_GRAY	NEK4 TWF1 DYRK1A
0.071773738529154	3	15	6.25404663923183	BOYAULT LIVER CANCER SUBCLASS G12 DN	http://www.gsea-msigdb.org/gsea/msigdb/cards/BOYAULT_LIVER_CANCER_SUBCLASS_G12_DN	GCKR FAM13A TSKU
0.0720790522238553	12	176	2.13206135428358	HAHTOLA MYCOSIS FUNGOIDES SKIN UP	http://www.gsea-msigdb.org/gsea/msigdb/cards/HAHTOLA_MYCOSIS_FUNGOIDES_SKIN_UP	TNFRSF1A TNPO1 CCNB1IP1 SAFB2 CERS2 GLUD1 PDCD4 RBBP4 ARL6IP4 DENND5A SPTAN1 CALM1
0.0720790522238553	12	176	2.13206135428358	DARWICHE SKIN TUMOR PROMOTER DN	http://www.gsea-msigdb.org/gsea/msigdb/cards/DARWICHE_SKIN_TUMOR_PROMOTER_DN	CP SAR1A PABPC4 NBN FBRSL1 NEK4 SFPQ CCNI SLC35B1 PEX16 MGAT1 MAPK8IP3
0.0720790522238553	6	59	3.18002371486364	MIKKELSEN NPC LCP WITH H3K4ME3	http://www.gsea-msigdb.org/gsea/msigdb/cards/MIKKELSEN_NPC_LCP_WITH_H3K4ME3	CP MASP1 ARHGEF11 RDH5 FGD4 GLRX
0.0723697485825402	18	310	1.81569095977698	FISCHER DIRECT P53 TARGETS META ANALYSIS	http://www.gsea-msigdb.org/gsea/msigdb/cards/FISCHER_DIRECT_P53_TARGETS_META_ANALYSIS	RETSAT DGKA MAST4 SLC46A1 GNAS SMAD5 TP53I3 TNFRSF10B LRP1 GCH1 TRIM22 ADIRF CMBL TMEM68 POLH BCL2L1 TCAIM TSKU
0.0733783743077522	4	28	4.46717617087987	HWANG PROSTATE CANCER MARKERS	http://www.gsea-msigdb.org/gsea/msigdb/cards/HWANG_PROSTATE_CANCER_MARKERS	PGK1 KPNB1 SELENBP1 CALR
0.0733783743077522	7	77	2.8427484723781	PURBEY TARGETS OF CTBP1 AND SATB1 UP	http://www.gsea-msigdb.org/gsea/msigdb/cards/PURBEY_TARGETS_OF_CTBP1_AND_SATB1_UP	ACTB DDX17 CCNI PSMA1 EEF2 IDH2 COG8
0.073781941355536	5	43	3.63607362746036	ABBUD LIF SIGNALING 1 UP	http://www.gsea-msigdb.org/gsea/msigdb/cards/ABBUD_LIF_SIGNALING_1_UP	TNFRSF1A BCL3 IL1R1 ACAA2 FGG
0.0768337006202498	25	480	1.62865797896662	ENK UV RESPONSE KERATINOCYTE DN	http://www.gsea-msigdb.org/gsea/msigdb/cards/ENK_UV_RESPONSE_KERATINOCYTE_DN	CTNNA1 TNFRSF1A ZNF638 ITGB5 DDX17 EIF3J NBN MTMR4 BRD8 SUMO1 MBD2 TRA2B PRPF4 G3BP2 SMAD4 OGT TERF1 NMT2 SLBP WWOX MAOA C1D ENTPD6 ADH5 ITSN1
0.0770731385803004	9	116	2.42613878246062	SENESE HDAC2 TARGETS UP	http://www.gsea-msigdb.org/gsea/msigdb/cards/SENESE_HDAC2_TARGETS_UP	CDC27 PTBP1 TFRC SNAP23 TNFRSF10B PTPN12 IL6ST NFKBIZ TWF1
0.0775380899255423	7	78	2.80630297914249	LEE AGING CEREBELLUM UP	http://www.gsea-msigdb.org/gsea/msigdb/cards/LEE_AGING_CEREBELLUM_UP	ACADVL ITGB5 HNRNPH3 GBP3 PIGF RHOG F2
0.0775380899255423	7	78	2.80630297914249	YAO TEMPORAL RESPONSE TO PROGESTERONE CLUSTER 16	http://www.gsea-msigdb.org/gsea/msigdb/cards/YAO_TEMPORAL_RESPONSE_TO_PROGESTERONE_CLUSTER_16	IDI1 MRPS25 CALM3 GUSB WDR6 COL18A1 MAOA
0.0777121637908137	20	360	1.7372351775644	DELACROIX RARG BOUND MEF	http://www.gsea-msigdb.org/gsea/msigdb/cards/DELACROIX_RARG_BOUND_MEF	CTNS CP ATP11A SUN2 IDH3B METRN RPL19 LRP1 CALU CHMP1A ESD CERS2 ADD3 ITIH2 SHC1 FSTL1 MIDN CALR PSMD12 INF2
0.079699444020303	12	179	2.09632848242408	FERNANDEZ BOUND BY MYC	http://www.gsea-msigdb.org/gsea/msigdb/cards/FERNANDEZ_BOUND_BY_MYC	FECH BCL3 POLB TFRC CLDND1 NBN RPL19 IL11RA FGFR4 SLBP STAT6 MAN2A2
0.0811615071651235	4	29	4.31313561326333	BIOCARTA BIOPEPTIDES PATHWAY	http://www.gsea-msigdb.org/gsea/msigdb/cards/BIOCARTA_BIOPEPTIDES_PATHWAY	CALM3 SHC1 F2 CALM1
0.0811615071651235	6	61	3.07576064224516	KAUFFMANN MELANOMA RELAPSE UP	http://www.gsea-msigdb.org/gsea/msigdb/cards/KAUFFMANN_MELANOMA_RELAPSE_UP	XRCC5 TFAM GMNN SUMO1 CCNH TERF1
0.0811615071651235	6	61	3.07576064224516	PELLICCIOTTA HDAC IN ANTIGEN PRESENTATION UP	http://www.gsea-msigdb.org/gsea/msigdb/cards/PELLICCIOTTA_HDAC_IN_ANTIGEN_PRESENTATION_UP	TRAPPC6A SAR1A KDELR2 YIPF5 PSMD6 CALR
0.0811615071651235	4	29	4.31313561326333	YU BAP1 TARGETS	http://www.gsea-msigdb.org/gsea/msigdb/cards/YU_BAP1_TARGETS	GMNN UXS1 TNFRSF10B BAP1
0.08146695952145	7	79	2.77078015662169	KYNG DNA DAMAGE BY GAMMA AND UV RADIATION	http://www.gsea-msigdb.org/gsea/msigdb/cards/KYNG_DNA_DAMAGE_BY_GAMMA_AND_UV_RADIATION	GCLC DIS3 CCNC PHF3 RBBP6 CCNH ITIH2
0.0818541007644736	3	16	5.86316872427984	BOWIE RESPONSE TO EXTRACELLULAR MATRIX	http://www.gsea-msigdb.org/gsea/msigdb/cards/BOWIE_RESPONSE_TO_EXTRACELLULAR_MATRIX	MX1 IFITM1 PSMB10
0.0818541007644736	12	180	2.08468221307728	BROWNE HCMV INFECTION 48HR UP	http://www.gsea-msigdb.org/gsea/msigdb/cards/BROWNE_HCMV_INFECTION_48HR_UP	GGCT ATP11A COBL SLC6A12 ITPR2 HAT1 CREBZF FAM13A HADH GABPA MAN2A2 CCDC69
0.0818541007644736	19	339	1.75260894019771	BLUM RESPONSE TO SALIRASIB DN	http://www.gsea-msigdb.org/gsea/msigdb/cards/BLUM_RESPONSE_TO_SALIRASIB_DN	VDAC3 TECR KPNB1 TPI1 GMNN DHCR24 SFPQ ACLY MEIS2 CEMIP2 TRA2B TUBB2A GALNT1 PRSS23 ANKH UBE2E3 POLE OAZ2 SRSF10
0.0818541007644736	10	138	2.26595892725791	PECE MAMMARY STEM CELL UP	http://www.gsea-msigdb.org/gsea/msigdb/cards/PECE_MAMMARY_STEM_CELL_UP	RALA COX7A2 UQCR11 TUBA4A COX4I1 TUBB2A GUCD1 RPS3 TIMM8B RPL23A
0.0825908839099025	9	118	2.38501778614773	LINDGREN BLADDER CANCER CLUSTER 1 UP	http://www.gsea-msigdb.org/gsea/msigdb/cards/LINDGREN_BLADDER_CANCER_CLUSTER_1_UP	TPD52L1 BBX PHF3 PPP6C STX17 ESD GALNT1 LDLRAD4 VPS13A
0.0825908839099025	9	118	2.38501778614773	NIKOLSKY BREAST CANCER 16P13 AMPLICON	http://www.gsea-msigdb.org/gsea/msigdb/cards/NIKOLSKY_BREAST_CANCER_16P13_AMPLICON	LUC7L PKD1 METRN UBE2I GFER MAPK8IP3 SPSB3 SRRM2 ARHGDIG
0.0828099216119241	15	247	1.89900201596108	DANG REGULATED BY MYC DN	http://www.gsea-msigdb.org/gsea/msigdb/cards/DANG_REGULATED_BY_MYC_DN	CAV1 SUMO1 SCPEP1 H3-3B CCNH FADS2 NMT1 SDCBP FSTL1 ALB GOLGA2 CDH2 ZFP36L1 CD47 SPTAN1
0.0846771652427169	11	160	2.14982853223594	MULLIGHAN NPM1 SIGNATURE 3 DN	http://www.gsea-msigdb.org/gsea/msigdb/cards/MULLIGHAN_NPM1_SIGNATURE_3_DN	PABPC4 SUN2 EIF3D HPCAL1 ACLY CARM1 CERS2 TUFM TMPRSS2 IFITM1 SPTAN1
0.0846771652427169	2	6	10.4234110653864	MOTAMED RESPONSE TO ANDROGEN DN	http://www.gsea-msigdb.org/gsea/msigdb/cards/MOTAMED_RESPONSE_TO_ANDROGEN_DN	KLHL42 STIM1
0.0846771652427169	15	248	1.89134474976769	MITSIADES RESPONSE TO APLIDIN DN	http://www.gsea-msigdb.org/gsea/msigdb/cards/MITSIADES_RESPONSE_TO_APLIDIN_DN	CTNNA1 MTMR4 TMEM97 DHCR24 RBBP6 CNOT1 RAP2A ACLY NOTCH2 HADH ADD3 RCAN1 CALM3 NF2 ZNF395
0.0846771652427169	11	160	2.14982853223594	OHGUCHI LIVER HNF4A TARGETS DN	http://www.gsea-msigdb.org/gsea/msigdb/cards/OHGUCHI_LIVER_HNF4A_TARGETS_DN	C8B MASP1 RDH5 SLCO2B1 NR1I3 NAT8 HAAO LIPC CES3 CES2 SHMT2
0.0846771652427169	2	6	10.4234110653864	BIOCARTA SUMO PATHWAY	http://www.gsea-msigdb.org/gsea/msigdb/cards/BIOCARTA_SUMO_PATHWAY	UBE2I SUMO1
0.0847589309732439	6	62	3.0261515996283	MASSARWEH RESPONSE TO ESTRADIOL	http://www.gsea-msigdb.org/gsea/msigdb/cards/MASSARWEH_RESPONSE_TO_ESTRADIOL	TPD52L1 ADD3 PRSS23 AMFR TSKU SERPINA5
0.0870776053146064	19	342	1.7372351775644	GRUETZMANN PANCREATIC CANCER UP	http://www.gsea-msigdb.org/gsea/msigdb/cards/GRUETZMANN_PANCREATIC_CANCER_UP	HCCS DGKA POLB ITGB5 APLP2 PGK1 CAV1 SUMO1 DLST PTPN12 CHMP1A NMT1 GLUD1 SHC1 SLBP HPGD GPX4 RHOG CD47
0.0873212340803413	10	140	2.23358808543994	WAMUNYOKOLI OVARIAN CANCER GRADES 1 2 UP	http://www.gsea-msigdb.org/gsea/msigdb/cards/WAMUNYOKOLI_OVARIAN_CANCER_GRADES_1_2_UP	RALA TNPO1 SGSM3 COX7A2 ELL2 CD164 KDELR2 CEBPG SFXN1 VSIG10
0.0873212340803413	4	30	4.16936442615455	NEMETH INFLAMMATORY RESPONSE LPS DN	http://www.gsea-msigdb.org/gsea/msigdb/cards/NEMETH_INFLAMMATORY_RESPONSE_LPS_DN	SLC6A12 MXI1 SLBP ZFP36L1
0.0873212340803413	4	30	4.16936442615455	BURTON ADIPOGENESIS 10	http://www.gsea-msigdb.org/gsea/msigdb/cards/BURTON_ADIPOGENESIS_10	ACADL ATP6V1C1 STRBP TMEM37
0.0886598249961462	12	183	2.05050709483011	DOANE RESPONSE TO ANDROGEN UP	http://www.gsea-msigdb.org/gsea/msigdb/cards/DOANE_RESPONSE_TO_ANDROGEN_UP	ACSM3 COBL PLEKHA1 ZBTB16 FXR2 SLC50A1 POLD4 CALR TSKU TMPRSS2 CYP4F12 UGT2B11
0.0886598249961462	7	81	2.70236583176684	HARRIS HYPOXIA	http://www.gsea-msigdb.org/gsea/msigdb/cards/HARRIS_HYPOXIA	CP TFRC XRCC5 PGK1 EPAS1 ENPEP IGF2
0.0886598249961462	20	367	1.70409990169804	WANG RESPONSE TO GSK3 INHIBITOR SB216763 DN	http://www.gsea-msigdb.org/gsea/msigdb/cards/WANG_RESPONSE_TO_GSK3_INHIBITOR_SB216763_DN	IDI1 TFRC ITGB5 RAB18 SUN2 TFAM GMNN WDR48 DHCR24 TSFM TUBA4A FADS2 PDCD4 GABPA SFXN1 NUDT5 CENPV DHCR7 GINS3 DNAJC19
0.0900164328539456	25	490	1.59542006102853	SENESE HDAC3 TARGETS UP	http://www.gsea-msigdb.org/gsea/msigdb/cards/SENESE_HDAC3_TARGETS_UP	CDC27 SEC61A1 TFRC FUS PAPOLA SNAP23 TFAM ZNF451 SMAD5 MAPKAP1 TNFRSF10B ZNF644 GFER PTPN12 GCH1 IL6ST G3BP2 NFKBIZ PDGFC CALM3 TPP1 SETD5 BCL2L1 WDR6 ANKRD46
0.0900164328539456	5	46	3.39893839088686	DAUER STAT3 TARGETS DN	http://www.gsea-msigdb.org/gsea/msigdb/cards/DAUER_STAT3_TARGETS_DN	TMEM97 TRIM22 MX1 HPGD IFITM1
0.0900164328539456	5	46	3.39893839088686	NADLER OBESITY DN	http://www.gsea-msigdb.org/gsea/msigdb/cards/NADLER_OBESITY_DN	LDHB SDHB ACLY UQCRC2 HP
0.0919959628367601	3	17	5.51827644638102	BIOCARTA GCR PATHWAY	http://www.gsea-msigdb.org/gsea/msigdb/cards/BIOCARTA_GCR_PATHWAY	GNAS CALM3 CALM1
0.0919959628367601	3	17	5.51827644638102	BIOCARTA NDKDYNAMIN PATHWAY	http://www.gsea-msigdb.org/gsea/msigdb/cards/BIOCARTA_NDKDYNAMIN_PATHWAY	EPN1 CALM3 CALM1
0.0919959628367601	3	17	5.51827644638102	LI WILMS TUMOR ANAPLASTIC UP	http://www.gsea-msigdb.org/gsea/msigdb/cards/LI_WILMS_TUMOR_ANAPLASTIC_UP	HAT1 G3BP2 HTT
0.0919959628367601	3	17	5.51827644638102	IIZUKA LIVER CANCER PROGRESSION L0 L1 DN	http://www.gsea-msigdb.org/gsea/msigdb/cards/IIZUKA_LIVER_CANCER_PROGRESSION_L0_L1_DN	VDAC3 COX4I1 PRCP
0.0919959628367601	3	17	5.51827644638102	SUZUKI RESPONSE TO TSA AND DECITABINE 1B	http://www.gsea-msigdb.org/gsea/msigdb/cards/SUZUKI_RESPONSE_TO_TSA_AND_DECITABINE_1B	ZBTB16 IGF2 IFITM1
0.0926587924365991	15	252	1.86132340453328	AFFAR YY1 TARGETS DN	http://www.gsea-msigdb.org/gsea/msigdb/cards/AFFAR_YY1_TARGETS_DN	NR1H4 IDI1 FUS IL1R1 DHCR24 FADS2 MYCBPAP TUBB2A TERF1 GFRA1 ANKH RBBP4 PCOLCE2 SFXN1 POLH
0.0926587924365991	10	142	2.20212909832106	DAZARD UV RESPONSE CLUSTER G6	http://www.gsea-msigdb.org/gsea/msigdb/cards/DAZARD_UV_RESPONSE_CLUSTER_G6	MAST4 ZNF638 ZNF451 BBX PHF3 MBD2 AUTS2 SLBP LARP7 KLHL9
0.0926587924365991	15	252	1.86132340453328	BROWNE HCMV INFECTION 4HR DN	http://www.gsea-msigdb.org/gsea/msigdb/cards/BROWNE_HCMV_INFECTION_4HR_DN	POLB THOC1 SPECC1L DDX17 SBF1 CSTF1 KRR1 MPDU1 CREBZF DYRK1A PCSK7 ZNF3 SDC2 KLHL9 SIPA1
0.0935207840571214	20	370	1.69028287546806	MONNIER POSTRADIATION TUMOR ESCAPE DN	http://www.gsea-msigdb.org/gsea/msigdb/cards/MONNIER_POSTRADIATION_TUMOR_ESCAPE_DN	TRAPPC6A PIAS1 CP IDI1 STX7 ITGB5 DECR1 HPCAL1 CRYZ RCOR3 CAT DNPEP SNX14 KANSL1L NFKBIZ PPP1R35 FSTL1 TMEM37 NR1D2 ANKRD37
0.0936293841810493	27	543	1.55487347384217	GRAESSMANN APOPTOSIS BY SERUM DEPRIVATION UP	http://www.gsea-msigdb.org/gsea/msigdb/cards/GRAESSMANN_APOPTOSIS_BY_SERUM_DEPRIVATION_UP	PIAS1 CP SPHK2 ACTB UBE2I KPNB1 CCNC IL1R1 GBP3 TRIM25 CRB3 CCNH SHROOM3 HADH YIPF5 PRSS23 CEBPG FLCN MX1 BPNT1 FSTL1 INTS8 TAF1D UBE2V2 ZFP36L1 PSMB10 ITSN1
0.0936293841810493	4	31	4.0348687995044	BARRIER CANCER RELAPSE NORMAL SAMPLE DN	http://www.gsea-msigdb.org/gsea/msigdb/cards/BARRIER_CANCER_RELAPSE_NORMAL_SAMPLE_DN	TBC1D2B NPIPB3 ZFP36L1 SPTAN1
0.0936293841810493	4	31	4.0348687995044	DASU IL6 SIGNALING SCAR UP	http://www.gsea-msigdb.org/gsea/msigdb/cards/DASU_IL6_SIGNALING_SCAR_UP	UBE2S ACAP2 NT5E LARP1
0.0936293841810493	4	31	4.0348687995044	YIH RESPONSE TO ARSENITE C3	http://www.gsea-msigdb.org/gsea/msigdb/cards/YIH_RESPONSE_TO_ARSENITE_C3	TFAM SMAD4 IGF2 GLRX
0.0936293841810493	4	31	4.0348687995044	WENDT COHESIN TARGETS UP	http://www.gsea-msigdb.org/gsea/msigdb/cards/WENDT_COHESIN_TARGETS_UP	TNPO1 ELF2 FRA10AC1 REEP3
0.0940805566361766	16	276	1.81276714180633	FORTSCHEGGER PHF8 TARGETS UP	http://www.gsea-msigdb.org/gsea/msigdb/cards/FORTSCHEGGER_PHF8_TARGETS_UP	GCLC MLXIPL XYLT2 TNPO1 PABPC4 KPNB1 NEK4 RCOR3 SET KLHL7 CALU BNIP2 PDGFC CCNYL1 CENPV ANKRD46
0.0957353868984498	17	300	1.77197988111568	BRUINS UVC RESPONSE EARLY LATE	http://www.gsea-msigdb.org/gsea/msigdb/cards/BRUINS_UVC_RESPONSE_EARLY_LATE	C8B SNAP23 GMNN PHF3 NR2C1 LRP1 PTPN12 UBE2G1 STX17 PRDM5 FRA10AC1 CALM3 SRRM2 PGM2 CES2 SHMT2 ARHGDIG
0.0958828081932236	7	83	2.6372485828086	ACOSTA PROLIFERATION INDEPENDENT MYC TARGETS UP	http://www.gsea-msigdb.org/gsea/msigdb/cards/ACOSTA_PROLIFERATION_INDEPENDENT_MYC_TARGETS_UP	EIF3J MTMR4 WDR74 DHCR7 NR1D2 ZNF395 ZNF460
0.0983449574388081	6	65	2.88648306426084	VANHARANTA UTERINE FIBROID WITH 7Q DELETION UP	http://www.gsea-msigdb.org/gsea/msigdb/cards/VANHARANTA_UTERINE_FIBROID_WITH_7Q_DELETION_UP	VEZT PAPOLA RBBP6 VEZF1 PSD3 TSC22D2
0.0983449574388081	6	65	2.88648306426084	LEE LIVER CANCER ACOX1 DN	http://www.gsea-msigdb.org/gsea/msigdb/cards/LEE_LIVER_CANCER_ACOX1_DN	TNFRSF10B MASP1 SLCO2B1 SELENBP1 LIPC PAH
0.0983449574388081	6	65	2.88648306426084	BOYAULT LIVER CANCER SUBCLASS G6 UP	http://www.gsea-msigdb.org/gsea/msigdb/cards/BOYAULT_LIVER_CANCER_SUBCLASS_G6_UP	CRYZ FBXL5 ITPR2 EFR3A CEMIP2 GALNT1
0.0983449574388081	10	144	2.17154397195549	JOHNSTONE PARVB TARGETS 2 UP	http://www.gsea-msigdb.org/gsea/msigdb/cards/JOHNSTONE_PARVB_TARGETS_2_UP	ACTB APLP2 CLPTM1 CALM3 PCOLCE2 TPP1 BCL2L1 CALR IFITM1 SPTAN1
0.0985378924815552	16	278	1.7997256515775	PASQUALUCCI LYMPHOMA BY GC STAGE UP	http://www.gsea-msigdb.org/gsea/msigdb/cards/PASQUALUCCI_LYMPHOMA_BY_GC_STAGE_UP	SEC61A1 FNDC3B SLC46A1 ITGB5 TMEM38B PECR ELL2 PLA2G12A IL6ST FADS2 KDELR2 SHROOM3 MPZL2 SEC24D GUSB CERS6
0.100539820883927	7	84	2.60585276634659	BROWNE HCMV INFECTION 16HR DN	http://www.gsea-msigdb.org/gsea/msigdb/cards/BROWNE_HCMV_INFECTION_16HR_DN	ACADVL NAAA ADIRF PDCD4 RBPMS ACAA2 ADH5
0.101317818351415	5	48	3.25731595793324	POMEROY MEDULLOBLASTOMA PROGNOSIS UP	http://www.gsea-msigdb.org/gsea/msigdb/cards/POMEROY_MEDULLOBLASTOMA_PROGNOSIS_UP	ACADVL GNAS TERF1 DVL3 NPIPB3
0.101317818351415	9	124	2.26961369972123	KAYO AGING MUSCLE DN	http://www.gsea-msigdb.org/gsea/msigdb/cards/KAYO_AGING_MUSCLE_DN	SNX1 PABPC4 SDHB ELL2 RBBP6 HADH PIGF ATP5PF MAN2A2
0.101352821524276	4	32	3.90877914951989	YANG BREAST CANCER ESR1 LASER UP	http://www.gsea-msigdb.org/gsea/msigdb/cards/YANG_BREAST_CANCER_ESR1_LASER_UP	RAB17 ALAD APBB2 CERS6
0.101352821524276	4	32	3.90877914951989	CAFFAREL RESPONSE TO THC DN	http://www.gsea-msigdb.org/gsea/msigdb/cards/CAFFAREL_RESPONSE_TO_THC_DN	PABPC4 GIPC1 CALM3 DHCR7
0.101352821524276	10	145	2.15656780663166	KIM ALL DISORDERS DURATION CORR DN	http://www.gsea-msigdb.org/gsea/msigdb/cards/KIM_ALL_DISORDERS_DURATION_CORR_DN	STX7 PSMB5 TPI1 NDUFS7 TUBA4A COX4I1 RPS8 VPS51 TUFM EXOC3
0.101450926747845	20	375	1.66774577046182	ZHOU INFLAMMATORY RESPONSE LIVE DN	http://www.gsea-msigdb.org/gsea/msigdb/cards/ZHOU_INFLAMMATORY_RESPONSE_LIVE_DN	CTNS PHF23 CSTF1 TTI1 RCOR3 TNFSF14 TUBA4A UBE2G1 FGD4 PLIN2 ZNF362 DAGLB INTS8 METTL17 ACAA2 SLC25A30 SNAPC5 METTL23 ZNF395 SLC25A29
0.101450926747845	8	104	2.4054025535507	ELVIDGE HIF1A AND HIF2A TARGETS DN	http://www.gsea-msigdb.org/gsea/msigdb/cards/ELVIDGE_HIF1A_AND_HIF2A_TARGETS_DN	PGM1 PGK1 CAV1 MXI1 FAM13A PLIN2 GLRX ZNF395
0.101450926747845	3	18	5.21170553269319	MORI EMU MYC LYMPHOMA BY ONSET TIME DN	http://www.gsea-msigdb.org/gsea/msigdb/cards/MORI_EMU_MYC_LYMPHOMA_BY_ONSET_TIME_DN	ITGB5 IL6ST NFKBIZ
0.101450926747845	3	18	5.21170553269319	WU HBX TARGETS 3 UP	http://www.gsea-msigdb.org/gsea/msigdb/cards/WU_HBX_TARGETS_3_UP	CCNI TWF1 IFITM1
0.101450926747845	3	18	5.21170553269319	WENG POR TARGETS GLOBAL UP	http://www.gsea-msigdb.org/gsea/msigdb/cards/WENG_POR_TARGETS_GLOBAL_UP	IDI1 CES2 DHCR7
0.101450926747845	3	18	5.21170553269319	PODAR RESPONSE TO ADAPHOSTIN DN	http://www.gsea-msigdb.org/gsea/msigdb/cards/PODAR_RESPONSE_TO_ADAPHOSTIN_DN	IDI1 TFRC DHCR7
0.102144089702163	6	66	2.8427484723781	TURASHVILI BREAST NORMAL DUCTAL VS LOBULAR UP	http://www.gsea-msigdb.org/gsea/msigdb/cards/TURASHVILI_BREAST_NORMAL_DUCTAL_VS_LOBULAR_UP	GABRP MTMR4 SMAD5 PPHLN1 GLUD1 GATM
0.102144089702163	11	167	2.05971595902845	KIM WT1 TARGETS 8HR UP	http://www.gsea-msigdb.org/gsea/msigdb/cards/KIM_WT1_TARGETS_8HR_UP	ERGIC2 SNAP23 GTPBP1 SET TUBA4A IL6ST CARM1 PDGFC NPIPB3 GLRX SRP72
0.102216084945312	14	234	1.87086865276166	ALFANO MYC TARGETS	http://www.gsea-msigdb.org/gsea/msigdb/cards/ALFANO_MYC_TARGETS	ITGB5 DDX17 DNAJB6 CCNI PPP6C DLST MXI1 PTPN12 SDCBP ENPEP ADD3 LARP1 DHCR7 TUFM
0.102972083228651	2	7	8.93435234175975	BIOCARTA PARKIN PATHWAY	http://www.gsea-msigdb.org/gsea/msigdb/cards/BIOCARTA_PARKIN_PATHWAY	SUMO1 UBE2G1
0.102972083228651	9	125	2.25145679012346	LIU VMYB TARGETS UP	http://www.gsea-msigdb.org/gsea/msigdb/cards/LIU_VMYB_TARGETS_UP	TPI1 GMNN KLHL7 MED4 PDCD4 MEMO1 PCOLCE2 ETFDH GLRX
0.102972083228651	2	7	8.93435234175975	MYLLYKANGAS AMPLIFICATION HOT SPOT 7	http://www.gsea-msigdb.org/gsea/msigdb/cards/MYLLYKANGAS_AMPLIFICATION_HOT_SPOT_7	TFRC EIF4A2
0.102972083228651	9	125	2.25145679012346	SCHLOSSER SERUM RESPONSE UP	http://www.gsea-msigdb.org/gsea/msigdb/cards/SCHLOSSER_SERUM_RESPONSE_UP	SNX1 TNRC6B CCNI ELL2 STAT6 RHOG HTT SPTAN1 SIPA1
0.102972083228651	2	7	8.93435234175975	HERNANDEZ ABERRANT MITOSIS BY DOCETACEL 4NM DN	http://www.gsea-msigdb.org/gsea/msigdb/cards/HERNANDEZ_ABERRANT_MITOSIS_BY_DOCETACEL_4NM_DN	TFRC SDHA
0.102972083228651	7	85	2.57519567497781	SMID BREAST CANCER LUMINAL A UP	http://www.gsea-msigdb.org/gsea/msigdb/cards/SMID_BREAST_CANCER_LUMINAL_A_UP	ZBTB16 ADIRF PDCD4 GFRA1 PSD3 MAOA SPTAN1
0.102972083228651	2	7	8.93435234175975	LUDWICZEK TREATING IRON OVERLOAD	http://www.gsea-msigdb.org/gsea/msigdb/cards/LUDWICZEK_TREATING_IRON_OVERLOAD	CP TFRC
0.102972083228651	2	7	8.93435234175975	BIOCARTA EEA1 PATHWAY	http://www.gsea-msigdb.org/gsea/msigdb/cards/BIOCARTA_EEA1_PATHWAY	TFRC EEA1
0.103856488113937	11	168	2.04745574498661	MARTORIATI MDM4 TARGETS NEUROEPITHELIUM UP	http://www.gsea-msigdb.org/gsea/msigdb/cards/MARTORIATI_MDM4_TARGETS_NEUROEPITHELIUM_UP	GGCT PGM1 CDC34 CEP170B PGK1 PIEZO1 TPI1 TPD52L1 PLA2G12A SRRM2 ANKRD37
0.103856488113937	12	190	1.97496209659952	BOYAULT LIVER CANCER SUBCLASS G3 UP	http://www.gsea-msigdb.org/gsea/msigdb/cards/BOYAULT_LIVER_CANCER_SUBCLASS_G3_UP	PAPOLA PGK1 KPNB1 PTGES3 SUB1 EIF3H MPZL2 PIGF RBBP4 GNL3 UBE2V2 TBL1XR1
0.10392754463975	23	451	1.59471255767552	DELACROIX RAR BOUND ES	http://www.gsea-msigdb.org/gsea/msigdb/cards/DELACROIX_RAR_BOUND_ES	UQCRC1 BCL3 SDHA IDH3B DNAJB6 COBL LDHB GMNN SET GCH1 HADH NCOR1 THNSL2 SLC28A1 RBPMS REEP3 TMEM135 MAPK1IP1L TVP23B FAM91A1 CALR IFITM1 OTUD7B
0.106451369946952	6	67	2.80031939070082	JI RESPONSE TO FSH UP	http://www.gsea-msigdb.org/gsea/msigdb/cards/JI_RESPONSE_TO_FSH_UP	TRAPPC6A IDI1 TNPO1 FADS2 PDCD4 IFITM1
0.10656727388201	7	86	2.54525153922225	ALCALA APOPTOSIS	http://www.gsea-msigdb.org/gsea/msigdb/cards/ALCALA_APOPTOSIS	HCCS GNAS FUS SYMPK COX4I1 UBXN4 MX1
0.10656727388201	7	86	2.54525153922225	SANA RESPONSE TO IFNG DN	http://www.gsea-msigdb.org/gsea/msigdb/cards/SANA_RESPONSE_TO_IFNG_DN	TFRC CCNB1IP1 TUBA4A KDELR2 PRCP SMYD2 PRSS23
0.10656727388201	7	86	2.54525153922225	SASSON RESPONSE TO FORSKOLIN UP	http://www.gsea-msigdb.org/gsea/msigdb/cards/SASSON_RESPONSE_TO_FORSKOLIN_UP	GNAS PGK1 MBD2 TUBB2A POP5 DHCR7 COL18A1
0.106767502336168	4	33	3.79033129650414	BOGNI TREATMENT RELATED MYELOID LEUKEMIA DN	http://www.gsea-msigdb.org/gsea/msigdb/cards/BOGNI_TREATMENT_RELATED_MYELOID_LEUKEMIA_DN	DDX17 NR2C1 TNFRSF10B CDH2
0.106767502336168	4	33	3.79033129650414	LIANG HEMATOPOIESIS STEM CELL NUMBER SMALL VS HUGE DN	http://www.gsea-msigdb.org/gsea/msigdb/cards/LIANG_HEMATOPOIESIS_STEM_CELL_NUMBER_SMALL_VS_HUGE_DN	ACSM3 TRAM1 WDR48 WDTC1
0.107203688603122	8	106	2.36001759971012	MACAEVA PBMC RESPONSE TO IR	http://www.gsea-msigdb.org/gsea/msigdb/cards/MACAEVA_PBMC_RESPONSE_TO_IR	RETSAT TNFRSF10B ITPR2 TRIM22 CMBL TMEM68 POLH TCAIM
0.109421088810397	3	19	4.93740524149881	SCIBETTA KDM5B TARGETS UP	http://www.gsea-msigdb.org/gsea/msigdb/cards/SCIBETTA_KDM5B_TARGETS_UP	RNASET2 POLB MAPK8IP3
0.109421088810397	13	215	1.89075828627939	KIM WT1 TARGETS 12HR DN	http://www.gsea-msigdb.org/gsea/msigdb/cards/KIM_WT1_TARGETS_12HR_DN	NADK CTNNA1 COX7A2 SDHB BAZ2B TRA2B TUBB2A APBB2 GNL3 TAF1D RHOG ZFP36L1 NF2
0.109421088810397	3	19	4.93740524149881	MYLLYKANGAS AMPLIFICATION HOT SPOT 23	http://www.gsea-msigdb.org/gsea/msigdb/cards/MYLLYKANGAS_AMPLIFICATION_HOT_SPOT_23	ZBTB16 NUMA1 PCSK7
0.109421088810397	5	50	3.12702331961591	SASAI RESISTANCE TO NEOPLASTIC TRANSFROMATION	http://www.gsea-msigdb.org/gsea/msigdb/cards/SASAI_RESISTANCE_TO_NEOPLASTIC_TRANSFROMATION	TNFRSF1A IL6ST FSTL1 SDC2 LAMB2
0.109421088810397	5	50	3.12702331961591	CHEN NEUROBLASTOMA COPY NUMBER GAINS	http://www.gsea-msigdb.org/gsea/msigdb/cards/CHEN_NEUROBLASTOMA_COPY_NUMBER_GAINS	HPCAL1 RBBP6 IGF2 STIM1 WWOX
0.109421088810397	9	127	2.21600077768057	BYSTRYKH HEMATOPOIESIS STEM CELL QTL CIS	http://www.gsea-msigdb.org/gsea/msigdb/cards/BYSTRYKH_HEMATOPOIESIS_STEM_CELL_QTL_CIS	ACADL CRYZ GFER TMCO1 ALAD GATM D2HGDH TM2D3 LITAF
0.109421088810397	5	50	3.12702331961591	FLECHNER PBL KIDNEY TRANSPLANT REJECTED VS OK DN	http://www.gsea-msigdb.org/gsea/msigdb/cards/FLECHNER_PBL_KIDNEY_TRANSPLANT_REJECTED_VS_OK_DN	HSPA9 SAFB2 RABGGTB TMEM63A MAN2A2
0.109421088810397	24	480	1.56351165980796	BROWNE HCMV INFECTION 48HR DN	http://www.gsea-msigdb.org/gsea/msigdb/cards/BROWNE_HCMV_INFECTION_48HR_DN	TRAPPC6A RNF10 VRK2 ACADVL CDC14B ADD1 CEP170B SGSM3 EEA1 UBE2I EPAS1 RAP2A MASP1 ARHGEF11 FADS2 RBPMS PCSK7 GOLGA2 NPIPB3 SDC2 DMXL1 ZHX3 CALR KLHL9
0.109421088810397	5	50	3.12702331961591	GENTILE RESPONSE CLUSTER D3	http://www.gsea-msigdb.org/gsea/msigdb/cards/GENTILE_RESPONSE_CLUSTER_D3	RNF4 BRD8 MBD2 BNIP2 SLBP
0.109421088810397	3	19	4.93740524149881	HOWLIN CITED1 TARGETS 2 DN	http://www.gsea-msigdb.org/gsea/msigdb/cards/HOWLIN_CITED1_TARGETS_2_DN	SLC41A2 MPZL2 FGG
0.109421088810397	5	50	3.12702331961591	WONG PROTEASOME GENE MODULE	http://www.gsea-msigdb.org/gsea/msigdb/cards/WONG_PROTEASOME_GENE_MODULE	CDC34 PSMA1 UBE2G1 PSMD12 PSMB10
0.109421088810397	5	50	3.12702331961591	CHAUHAN RESPONSE TO METHOXYESTRADIOL UP	http://www.gsea-msigdb.org/gsea/msigdb/cards/CHAUHAN_RESPONSE_TO_METHOXYESTRADIOL_UP	ITGB5 PPIL2 UBE2S YARS1 RBPMS
0.109421088810397	3	19	4.93740524149881	WU ALZHEIMER DISEASE DN	http://www.gsea-msigdb.org/gsea/msigdb/cards/WU_ALZHEIMER_DISEASE_DN	FADS2 ADIRF IFITM1
0.109421088810397	6	68	2.75913822319051	YAO TEMPORAL RESPONSE TO PROGESTERONE CLUSTER 0	http://www.gsea-msigdb.org/gsea/msigdb/cards/YAO_TEMPORAL_RESPONSE_TO_PROGESTERONE_CLUSTER_0	MXI1 NT5E TEF SMPDL3A NR1D2 PNPLA2
0.109421088810397	13	215	1.89075828627939	VERHAAK GLIOBLASTOMA MESENCHYMAL	http://www.gsea-msigdb.org/gsea/msigdb/cards/VERHAAK_GLIOBLASTOMA_MESENCHYMAL	TNFRSF1A FNDC3B TRADD IL1R1 SCPEP1 MGAT1 TRIM22 TMBIM1 SEC24D SHC1 STAT6 POLD4 RHOG
0.109421088810397	5	50	3.12702331961591	BILANGES SERUM AND RAPAMYCIN SENSITIVE GENES	http://www.gsea-msigdb.org/gsea/msigdb/cards/BILANGES_SERUM_AND_RAPAMYCIN_SENSITIVE_GENES	RBBP6 EIF3H EIF3M RPS3 EEF2
0.110103462079124	12	193	1.94426320390627	ALONSO METASTASIS UP	http://www.gsea-msigdb.org/gsea/msigdb/cards/ALONSO_METASTASIS_UP	XRCC5 APLP2 CAV1 SUB1 TP53I3 SET TUBA4A SDCBP TMCO1 EIF3H CDH2 FGG
0.110103462079124	21	406	1.61742585497375	YAGI AML WITH INV 16 TRANSLOCATION	http://www.gsea-msigdb.org/gsea/msigdb/cards/YAGI_AML_WITH_INV_16_TRANSLOCATION	PABPC1 SAR1A PPIL2 RPL19 MTMR4 KRR1 FBXL5 CAT IMMT NT5E BIN1 RABGGTB RBPMS DYRK1A ALB IGF2 ACAA2 F2 VPS13A RPL23A CDK11B
0.110117411598759	17	309	1.72036881661717	PASINI SUZ12 TARGETS DN	http://www.gsea-msigdb.org/gsea/msigdb/cards/PASINI_SUZ12_TARGETS_DN	IDI1 GNAS CD276 CAV1 RCN2 PTPN12 NT5E TMBIM1 BNIP2 PLIN2 PRSS23 TMEM123 AMFR REEP3 CDH2 TMPRSS2 KLHL9
0.113661243768844	12	194	1.9342412286284	WAMUNYOKOLI OVARIAN CANCER LMP DN	http://www.gsea-msigdb.org/gsea/msigdb/cards/WAMUNYOKOLI_OVARIAN_CANCER_LMP_DN	SPAG9 CAV1 PLA2G12A PTPN12 BTF3L4 BNIP2 PDGFC EIF3M CCDC50 GABPA SDC2 ADH5
0.115138690207257	6	69	2.71915071270949	YAO TEMPORAL RESPONSE TO PROGESTERONE CLUSTER 10	http://www.gsea-msigdb.org/gsea/msigdb/cards/YAO_TEMPORAL_RESPONSE_TO_PROGESTERONE_CLUSTER_10	RALA SEC61A1 SUMO1 CERS2 YIPF5 TMEM11
0.115944201879804	5	51	3.06570913687835	NATSUME RESPONSE TO INTERFERON BETA DN	http://www.gsea-msigdb.org/gsea/msigdb/cards/NATSUME_RESPONSE_TO_INTERFERON_BETA_DN	NR1H4 XRCC5 TP53I3 COX4I1 SHC1
0.117819143737464	26	535	1.51967488429932	BERENJENO TRANSFORMED BY RHOA UP	http://www.gsea-msigdb.org/gsea/msigdb/cards/BERENJENO_TRANSFORMED_BY_RHOA_UP	GGCT TFRC CDC34 PSMB5 PGK1 EIF3J PLEKHA1 KPNB1 TMEM97 PTGES3 TPI1 GMNN ELL2 HAT1 PSMA1 MRPS25 NMT1 RABGGTB ESD NFKBIZ WDR43 SLBP TAF1D CENPV IGF2 NR1D2
0.117989640965526	16	288	1.7372351775644	GABRIELY MIR21 TARGETS	http://www.gsea-msigdb.org/gsea/msigdb/cards/GABRIELY_MIR21_TARGETS	TNPO1 TNRC6B SPG11 FBXO3 ACAP2 FBXL5 CEMIP2 SRPK2 UBXN4 PDCD4 SFXN1 CERS6 TBL1XR1 PTAR1 VPS13A SACM1L
0.121312099886596	13	219	1.85622388835648	WANG CISPLATIN RESPONSE AND XPC DN	http://www.gsea-msigdb.org/gsea/msigdb/cards/WANG_CISPLATIN_RESPONSE_AND_XPC_DN	ZNF451 IL1R1 SDHB TNFRSF10B SNRNP27 EFR3A NMT1 VEZF1 SDCBP ADD3 ATP6V1C1 MAN2A2 C1D
0.121312099886596	6	70	2.68030570252792	SESTO RESPONSE TO UV C7	http://www.gsea-msigdb.org/gsea/msigdb/cards/SESTO_RESPONSE_TO_UV_C7	YARS1 PRCP ESD TPP1 IDH2 IFITM1
0.121312099886596	6	70	2.68030570252792	YAO TEMPORAL RESPONSE TO PROGESTERONE CLUSTER 7	http://www.gsea-msigdb.org/gsea/msigdb/cards/YAO_TEMPORAL_RESPONSE_TO_PROGESTERONE_CLUSTER_7	MRPL43 CDC34 EIF3J TPD52L1 ARL8B MIDN
0.121524183776209	23	461	1.56012009438538	GAZDA DIAMOND BLACKFAN ANEMIA ERYTHROID DN	http://www.gsea-msigdb.org/gsea/msigdb/cards/GAZDA_DIAMOND_BLACKFAN_ANEMIA_ERYTHROID_DN	CDC27 ACSM3 DIS3 LONP2 UBFD1 CLASRP ZNF451 NNT HSPA9 TAF12 NR2C1 NOTCH2 SRPK2 SECISBP2L FAM13A NCOR1 EIF3M CEBPG ZNF32 ATPAF2 ZHX3 MAOA INF2
0.121648363065218	3	20	4.69053497942387	BERENJENO TRANSFORMED BY RHOA FOREVER UP	http://www.gsea-msigdb.org/gsea/msigdb/cards/BERENJENO_TRANSFORMED_BY_RHOA_FOREVER_UP	DHRS7 IL11RA NR1D2
0.121648363065218	4	35	3.5737409367039	WEIGEL OXIDATIVE STRESS BY TBH AND H2O2	http://www.gsea-msigdb.org/gsea/msigdb/cards/WEIGEL_OXIDATIVE_STRESS_BY_TBH_AND_H2O2	CTNNA1 ACTB ITGB5 TPP1
0.121648363065218	4	35	3.5737409367039	CLASPER LYMPHATIC VESSELS DURING METASTASIS DN	http://www.gsea-msigdb.org/gsea/msigdb/cards/CLASPER_LYMPHATIC_VESSELS_DURING_METASTASIS_DN	NT5E PCOLCE2 SDC2 CDH2
0.121648363065218	15	266	1.763359014821	VANTVEER BREAST CANCER ESR1 DN	http://www.gsea-msigdb.org/gsea/msigdb/cards/VANTVEER_BREAST_CANCER_ESR1_DN	FNDC3B PGM1 GABRP PDCD5 LDHB CCNC BIN1 WARS1 MPZL2 TMEM123 CEBPG RCAN1 MEMO1 UBE2E3 NF2
0.121648363065218	3	20	4.69053497942387	MELLMAN TUT1 TARGETS UP	http://www.gsea-msigdb.org/gsea/msigdb/cards/MELLMAN_TUT1_TARGETS_UP	PTBP1 LARP1 SLU7
0.121648363065218	4	35	3.5737409367039	LOPEZ TRANSLATION VIA FN1 SIGNALING	http://www.gsea-msigdb.org/gsea/msigdb/cards/LOPEZ_TRANSLATION_VIA_FN1_SIGNALING	PTBP1 EIF3D SRPK2 DYRK1A
0.122043540850238	5	52	3.00675319193838	STARK HYPPOCAMPUS 22Q11 DELETION UP	http://www.gsea-msigdb.org/gsea/msigdb/cards/STARK_HYPPOCAMPUS_22Q11_DELETION_UP	TFRC PAPOLA MTMR4 EPAS1 EFR3A
0.122462767754826	2	8	7.81755829903978	CAFFAREL RESPONSE TO THC 24HR 3 UP	http://www.gsea-msigdb.org/gsea/msigdb/cards/CAFFAREL_RESPONSE_TO_THC_24HR_3_UP	SEC61A1 CNBP
0.122462767754826	2	8	7.81755829903978	YAMANAKA GLIOBLASTOMA SURVIVAL DN	http://www.gsea-msigdb.org/gsea/msigdb/cards/YAMANAKA_GLIOBLASTOMA_SURVIVAL_DN	PDCD4 NRBP2
0.122462767754826	2	8	7.81755829903978	LOPEZ MESOTHELIOMA SURVIVAL OVERALL UP	http://www.gsea-msigdb.org/gsea/msigdb/cards/LOPEZ_MESOTHELIOMA_SURVIVAL_OVERALL_UP	IL6R HP
0.122462767754826	2	8	7.81755829903978	BIOCARTA CTBP1 PATHWAY	http://www.gsea-msigdb.org/gsea/msigdb/cards/BIOCARTA_CTBP1_PATHWAY	UBE2I SUMO1
0.125465467050646	6	71	2.64255491798528	LIU NASOPHARYNGEAL CARCINOMA	http://www.gsea-msigdb.org/gsea/msigdb/cards/LIU_NASOPHARYNGEAL_CARCINOMA	RNF10 DDX17 SET MAPK1IP1L MAT2A TBL1XR1
0.125465467050646	6	71	2.64255491798528	DER IFN GAMMA RESPONSE UP	http://www.gsea-msigdb.org/gsea/msigdb/cards/DER_IFN_GAMMA_RESPONSE_UP	SF3A1 SDCBP HADH RBBP4 IFITM1 PSMB10
0.125465467050646	13	221	1.83942548212701	BROWNE HCMV INFECTION 16HR UP	http://www.gsea-msigdb.org/gsea/msigdb/cards/BROWNE_HCMV_INFECTION_16HR_UP	ACSM3 NFE2L3 TFRC CCNC RAP2A FXR2 PRPF4 BAP1 MAT2A ETFDH GATM SRSF10 MAOA
0.125465467050646	13	221	1.83942548212701	CHEN HOXA5 TARGETS 9HR UP	http://www.gsea-msigdb.org/gsea/msigdb/cards/CHEN_HOXA5_TARGETS_9HR_UP	SMCHD1 ZNF451 SFPQ TNFRSF10B RBBP6 DMTF1 RABGGTB CEBPG RCAN1 TAF1D ZNF3 SRSF10 TSC22D2
0.125465467050646	6	71	2.64255491798528	RAGHAVACHARI PLATELET SPECIFIC GENES	http://www.gsea-msigdb.org/gsea/msigdb/cards/RAGHAVACHARI_PLATELET_SPECIFIC_GENES	CTSA ITGB5 GNAS TUBA4A PTPN12 TUBB2A
0.127913692404055	5	53	2.95002199963765	ZAMORA NOS2 TARGETS UP	http://www.gsea-msigdb.org/gsea/msigdb/cards/ZAMORA_NOS2_TARGETS_UP	PABPC4 ACLY ATP6V1C1 PCSK7 SUPT4H1
0.127913692404055	5	53	2.95002199963765	SESTO RESPONSE TO UV C2	http://www.gsea-msigdb.org/gsea/msigdb/cards/SESTO_RESPONSE_TO_UV_C2	GCLC SRSF4 ELL2 PTPN12 SRPK2
0.127913692404055	5	53	2.95002199963765	JI RESPONSE TO FSH DN	http://www.gsea-msigdb.org/gsea/msigdb/cards/JI_RESPONSE_TO_FSH_DN	ADD1 SNAP23 UBE2G1 MAT2A CALR
0.127913692404055	5	53	2.95002199963765	KYNG ENVIRONMENTAL STRESS RESPONSE UP	http://www.gsea-msigdb.org/gsea/msigdb/cards/KYNG_ENVIRONMENTAL_STRESS_RESPONSE_UP	PDCD5 CALU PRSS23 FGFR4 GLRX
0.127913692404055	20	390	1.60360170236713	WANG RESPONSE TO GSK3 INHIBITOR SB216763 UP	http://www.gsea-msigdb.org/gsea/msigdb/cards/WANG_RESPONSE_TO_GSK3_INHIBITOR_SB216763_UP	CCNB1IP1 RCOR3 CCNI TAF12 PRCP NPC1 SAT2 VPS8 CYB561A3 TAF1D ATF7IP2 FGGY DMXL1 GLRX TCAIM R3HDM2 CD47 ZNF429 SPTAN1 ACAD11
0.127913692404055	12	199	1.88564220278346	FOSTER KDM1A TARGETS DN	http://www.gsea-msigdb.org/gsea/msigdb/cards/FOSTER_KDM1A_TARGETS_DN	NADK ANKRD13A LZTR1 METRN SUB1 NT5E IL11RA WARS1 SLC28A1 SHC1 FASTK RAC3
0.12855145105763	26	542	1.50004808690062	SENESE HDAC3 TARGETS DN	http://www.gsea-msigdb.org/gsea/msigdb/cards/SENESE_HDAC3_TARGETS_DN	DERA VEZT TRO EEA1 UBE2I KPNB1 ACAP2 BBX ATPAF1 YARS1 VEZF1 HADH GUCD1 CARM1 ADD3 TWF1 CEBPG C2orf68 SDC2 TMEM37 WDR6 FKRP NF2 ZNF395 MAOA OGDHL
0.12855145105763	4	36	3.47447035512879	MA MYELOID DIFFERENTIATION UP	http://www.gsea-msigdb.org/gsea/msigdb/cards/MA_MYELOID_DIFFERENTIATION_UP	GNAS SMAD5 FGFR4 CALR
0.12855145105763	4	36	3.47447035512879	GENTILE UV RESPONSE CLUSTER D2	http://www.gsea-msigdb.org/gsea/msigdb/cards/GENTILE_UV_RESPONSE_CLUSTER_D2	PHF3 SECISBP2L AUTS2 MAT2A
0.12855145105763	4	36	3.47447035512879	MMS MOUSE LYMPH HIGH 4HRS UP	http://www.gsea-msigdb.org/gsea/msigdb/cards/MMS_MOUSE_LYMPH_HIGH_4HRS_UP	RAB18 RCN2 RBBP6 EIF4A2
0.12855145105763	4	36	3.47447035512879	MARZEC IL2 SIGNALING DN	http://www.gsea-msigdb.org/gsea/msigdb/cards/MARZEC_IL2_SIGNALING_DN	RFFL NT5E PDGFC PDCD4
0.129346707193419	8	112	2.23358808543994	TSENG IRS1 TARGETS UP	http://www.gsea-msigdb.org/gsea/msigdb/cards/TSENG_IRS1_TARGETS_UP	SF3A1 TMEM97 HSPA9 ACLY YARS1 NMT1 PRSS23 SDC2
0.129370995125926	14	246	1.77960676726109	RUTELLA RESPONSE TO HGF VS CSF2RB AND IL4 DN	http://www.gsea-msigdb.org/gsea/msigdb/cards/RUTELLA_RESPONSE_TO_HGF_VS_CSF2RB_AND_IL4_DN	TRADD DNAJB6 TMEM97 IL1R1 SFPQ CRYZ CCNI IL6ST PSEN2 PSD3 CERS6 DHCR7 LITAF MAOA
0.129636295807616	6	72	2.60585276634659	YAO TEMPORAL RESPONSE TO PROGESTERONE CLUSTER 9	http://www.gsea-msigdb.org/gsea/msigdb/cards/YAO_TEMPORAL_RESPONSE_TO_PROGESTERONE_CLUSTER_9	RNASET2 NFE2L3 SDCBP NSA2 AKTIP TMPRSS2
0.130442096820982	3	21	4.46717617087987	BIOCARTA IL6 PATHWAY	http://www.gsea-msigdb.org/gsea/msigdb/cards/BIOCARTA_IL6_PATHWAY	IL6ST SHC1 IL6R
0.130442096820982	3	21	4.46717617087987	BIOCARTA NFKB PATHWAY	http://www.gsea-msigdb.org/gsea/msigdb/cards/BIOCARTA_NFKB_PATHWAY	TNFRSF1A TRADD IL1R1
0.130442096820982	3	21	4.46717617087987	LANDIS ERBB2 BREAST TUMORS 65 UP	http://www.gsea-msigdb.org/gsea/msigdb/cards/LANDIS_ERBB2_BREAST_TUMORS_65_UP	RAB18 TPD52L1 ITPR2
0.130442096820982	3	21	4.46717617087987	AMIT EGF RESPONSE 240 MCF10A	http://www.gsea-msigdb.org/gsea/msigdb/cards/AMIT_EGF_RESPONSE_240_MCF10A	TUBB2A GPN2 ITSN1
0.130442096820982	3	21	4.46717617087987	VERRECCHIA RESPONSE TO TGFB1 C5	http://www.gsea-msigdb.org/gsea/msigdb/cards/VERRECCHIA_RESPONSE_TO_TGFB1_C5	CTNNA1 TNFRSF1A DVL3
0.130442096820982	3	21	4.46717617087987	RAMPON ENRICHED LEARNING ENVIRONMENT LATE UP	http://www.gsea-msigdb.org/gsea/msigdb/cards/RAMPON_ENRICHED_LEARNING_ENVIRONMENT_LATE_UP	DNPEP CALM3 CDH2
0.130442096820982	7	92	2.3792568736208	CHEN LIVER METABOLISM QTL CIS	http://www.gsea-msigdb.org/gsea/msigdb/cards/CHEN_LIVER_METABOLISM_QTL_CIS	SLC35F5 MRPS14 RAB17 SMYD2 USF1 BPNT1 TMEM37
0.130442096820982	3	21	4.46717617087987	MOOTHA GLYCOLYSIS	http://www.gsea-msigdb.org/gsea/msigdb/cards/MOOTHA_GLYCOLYSIS	PGM1 PGK1 TPI1
0.130442096820982	3	21	4.46717617087987	STEGER ADIPOGENESIS UP	http://www.gsea-msigdb.org/gsea/msigdb/cards/STEGER_ADIPOGENESIS_UP	CP PNPLA2 HP
0.130442096820982	3	21	4.46717617087987	HOLLEMAN ASPARAGINASE RESISTANCE ALL UP	http://www.gsea-msigdb.org/gsea/msigdb/cards/HOLLEMAN_ASPARAGINASE_RESISTANCE_ALL_UP	RPS3 CCDC69 MICAL3
0.132346536994842	5	54	2.89539196260733	BECKER TAMOXIFEN RESISTANCE UP	http://www.gsea-msigdb.org/gsea/msigdb/cards/BECKER_TAMOXIFEN_RESISTANCE_UP	SNX1 DECR1 NMT1 MX1 IFITM1
0.132346536994842	8	113	2.21382181919711	DAZARD RESPONSE TO UV SCC DN	http://www.gsea-msigdb.org/gsea/msigdb/cards/DAZARD_RESPONSE_TO_UV_SCC_DN	TNFRSF1A MAST4 CSTF1 BRD8 PHF3 BAZ2B DYRK1A ANKRD46
0.132346536994842	5	54	2.89539196260733	BROWNE HCMV INFECTION 30MIN UP	http://www.gsea-msigdb.org/gsea/msigdb/cards/BROWNE_HCMV_INFECTION_30MIN_UP	TSFM FAM13A GC ALB NPIPB3
0.134273190223066	6	73	2.57015615310897	LEIN OLIGODENDROCYTE MARKERS	http://www.gsea-msigdb.org/gsea/msigdb/cards/LEIN_OLIGODENDROCYTE_MARKERS	NPC1 CERS2 EEF2 GATM NRBP2 TMEM63A
0.135349089906713	9	135	2.08468221307727	PICCALUGA ANGIOIMMUNOBLASTIC LYMPHOMA DN	http://www.gsea-msigdb.org/gsea/msigdb/cards/PICCALUGA_ANGIOIMMUNOBLASTIC_LYMPHOMA_DN	DNAJB6 H3-3B ZFC3H1 COG3 TRA2B TUBB2A G3BP2 SIK3 TSC22D2
0.135349089906713	12	202	1.85763761561341	THUM SYSTOLIC HEART FAILURE DN	http://www.gsea-msigdb.org/gsea/msigdb/cards/THUM_SYSTOLIC_HEART_FAILURE_DN	SPAG9 EPN1 MAST4 RAB18 BBX ELL2 RBBP6 UQCRC2 NCOR1 PSD3 TM2D1 STRBP
0.135349089906713	12	202	1.85763761561341	PROVENZANI METASTASIS UP	http://www.gsea-msigdb.org/gsea/msigdb/cards/PROVENZANI_METASTASIS_UP	XRCC5 SAR1A NNT CAT RAP2A CEMIP2 PRCP PLIN2 FGGY CES2 WWOX SF3B3
0.135349089906713	4	37	3.38056575093612	STONER ESOPHAGEAL CARCINOGENESIS UP	http://www.gsea-msigdb.org/gsea/msigdb/cards/STONER_ESOPHAGEAL_CARCINOGENESIS_UP	GPN2 UBXN4 SPSB3 PCSK9
0.135349089906713	4	37	3.38056575093612	WENG POR TARGETS LIVER UP	http://www.gsea-msigdb.org/gsea/msigdb/cards/WENG_POR_TARGETS_LIVER_UP	IDI1 TMEM97 DHCR24 CES2
0.136173821456376	21	420	1.56351165980796	PUJANA BRCA2 PCC NETWORK	http://www.gsea-msigdb.org/gsea/msigdb/cards/PUJANA_BRCA2_PCC_NETWORK	CDC27 TRAPPC6A RNF4 XRCC5 CSTF1 IDH3B TTI1 UBE2I UBE2S NR2C1 PRPF4 OGT EIF3H GFRA1 RBBP4 MAT2A LARP7 POLE SRSF10 CD47 VPS13A
0.136255550696541	8	114	2.19440232955503	ACOSTA PROLIFERATION INDEPENDENT MYC TARGETS DN	http://www.gsea-msigdb.org/gsea/msigdb/cards/ACOSTA_PROLIFERATION_INDEPENDENT_MYC_TARGETS_DN	ACSM3 SLCO2B1 SELENBP1 SEC24D SHC1 BCL2L1 POLD4 RHOG
0.138674713995344	12	203	1.84848669139857	MANALO HYPOXIA UP	http://www.gsea-msigdb.org/gsea/msigdb/cards/MANALO_HYPOXIA_UP	MAST4 FNDC3B PGM1 GABRP MXI1 TNFRSF10B ITPR2 CDH2 IDH2 TSKU COL18A1 ZNF395
0.139486689224644	9	136	2.06935366739288	EPPERT PROGENITOR	http://www.gsea-msigdb.org/gsea/msigdb/cards/EPPERT_PROGENITOR	ACSM3 TRIT1 FECH TFRC LRRFIP2 TMEM97 LDHB CALU PLIN2
0.139926718552391	6	74	2.53542431320209	SESTO RESPONSE TO UV C1	http://www.gsea-msigdb.org/gsea/msigdb/cards/SESTO_RESPONSE_TO_UV_C1	PIAS1 RNF4 TSG101 UBE2I UBE2G1 UBXN4
0.141988108699899	11	181	1.90040091247376	WANG CLIM2 TARGETS DN	http://www.gsea-msigdb.org/gsea/msigdb/cards/WANG_CLIM2_TARGETS_DN	IDI1 SF3A1 SEC23B ATE1 LIN7A CYP20A1 RBBP6 NCOR1 MPZL2 TMEM11 RNFT1
0.142042572726047	2	9	6.94894071025758	BIOCARTA CACAM PATHWAY	http://www.gsea-msigdb.org/gsea/msigdb/cards/BIOCARTA_CACAM_PATHWAY	CALM3 CALM1
0.142042572726047	2	9	6.94894071025758	BOYLAN MULTIPLE MYELOMA PCA1 DN	http://www.gsea-msigdb.org/gsea/msigdb/cards/BOYLAN_MULTIPLE_MYELOMA_PCA1_DN	FSTL1 BCL2L1
0.142042572726047	2	9	6.94894071025758	BANDRES RESPONSE TO CARMUSTIN WITHOUT MGMT 24HR DN	http://www.gsea-msigdb.org/gsea/msigdb/cards/BANDRES_RESPONSE_TO_CARMUSTIN_WITHOUT_MGMT_24HR_DN	HADH GOLGA2
0.142404458404813	16	299	1.67332351551353	DEBIASI APOPTOSIS BY REOVIRUS INFECTION UP	http://www.gsea-msigdb.org/gsea/msigdb/cards/DEBIASI_APOPTOSIS_BY_REOVIRUS_INFECTION_UP	CDC27 ACSM3 DNAJB6 KRR1 SMAD5 BAZ2B TRIM22 CREBZF SECISBP2L CEBPG DYRK1A RCAN1 TM2D1 UBE2V2 NR1D2 IFITM1
0.142620812020924	3	22	4.26412270856715	WEST ADRENOCORTICAL TUMOR MARKERS UP	http://www.gsea-msigdb.org/gsea/msigdb/cards/WEST_ADRENOCORTICAL_TUMOR_MARKERS_UP	UBE2S FGFR4 IGF2
0.143072046275652	9	137	2.05424889609804	LIU SOX4 TARGETS UP	http://www.gsea-msigdb.org/gsea/msigdb/cards/LIU_SOX4_TARGETS_UP	VRK2 COMMD2 PRSS23 VPS8 IL6R SPSB3 CES2 DENND5A TSC22D2
0.143072046275652	9	137	2.05424889609804	COULOUARN TEMPORAL TGFB1 SIGNATURE DN	http://www.gsea-msigdb.org/gsea/msigdb/cards/COULOUARN_TEMPORAL_TGFB1_SIGNATURE_DN	DGAT2 DHCR24 LRP1 RAB17 SELENBP1 HPGD DHCR7 COL18A1 TSC22D2
0.143904859766001	4	38	3.29160349433254	HU ANGIOGENESIS DN	http://www.gsea-msigdb.org/gsea/msigdb/cards/HU_ANGIOGENESIS_DN	SET GTF2A2 SMYD2 EIF3M
0.143904859766001	4	38	3.29160349433254	TARTE PLASMA CELL VS B LYMPHOCYTE DN	http://www.gsea-msigdb.org/gsea/msigdb/cards/TARTE_PLASMA_CELL_VS_B_LYMPHOCYTE_DN	GCH1 TRIM22 BIN1 RHOG
0.144046500295849	34	762	1.39525974890999	GOZGIT ESR1 TARGETS DN	http://www.gsea-msigdb.org/gsea/msigdb/cards/GOZGIT_ESR1_TARGETS_DN	CP MAST4 LIN7A NNT SRSF4 SCPEP1 RBBP6 MASP1 VEZF1 SHROOM3 SAT2 SELENBP1 NFKBIZ PRSS23 SEC24D GFRA1 FLCN VOPP1 PSD3 RBPMS MX1 APBB2 CMBL STRBP SRRM2 CERS6 SLC25A30 COL18A1 NF2 SERPINA5 MAOA ZGPAT SLC25A29 SUPT4H1
0.144046500295849	11	182	1.88995914921841	LASTOWSKA NEUROBLASTOMA COPY NUMBER UP	http://www.gsea-msigdb.org/gsea/msigdb/cards/LASTOWSKA_NEUROBLASTOMA_COPY_NUMBER_UP	PHF23 ACADVL RFFL KPNB1 TMEM97 SCPEP1 NCOR1 ANAPC11 ATPAF2 ANKFY1 SUPT4H1
0.144046500295849	11	182	1.88995914921841	BROWNE HCMV INFECTION 18HR DN	http://www.gsea-msigdb.org/gsea/msigdb/cards/BROWNE_HCMV_INFECTION_18HR_DN	ACSM3 SFPQ RDH5 NUMA1 CARM1 ADD3 RBPMS PLXNB1 IGF2 POLD4 PSMB10
0.144560835446658	6	75	2.50161865569273	SHEPARD BMYB TARGETS	http://www.gsea-msigdb.org/gsea/msigdb/cards/SHEPARD_BMYB_TARGETS	CDC14B DDX17 NOTCH2 NUMA1 FGFR4 C17orf49
0.144560835446658	8	116	2.15656780663166	LENAOUR DENDRITIC CELL MATURATION UP	http://www.gsea-msigdb.org/gsea/msigdb/cards/LENAOUR_DENDRITIC_CELL_MATURATION_UP	TFRC ITGB5 CAT CCNH ACAA2 GATM MAOA SPTAN1
0.144891499002568	5	56	2.79198510679992	KYNG DNA DAMAGE BY UV	http://www.gsea-msigdb.org/gsea/msigdb/cards/KYNG_DNA_DAMAGE_BY_UV	UBR2 THOC1 SLC6A12 TNFRSF10B IL11RA
0.144891499002568	5	56	2.79198510679992	BERNARD PPAPDC1B TARGETS DN	http://www.gsea-msigdb.org/gsea/msigdb/cards/BERNARD_PPAPDC1B_TARGETS_DN	MXI1 IL6ST ADD3 RCAN1 CALM1
0.149550641975018	8	117	2.13813560315618	RODRIGUES DCC TARGETS DN	http://www.gsea-msigdb.org/gsea/msigdb/cards/RODRIGUES_DCC_TARGETS_DN	MAST4 LONP2 NNT CAT PDCD4 GLRX IFITM1 LITAF
0.149550641975018	7	96	2.28012117055327	HOEBEKE LYMPHOID STEM CELL UP	http://www.gsea-msigdb.org/gsea/msigdb/cards/HOEBEKE_LYMPHOID_STEM_CELL_UP	UBR2 COBL SFPQ RBBP6 TMEM41B SETD5 NPIPB3
0.149550641975018	7	96	2.28012117055327	GAVIN FOXP3 TARGETS CLUSTER T4	http://www.gsea-msigdb.org/gsea/msigdb/cards/GAVIN_FOXP3_TARGETS_CLUSTER_T4	SNX14 NT5E GLUD1 METTL17 GPX4 SMPDL3A DENND5A
0.149550641975018	7	96	2.28012117055327	GAVIN FOXP3 TARGETS CLUSTER T7	http://www.gsea-msigdb.org/gsea/msigdb/cards/GAVIN_FOXP3_TARGETS_CLUSTER_T7	SAR1A DDX54 RAP1GDS1 EIF3H EIF3M CD47 SUPT4H1
0.150584171332772	15	278	1.68724279835391	OSWALD HEMATOPOIETIC STEM CELL IN COLLAGEN GEL DN	http://www.gsea-msigdb.org/gsea/msigdb/cards/OSWALD_HEMATOPOIETIC_STEM_CELL_IN_COLLAGEN_GEL_DN	UBR2 DDX17 TRADD LAMTOR3 TPI1 SET MXI1 FAM13A KANSL1L AMFR ALB LDLRAD4 SLC50A1 POLD4 TBL1XR1
0.150584171332772	6	76	2.4687026207494	LEE AGING NEOCORTEX UP	http://www.gsea-msigdb.org/gsea/msigdb/cards/LEE_AGING_NEOCORTEX_UP	SEC23B NAPA SET EEF2 RHOG WWOX
0.150584171332772	6	76	2.4687026207494	YAMASHITA LIVER CANCER STEM CELL DN	http://www.gsea-msigdb.org/gsea/msigdb/cards/YAMASHITA_LIVER_CANCER_STEM_CELL_DN	C8B APOA5 MASP1 NR1I3 CES2 MAOA
0.151855242960469	20	402	1.55573299483379	KUMAR TARGETS OF MLL AF9 FUSION	http://www.gsea-msigdb.org/gsea/msigdb/cards/KUMAR_TARGETS_OF_MLL_AF9_FUSION	VPS41 FAM76B PGM1 EIF3J TPI1 ELL2 RBBP6 TXNDC17 RABGGTB OLA1 PRDM5 ENPEP GUCD1 RBPMS ZNF362 HPGD CMBL GUSB ARL6IP4 ITSN1
0.151904281440661	4	39	3.20720340473427	LANDIS ERBB2 BREAST TUMORS 65 DN	http://www.gsea-msigdb.org/gsea/msigdb/cards/LANDIS_ERBB2_BREAST_TUMORS_65_DN	PGM1 APLP2 HADH ACAA2
0.151904281440661	4	39	3.20720340473427	SPIRA SMOKERS LUNG CANCER UP	http://www.gsea-msigdb.org/gsea/msigdb/cards/SPIRA_SMOKERS_LUNG_CANCER_UP	TRAM1 CD164 UBXN4 TWF1
0.151904281440661	4	39	3.20720340473427	KAMMINGA SENESCENCE	http://www.gsea-msigdb.org/gsea/msigdb/cards/KAMMINGA_SENESCENCE	ARHGEF10L KPNB1 DDX54 DAGLB
0.152309014677461	13	231	1.75979667337692	BROWNE HCMV INFECTION 20HR UP	http://www.gsea-msigdb.org/gsea/msigdb/cards/BROWNE_HCMV_INFECTION_20HR_UP	TFRC THOC1 CDC34 UBE2S CCNC PROX1 RAP2A TUBA4A FXR2 MPDU1 SAFB2 BAP1 ATXN2L
0.152591183199374	3	23	4.07872606906423	CREIGHTON AKT1 SIGNALING VIA MTOR DN	http://www.gsea-msigdb.org/gsea/msigdb/cards/CREIGHTON_AKT1_SIGNALING_VIA_MTOR_DN	CTSA ATP6V1F DHCR7
0.152591183199374	3	23	4.07872606906423	GALLUZZI PREVENT MITOCHONDIAL PERMEABILIZATION	http://www.gsea-msigdb.org/gsea/msigdb/cards/GALLUZZI_PREVENT_MITOCHONDIAL_PERMEABILIZATION	WDTC1 GPX4 BCL2L1
0.152591183199374	3	23	4.07872606906423	HASLINGER B CLL WITH 11Q23 DELETION	http://www.gsea-msigdb.org/gsea/msigdb/cards/HASLINGER_B_CLL_WITH_11Q23_DELETION	PABPC4 SIK3 PCSK7
0.152591183199374	3	23	4.07872606906423	WU HBX TARGETS 2 UP	http://www.gsea-msigdb.org/gsea/msigdb/cards/WU_HBX_TARGETS_2_UP	ATP5PF BCL2L1 GLRX
0.152591183199374	14	255	1.71679711665187	MASSARWEH TAMOXIFEN RESISTANCE DN	http://www.gsea-msigdb.org/gsea/msigdb/cards/MASSARWEH_TAMOXIFEN_RESISTANCE_DN	ATP11A PABPC1L TPD52L1 HPCAL1 ADD3 PDCD4 PRSS23 GFRA1 AMFR APBB2 HPGD TSKU SERPINA5 LAGE3
0.152591183199374	8	118	2.12001580990909	DAIRKEE CANCER PRONE RESPONSE BPA E2	http://www.gsea-msigdb.org/gsea/msigdb/cards/DAIRKEE_CANCER_PRONE_RESPONSE_BPA_E2	SEC61A1 MKNK1 APLP2 KPNB1 SFPQ H3-3B ACAA2 GATM
0.152591183199374	3	23	4.07872606906423	WALLACE JAK2 TARGETS UP	http://www.gsea-msigdb.org/gsea/msigdb/cards/WALLACE_JAK2_TARGETS_UP	BIN1 CES2 POLE
0.155349442503499	14	256	1.71009087791495	DAVICIONI TARGETS OF PAX FOXO1 FUSIONS UP	http://www.gsea-msigdb.org/gsea/msigdb/cards/DAVICIONI_TARGETS_OF_PAX_FOXO1_FUSIONS_UP	CTSA ADD1 CAV1 TXNDC15 HPCAL1 PSEN2 PDGFC AUTS2 FGFR4 SDC2 GATM FGGY COL18A1 ZNF395
0.155349442503499	14	256	1.71009087791495	WANG CLIM2 TARGETS UP	http://www.gsea-msigdb.org/gsea/msigdb/cards/WANG_CLIM2_TARGETS_UP	CTNNA1 CEP170B PPIL2 CD276 NNT SFPQ PTPN12 DTD2 LDLRAD4 POLH BCL2L1 ZHX3 CALR COL18A1
0.155663187438167	19	379	1.56763702038792	BENPORATH ES 1	http://www.gsea-msigdb.org/gsea/msigdb/cards/BENPORATH_ES_1	NFE2L3 DNAJB6 COBL TFAM GMNN KLHL7 ICE2 TRIM22 G3BP2 TERF1 AUTS2 GNL3 SCGB3A2 MAT2A LARP7 TDRP OAZ2 IFITM1 LGR4
0.156630850746924	12	209	1.79542008781775	SHEPARD BMYB MORPHOLINO UP	http://www.gsea-msigdb.org/gsea/msigdb/cards/SHEPARD_BMYB_MORPHOLINO_UP	VRK2 VDAC3 SRSF4 MBD2 PLAA OLA1 GLUD1 FAM207A WDR43 HPGD IGF2 WWOX
0.157467404076346	25	533	1.46670887411628	ENK UV RESPONSE KERATINOCYTE UP	http://www.gsea-msigdb.org/gsea/msigdb/cards/ENK_UV_RESPONSE_KERATINOCYTE_UP	HCCS UQCRC1 POLB ACADVL GNAS FUS TECR SF3A1 IDH3B DNAJB6 RPL19 CCNC CCNI ELL2 RBBP6 ATP6V1F MPDU1 TUBB2A RPS3 CEBPG PCSK7 GPX4 POLD4 TUFM SUPT4H1
0.157508423988086	8	119	2.10220055100229	KARLSSON TGFB1 TARGETS UP	http://www.gsea-msigdb.org/gsea/msigdb/cards/KARLSSON_TGFB1_TARGETS_UP	EIF2B3 CDC34 KPNB1 HSPA9 SET ESD GNL3 SHMT2
0.158134179197576	5	58	2.69570975828958	CAFFAREL RESPONSE TO THC 24HR 5 DN	http://www.gsea-msigdb.org/gsea/msigdb/cards/CAFFAREL_RESPONSE_TO_THC_24HR_5_DN	SUB1 UBR4 WARS1 CALM3 SHMT2
0.158134179197576	5	58	2.69570975828958	BILD SRC ONCOGENIC SIGNATURE	http://www.gsea-msigdb.org/gsea/msigdb/cards/BILD_SRC_ONCOGENIC_SIGNATURE	ACLY DMTF1 MMAB ZNF12 SECISBP2
0.15835630283072	7	98	2.23358808543994	HAHTOLA SEZARY SYNDROM UP	http://www.gsea-msigdb.org/gsea/msigdb/cards/HAHTOLA_SEZARY_SYNDROM_UP	NBN HAT1 NMT1 SELENBP1 UBXN4 NPIPB3 HP
0.158720844558241	2	10	6.25404663923182	BIOCARTA RANMS PATHWAY	http://www.gsea-msigdb.org/gsea/msigdb/cards/BIOCARTA_RANMS_PATHWAY	KPNB1 NUMA1
0.158720844558241	2	10	6.25404663923182	BIOCARTA SODD PATHWAY	http://www.gsea-msigdb.org/gsea/msigdb/cards/BIOCARTA_SODD_PATHWAY	TNFRSF1A TRADD
0.158720844558241	14	258	1.6968343594815	SENESE HDAC1 TARGETS DN	http://www.gsea-msigdb.org/gsea/msigdb/cards/SENESE_HDAC1_TARGETS_DN	TRO NRBP1 SET BAZ2B NMT2 RBPMS FSTL1 TMEM135 LDLRAD4 LAMB2 IDH2 ZNF395 RNFT1 MTCP1
0.158720844558241	4	40	3.12702331961591	JAERVINEN AMPLIFIED IN LARYNGEAL CANCER	http://www.gsea-msigdb.org/gsea/msigdb/cards/JAERVINEN_AMPLIFIED_IN_LARYNGEAL_CANCER	PSMB5 KLHL7 NR1I3 DVL3
0.158720844558241	4	40	3.12702331961591	TOMLINS PROSTATE CANCER DN	http://www.gsea-msigdb.org/gsea/msigdb/cards/TOMLINS_PROSTATE_CANCER_DN	MEIS2 RBPMS GATM CALM1
0.158720844558241	2	10	6.25404663923182	SCHAEFFER PROSTATE DEVELOPMENT AND CANCER BOX1 DN	http://www.gsea-msigdb.org/gsea/msigdb/cards/SCHAEFFER_PROSTATE_DEVELOPMENT_AND_CANCER_BOX1_DN	CLDND1 CALR
0.158720844558241	6	78	2.4054025535507	ROSS AML WITH PML RARA FUSION	http://www.gsea-msigdb.org/gsea/msigdb/cards/ROSS_AML_WITH_PML_RARA_FUSION	FNDC3B ITPR2 AUTS2 LDLRAD4 CALR ANKFY1
0.158720844558241	2	10	6.25404663923182	CHEOK RESPONSE TO MERCAPTOPURINE AND LD MTX UP	http://www.gsea-msigdb.org/gsea/msigdb/cards/CHEOK_RESPONSE_TO_MERCAPTOPURINE_AND_LD_MTX_UP	EFR3A GALNT1
0.158720844558241	4	40	3.12702331961591	CHESLER BRAIN HIGHEST EXPRESSION	http://www.gsea-msigdb.org/gsea/msigdb/cards/CHESLER_BRAIN_HIGHEST_EXPRESSION	KMT2E ATP11A ACTB PSMB5
0.158720844558241	2	10	6.25404663923182	DER IFN GAMMA RESPONSE DN	http://www.gsea-msigdb.org/gsea/msigdb/cards/DER_IFN_GAMMA_RESPONSE_DN	PKD1 IDI1
0.158720844558241	6	78	2.4054025535507	ROSS AML WITH AML1 ETO FUSION	http://www.gsea-msigdb.org/gsea/msigdb/cards/ROSS_AML_WITH_AML1_ETO_FUSION	ACSM3 CAV1 PTPN12 VOPP1 PSD3 SHC1
0.158720844558241	6	78	2.4054025535507	BASSO HAIRY CELL LEUKEMIA UP	http://www.gsea-msigdb.org/gsea/msigdb/cards/BASSO_HAIRY_CELL_LEUKEMIA_UP	TNFRSF1A ACTB IL1R1 PRSS23 SMPDL3A PTPRM
0.158720844558241	4	40	3.12702331961591	MALONEY RESPONSE TO 17AAG UP	http://www.gsea-msigdb.org/gsea/msigdb/cards/MALONEY_RESPONSE_TO_17AAG_UP	CCNI STAT6 EEF2 SPTAN1
0.158720844558241	4	40	3.12702331961591	BOYAULT LIVER CANCER SUBCLASS G1 DN	http://www.gsea-msigdb.org/gsea/msigdb/cards/BOYAULT_LIVER_CANCER_SUBCLASS_G1_DN	GCLC CDC14B SDHB GLRX
0.158720844558241	4	40	3.12702331961591	BOYAULT LIVER CANCER SUBCLASS G12 UP	http://www.gsea-msigdb.org/gsea/msigdb/cards/BOYAULT_LIVER_CANCER_SUBCLASS_G12_UP	UXS1 RCOR3 RAP2A FGFR4
0.158720844558241	2	10	6.25404663923182	BIOCARTA CPSF PATHWAY	http://www.gsea-msigdb.org/gsea/msigdb/cards/BIOCARTA_CPSF_PATHWAY	PAPOLA CSTF1
0.159391344562035	9	142	1.98191618848896	GROSS HYPOXIA VIA ELK3 AND HIF1A UP	http://www.gsea-msigdb.org/gsea/msigdb/cards/GROSS_HYPOXIA_VIA_ELK3_AND_HIF1A_UP	PGK1 TPI1 ACAP2 MXI1 SELENBP1 NFKBIZ RCAN1 VWA1 CNOT7
0.159391344562035	20	407	1.53662079588006	PURBEY TARGETS OF CTBP1 NOT SATB1 DN	http://www.gsea-msigdb.org/gsea/msigdb/cards/PURBEY_TARGETS_OF_CTBP1_NOT_SATB1_DN	CIAPIN1 DERA VRK2 LONP2 ATE1 GBP3 ZCCHC17 TXNDC17 ARL8B PRPF4 NPC1 OGT TRIM55 DYRK1A CALM3 SLBP GOLGA2 GUSB SNAPC5 MDM4
0.159518364197001	33	747	1.38141592432831	LEE BMP2 TARGETS UP	http://www.gsea-msigdb.org/gsea/msigdb/cards/LEE_BMP2_TARGETS_UP	CP NFE2L3 CTSA DGKA ITGB5 GABRP SUN2 DHRS7 ZBTB16 LDHB CRYZ GBP3 ITPR2 LRP1 MEIS2 SLCO2B1 NUMA1 NAAA FGD4 MPZL2 PDCD4 PRSS23 FLCN RBPMS HPGD TEF SMPDL3A CES2 NR1D2 COL18A1 TMPRSS2 ZFP36L1 ZNF395
0.162060800312588	3	24	3.90877914951989	BIOCARTA EIF4 PATHWAY	http://www.gsea-msigdb.org/gsea/msigdb/cards/BIOCARTA_EIF4_PATHWAY	PABPC1 MKNK1 EIF4A2
0.162060800312588	5	59	2.65001976238637	DACOSTA UV RESPONSE VIA ERCC3 TTD UP	http://www.gsea-msigdb.org/gsea/msigdb/cards/DACOSTA_UV_RESPONSE_VIA_ERCC3_TTD_UP	ADD1 TRIM25 MPDU1 GCH1 CALR
0.162060800312588	5	59	2.65001976238637	AMIT EGF RESPONSE 240 HELA	http://www.gsea-msigdb.org/gsea/msigdb/cards/AMIT_EGF_RESPONSE_240_HELA	TNFRSF1A BCL3 THOC1 ELL2 MAT2A
0.162060800312588	3	24	3.90877914951989	HASLINGER B CLL WITH 13Q14 DELETION	http://www.gsea-msigdb.org/gsea/msigdb/cards/HASLINGER_B_CLL_WITH_13Q14_DELETION	CTSA ITGB5 NT5E
0.162060800312588	3	24	3.90877914951989	HORTON SREBF TARGETS	http://www.gsea-msigdb.org/gsea/msigdb/cards/HORTON_SREBF_TARGETS	IDI1 ACLY PCSK9
0.163422445180529	9	143	1.9680566347233	BROWNE HCMV INFECTION 24HR DN	http://www.gsea-msigdb.org/gsea/msigdb/cards/BROWNE_HCMV_INFECTION_24HR_DN	ACSM3 DDX17 CAV1 TP53I3 RDH5 PRSS23 AP3S2 PTPRM IFITM1
0.163422445180529	9	143	1.9680566347233	WAKABAYASHI ADIPOGENESIS PPARG RXRA BOUND 36HR	http://www.gsea-msigdb.org/gsea/msigdb/cards/WAKABAYASHI_ADIPOGENESIS_PPARG_RXRA_BOUND_36HR	ACADVL DECR1 BTF3L4 ACAA2 ETFDH POLD4 ELMOD2 ANKRD46 ITSN1
0.16420799157863	6	79	2.37495441996145	JACKSON DNMT1 TARGETS UP	http://www.gsea-msigdb.org/gsea/msigdb/cards/JACKSON_DNMT1_TARGETS_UP	TSG101 TRIM25 BIN1 PLIN2 MX1 SLBP
0.16436162830011	13	236	1.72251284555114	MULLIGHAN MLL SIGNATURE 1 DN	http://www.gsea-msigdb.org/gsea/msigdb/cards/MULLIGHAN_MLL_SIGNATURE_1_DN	MAST4 GSDMB CAV1 BRD8 BIN1 OLA1 SMYD2 RBPMS HPGD LAMB2 SRP72 POLE IFITM1
0.164433000633196	4	41	3.05075445816187	LI LUNG CANCER	http://www.gsea-msigdb.org/gsea/msigdb/cards/LI_LUNG_CANCER	PGK1 RABGGTB CALR HP
0.164433000633196	4	41	3.05075445816187	LIANG HEMATOPOIESIS STEM CELL NUMBER LARGE VS TINY DN	http://www.gsea-msigdb.org/gsea/msigdb/cards/LIANG_HEMATOPOIESIS_STEM_CELL_NUMBER_LARGE_VS_TINY_DN	APLP2 H3-3B RABGGTB TAF1D
0.164433000633196	7	100	2.18891632373114	BROWNE HCMV INFECTION 20HR DN	http://www.gsea-msigdb.org/gsea/msigdb/cards/BROWNE_HCMV_INFECTION_20HR_DN	VPS41 TRIM22 ADIRF ADD3 NMT2 GLRX NR1D2
0.164433000633196	4	41	3.05075445816187	ZHU CMV 8 HR UP	http://www.gsea-msigdb.org/gsea/msigdb/cards/ZHU_CMV_8_HR_UP	GCH1 WARS1 MX1 IFITM1
0.164433000633196	7	100	2.18891632373114	BROWNE HCMV INFECTION 12HR DN	http://www.gsea-msigdb.org/gsea/msigdb/cards/BROWNE_HCMV_INFECTION_12HR_DN	MAST4 HNRNPH3 NMT2 U2SURP IGF2 SDC2 NR1D2
0.164433000633196	4	41	3.05075445816187	LIN MELANOMA COPY NUMBER DN	http://www.gsea-msigdb.org/gsea/msigdb/cards/LIN_MELANOMA_COPY_NUMBER_DN	EIF3J MED4 ESD WWOX
0.164433000633196	4	41	3.05075445816187	ELLWOOD MYC TARGETS DN	http://www.gsea-msigdb.org/gsea/msigdb/cards/ELLWOOD_MYC_TARGETS_DN	GANAB TMEM97 NR1D2 TMPRSS2
0.164433000633196	4	41	3.05075445816187	IRITANI MAD1 TARGETS DN	http://www.gsea-msigdb.org/gsea/msigdb/cards/IRITANI_MAD1_TARGETS_DN	UQCRC1 HSPA9 WDR74 EEF2
0.166805619044491	13	237	1.71524485886105	SENESE HDAC1 AND HDAC2 TARGETS DN	http://www.gsea-msigdb.org/gsea/msigdb/cards/SENESE_HDAC1_AND_HDAC2_TARGETS_DN	IDI1 CAV1 ACADL SET FADS2 ZNF362 FSTL1 TMEM135 SDC2 TMEM37 LAMB2 DHCR7 ZNF395
0.167335907395495	11	190	1.8103819218829	SHEPARD CRUSH AND BURN MUTANT DN	http://www.gsea-msigdb.org/gsea/msigdb/cards/SHEPARD_CRUSH_AND_BURN_MUTANT_DN	CDC27 CDC14B DDX17 PHF3 WDR74 MBD2 NOTCH2 NUMA1 G3BP2 FGFR4 C17orf49
0.167335907395495	5	60	2.60585276634659	POMEROY MEDULLOBLASTOMA DESMOPLASIC VS CLASSIC UP	http://www.gsea-msigdb.org/gsea/msigdb/cards/POMEROY_MEDULLOBLASTOMA_DESMOPLASIC_VS_CLASSIC_UP	PSMB5 SMAD5 ACLY GPX4 TMEM11
0.167335907395495	8	122	2.05050709483011	YAGI AML SURVIVAL	http://www.gsea-msigdb.org/gsea/msigdb/cards/YAGI_AML_SURVIVAL	APLP2 KAT2A BRD8 CRYZ PRPF4 HADH OGT DENND5A
0.167335907395495	5	60	2.60585276634659	JOSEPH RESPONSE TO SODIUM BUTYRATE DN	http://www.gsea-msigdb.org/gsea/msigdb/cards/JOSEPH_RESPONSE_TO_SODIUM_BUTYRATE_DN	TUBA4A ALAD FSTL1 STAT6 NF2
0.167335907395495	5	60	2.60585276634659	CHANG IMMORTALIZED BY HPV31 DN	http://www.gsea-msigdb.org/gsea/msigdb/cards/CHANG_IMMORTALIZED_BY_HPV31_DN	LRP1 TRIM22 NMT2 MX1 IFITM1
0.167335907395495	5	60	2.60585276634659	GERHOLD ADIPOGENESIS DN	http://www.gsea-msigdb.org/gsea/msigdb/cards/GERHOLD_ADIPOGENESIS_DN	UBTF IL1R1 IL11RA EEF2 DDB1
0.167335907395495	15	286	1.64004719560275	LU EZH2 TARGETS UP	http://www.gsea-msigdb.org/gsea/msigdb/cards/LU_EZH2_TARGETS_UP	GANAB PEX16 WDR83 WDR74 CDK9 G3BP2 GUCD1 MIEN1 PRSS23 VOPP1 CENPV NAA38 ALKBH2 PSMB10 C17orf49
0.167889248170989	6	80	2.34526748971193	GRAESSMANN RESPONSE TO MC AND SERUM DEPRIVATION DN	http://www.gsea-msigdb.org/gsea/msigdb/cards/GRAESSMANN_RESPONSE_TO_MC_AND_SERUM_DEPRIVATION_DN	MKNK1 DNAJB6 ABCD4 CRB3 NAAA SLC25A29
0.167889248170989	6	80	2.34526748971193	HILLION HMGA1 TARGETS	http://www.gsea-msigdb.org/gsea/msigdb/cards/HILLION_HMGA1_TARGETS	TFRC RPL19 ATP6V1F PSMA1 COX4I1 EEF2
0.167889248170989	6	80	2.34526748971193	BHAT ESR1 TARGETS VIA AKT1 DN	http://www.gsea-msigdb.org/gsea/msigdb/cards/BHAT_ESR1_TARGETS_VIA_AKT1_DN	RAB18 IL1R1 SHROOM3 ALAD PSD3 BCL2L1
0.168774356971691	7	101	2.16724388488232	HUMMERICH SKIN CANCER PROGRESSION DN	http://www.gsea-msigdb.org/gsea/msigdb/cards/HUMMERICH_SKIN_CANCER_PROGRESSION_DN	PKD1 FECH IL11RA SMAD4 PSEN2 LAMB2 HP
0.168774356971691	7	101	2.16724388488232	LEIN CHOROID PLEXUS MARKERS	http://www.gsea-msigdb.org/gsea/msigdb/cards/LEIN_CHOROID_PLEXUS_MARKERS	RNASET2 ITGB5 NOTCH2 GC SPATA17 PCOLCE2 ACAA2
0.169352754988813	27	594	1.42137423618905	GRAESSMANN RESPONSE TO MC AND DOXORUBICIN UP	http://www.gsea-msigdb.org/gsea/msigdb/cards/GRAESSMANN_RESPONSE_TO_MC_AND_DOXORUBICIN_UP	DGAT2 DGKA KLHL42 LZTR1 UBE2I NAPA RAP2A MASP1 TUBA4A TMBIM1 PRCP SLC35A5 SH3BGRL3 GLUD1 FLCN MX1 IL6R TPRA1 TPP1 STIM1 GUSB ETFDH CES2 SHMT2 COL18A1 SLC25A29 ACAD11
0.169567878193908	9	145	1.9409110259685	SMITH TERT TARGETS UP	http://www.gsea-msigdb.org/gsea/msigdb/cards/SMITH_TERT_TARGETS_UP	TSG101 UBE2S CCNH NPC1 CEBPG DYRK1A APBB2 ATXN2L SHMT2
0.170854091629179	10	168	1.86132340453328	PUJANA XPRSS INT NETWORK	http://www.gsea-msigdb.org/gsea/msigdb/cards/PUJANA_XPRSS_INT_NETWORK	IDH3B UBE2S PRPF4 EIF3H RBBP4 MAT2A LARP7 POLE SRSF10 CD47
0.171061187108173	4	42	2.97811744725325	KORKOLA EMBRYONAL CARCINOMA UP	http://www.gsea-msigdb.org/gsea/msigdb/cards/KORKOLA_EMBRYONAL_CARCINOMA_UP	DERA TNFRSF1A TPI1 LDHB
0.171061187108173	4	42	2.97811744725325	BARRIER COLON CANCER RECURRENCE UP	http://www.gsea-msigdb.org/gsea/msigdb/cards/BARRIER_COLON_CANCER_RECURRENCE_UP	SAR1A ERGIC2 ARL1 SRP72
0.171061187108173	3	25	3.7524279835391	XU HGF SIGNALING NOT VIA AKT1 6HR	http://www.gsea-msigdb.org/gsea/msigdb/cards/XU_HGF_SIGNALING_NOT_VIA_AKT1_6HR	HPCAL1 TNFRSF10B IL6ST
0.171061187108173	4	42	2.97811744725325	JOHANSSON BRAIN CANCER EARLY VS LATE DN	http://www.gsea-msigdb.org/gsea/msigdb/cards/JOHANSSON_BRAIN_CANCER_EARLY_VS_LATE_DN	GNAS LRP1 TEF CALM1
0.171061187108173	3	25	3.7524279835391	VALK AML CLUSTER 8	http://www.gsea-msigdb.org/gsea/msigdb/cards/VALK_AML_CLUSTER_8	FECH MXI1 SELENBP1
0.171061187108173	4	42	2.97811744725325	ZHAN MULTIPLE MYELOMA MF DN	http://www.gsea-msigdb.org/gsea/msigdb/cards/ZHAN_MULTIPLE_MYELOMA_MF_DN	KLHL42 STRBP TMEM170B ITSN1
0.171061187108173	4	42	2.97811744725325	WIERENGA PML INTERACTOME	http://www.gsea-msigdb.org/gsea/msigdb/cards/WIERENGA_PML_INTERACTOME	KPNB1 CALU RPS3 ALB
0.173313655591731	6	81	2.31631357008586	TARTE PLASMA CELL VS B LYMPHOCYTE UP	http://www.gsea-msigdb.org/gsea/msigdb/cards/TARTE_PLASMA_CELL_VS_B_LYMPHOCYTE_UP	TRAM1 CAV1 ELL2 SLC35B1 KDELR2 IL6R
0.173313655591731	5	61	2.56313386853763	JOHNSTONE PARVB TARGETS 1 DN	http://www.gsea-msigdb.org/gsea/msigdb/cards/JOHNSTONE_PARVB_TARGETS_1_DN	FUS SEC24D DMXL1 ADH5 NPIPB5
0.174129326042503	10	169	1.85030965657746	ONDER CDH1 TARGETS 1 DN	http://www.gsea-msigdb.org/gsea/msigdb/cards/ONDER_CDH1_TARGETS_1_DN	CDC27 HCCS SUB1 SFPQ ANO1 IL6ST CEMIP2 G3BP2 RNFT1 CALM1
0.174943723592986	8	124	2.0174343997522	MULLIGHAN NPM1 MUTATED SIGNATURE 1 DN	http://www.gsea-msigdb.org/gsea/msigdb/cards/MULLIGHAN_NPM1_MUTATED_SIGNATURE_1_DN	SUN2 EIF3D HPCAL1 ACLY CARM1 TUFM TMPRSS2 SPTAN1
0.174995728585666	2	11	5.6854969447562	BIOCARTA IL4 PATHWAY	http://www.gsea-msigdb.org/gsea/msigdb/cards/BIOCARTA_IL4_PATHWAY	SHC1 STAT6
0.174995728585666	2	11	5.6854969447562	NEBEN AML WITH FLT3 OR NRAS DN	http://www.gsea-msigdb.org/gsea/msigdb/cards/NEBEN_AML_WITH_FLT3_OR_NRAS_DN	LDHB RPS3
0.174995728585666	2	11	5.6854969447562	WIEMANN TELOMERE SHORTENING AND CHRONIC LIVER DAMAGE UP	http://www.gsea-msigdb.org/gsea/msigdb/cards/WIEMANN_TELOMERE_SHORTENING_AND_CHRONIC_LIVER_DAMAGE_UP	TUBB2A ALAD
0.174995728585666	2	11	5.6854969447562	WILLIAMS ESR2 TARGETS DN	http://www.gsea-msigdb.org/gsea/msigdb/cards/WILLIAMS_ESR2_TARGETS_DN	TAF1D TBL1XR1
0.174995728585666	2	11	5.6854969447562	IIZUKA LIVER CANCER EARLY RECURRENCE	http://www.gsea-msigdb.org/gsea/msigdb/cards/IIZUKA_LIVER_CANCER_EARLY_RECURRENCE	DDX17 TRIM22
0.174995728585666	2	11	5.6854969447562	RUAN RESPONSE TO TNF UP	http://www.gsea-msigdb.org/gsea/msigdb/cards/RUAN_RESPONSE_TO_TNF_UP	CP HP
0.174995728585666	2	11	5.6854969447562	WHITESIDE CISPLATIN RESISTANCE UP	http://www.gsea-msigdb.org/gsea/msigdb/cards/WHITESIDE_CISPLATIN_RESISTANCE_UP	MX1 IFITM1
0.174995728585666	2	11	5.6854969447562	HOLLEMAN PREDNISOLONE RESISTANCE ALL DN	http://www.gsea-msigdb.org/gsea/msigdb/cards/HOLLEMAN_PREDNISOLONE_RESISTANCE_ALL_DN	PIEZO1 POLH
0.174995728585666	2	11	5.6854969447562	BIOCARTA RANBP2 PATHWAY	http://www.gsea-msigdb.org/gsea/msigdb/cards/BIOCARTA_RANBP2_PATHWAY	PIAS1 SUMO1
0.176608122185698	9	147	1.91450407323423	BENPORATH PROLIFERATION	http://www.gsea-msigdb.org/gsea/msigdb/cards/BENPORATH_PROLIFERATION	GGCT NFE2L3 TFRC PDCD5 KDELR2 CEBPG NUDT5 GINS3 IDH2
0.177615898337011	7	103	2.12516147935062	ZHANG RESPONSE TO IKK INHIBITOR AND TNF DN	http://www.gsea-msigdb.org/gsea/msigdb/cards/ZHANG_RESPONSE_TO_IKK_INHIBITOR_AND_TNF_DN	ZNF451 KCTD3 NUMA1 AUTS2 ZNF362 ZNF395 LGR4
0.177615898337011	7	103	2.12516147935062	LE EGR2 TARGETS DN	http://www.gsea-msigdb.org/gsea/msigdb/cards/LE_EGR2_TARGETS_DN	IDI1 ZBTB16 CAT RAP1GDS1 CERS2 GFRA1 NRBP2
0.178129162414045	6	82	2.2880658436214	SAKAI CHRONIC HEPATITIS VS LIVER CANCER UP	http://www.gsea-msigdb.org/gsea/msigdb/cards/SAKAI_CHRONIC_HEPATITIS_VS_LIVER_CANCER_UP	USP33 TNPO1 LAMTOR3 CAT HAT1 UBE2V2
0.178362819635118	8	125	2.00129492455418	AZARE NEOPLASTIC TRANSFORMATION BY STAT3 UP	http://www.gsea-msigdb.org/gsea/msigdb/cards/AZARE_NEOPLASTIC_TRANSFORMATION_BY_STAT3_UP	STX10 CALU G3BP2 TWF1 MX1 IGF2 IFITM1 NF2
0.178397130523189	4	43	2.90885890196829	TAKEDA TARGETS OF NUP98 HOXA9 FUSION 6HR DN	http://www.gsea-msigdb.org/gsea/msigdb/cards/TAKEDA_TARGETS_OF_NUP98_HOXA9_FUSION_6HR_DN	DYRK1A IL6R ZNF395 SPTAN1
0.178397130523189	4	43	2.90885890196829	HUMMEL BURKITTS LYMPHOMA UP	http://www.gsea-msigdb.org/gsea/msigdb/cards/HUMMEL_BURKITTS_LYMPHOMA_UP	TUBB2A HADH APBB2 SUGCT
0.178397130523189	4	43	2.90885890196829	LANDIS BREAST CANCER PROGRESSION UP	http://www.gsea-msigdb.org/gsea/msigdb/cards/LANDIS_BREAST_CANCER_PROGRESSION_UP	ELL2 SHROOM3 STRBP LITAF
0.178397130523189	4	43	2.90885890196829	WANG TARGETS OF MLL CBP FUSION DN	http://www.gsea-msigdb.org/gsea/msigdb/cards/WANG_TARGETS_OF_MLL_CBP_FUSION_DN	GGCT KPNB1 UXS1 CAT
0.178416342846337	5	62	2.52179299969025	BRIDEAU IMPRINTED GENES	http://www.gsea-msigdb.org/gsea/msigdb/cards/BRIDEAU_IMPRINTED_GENES	GNAS PON3 IGF2 GATM DHCR7
0.178487082777681	18	366	1.53788032112258	YAGI AML WITH T 8 21 TRANSLOCATION	http://www.gsea-msigdb.org/gsea/msigdb/cards/YAGI_AML_WITH_T_8_21_TRANSLOCATION	ACSM3 TNFRSF1A CLDND1 GNAS CAV1 PTPN12 CDK9 NUMA1 GALNT1 VOPP1 PSD3 SHC1 STIM1 CDH2 BCL2L1 CERS6 CALR PSMD12
0.179779730757872	3	26	3.60810383032605	GAZDA DIAMOND BLACKFAN ANEMIA ERYTHROID UP	http://www.gsea-msigdb.org/gsea/msigdb/cards/GAZDA_DIAMOND_BLACKFAN_ANEMIA_ERYTHROID_UP	SPHK2 TNFRSF10B TEFM
0.179779730757872	3	26	3.60810383032605	NOJIMA SFRP2 TARGETS DN	http://www.gsea-msigdb.org/gsea/msigdb/cards/NOJIMA_SFRP2_TARGETS_DN	MX1 BCL2L1 IFITM1
0.179779730757872	10	171	1.82866860796252	DARWICHE PAPILLOMA RISK HIGH DN	http://www.gsea-msigdb.org/gsea/msigdb/cards/DARWICHE_PAPILLOMA_RISK_HIGH_DN	CP SAR1A PABPC4 NBN FBRSL1 CCNI SLC35B1 PEX16 MAPK8IP3 MAN2A2
0.179779730757872	3	26	3.60810383032605	GUENTHER GROWTH SPHERICAL VS ADHERENT DN	http://www.gsea-msigdb.org/gsea/msigdb/cards/GUENTHER_GROWTH_SPHERICAL_VS_ADHERENT_DN	CAV1 PRSS23 COL18A1
0.179779730757872	3	26	3.60810383032605	SHIN B CELL LYMPHOMA CLUSTER 7	http://www.gsea-msigdb.org/gsea/msigdb/cards/SHIN_B_CELL_LYMPHOMA_CLUSTER_7	IL6ST DVL3 STAT6
0.179779730757872	3	26	3.60810383032605	BYSTRYKH HEMATOPOIESIS STEM CELL SCP2 QTL TRANS	http://www.gsea-msigdb.org/gsea/msigdb/cards/BYSTRYKH_HEMATOPOIESIS_STEM_CELL_SCP2_QTL_TRANS	SLC50A1 POLD4 SRSF10
0.179779730757872	10	171	1.82866860796252	BAKKER FOXO3 TARGETS DN	http://www.gsea-msigdb.org/gsea/msigdb/cards/BAKKER_FOXO3_TARGETS_DN	POLB COBL SRSF4 GFER CALU PSMA1 WDR74 TPGS1 VPS51 POP5
0.179779730757872	3	26	3.60810383032605	BILANGES SERUM RESPONSE TRANSLATION	http://www.gsea-msigdb.org/gsea/msigdb/cards/BILANGES_SERUM_RESPONSE_TRANSLATION	EIF3H RPS3 NSA2
0.179779730757872	3	26	3.60810383032605	SCHMIDT POR TARGETS IN LIMB BUD UP	http://www.gsea-msigdb.org/gsea/msigdb/cards/SCHMIDT_POR_TARGETS_IN_LIMB_BUD_UP	IDI1 ACLY DHCR7
0.179779730757872	3	26	3.60810383032605	HOLLEMAN ASPARAGINASE RESISTANCE ALL DN	http://www.gsea-msigdb.org/gsea/msigdb/cards/HOLLEMAN_ASPARAGINASE_RESISTANCE_ALL_DN	CCNI MAPK1IP1L MTCP1
0.181743883866218	30	682	1.3755234543765	FEVR CTNNB1 TARGETS UP	http://www.gsea-msigdb.org/gsea/msigdb/cards/FEVR_CTNNB1_TARGETS_UP	GCLC VPS41 PKD1 NR1H4 HSD17B6 SEC61A1 DGAT2 DGKA MKNK1 STX7 ITGB5 TRADD UBFD1 URGCP TRIM25 SECISBP2L BNIP2 MIEN1 PCSK7 HPGD DAGLB REEP3 MIDN PCSK9 PAH GATM LITAF ARHGDIG HP OTUD7B
0.181966329834084	6	83	2.26049878526451	BHATTACHARYA EMBRYONIC STEM CELL	http://www.gsea-msigdb.org/gsea/msigdb/cards/BHATTACHARYA_EMBRYONIC_STEM_CELL	LDHB CCNC SET CALU GNL3 IFITM1
0.181966329834084	6	83	2.26049878526451	NGUYEN NOTCH1 TARGETS DN	http://www.gsea-msigdb.org/gsea/msigdb/cards/NGUYEN_NOTCH1_TARGETS_DN	IL1R1 HPCAL1 CCNI ELL2 UBR4 SRPK2
0.182915530294994	10	172	1.81803681373018	DARWICHE SQUAMOUS CELL CARCINOMA DN	http://www.gsea-msigdb.org/gsea/msigdb/cards/DARWICHE_SQUAMOUS_CELL_CARCINOMA_DN	CP SAR1A PABPC4 NBN FBRSL1 CCNI SLC35B1 PEX16 MGAT1 MAPK8IP3
0.183055160600285	9	149	1.88880603198277	SMID BREAST CANCER ERBB2 UP	http://www.gsea-msigdb.org/gsea/msigdb/cards/SMID_BREAST_CANCER_ERBB2_UP	GSDMB ELL2 LRP1 CD164 SEC24D FGG TSKU TMPRSS2 UGT2B11
0.184569638301365	5	63	2.48176453937771	LINDSTEDT DENDRITIC CELL MATURATION D	http://www.gsea-msigdb.org/gsea/msigdb/cards/LINDSTEDT_DENDRITIC_CELL_MATURATION_D	MKNK1 CCNH NAAA TPP1 CDH2
0.185017574085412	11	196	1.75496206713138	STARK PREFRONTAL CORTEX 22Q11 DELETION UP	http://www.gsea-msigdb.org/gsea/msigdb/cards/STARK_PREFRONTAL_CORTEX_22Q11_DELETION_UP	UBR2 ACIN1 UBTF ZBTB16 LIN7A CCNI SAFB2 BIN1 OGT AUTS2 TEF
0.186296917019485	4	44	2.8427484723781	KORKOLA SEMINOMA UP	http://www.gsea-msigdb.org/gsea/msigdb/cards/KORKOLA_SEMINOMA_UP	DERA TPI1 LDHB FGD4
0.186334519204018	7	105	2.08468221307727	BORCZUK MALIGNANT MESOTHELIOMA DN	http://www.gsea-msigdb.org/gsea/msigdb/cards/BORCZUK_MALIGNANT_MESOTHELIOMA_DN	MAST4 CHRD CYP3A5 SFPQ RBBP6 PCSK7 PLXNB1
0.186334519204018	14	269	1.627447080841	BOYLAN MULTIPLE MYELOMA C D DN	http://www.gsea-msigdb.org/gsea/msigdb/cards/BOYLAN_MULTIPLE_MYELOMA_C_D_DN	CP FNDC3B ITGB5 TMEM38B PON3 ZBTB16 LDHB ELL2 SLC41A2 SEC24D CDH2 GATM IFITM1 HP
0.186965611445943	16	319	1.56841295027757	JAATINEN HEMATOPOIETIC STEM CELL UP	http://www.gsea-msigdb.org/gsea/msigdb/cards/JAATINEN_HEMATOPOIETIC_STEM_CELL_UP	TRO MAST4 TMEM38B PSMB5 CCNB1IP1 DOCK7 PLA2G12A KCTD3 CREBZF HADH PDGFC SLC25A27 RBPMS TAF1D GATM ZNF395
0.186965611445943	10	173	1.80752793041382	BROWNE HCMV INFECTION 18HR UP	http://www.gsea-msigdb.org/gsea/msigdb/cards/BROWNE_HCMV_INFECTION_18HR_UP	CDC27 HSD17B6 SAR1A SEC23B UBFD1 NEK4 CREBZF TERF1 RBBP4 MAN2A2
0.188350482185693	6	84	2.23358808543994	SASSON RESPONSE TO GONADOTROPHINS UP	http://www.gsea-msigdb.org/gsea/msigdb/cards/SASSON_RESPONSE_TO_GONADOTROPHINS_UP	ACTB GNAS PGK1 POP5 DHCR7 COL18A1
0.188797696465462	11	197	1.74605363024239	LEE DIFFERENTIATING T LYMPHOCYTE	http://www.gsea-msigdb.org/gsea/msigdb/cards/LEE_DIFFERENTIATING_T_LYMPHOCYTE	KMT2E TRAPPC6A RNASET2 DGKA SFPQ GTF3A ATF7IP2 SRRM2 C2orf68 NPIPB3 MDM4
0.189829205321625	3	27	3.47447035512879	BIOCARTA AT1R PATHWAY	http://www.gsea-msigdb.org/gsea/msigdb/cards/BIOCARTA_AT1R_PATHWAY	CALM3 SHC1 CALM1
0.189829205321625	3	27	3.47447035512879	BIOCARTA ERK PATHWAY	http://www.gsea-msigdb.org/gsea/msigdb/cards/BIOCARTA_ERK_PATHWAY	MKNK1 GNAS SHC1
0.189829205321625	3	27	3.47447035512879	BIOCARTA PYK2 PATHWAY	http://www.gsea-msigdb.org/gsea/msigdb/cards/BIOCARTA_PYK2_PATHWAY	CALM3 SHC1 CALM1
0.189829205321625	3	27	3.47447035512879	AKL HTLV1 INFECTION UP	http://www.gsea-msigdb.org/gsea/msigdb/cards/AKL_HTLV1_INFECTION_UP	CTNNA1 ACLY IDH2
0.189829205321625	3	27	3.47447035512879	BERENJENO ROCK SIGNALING NOT VIA RHOA UP	http://www.gsea-msigdb.org/gsea/msigdb/cards/BERENJENO_ROCK_SIGNALING_NOT_VIA_RHOA_UP	CP SEC61A1 ACAA2
0.189829205321625	7	106	2.06501539974636	KIM MYCN AMPLIFICATION TARGETS DN	http://www.gsea-msigdb.org/gsea/msigdb/cards/KIM_MYCN_AMPLIFICATION_TARGETS_DN	EPAS1 CD164 SLC35A5 TMEM87B AKTIP PTPRM WWOX
0.189829205321625	5	64	2.44298696844993	KIM GERMINAL CENTER T HELPER UP	http://www.gsea-msigdb.org/gsea/msigdb/cards/KIM_GERMINAL_CENTER_T_HELPER_UP	ZNF638 DNAJB6 SLC35F5 TEFM MDM4
0.189829205321625	5	64	2.44298696844993	ZHAN MULTIPLE MYELOMA UP	http://www.gsea-msigdb.org/gsea/msigdb/cards/ZHAN_MULTIPLE_MYELOMA_UP	SNX1 CDC34 KAT2A MASP1 CD47
0.189829205321625	3	27	3.47447035512879	NGUYEN NOTCH1 TARGETS UP	http://www.gsea-msigdb.org/gsea/msigdb/cards/NGUYEN_NOTCH1_TARGETS_UP	SFPQ LAMB2 COL18A1
0.189829205321625	5	64	2.44298696844993	NOUZOVA METHYLATED IN APL	http://www.gsea-msigdb.org/gsea/msigdb/cards/NOUZOVA_METHYLATED_IN_APL	SMCHD1 UXS1 FLCN VPS8 SLC25A29
0.189829205321625	19	397	1.49656027890938	MONNIER POSTRADIATION TUMOR ESCAPE UP	http://www.gsea-msigdb.org/gsea/msigdb/cards/MONNIER_POSTRADIATION_TUMOR_ESCAPE_UP	GCLC TFRC ANKRD13A PABPC4 CCNB1IP1 KPNB1 KAT2A BBX SFPQ DDX54 PRPF4 CREBZF PRCP G3BP2 KANSL2 NMT2 ADIPOR1 BAP1 OTUD7B
0.189829205321625	3	27	3.47447035512879	MATZUK MALE REPRODUCTION SERTOLI	http://www.gsea-msigdb.org/gsea/msigdb/cards/MATZUK_MALE_REPRODUCTION_SERTOLI	SBF1 SERPINA5 MAN2A2
0.189829205321625	3	27	3.47447035512879	SHARMA PILOCYTIC ASTROCYTOMA LOCATION UP	http://www.gsea-msigdb.org/gsea/msigdb/cards/SHARMA_PILOCYTIC_ASTROCYTOMA_LOCATION_UP	DOCK7 ARL1 PSMD12
0.189829205321625	9	151	1.86378873354591	WHITFIELD CELL CYCLE S	http://www.gsea-msigdb.org/gsea/msigdb/cards/WHITFIELD_CELL_CYCLE_S	CREBZF OGT SLC25A27 SHC1 CERS6 SRSF10 PTAR1 SVIP ZBED5
0.189829205321625	8	128	1.95438957475994	PANGAS TUMOR SUPPRESSION BY SMAD1 AND SMAD5 UP	http://www.gsea-msigdb.org/gsea/msigdb/cards/PANGAS_TUMOR_SUPPRESSION_BY_SMAD1_AND_SMAD5_UP	SMAD5 PTPN12 CARM1 FSTL1 APBB2 ZHX3 ZFP36L1 LITAF
0.189829205321625	3	27	3.47447035512879	HOLLEMAN ASPARAGINASE RESISTANCE B ALL UP	http://www.gsea-msigdb.org/gsea/msigdb/cards/HOLLEMAN_ASPARAGINASE_RESISTANCE_B_ALL_UP	EIF3D RPS3 CCDC69
0.19033125600002	21	449	1.46252761051078	MARTENS BOUND BY PML RARA FUSION	http://www.gsea-msigdb.org/gsea/msigdb/cards/MARTENS_BOUND_BY_PML_RARA_FUSION	NADK MLXIPL SPHK2 BCL3 APLP2 CSTF1 ZBTB16 HPCAL1 TNFRSF10B SLC35B1 GTF3A ITPR2 CD164 CDK9 SH3BGRL3 TARS2 TPRA1 TMEM41B MIDN GUSB MFN1
0.190874233109758	2	12	5.21170553269319	BIOCARTA FIBRINOLYSIS PATHWAY	http://www.gsea-msigdb.org/gsea/msigdb/cards/BIOCARTA_FIBRINOLYSIS_PATHWAY	FGG F2
0.190874233109758	2	12	5.21170553269319	WAESCH ANAPHASE PROMOTING COMPLEX	http://www.gsea-msigdb.org/gsea/msigdb/cards/WAESCH_ANAPHASE_PROMOTING_COMPLEX	CDC27 ANAPC11
0.190874233109758	2	12	5.21170553269319	ITO PTTG1 TARGETS UP	http://www.gsea-msigdb.org/gsea/msigdb/cards/ITO_PTTG1_TARGETS_UP	GCLC CALU
0.191483951736393	6	85	2.20731057855241	MORI MATURE B LYMPHOCYTE UP	http://www.gsea-msigdb.org/gsea/msigdb/cards/MORI_MATURE_B_LYMPHOCYTE_UP	FAM76B ADD1 RAP1GDS1 CERS2 WDR43 ZFP36L1
0.191483951736393	4	45	2.77957628410303	TSENG ADIPOGENIC POTENTIAL DN	http://www.gsea-msigdb.org/gsea/msigdb/cards/TSENG_ADIPOGENIC_POTENTIAL_DN	IL1R1 IL6ST ITIH2 CMBL
0.191483951736393	4	45	2.77957628410303	MCDOWELL ACUTE LUNG INJURY DN	http://www.gsea-msigdb.org/gsea/msigdb/cards/MCDOWELL_ACUTE_LUNG_INJURY_DN	CAV1 PEX16 OGT SCGB3A2
0.191483951736393	17	347	1.53197107877437	COLINA TARGETS OF 4EBP1 AND 4EBP2	http://www.gsea-msigdb.org/gsea/msigdb/cards/COLINA_TARGETS_OF_4EBP1_AND_4EBP2	CP THOC1 PGM1 PON3 TMEM97 GMNN SUB1 CRYZ GBP3 TRIM25 RAP2A HAT1 SLC41A2 ITIH2 NUDT5 TPP1 POLE
0.191483951736393	4	45	2.77957628410303	KYNG RESPONSE TO H2O2 VIA ERCC6 DN	http://www.gsea-msigdb.org/gsea/msigdb/cards/KYNG_RESPONSE_TO_H2O2_VIA_ERCC6_DN	CDC34 TP53I3 DDB1 OAZ2
0.191483951736393	40	962	1.30021759651389	FISCHER DREAM TARGETS	http://www.gsea-msigdb.org/gsea/msigdb/cards/FISCHER_DREAM_TARGETS	GGCT SPAG9 PTBP1 FAM76B THOC1 FUS HNRNPH3 TTI1 SMCHD1 UBE2S KPNB1 TMEM97 FOXRED1 PTGES3 GMNN BRD8 HSPA9 SFPQ RBBP6 CNOT1 HAT1 MEIS2 NOTCH2 TRA2B PRPF4 CREBZF HADH CISD2 DYRK1A RBBP4 GNL3 SLBP MAT2A LARP7 POLE GINS3 SHMT2 NF2 SRSF10 SF3B3
0.191489938196666	10	175	1.78687046835195	MOREAUX MULTIPLE MYELOMA BY TACI DN	http://www.gsea-msigdb.org/gsea/msigdb/cards/MOREAUX_MULTIPLE_MYELOMA_BY_TACI_DN	MRPL43 PAPOLA NNT NMT1 TERF1 EIF3M NUDT5 TMEM135 TEFM CMC1
0.194785991968501	20	425	1.47154038570161	BOQUEST STEM CELL CULTURED VS FRESH UP	http://www.gsea-msigdb.org/gsea/msigdb/cards/BOQUEST_STEM_CELL_CULTURED_VS_FRESH_UP	PGK1 ZBTB16 TPD52L1 CALU ACLY ANO1 YARS1 FAM13A RAP1GDS1 ENPEP WARS1 SELENBP1 MX1 IL6R TMEM135 CDH2 SHMT2 COL18A1 IFITM1 MAOA
0.19578979168835	5	65	2.4054025535507	WANG PROSTATE CANCER ANDROGEN INDEPENDENT	http://www.gsea-msigdb.org/gsea/msigdb/cards/WANG_PROSTATE_CANCER_ANDROGEN_INDEPENDENT	CIAPIN1 CDC14B CEP170B NMT2 SDC2
0.19578979168835	5	65	2.4054025535507	RHODES CANCER META SIGNATURE	http://www.gsea-msigdb.org/gsea/msigdb/cards/RHODES_CANCER_META_SIGNATURE	UBE2S ACLY KDELR2 OGT DVL3
0.19578979168835	5	65	2.4054025535507	BILANGES RAPAMYCIN SENSITIVE VIA TSC1 AND TSC2	http://www.gsea-msigdb.org/gsea/msigdb/cards/BILANGES_RAPAMYCIN_SENSITIVE_VIA_TSC1_AND_TSC2	CRYZ TUBB2A PRCP OLA1 NSA2
0.197758878755674	6	86	2.18164417647622	LAIHO COLORECTAL CANCER SERRATED DN	http://www.gsea-msigdb.org/gsea/msigdb/cards/LAIHO_COLORECTAL_CANCER_SERRATED_DN	ADD1 SFPQ OGT SRRM2 NPIPB3 ZFP36L1
0.197758878755674	6	86	2.18164417647622	DACOSTA UV RESPONSE VIA ERCC3 XPCS DN	http://www.gsea-msigdb.org/gsea/msigdb/cards/DACOSTA_UV_RESPONSE_VIA_ERCC3_XPCS_DN	ACAP2 SMAD4 TERF1 APBB2 CDH2 TSC22D2
