# Supplementary material for: HBV-driven host chromatin accessibility changes affect liver metabolic pathways, iron homeostasis and promote a preneoplastic phenotype
Source: J Exp Clin Cancer Res. 2025 May 16;44:146. doi: 10.1186/s13046-025-03414-7 (PMC12082925; doi:10.1186/s13046-025-03414-7)
Supplement: Supplementary file 18 — Supplementary Material 18. [file 13046_2025_3414_MOESM18_ESM.xlsx]

## Sheet: KEGG
Enrichment FDR	nGenes	Pathway Genes	Fold Enrichment	Pathway	URL	Genes
0.000426419399666943	43	1527	2.14692502622801	Metabolic pathways	http://www.genome.jp/kegg-bin/show_pathway?hsa01100	GCLC ACSM3 KMT2E ST3GAL1 PGM3 HSD17B6 ACAA1 HAGH ST3GAL6 ACSM2B ST6GAL1 SLC27A5 ECHDC1 NAMPT CYP3A5 PTGES3 DGUOK SCP2 GALE MPST IVD HSD17B7 LPIN1 RDH5 CSAD ESD CBR4 PTS NDUFS2 CBS BPNT1 NUDT5 LIPC IDH3A ACAA2 GUSB PAH GATM CTPS1 DHCR7 MAOA OGDHL SACM1L
0.181066501027561	6	108	4.23560014864363	Nucleocytoplasmic transport	http://www.genome.jp/kegg-bin/show_pathway?hsa03013	XPO1 TNPO1 ACIN1 UBE2I THOC2 RAN
0.181066501027561	7	132	4.04307286915983	Spliceosome	http://www.genome.jp/kegg-bin/show_pathway?hsa03040	SRSF5 ACIN1 DDX5 SRSF7 THOC2 SNRPE SRSF10
0.181066501027561	5	71	5.36907061095671	Adherens junction	http://www.genome.jp/kegg-bin/show_pathway?hsa04520	ACTB LMO7 IQGAP1 SMAD4 PARD3

## Sheet: CompMSigDB
Enrichment FDR	nGenes	Pathway Genes	Fold Enrichment	Pathway	URL	Genes
0.000111099878944093	12	146	6.26636734319879	GNF2 FBL	http://www.gsea-msigdb.org/gsea/msigdb/cards/GNF2_FBL	XPO1 UBE2I PMPCB SRSF7 GTF3A RPS8 RPS3 NSA2 HNRNPF SNRPE PTMA SRSF10
0.000111099878944093	9	70	9.80238891543239	GNF2 RBBP6	http://www.gsea-msigdb.org/gsea/msigdb/cards/GNF2_RBBP6	PMPCB SRSF7 GTF3A THOC2 SCAF11 UBP1 NSA2 SRP72 PTMA
0.000111099878944093	15	236	4.84581372938042	MODULE 32	http://www.gsea-msigdb.org/gsea/msigdb/cards/MODULE_32	RBM5 BZW1 GNAS SUB1 HDLBP SRSF7 PSMA1 ARFIP2 RAN RPS8 RPS3 EIF4A2 HNRNPF SNRPE SRSF10
0.000318681888553376	12	171	5.35023176670774	GCM MYST2	http://www.gsea-msigdb.org/gsea/msigdb/cards/GCM_MYST2	KMT2E SPAG9 TNPO1 LUC7L3 FBXO3 FBRSL1 SMAD5 PAN2 VEZF1 CELF1 CEBPG SETD5
0.000318681888553376	19	419	3.45722016905995	MODULE 8	http://www.gsea-msigdb.org/gsea/msigdb/cards/MODULE_8	MAP4K4 ST6GAL1 PON2 AHR EHBP1 SRSF7 SCP2 ABCD3 PEPD MYO1B ARFIP2 TPM1 TOR1AIP1 PTS CEBPG NDUFS2 ALB PAH CD151
0.000318681888553376	16	307	3.973462028695	MODULE 19	http://www.gsea-msigdb.org/gsea/msigdb/cards/MODULE_19	HAGH ABLIM1 PON2 IL1R1 SCP2 ABCD3 DCAF8 TPM1 IQGAP1 PTS MBNL1 SORBS2 FSTL1 GLRX ZBTB20 MAOA
0.000911386755811878	8	81	7.52995581981089	MODULE 235	http://www.gsea-msigdb.org/gsea/msigdb/cards/MODULE_235	GCLC ATP8B1 UBE2I PEPD MTTP PTS CBS PAH
0.00101858720255218	9	110	6.23788385527516	GNF2 HDAC1	http://www.gsea-msigdb.org/gsea/msigdb/cards/GNF2_HDAC1	SRSF7 GTF3A PSMA1 SCAF11 RPS3 UBP1 POP5 HNRNPF SRSF10
0.00101858720255218	5	25	15.2481605351171	GNF2 MBD4	http://www.gsea-msigdb.org/gsea/msigdb/cards/GNF2_MBD4	DDX5 SCAF11 RPS8 NSA2 PTMA
0.00104734014116817	7	63	8.47120029728725	GNF2 DDX5	http://www.gsea-msigdb.org/gsea/msigdb/cards/GNF2_DDX5	RBM5 SRSF5 DDX5 SCAF11 BNIP2 MBNL1 UBP1
0.00119572350815921	12	210	4.35661729574773	MORF ACP1	http://www.gsea-msigdb.org/gsea/msigdb/cards/MORF_ACP1	WDR1 XPO1 GNAS UBE2I PTGES3 PSMA1 TERF1 EIF4A2 NSA2 SRP72 SNRPE PTP4A2
0.00124016399403141	9	118	5.8149764752565	GNF2 DAP3	http://www.gsea-msigdb.org/gsea/msigdb/cards/GNF2_DAP3	SRSF7 GTF3A PSMA1 RPS8 RPS3 NSA2 SRP72 SNRPE PTMA
0.00125925692391037	14	287	3.7190635451505	MORF CSNK2B	http://www.gsea-msigdb.org/gsea/msigdb/cards/MORF_CSNK2B	BZW1 MAEA SMARCD2 PTGES3 EIF4G1 DGUOK RAN EIF4E2 TUBB2A LARP1 NDUFS2 DHCR7 SNRPE LAGE3
0.00236396569886711	15	346	3.30523711021323	MORF RAD23A	http://www.gsea-msigdb.org/gsea/msigdb/cards/MORF_RAD23A	WDR1 BZW1 XPO1 SMARCD2 PTGES3 DGUOK RAN ESD TERF1 LARP1 NDUFS2 DHCR7 SRP72 SNRPE LAGE3
0.00388100438103347	7	82	6.50836120401338	MODULE 40	http://www.gsea-msigdb.org/gsea/msigdb/cards/MODULE_40	SCP2 GALE MPST PTS LIPC PAH GATM
0.00413281362013244	5	37	10.3028111723764	GCM BAG5	http://www.gsea-msigdb.org/gsea/msigdb/cards/GCM_BAG5	MAEA HECTD1 ZNF644 KLHDC2 SACM1L
0.00508811018975484	6	62	7.37814219441148	MORF SNRP70	http://www.gsea-msigdb.org/gsea/msigdb/cards/MORF_SNRP70	RBM5 WDR1 UBE2I PSMA1 EIF4A2 PTP4A2
0.00508811018975484	10	182	4.18905509206513	MODULE 93	http://www.gsea-msigdb.org/gsea/msigdb/cards/MODULE_93	HSD17B6 ABLIM1 CYP3A5 IVD HSD17B7 NDUFS2 ALB PAH GLRX MAOA
0.00578179221104272	13	302	3.28188885689606	MORF GNB1	http://www.gsea-msigdb.org/gsea/msigdb/cards/MORF_GNB1	WDR1 XPO1 PTGES3 DGUOK PSMA1 ESD TERF1 NDUFS2 ATXN2L GUSB SRP72 SNRPE PTP4A2
0.00751935628312186	9	161	4.26190822410104	MORF NPM1	http://www.gsea-msigdb.org/gsea/msigdb/cards/MORF_NPM1	ACTB GNAS UBE2I RAN RPS8 RPS3 EIF4A2 SNRPE PTMA
0.00751935628312186	6	69	6.62963501526829	GCM CBFB	http://www.gsea-msigdb.org/gsea/msigdb/cards/GCM_CBFB	XPO1 UBE2I DDX5 PSMA1 ESD SNRPE
0.00751935628312186	7	96	5.55922519509476	MODULE 567	http://www.gsea-msigdb.org/gsea/msigdb/cards/MODULE_567	TNPO1 SRSF5 MPDU1 RDX CEBPG NUDT5 ATG13
0.0081057837986192	13	319	3.10699195856617	MODULE 83	http://www.gsea-msigdb.org/gsea/msigdb/cards/MODULE_83	ACAA1 BZW1 XPO1 GNAS SUB1 SRSF7 PSMA1 RAN RPS8 RPS3 NSA2 SNRPE PTMA
0.0083059300488902	14	364	2.93233856444559	MODULE 1	http://www.gsea-msigdb.org/gsea/msigdb/cards/MODULE_1	ABLIM1 SRSF5 NAMPT IL1R1 SCP2 CALD1 TPM1 IQGAP1 DST MBNL1 PPP4R2 GATM CD151 ZBTB20
0.00851872798482745	8	137	4.45201767448673	MORF ACTG1	http://www.gsea-msigdb.org/gsea/msigdb/cards/MORF_ACTG1	ACTB GNAS UBE2I RAN RPS8 RPS3 EIF4A2 PTMA
0.00851872798482745	11	245	3.42305644665893	MORF EIF3S2	http://www.gsea-msigdb.org/gsea/msigdb/cards/MORF_EIF3S2	CLNS1A XPO1 UBE2I PTGES3 DGUOK PSMA1 ESD NDUFS2 NSA2 SRP72 SNRPE
0.00851872798482745	8	136	4.48475309856384	MORF EIF4A2	http://www.gsea-msigdb.org/gsea/msigdb/cards/MORF_EIF4A2	RBM5 XPO1 UBE2I DDX5 TERF1 EIF4A2 NSA2 PTP4A2
0.00851872798482745	4	28	10.8915432393693	GNF2 BUB3	http://www.gsea-msigdb.org/gsea/msigdb/cards/GNF2_BUB3	PTGES3 RAN HNRNPF SRSF10
0.00851872798482745	6	75	6.09926421404682	GNF2 XRCC5	http://www.gsea-msigdb.org/gsea/msigdb/cards/GNF2_XRCC5	PTGES3 PSMA1 RAN HNRNPF SNRPE SRSF10
0.00851872798482745	6	73	6.26636734319879	GNF2 KPNB1	http://www.gsea-msigdb.org/gsea/msigdb/cards/GNF2_KPNB1	SRSF7 PSMA1 WDR61 HNRNPF SNRPE SRSF10
0.00851872798482745	13	325	3.04963210702341	MODULE 212	http://www.gsea-msigdb.org/gsea/msigdb/cards/MODULE_212	HAGH ST6GAL1 PCYOX1 GALE ABCD3 PEPD PTS SORBS2 CBS KLHDC2 PAH GATM SULT1A3
0.00936874953442924	6	77	5.94084176692872	GCM SUFU	http://www.gsea-msigdb.org/gsea/msigdb/cards/GCM_SUFU	SPAG9 HECTD1 LUC7L3 FBXO3 SMAD5 CELF1
0.0100017746505894	14	383	2.78687007169241	MODULE 3	http://www.gsea-msigdb.org/gsea/msigdb/cards/MODULE_3	MAP4K4 TNPO1 PON2 CCNG1 SCP2 CALD1 LPIN1 TPM1 IQGAP1 MBNL1 NDUFS2 FSTL1 CD151 PSMG1
0.01155449254941	6	81	5.64746686485817	GCM RBM8A	http://www.gsea-msigdb.org/gsea/msigdb/cards/GCM_RBM8A	SPAG9 TIA1 RAN VEZF1 CELF1 SETD5
0.0122101056803759	12	305	2.99963813805581	MODULE 72	http://www.gsea-msigdb.org/gsea/msigdb/cards/MODULE_72	HAGH TNPO1 ABLIM1 SRSF5 DGUOK SCP2 ABCD3 TPM1 DYRK1A GATM ZBTB20 PSMG1
0.0153954631140444	15	452	2.53011513303933	MODULE 24	http://www.gsea-msigdb.org/gsea/msigdb/cards/MODULE_24	GCLC ACAA1 HAGH ST6GAL1 PON2 IL1R1 SCP2 SLCO2B1 PPP4R2 ALB PAH GATM GLRX MAOA HPR
0.0153954631140444	7	119	4.48475309856384	MODULE 239	http://www.gsea-msigdb.org/gsea/msigdb/cards/MODULE_239	TNPO1 MAEA STAG2 DDX5 PCYOX1 TOR1AIP1 MBNL1
0.0155703865129984	10	233	3.27213745388778	MORF XRCC5	http://www.gsea-msigdb.org/gsea/msigdb/cards/MORF_XRCC5	WDR1 XPO1 UBE2I PTGES3 PSMA1 ESD TERF1 NDUFS2 NSA2 SNRPE
0.0155703865129984	7	120	4.44738015607581	GNF2 EIF3S6	http://www.gsea-msigdb.org/gsea/msigdb/cards/GNF2_EIF3S6	PMPCB SRSF7 GTF3A RPS8 RPS3 NSA2 PTMA
0.0157725196229355	11	276	3.0385827153313	MORF SOD1	http://www.gsea-msigdb.org/gsea/msigdb/cards/MORF_SOD1	CLNS1A BZW1 SMARCD2 PTGES3 DGUOK RAN EIF4E2 LARP1 NDUFS2 POP5 SNRPE
0.0157725196229355	9	195	3.51880627733471	MORF DAP3	http://www.gsea-msigdb.org/gsea/msigdb/cards/MORF_DAP3	CLNS1A XPO1 UBE2I DGUOK RAN VGLL4 EIF4A2 POP5 SNRPE
0.0176478053877903	4	37	8.24224893790111	GCM SMARCC1	http://www.gsea-msigdb.org/gsea/msigdb/cards/GCM_SMARCC1	TRAM1 SMARCD2 DDX5 PTGES3
0.0176478053877903	6	92	4.97222626145121	GNF2 APEX1	http://www.gsea-msigdb.org/gsea/msigdb/cards/GNF2_APEX1	XPO1 SRSF7 SRP72 SNRPE PTMA SRSF10
0.0176478053877903	3	17	13.4542592956915	MODULE 352	http://www.gsea-msigdb.org/gsea/msigdb/cards/MODULE_352	XPO1 TNPO1 RAN
0.0192712418628103	5	64	5.9563127090301	GCM ERBB2IP	http://www.gsea-msigdb.org/gsea/msigdb/cards/GCM_ERBB2IP	MAP4K4 EHBP1 RDX TOR1AIP1 ANKFY1
0.0193656165834731	5	65	5.86467712889118	MORF TERF1	http://www.gsea-msigdb.org/gsea/msigdb/cards/MORF_TERF1	XPO1 TERF1 EIF4A2 ATXN2L PTP4A2
0.0193656165834731	5	65	5.86467712889118	GCM DDX5	http://www.gsea-msigdb.org/gsea/msigdb/cards/GCM_DDX5	SRSF5 DDX5 PTGES3 ESD DYRK1A
0.0193656165834731	5	65	5.86467712889118	MODULE 183	http://www.gsea-msigdb.org/gsea/msigdb/cards/MODULE_183	RBM5 SRSF7 HNRNPF SNRPE SRSF10
0.0194639973696767	8	167	3.65225402038732	MORF CTBP1	http://www.gsea-msigdb.org/gsea/msigdb/cards/MORF_CTBP1	ACAA1 WDR1 MARK3 XPO1 MAEA UBE2I RAN SNRPE
0.0237212293899304	8	174	3.50532426094645	GCM RAB10	http://www.gsea-msigdb.org/gsea/msigdb/cards/GCM_RAB10	MAEA HECTD1 ZC3H14 CDK2AP1 ZNF644 RDX UBP1 ANKFY1
0.0237212293899304	3	20	11.4361204013378	MODULE 78	http://www.gsea-msigdb.org/gsea/msigdb/cards/MODULE_78	PTS PAH GATM
0.0237212293899304	3	20	11.4361204013378	MODULE 81	http://www.gsea-msigdb.org/gsea/msigdb/cards/MODULE_81	BZW1 EIF4G1 EIF4A2
0.0243713688071722	5	70	5.44577161968466	GCM HBP1	http://www.gsea-msigdb.org/gsea/msigdb/cards/GCM_HBP1	HECTD1 ZC3H14 ZNF644 BTF3L4 KLHDC2
0.0259874947209672	10	261	2.92110355078871	MORF DEK	http://www.gsea-msigdb.org/gsea/msigdb/cards/MORF_DEK	CLNS1A BZW1 XPO1 UBE2I DGUOK RAN EIF4A2 NSA2 ACAA2 SNRPE
0.0262899410369538	7	140	3.81204013377926	MORF PRKAR1A	http://www.gsea-msigdb.org/gsea/msigdb/cards/MORF_PRKAR1A	BZW1 SMARCD2 PHF3 RAN EIF4E2 VGLL4 SNRPE
0.0265274152432977	4	44	6.93098206141684	GNF2 UBE2I	http://www.gsea-msigdb.org/gsea/msigdb/cards/GNF2_UBE2I	UBE2I PSMA1 HNRNPF PTMA
0.0278252889335237	4	45	6.7769602378298	GCM SIRT2	http://www.gsea-msigdb.org/gsea/msigdb/cards/GCM_SIRT2	MAP4K4 SEC14L2 PDE4DIP ANKFY1
0.0278252889335237	4	45	6.7769602378298	GCM AQP4	http://www.gsea-msigdb.org/gsea/msigdb/cards/GCM_AQP4	RDX RAPH1 PDE4DIP ANKFY1
0.0298110478037051	7	145	3.68059047399377	MORF CDC10	http://www.gsea-msigdb.org/gsea/msigdb/cards/MORF_CDC10	XPO1 PSMA1 TERF1 EIF4A2 NSA2 ATXN2L PTP4A2
0.0303621678653031	16	561	2.17442574475823	MODULE 23	http://www.gsea-msigdb.org/gsea/msigdb/cards/MODULE_23	HSD17B6 ACAA1 ST6GAL1 SCP2 PEPD IVD SLCO2B1 SORBS2 CBS ALB PAH GATM GLRX CD151 MAOA HPR
0.0358483873909081	5	79	4.82536725794844	MODULE 159	http://www.gsea-msigdb.org/gsea/msigdb/cards/MODULE_159	BZW1 GNAS ARFIP2 RAN EIF4A2
0.036938650491638	7	153	3.48814129888299	MORF NME2	http://www.gsea-msigdb.org/gsea/msigdb/cards/MORF_NME2	ACTB GNAS UBE2I RAN RPS8 RPS3 SNRPE
0.036938650491638	6	115	3.97778100916097	GCM NPM1	http://www.gsea-msigdb.org/gsea/msigdb/cards/GCM_NPM1	PSMA1 ESD RPS8 RPS3 SNRPE PTMA
0.036938650491638	7	153	3.48814129888299	GCM UBE2N	http://www.gsea-msigdb.org/gsea/msigdb/cards/GCM_UBE2N	HECTD1 LUC7L3 FBXO3 TIA1 RAN VEZF1 CELF1
0.0391571384799615	6	117	3.90978475259412	GCM ZNF198	http://www.gsea-msigdb.org/gsea/msigdb/cards/GCM_ZNF198	KMT2E SPAG9 LUC7L3 FBXO3 VEZF1 CELF1
0.0391571384799615	12	379	2.41395681294729	MODULE 2	http://www.gsea-msigdb.org/gsea/msigdb/cards/MODULE_2	ABLIM1 PON2 AHR IL1R1 SCP2 LPIN1 TPM1 DST MBNL1 GATM CD151 MAOA
0.0393658192259329	3	26	8.79701569333676	GNF2 IGF1	http://www.gsea-msigdb.org/gsea/msigdb/cards/GNF2_IGF1	HSD17B6 SLC27A5 SERPING1
0.0393658192259329	13	430	2.30495449949444	MODULE 5	http://www.gsea-msigdb.org/gsea/msigdb/cards/MODULE_5	SNX1 ABLIM1 NAMPT PON2 IL1R1 CALD1 MYO1B SLCO2B1 TPM1 GLRX CD151 MAOA HPR
0.045148611835936	7	161	3.31481750763414	MODULE 36	http://www.gsea-msigdb.org/gsea/msigdb/cards/MODULE_36	KRR1 CCNG1 PHF3 MEIS2 DYNC2LI1 CBS TM2D1
0.045452173809921	3	28	8.16865742952699	GCM MSN	http://www.gsea-msigdb.org/gsea/msigdb/cards/GCM_MSN	TRAM1 DDX5 PTGES3
0.045452173809921	3	28	8.16865742952699	GNF2 RPA1	http://www.gsea-msigdb.org/gsea/msigdb/cards/GNF2_RPA1	PTGES3 HNRNPF SRSF10
0.045452173809921	12	390	2.34587085155647	MODULE 98	http://www.gsea-msigdb.org/gsea/msigdb/cards/MODULE_98	TNPO1 DDX5 SMAD5 SRSF7 RAN CEBPG DYRK1A RCAN1 HNRNPF SNRPE PTMA SRSF10
0.0456950960260698	4	55	5.54478564913348	MODULE 277	http://www.gsea-msigdb.org/gsea/msigdb/cards/MODULE_277	TRAM1 SMAD5 THOC2 MBNL1
0.0513583650090106	10	301	2.53291703241147	MODULE 198	http://www.gsea-msigdb.org/gsea/msigdb/cards/MODULE_198	TNPO1 DDX5 SRSF7 RAN CEBPG DYRK1A HNRNPF SNRPE PTMA SRSF10
0.0524194032063252	20	830	1.83712777531531	MODULE 88	http://www.gsea-msigdb.org/gsea/msigdb/cards/MODULE_88	HSD17B6 ST6GAL1 ABLIM1 IL1R1 SCP2 PEPD IVD ARFIP2 SLCO2B1 SORBS2 CBS PPP4R2 ALB PAH GATM GLRX CD151 ZBTB20 MAOA HPR
0.052958828542831	4	58	5.25798639141968	GNF2 DEK	http://www.gsea-msigdb.org/gsea/msigdb/cards/GNF2_DEK	XPO1 STAG2 PTGES3 SRP72
0.0532828796321079	2	10	15.2481605351171	MODULE 471	http://www.gsea-msigdb.org/gsea/msigdb/cards/MODULE_471	GCLC CBS
0.0552792454113488	7	172	3.10282336470405	MORF G22P1	http://www.gsea-msigdb.org/gsea/msigdb/cards/MORF_G22P1	WDR1 CLNS1A MAEA UBE2I RAN NSA2 SNRPE
0.0552792454113488	7	172	3.10282336470405	GCM MAP4K4	http://www.gsea-msigdb.org/gsea/msigdb/cards/GCM_MAP4K4	SPAG9 MAP4K4 RAN RDX RAPH1 PDE4DIP ANKFY1
0.0552792454113488	4	60	5.08272017837235	GNF2 CDC27	http://www.gsea-msigdb.org/gsea/msigdb/cards/GNF2_CDC27	GCLC MARK3 EIF2AK1 FBXO7
0.0552792454113488	4	60	5.08272017837235	MODULE 254	http://www.gsea-msigdb.org/gsea/msigdb/cards/MODULE_254	CFLAR TNFSF14 RAN BNIP2
0.0552792454113488	4	60	5.08272017837235	MODULE 323	http://www.gsea-msigdb.org/gsea/msigdb/cards/MODULE_323	SPAG9 VMP1 TRAM1 SACM1L
0.057442593271509	3	32	7.14757525083612	MODULE 300	http://www.gsea-msigdb.org/gsea/msigdb/cards/MODULE_300	MAEA AHR RIPK1
0.0576422476988121	7	175	3.04963210702341	GCM MLL	http://www.gsea-msigdb.org/gsea/msigdb/cards/GCM_MLL	TNPO1 MAEA LUC7L3 TIA1 ZNF644 ASCC1 CELF1
0.05848617944863	2	11	13.8619641228337	MODULE 528	http://www.gsea-msigdb.org/gsea/msigdb/cards/MODULE_528	GCLC CBS
0.0601498943792055	5	97	3.92993828224666	MODULE 128	http://www.gsea-msigdb.org/gsea/msigdb/cards/MODULE_128	VMP1 IL1R1 APOL3 CD151 GAS6
0.0617357557736238	4	63	4.84068588416415	MORF JUND	http://www.gsea-msigdb.org/gsea/msigdb/cards/MORF_JUND	FBXO7 DNAJB6 DDX5 EIF4A2
0.063164817994888	5	99	3.85054558967602	MODULE 43	http://www.gsea-msigdb.org/gsea/msigdb/cards/MODULE_43	ACAA1 IVD NDUFS2 GLRX MAOA
0.063164817994888	5	99	3.85054558967602	MODULE 79	http://www.gsea-msigdb.org/gsea/msigdb/cards/MODULE_79	VMP1 IL1R1 APOL3 CD151 GAS6
0.0643492435551272	5	100	3.81204013377926	MODULE 170	http://www.gsea-msigdb.org/gsea/msigdb/cards/MODULE_170	VMP1 IL1R1 APOL3 CD151 GAS6
0.0643492435551272	5	100	3.81204013377926	MODULE 177	http://www.gsea-msigdb.org/gsea/msigdb/cards/MODULE_177	ST3GAL1 TRAM1 UBE2I PTGES3 GLRX
0.064621783471326	10	322	2.36772679116724	MODULE 44	http://www.gsea-msigdb.org/gsea/msigdb/cards/MODULE_44	SP100 ST6GAL1 ABLIM1 IL1R1 SCP2 SLCO2B1 MBNL1 FSTL1 ZBTB20 MAOA
0.0655536472726925	5	101	3.77429716215769	MORF TPT1	http://www.gsea-msigdb.org/gsea/msigdb/cards/MORF_TPT1	ACTB RPS8 RPS3 EIF4A2 PTMA
0.070321978165369	6	143	3.198914797577	MORF EI24	http://www.gsea-msigdb.org/gsea/msigdb/cards/MORF_EI24	PTGES3 EIF4G1 DGUOK ESD LARP1 NDUFS2
0.0734779431065732	4	68	4.48475309856384	GNF2 BNIP3L	http://www.gsea-msigdb.org/gsea/msigdb/cards/GNF2_BNIP3L	GCLC MARK3 EIF2AK1 FBXO7
0.0753991012728398	8	235	2.59543158044546	MODULE 252	http://www.gsea-msigdb.org/gsea/msigdb/cards/MODULE_252	TNPO1 DDX5 SRSF7 RAN DYRK1A HNRNPF SNRPE SRSF10
0.0775137975239595	8	237	2.57352920423917	MORF UBE2I	http://www.gsea-msigdb.org/gsea/msigdb/cards/MORF_UBE2I	XPO1 GNAS UBE2I RAN EIF4A2 SNRPE PTP4A2 PTMA
0.0775137975239595	19	827	1.75160247985021	MODULE 55	http://www.gsea-msigdb.org/gsea/msigdb/cards/MODULE_55	GCLC HSD17B6 ST6GAL1 ABLIM1 IL1R1 SCP2 PEPD IVD SLCO2B1 SORBS2 CBS PPP4R2 ALB PAH GATM GLRX ZBTB20 MAOA HPR
0.0816098221077021	4	71	4.29525648876537	GNF2 NPM1	http://www.gsea-msigdb.org/gsea/msigdb/cards/GNF2_NPM1	CLNS1A XPO1 RPS3 SNRPE
0.0821018301291966	6	150	3.04963210702341	MODULE 206	http://www.gsea-msigdb.org/gsea/msigdb/cards/MODULE_206	ST3GAL6 BZW1 RAN LPIN1 MBNL1 ATXN2L
0.0870917347059268	3	40	5.7180602006689	GNF2 NS	http://www.gsea-msigdb.org/gsea/msigdb/cards/GNF2_NS	CCNG1 RAN SNRPE
0.0910021045912288	4	74	4.12112446895056	MORF CDC16	http://www.gsea-msigdb.org/gsea/msigdb/cards/MORF_CDC16	ESD CBR4 MBNL1 SRP72
0.0925111995424601	5	113	3.37348684405245	GCM APEX1	http://www.gsea-msigdb.org/gsea/msigdb/cards/GCM_APEX1	PSMA1 ESD RPS8 SNRPE PTMA
0.100687156292222	9	301	2.27962532917032	GCM NF2	http://www.gsea-msigdb.org/gsea/msigdb/cards/GCM_NF2	TNPO1 HECTD1 EHBP1 ZNF644 RAN RIPK1 ASCC1 DHCR7 TMEM120A
0.105089808594634	8	254	2.40128512364048	MORF HDAC1	http://www.gsea-msigdb.org/gsea/msigdb/cards/MORF_HDAC1	WDR1 XPO1 SMARCD2 PTGES3 RAN NDUFS2 GUSB SNRPE
0.106714467064128	4	79	3.86029380635875	GNF2 PA2G4	http://www.gsea-msigdb.org/gsea/msigdb/cards/GNF2_PA2G4	CLNS1A PTGES3 RAN SNRPE
0.106714467064128	3	44	5.19823654606263	MODULE 284	http://www.gsea-msigdb.org/gsea/msigdb/cards/MODULE_284	PGM3 ASCC1 PCSK6
0.106714467064128	4	79	3.86029380635875	MODULE 491	http://www.gsea-msigdb.org/gsea/msigdb/cards/MODULE_491	FBXO7 NAMPT LPIN1 TM2D1
0.114749937859708	4	81	3.76497790990545	GNF2 SPTA1	http://www.gsea-msigdb.org/gsea/msigdb/cards/GNF2_SPTA1	GCLC MARK3 EIF2AK1 FBXO7
0.115224010294779	7	213	2.50556628511313	MORF AP2M1	http://www.gsea-msigdb.org/gsea/msigdb/cards/MORF_AP2M1	GNAS UBE2I SMARCD2 RAN EIF4E2 TUBB2A SNRPE
0.115224010294779	6	166	2.75569166297296	MORF PPP1CC	http://www.gsea-msigdb.org/gsea/msigdb/cards/MORF_PPP1CC	XPO1 PTGES3 DGUOK ESD CBR4 SRP72
0.115224010294779	3	46	4.97222626145121	GNF2 ELAC2	http://www.gsea-msigdb.org/gsea/msigdb/cards/GNF2_ELAC2	PSMA1 HNRNPF SRSF10
0.115224010294779	2	18	8.47120029728725	MODULE 354	http://www.gsea-msigdb.org/gsea/msigdb/cards/MODULE_354	CBS PAH
0.115933497549997	5	123	3.09921962095875	GCM ACTG1	http://www.gsea-msigdb.org/gsea/msigdb/cards/GCM_ACTG1	PSMA1 RPS8 RPS3 SNRPE PTMA
0.120597392130172	6	169	2.70677405948824	GCM GSPT1	http://www.gsea-msigdb.org/gsea/msigdb/cards/GCM_GSPT1	MAEA HECTD1 EHBP1 ZNF644 RAN TMEM120A
0.121229035835714	8	266	2.29295647144617	MORF RAN	http://www.gsea-msigdb.org/gsea/msigdb/cards/MORF_RAN	CLNS1A XPO1 GNAS UBE2I SMARCD2 RAN TUBB2A SNRPE
0.123315280481551	2	19	8.02534765006161	MODULE 400	http://www.gsea-msigdb.org/gsea/msigdb/cards/MODULE_400	MTTP ABCA8
0.127585588680053	3	49	4.667804245444	GNF2 CYP2B6	http://www.gsea-msigdb.org/gsea/msigdb/cards/GNF2_CYP2B6	HSD17B6 SLC27A5 SERPING1
0.127585588680053	4	86	3.54608384537606	GNF2 RAN	http://www.gsea-msigdb.org/gsea/msigdb/cards/GNF2_RAN	PTGES3 RAN CTPS1 SNRPE
0.127714868021268	6	173	2.64418968817059	MORF HAT1	http://www.gsea-msigdb.org/gsea/msigdb/cards/MORF_HAT1	BZW1 XPO1 PTGES3 EIF4G1 DGUOK SNRPE
0.128985626851661	5	129	2.95506987114672	GCM DFFA	http://www.gsea-msigdb.org/gsea/msigdb/cards/GCM_DFFA	HECTD1 FBRSL1 RAN VEZF1 CELF1
0.128985626851661	3	50	4.57444816053512	GNF2 HAT1	http://www.gsea-msigdb.org/gsea/msigdb/cards/GNF2_HAT1	PTGES3 METAP2 SNRPE
0.128985626851661	3	50	4.57444816053512	MODULE 61	http://www.gsea-msigdb.org/gsea/msigdb/cards/MODULE_61	BZW1 RAN CTPS1
0.131784276787625	4	88	3.46549103070842	MORF CCNI	http://www.gsea-msigdb.org/gsea/msigdb/cards/MORF_CCNI	WDR1 GNAS EIF4A2 PTP4A2
0.132521353040548	3	51	4.48475309856384	GNF2 DENR	http://www.gsea-msigdb.org/gsea/msigdb/cards/GNF2_DENR	XPO1 SRP72 PTMA
0.132521353040548	3	51	4.48475309856384	MODULE 399	http://www.gsea-msigdb.org/gsea/msigdb/cards/MODULE_399	MAEA AHR RIPK1
0.133383487066023	4	89	3.42655292923979	MODULE 209	http://www.gsea-msigdb.org/gsea/msigdb/cards/MODULE_209	GALE PEPD LIPC TMPRSS2
0.13502122101669	2	21	7.26102882624622	MODULE 295	http://www.gsea-msigdb.org/gsea/msigdb/cards/MODULE_295	PTS CBS
0.13502122101669	2	21	7.26102882624622	MODULE 327	http://www.gsea-msigdb.org/gsea/msigdb/cards/MODULE_327	SCP2 HSD17B7
0.135616176925255	8	278	2.19397993311037	MORF HDAC2	http://www.gsea-msigdb.org/gsea/msigdb/cards/MORF_HDAC2	CLNS1A BZW1 XPO1 PTGES3 DGUOK THOC2 ESD SNRPE
0.139067709250577	5	134	2.84480606998453	GNF2 HPN	http://www.gsea-msigdb.org/gsea/msigdb/cards/GNF2_HPN	HSD17B6 ACSM2B SLC27A5 SERPING1 HPR
0.141846026797178	5	135	2.82373343242908	GNF2 HPX	http://www.gsea-msigdb.org/gsea/msigdb/cards/GNF2_HPX	HSD17B6 SLC27A5 SERPING1 ALB HPR
0.152284129876753	3	55	4.15858923685011	GCM IL6ST	http://www.gsea-msigdb.org/gsea/msigdb/cards/GCM_IL6ST	MAP4K4 RDX ANKFY1
0.155477765583431	5	139	2.74247491638796	MORF FBL	http://www.gsea-msigdb.org/gsea/msigdb/cards/MORF_FBL	CLNS1A UBE2I PTGES3 RAN SNRPE
0.159182832931973	4	96	3.17670011148272	MODULE 172	http://www.gsea-msigdb.org/gsea/msigdb/cards/MODULE_172	GALE PEPD LIPC TMPRSS2
0.159413969087354	6	188	2.43321710666762	MORF PSMC1	http://www.gsea-msigdb.org/gsea/msigdb/cards/MORF_PSMC1	MAEA ZC3H14 SMARCD2 RAN EIF4E2 SNRPE
0.161798234650709	3	57	4.0126738250308	MORF DEAF1	http://www.gsea-msigdb.org/gsea/msigdb/cards/MORF_DEAF1	ESD NDUFS2 SRP72
0.173005827103755	2	25	6.09926421404682	MODULE 155	http://www.gsea-msigdb.org/gsea/msigdb/cards/MODULE_155	TNPO1 KDELR2
0.173005827103755	2	25	6.09926421404682	MODULE 343	http://www.gsea-msigdb.org/gsea/msigdb/cards/MODULE_343	PTS CBS
0.173798790840189	3	60	3.81204013377926	MORF MSH2	http://www.gsea-msigdb.org/gsea/msigdb/cards/MORF_MSH2	CLNS1A XPO1 POP5
0.173798790840189	3	60	3.81204013377926	GNF2 RFC4	http://www.gsea-msigdb.org/gsea/msigdb/cards/GNF2_RFC4	RAN CTPS1 SNRPE
0.173798790840189	12	521	1.7560261652726	MODULE 69	http://www.gsea-msigdb.org/gsea/msigdb/cards/MODULE_69	SPAG9 SRSF5 LEPROTL1 CCNG1 OSBPL9 PHF3 LMO7 DYNC2LI1 MTTP LARP1 PPP4R2 TMEM120A
0.173798790840189	7	245	2.17830864787387	MODULE 123	http://www.gsea-msigdb.org/gsea/msigdb/cards/MODULE_123	FOXN3 SP100 RORA SMARCD2 RCAN1 CHD2 PPARA
0.173798790840189	5	146	2.6109863929995	MODULE 195	http://www.gsea-msigdb.org/gsea/msigdb/cards/MODULE_195	TRAM1 IL1R1 GATM GLRX PTMA
0.173798790840189	4	100	3.04963210702341	MODULE 486	http://www.gsea-msigdb.org/gsea/msigdb/cards/MODULE_486	DDX5 LUC7L3 OGDHL SULT1A3
0.174534741446766	2	26	5.86467712889118	GCM PPM1D	http://www.gsea-msigdb.org/gsea/msigdb/cards/GCM_PPM1D	VEZF1 CELF1
0.174534741446766	10	410	1.85953177257525	MODULE 6	http://www.gsea-msigdb.org/gsea/msigdb/cards/MODULE_6	GCLC HAGH ST6GAL1 ABLIM1 SCP2 ARFIP2 TPM1 GATM CD151 MAOA
0.174534741446766	2	26	5.86467712889118	MODULE 245	http://www.gsea-msigdb.org/gsea/msigdb/cards/MODULE_245	TNPO1 KDELR2
0.174597615697108	6	197	2.32205490382493	MORF ANP32B	http://www.gsea-msigdb.org/gsea/msigdb/cards/MORF_ANP32B	CLNS1A GNAS UBE2I SMARCD2 RAN SNRPE
0.174597615697108	9	356	1.92743602269738	MODULE 15	http://www.gsea-msigdb.org/gsea/msigdb/cards/MODULE_15	STX10 SMARCD2 CCNG1 SCP2 LPIN1 BNIP2 MBNL1 DYRK1A GLRX
0.174597615697108	11	469	1.78816381541884	MODULE 37	http://www.gsea-msigdb.org/gsea/msigdb/cards/MODULE_37	SPAG9 LEPROTL1 CCNG1 OSBPL9 PHF3 LMO7 DYNC2LI1 MTTP LARP1 PPP4R2 TMEM120A
0.175845447970871	5	149	2.55841619716729	MODULE 356	http://www.gsea-msigdb.org/gsea/msigdb/cards/MODULE_356	TRAM1 IL1R1 GATM GLRX PTMA
0.178254291755455	6	199	2.29871766861061	MODULE 105	http://www.gsea-msigdb.org/gsea/msigdb/cards/MODULE_105	SNX1 HAGH MARK3 AHR PTS CTPS1
0.179620879794757	2	27	5.64746686485817	MODULE 115	http://www.gsea-msigdb.org/gsea/msigdb/cards/MODULE_115	BZW1 EIF4A2
0.180655465750488	6	202	2.26457829729461	MORF SKP1A	http://www.gsea-msigdb.org/gsea/msigdb/cards/MORF_SKP1A	BZW1 SMARCD2 RAN EIF4E2 WIPI2 SNRPE
0.180655465750488	3	64	3.57378762541806	GNF2 CEBPA	http://www.gsea-msigdb.org/gsea/msigdb/cards/GNF2_CEBPA	HSD17B6 SLC27A5 SERPING1
0.180655465750488	3	63	3.63051441312311	GNF2 ST13	http://www.gsea-msigdb.org/gsea/msigdb/cards/GNF2_ST13	RPS3 NSA2 SNRPE
0.180655465750488	12	537	1.70370508772258	MODULE 11	http://www.gsea-msigdb.org/gsea/msigdb/cards/MODULE_11	GCLC HAGH ST6GAL1 ABLIM1 MEIS2 SORBS2 PPP4R2 ALB GATM ZBTB20 MAOA HPR
0.180655465750488	2	28	5.44577161968466	MODULE 29	http://www.gsea-msigdb.org/gsea/msigdb/cards/MODULE_29	RPS8 RPS3
0.180655465750488	4	106	2.8770114217202	MODULE 147	http://www.gsea-msigdb.org/gsea/msigdb/cards/MODULE_147	TRAM1 IL1R1 GATM PTMA
0.180655465750488	2	28	5.44577161968466	MODULE 202	http://www.gsea-msigdb.org/gsea/msigdb/cards/MODULE_202	ABLIM1 SORBS2
0.180655465750488	2	28	5.44577161968466	MODULE 303	http://www.gsea-msigdb.org/gsea/msigdb/cards/MODULE_303	MARK3 DYRK1A
0.180655465750488	2	28	5.44577161968466	MODULE 385	http://www.gsea-msigdb.org/gsea/msigdb/cards/MODULE_385	FSTL1 LIPC
0.180655465750488	2	28	5.44577161968466	MODULE 421	http://www.gsea-msigdb.org/gsea/msigdb/cards/MODULE_421	OGT TMEM41B
0.181351571516165	4	107	2.85012346450786	MODULE 113	http://www.gsea-msigdb.org/gsea/msigdb/cards/MODULE_113	NR1I3 CBS PAH MAOA
0.183333817648295	10	423	1.80238304197601	MORF MAGEA9	http://www.gsea-msigdb.org/gsea/msigdb/cards/MORF_MAGEA9	PGM3 NEDD4L ATP8B1 KRR1 TAF12 MDM2 NMT2 LDLRAD4 PDE4DIP MPZL1
0.184234973401356	4	108	2.82373343242908	MORF RFC1	http://www.gsea-msigdb.org/gsea/msigdb/cards/MORF_RFC1	LEPROTL1 THOC2 LPIN1 IDH3A
0.18708741034701	10	426	1.78969020365224	MODULE 52	http://www.gsea-msigdb.org/gsea/msigdb/cards/MODULE_52	ST6GAL1 PON2 SCP2 CALD1 PEPD ARFIP2 TPM1 PTS ALB CD151
0.18708741034701	2	29	5.25798639141968	MODULE 500	http://www.gsea-msigdb.org/gsea/msigdb/cards/MODULE_500	ST6GAL1 EPB41
0.1873626365591	3	66	3.46549103070842	MORF RAB6A	http://www.gsea-msigdb.org/gsea/msigdb/cards/MORF_RAB6A	SMARCD2 PHF3 VGLL4
0.190024327835994	4	110	2.77239282456674	MODULE 576	http://www.gsea-msigdb.org/gsea/msigdb/cards/MODULE_576	IL1R1 GATM GLRX PTMA
0.190520525197985	11	487	1.72207151833971	MODULE 136	http://www.gsea-msigdb.org/gsea/msigdb/cards/MODULE_136	SPAG9 LEPROTL1 CCNG1 OSBPL9 PHF3 LMO7 DYNC2LI1 MTTP LARP1 PPP4R2 TMEM120A
0.192073015981672	2	30	5.08272017837235	GNF2 CBFB	http://www.gsea-msigdb.org/gsea/msigdb/cards/GNF2_CBFB	PSMA1 HNRNPF
0.192073015981672	2	30	5.08272017837235	MODULE 524	http://www.gsea-msigdb.org/gsea/msigdb/cards/MODULE_524	WDR1 CALD1
0.195840668738242	4	112	2.72288580984233	MODULE 503	http://www.gsea-msigdb.org/gsea/msigdb/cards/MODULE_503	IL1R1 GATM GLRX PTMA
0.199206829265868	2	31	4.91876146294099	GNF2 MSH6	http://www.gsea-msigdb.org/gsea/msigdb/cards/GNF2_MSH6	RAN SNRPE
0.199206829265868	3	69	3.31481750763414	GNF2 RAD23A	http://www.gsea-msigdb.org/gsea/msigdb/cards/GNF2_RAD23A	MARK3 EIF2AK1 FBXO7
0.199206829265868	2	31	4.91876146294099	MODULE 229	http://www.gsea-msigdb.org/gsea/msigdb/cards/MODULE_229	DDX5 EIF4A2

## Sheet: CuratedMSigDB
Enrichment FDR	nGenes	Pathway Genes	Fold Enrichment	Pathway	URL	Genes
2.65019219924533e-14	62	1394	3.39091087940193	DIAZ CHRONIC MEYLOGENOUS LEUKEMIA UP	http://www.gsea-msigdb.org/gsea/msigdb/cards/DIAZ_CHRONIC_MEYLOGENOUS_LEUKEMIA_UP	GCLC CFLAR RBM5 ACSM3 SNX1 FOXN3 MAP4K4 WDR1 CLNS1A MARK3 XPO1 EIF2AK1 MAEA SNAP23 FBXO7 SRSF5 STAG2 PMPCB NAMPT DNAJB6 AHR LUC7L3 PTGES3 METAP2 CDK2AP1 CCNG1 SUB1 EIF4G1 DGUOK TIA1 SCP2 CD46 ABCD3 MPST IVD PSMA1 MPDU1 TMBIM1 EIF4E2 KCTD3 UBAP2 SCAF11 BNIP2 WDR61 TPM1 SMAD4 TERF1 GAS2 NMT2 UBP1 LARP1 DYRK1A EPB41 TM2D1 KLHDC2 NDEL1 ACAA2 HNRNPF SRP72 PSMG1 PTP4A2 SRSF10
2.91365496848625e-11	35	565	4.72288158167343	FLECHNER BIOPSY KIDNEY TRANSPLANT OK VS DONOR UP	http://www.gsea-msigdb.org/gsea/msigdb/cards/FLECHNER_BIOPSY_KIDNEY_TRANSPLANT_OK_VS_DONOR_UP	CFLAR ACSM3 BZW1 XPO1 TNPO1 LEPROTL1 AHR DDX5 LUC7L3 PTGES3 CDK2AP1 SUB1 SMAD5 SCP2 CD46 PHF3 GTF3A MYO1B RAN TANK SCAF11 TOR1AIP1 CBR4 OGT TERF1 ADD3 DST DYRK1A RCAN1 GLRX SRP72 ZBTB20 PTP4A2 PTMA MAOA
8.961883846399e-09	37	776	3.63519291107816	RODRIGUES THYROID CARCINOMA POORLY DIFFERENTIATED DN	http://www.gsea-msigdb.org/gsea/msigdb/cards/RODRIGUES_THYROID_CARCINOMA_POORLY_DIFFERENTIATED_DN	CFLAR RBM5 ST3GAL1 HSD17B6 SNX1 ACAA1 HECTD1 SNAP23 ABLIM1 FBXO7 TNRC6B NAMPT FBXO3 METAP2 PCYOX1 IVD HSD17B7 DCAF8 TMBIM1 FGD4 ABCA8 SMAD4 VGLL4 CBR4 TBC1D32 ADD3 MBNL1 PID1 MSI2 EPB41 NFIA TM2D1 TEF ATF7IP GATM CHD2 ZBTB20
1.91572719746278e-08	21	259	6.18168670342583	LU AGING BRAIN UP	http://www.gsea-msigdb.org/gsea/msigdb/cards/LU_AGING_BRAIN_UP	CLK1 HSD17B6 SNAP23 PON2 SCP2 ABCD3 PHF3 CALD1 LPIN1 RDX IQGAP1 NPC1 TOR1AIP1 ADD3 CBS ACAA2 GATM PDE4DIP ZBTB20 PTP4A2 MAOA
2.25383278758761e-08	30	551	4.1510418879629	FLECHNER BIOPSY KIDNEY TRANSPLANT REJECTED VS OK DN	http://www.gsea-msigdb.org/gsea/msigdb/cards/FLECHNER_BIOPSY_KIDNEY_TRANSPLANT_REJECTED_VS_OK_DN	ACSM3 ACAA1 HAGH TNPO1 ZC3H14 PMPCB CYP3A5 PTGES3 SMAD5 SCP2 ABCD3 PEPD TUBB2A RDX SCAF11 ESD SMAD4 CBR4 TERF1 PARD3 ADD3 DST RCAN1 ALB ACAA2 PAH GATM GLRX ZBTB20 MAOA
1.57480430584688e-07	40	1008	3.02542867760259	GRYDER PAX3FOXO1 ENHANCERS IN TADS	http://www.gsea-msigdb.org/gsea/msigdb/cards/GRYDER_PAX3FOXO1_ENHANCERS_IN_TADS	MAP4K4 WDR1 ACTB TNPO1 GNAS FBXO7 SRSF5 LEPROTL1 PON2 DNAJB6 ACTR3C CDK2AP1 XRN1 HPCAL1 ABCD3 GTF3A ZNF644 ZCCHC9 MEIS2 TANK PCSK6 PHLDB2 PARD3 PTS PID1 CEBPG MSI2 PSD3 WIPI2 NFIA TM2D1 PPP4R2 IDH3A ATF7IP RAPH1 CHD2 PDE4DIP SRSF10 SPATS2L SULF2
1.16027341139827e-06	53	1712	2.36025849404557	GRAESSMANN APOPTOSIS BY DOXORUBICIN DN	http://www.gsea-msigdb.org/gsea/msigdb/cards/GRAESSMANN_APOPTOSIS_BY_DOXORUBICIN_DN	RBM5 KMT2E ST3GAL1 NEDD4L POLB ACTB XPO1 HECTD1 TNRC6B ACIN1 STAG2 PMPCB IL1R1 SRSF7 TIA1 ABCD3 OSBPL9 PHF3 MAPKAP1 ZNF644 THOC2 IRF3 MYO1B DCAF8 ELP2 EIF4E2 RIPK1 RDX SCAF11 TOM1L1 SMAD4 NR1I3 PHLDB2 OGT MRPS28 PARD3 ADD3 PTS DST CEBPG ANKH EIF4A2 DYRK1A SKI BPNT1 FSTL1 ACAA2 DHCR7 D2HGDH ZBTB20 TTC3 PSMG1 SRSF10
3.38662156089379e-06	21	358	4.47222585527176	WANG TUMOR INVASIVENESS UP	http://www.gsea-msigdb.org/gsea/msigdb/cards/WANG_TUMOR_INVASIVENESS_UP	EIF2B3 GNAS DDX5 SUB1 EIF4G1 HDLBP SRSF7 ABCD3 GTF3A CALD1 MPDU1 RDX SHROOM3 TPM1 RPS3 SKI NDUFS2 NUDT5 PSMG1 PTP4A2 ANKFY1
3.5092031908859e-06	25	504	3.78178584700324	DUTERTRE ESTRADIOL RESPONSE 24HR DN	http://www.gsea-msigdb.org/gsea/msigdb/cards/DUTERTRE_ESTRADIOL_RESPONSE_24HR_DN	ST3GAL1 CLK1 RNF19A NEDD4L MAP4K4 NAMPT AHR XRN1 IL1R1 CD46 CALD1 MYO1B LMO7 NFKBIZ PHLDB2 UBP1 RHOC PSD3 EPB41 RCAN1 PPP4R2 ACAA2 LDLRAD4 TMPRSS2 MAOA
4.40876462547396e-06	15	183	6.24924612094961	LEE LIVER CANCER SURVIVAL UP	http://www.gsea-msigdb.org/gsea/msigdb/cards/LEE_LIVER_CANCER_SURVIVAL_UP	HSD17B6 HAGH SLC27A5 SEC14L2 IVD LPIN1 RDH5 PCSK6 TRIM55 A1CF SERPING1 NDUFS2 PAH ZBTB20 OGDHL
4.93987022707854e-06	26	557	3.55881664194833	TIEN INTESTINE PROBIOTICS 24HR UP	http://www.gsea-msigdb.org/gsea/msigdb/cards/TIEN_INTESTINE_PROBIOTICS_24HR_UP	MAP4K4 TNPO1 SRSF5 PON2 LUC7L3 FBXO3 METAP2 CDK2AP1 SUB1 SRSF7 ABCD3 CALD1 PEPD RAN TUBB2A WDR61 TPM1 MRPS28 CELF1 TIMM8B PTS POP5 ACAA2 DHCR7 SNRPE MPZL1
4.93987022707854e-06	33	849	2.96342342555278	DACOSTA UV RESPONSE VIA ERCC3 DN	http://www.gsea-msigdb.org/gsea/msigdb/cards/DACOSTA_UV_RESPONSE_VIA_ERCC3_DN	SPAG9 FOXN3 SP100 MARK3 ATP8B1 XPO1 ZC3H14 STAG2 NAMPT DNAJB6 EHBP1 IL1R1 HPCAL1 SRSF7 TIA1 PHF3 THOC2 MYO1B MEIS2 VEZF1 TANK RDX SMAD4 OGT TERF1 PARD3 DST NMT2 MBNL1 PSD3 DYRK1A ZBTB20 MICAL3
5.88512840715728e-06	23	452	3.87950987066031	CHARAFE BREAST CANCER LUMINAL VS BASAL DN	http://www.gsea-msigdb.org/gsea/msigdb/cards/CHARAFE_BREAST_CANCER_LUMINAL_VS_BASAL_DN	CFLAR ST3GAL6 SP100 MAP4K4 WDR1 NAMPT EHBP1 ABCD3 OSBPL9 SCPEP1 CALD1 MYO1B PHLDB2 ADD3 DST MBNL1 ANKH TM2D1 FSTL1 NDEL1 ZBTB38 SPATS2L MPZL1
1.3453874065746e-05	29	717	3.08365868562339	CREIGHTON ENDOCRINE THERAPY RESISTANCE 3	http://www.gsea-msigdb.org/gsea/msigdb/cards/CREIGHTON_ENDOCRINE_THERAPY_RESISTANCE_3	ST3GAL1 ACAA1 FAM107B TRAM1 RORA GRAMD4 ATP8B1 BZW1 GNAS LEPROTL1 NAMPT CYP3A5 AHR KLHL2 IL1R1 GALE CD46 SCPEP1 LPIN1 KDELR2 TANK PCSK6 NPC1 ADD3 RCAN1 CENPV RAPH1 TMPRSS2 PPARA
1.40524744593118e-05	17	267	4.85428331642303	CAIRO HEPATOBLASTOMA DN	http://www.gsea-msigdb.org/gsea/msigdb/cards/CAIRO_HEPATOBLASTOMA_DN	HSD17B6 ACAA1 HAGH ST3GAL6 GRAMD4 SLC27A5 NAMPT CYP3A5 SCP2 NR1I3 SERPING1 PTS CBS ACAA2 CTPS1 TMPRSS2 OGDHL
2.21629285427594e-05	48	1654	2.21255050086342	BLALOCK ALZHEIMERS DISEASE UP	http://www.gsea-msigdb.org/gsea/msigdb/cards/BLALOCK_ALZHEIMERS_DISEASE_UP	GCLC CFLAR SPAG9 PGM3 RNF19A FOXN3 ACAA1 SP100 TRAM1 MARK3 ATP8B1 TNPO1 ABLIM1 SEC14L2 STAG2 NAMPT LUC7L3 PPP6R3 CDK2AP1 SMAD5 IL1R1 CALD1 THOC2 IRF3 MPST HSD17B7 LPIN1 TMBIM1 VEZF1 UBAP2 IQGAP1 NPC1 SMAD4 VGLL4 PARD3 ADD3 SERPING1 DST AP3S2 WIPI2 POP5 LDLRAD4 GUSB PAH CHD2 ZBTB20 PTP4A2 PTMA
2.23743385133568e-05	30	786	2.90995430059486	ONKEN UVEAL MELANOMA UP	http://www.gsea-msigdb.org/gsea/msigdb/cards/ONKEN_UVEAL_MELANOMA_UP	VMP1 TRAM1 MARK3 ACTB TNPO1 GNAS ACIN1 LUC7L3 CDK2AP1 SRSF7 TIA1 GTF3A DCAF8 MEIS2 EIF4E2 RDX IQGAP1 TOR1AIP1 OGT MRPS28 TERF1 LARP1 RCAN1 TM2D1 LDLRAD4 GUSB CTPS1 PDE4DIP TTC3 SULT1A3
2.23743385133568e-05	54	1981	2.07824499973832	PILON KLF1 TARGETS DN	http://www.gsea-msigdb.org/gsea/msigdb/cards/PILON_KLF1_TARGETS_DN	CFLAR LUC7L FOXN3 FAM107B TRAM1 WDR1 GRAMD4 MARK3 XPO1 TNPO1 ABLIM1 LEPROTL1 DNAJB6 SMARCD2 DDX5 FBXO3 PTGES3 CDK2AP1 KRR1 SUB1 SRSF7 PCYOX1 SCP2 OSBPL9 IVD TXNDC17 ZCCHC9 BTF3L4 VEZF1 RIPK1 RDX BNIP2 IQGAP1 SMAD4 TOR1AIP1 TERF1 ADD3 CELF1 RPS3 PTS LARP1 BPNT1 NUDT5 IDH3A MIDN SETD5 GUSB ATF7IP FAM91A1 TNRC18 PSMG1 PTP4A2 ANKFY1 SULF2
3.10020805003329e-05	21	430	3.72338803764486	BAELDE DIABETIC NEPHROPATHY DN	http://www.gsea-msigdb.org/gsea/msigdb/cards/BAELDE_DIABETIC_NEPHROPATHY_DN	CFLAR ST3GAL6 SP100 XPO1 NAMPT LUC7L3 SUB1 CALD1 MYO1B DCAF8 TUBB2A RDX PARD3 ADD3 DST EIF4A2 DYRK1A RCAN1 PDE4DIP ZBTB20 SACM1L
3.10020805003329e-05	17	288	4.50032515793385	GABRIELY MIR21 TARGETS	http://www.gsea-msigdb.org/gsea/msigdb/cards/GABRIELY_MIR21_TARGETS	FOXN3 ST6GAL1 TNPO1 HECTD1 TNRC6B FBXO3 CCNG1 CALD1 THOC2 LPIN1 SCAF11 TPM1 RAPH1 ZBTB38 ZBTB20 PPARA SACM1L
4.4015203190681e-05	36	1099	2.4974239274987	BRUINS UVC RESPONSE LATE	http://www.gsea-msigdb.org/gsea/msigdb/cards/BRUINS_UVC_RESPONSE_LATE	SNX1 ST3GAL6 TRAM1 CLNS1A MARK3 ACTB SLC46A1 ECHDC1 FBXO7 PPP6R3 HPCAL1 DOCK7 OSBPL9 SLC35B1 PSMA1 BTF3L4 TANK UBAP2 ZCRB1 ESD TPM1 NPC1 SHQ1 CBR4 MRPS28 NMT2 PSD3 DYRK1A AP3S2 FSTL1 NUDT5 TMEM41B CENPV GATM PSMG1 PTP4A2
4.72583805748904e-05	14	202	5.28401602702076	THUM SYSTOLIC HEART FAILURE DN	http://www.gsea-msigdb.org/gsea/msigdb/cards/THUM_SYSTOLIC_HEART_FAILURE_DN	CFLAR RBM5 SPAG9 EPN1 MAP4K4 GRAMD4 METAP2 LMO7 SCAF11 SORBS2 PSD3 TM2D1 ZBTB20 TTC3
5.1472757812692e-05	26	655	3.02635247261865	HAMAI APOPTOSIS VIA TRAIL UP	http://www.gsea-msigdb.org/gsea/msigdb/cards/HAMAI_APOPTOSIS_VIA_TRAIL_UP	ST3GAL1 RORA XPO1 TNPO1 HECTD1 ECHDC1 STAG2 LUC7L3 METAP2 KRR1 SCP2 PHF3 ZNF644 CALD1 ZCCHC9 RDX ZCRB1 SCAF11 FRA10AC1 ADD3 FSTL1 PPP4R2 ATF7IP ZBTB38 SULF2 SACM1L
5.1472757812692e-05	27	698	2.94914279690659	SCHLOSSER SERUM RESPONSE DN	http://www.gsea-msigdb.org/gsea/msigdb/cards/SCHLOSSER_SERUM_RESPONSE_DN	SP100 TRAM1 BZW1 SRSF5 LEPROTL1 DDX5 CDK2AP1 SUB1 SCP2 PHF3 SLC35B1 PSMA1 TOR1AIP1 CBR4 OGT TERF1 ADD3 MBNL1 PSD3 DYRK1A NSA2 LDLRAD4 GLRX SNRPE PTP4A2 PTMA SACM1L
5.1472757812692e-05	18	338	4.06016108923235	RUTELLA RESPONSE TO CSF2RB AND IL4 UP	http://www.gsea-msigdb.org/gsea/msigdb/cards/RUTELLA_RESPONSE_TO_CSF2RB_AND_IL4_UP	CFLAR ST3GAL1 ST3GAL6 EIF2B3 MAP4K4 DNAJB6 IL1R1 TIA1 RDX NPC1 PSD3 NDUFS2 DHCR7 PDE4DIP GAS6 PSMG1 MAOA MPZL1
5.67548495208567e-05	13	178	5.56814851001466	CHIANG LIVER CANCER SUBCLASS PROLIFERATION DN	http://www.gsea-msigdb.org/gsea/msigdb/cards/CHIANG_LIVER_CANCER_SUBCLASS_PROLIFERATION_DN	ABCB4 HSD17B6 HAGH ST3GAL6 SEC14L2 SCP2 MYO1B MTTP ABCA8 NR1I3 SERPING1 SORBS2 OGDHL
5.92379150914301e-05	34	1028	2.52158296786955	NUYTTEN EZH2 TARGETS UP	http://www.gsea-msigdb.org/gsea/msigdb/cards/NUYTTEN_EZH2_TARGETS_UP	CFLAR SPAG9 ST3GAL6 SP100 WDR1 MAEA NAMPT PON2 DNAJB6 KRR1 SUB1 XRN1 SCP2 APOL3 MEIS2 TANK TUBB2A TPM1 VGLL4 PHLDB2 OGT UBP1 FLCN RHOC RCAN1 TMEM41B GPRC5C GLRX TCAIM GAS6 PTP4A2 ANKFY1 SECISBP2 SPATS2L
9.39973546035778e-05	21	471	3.39927145687323	GARY CD5 TARGETS UP	http://www.gsea-msigdb.org/gsea/msigdb/cards/GARY_CD5_TARGETS_UP	FOXN3 VMP1 CCNB1IP1 CCNG1 HPCAL1 MPST LPIN1 PAN2 DYNC2LI1 ASCC1 ESD CEBPG CBS TM2D1 KLHDC2 MIDN ATXN2L DHCR7 TTC3 PPARA TMEM120A
0.000113982627955144	34	1062	2.44085432294717	GOBERT OLIGODENDROCYTE DIFFERENTIATION DN	http://www.gsea-msigdb.org/gsea/msigdb/cards/GOBERT_OLIGODENDROCYTE_DIFFERENTIATION_DN	RBM5 NEDD4L ACAA1 RORA WDR1 ACTB ABLIM1 TNRC6B KLHL2 CCNG1 XRN1 EHBP1 DOCK7 OSBPL9 PLS1 THOC2 MPDU1 TMBIM1 SLC41A2 NPC1 PHLDB2 OGT TERF1 ADD3 DST MSI2 ACAA2 GATM ATG13 ZBTB20 PPARA SPATS2L MPZL1 MICAL3
0.000128870907723682	16	293	4.16332028262582	HELLER HDAC TARGETS DN	http://www.gsea-msigdb.org/gsea/msigdb/cards/HELLER_HDAC_TARGETS_DN	CFLAR CLK1 ST3GAL6 RORA ST6GAL1 STAG2 SRSF7 GTF3A RAN OGT GAS2 CEBPG LARP1 CBS CTPS1 ZBTB38
0.000134990337714333	22	526	3.18877881913094	ONKEN UVEAL MELANOMA DN	http://www.gsea-msigdb.org/gsea/msigdb/cards/ONKEN_UVEAL_MELANOMA_DN	ACAA1 ST3GAL6 WDR1 GNAS SNAP23 ABLIM1 CCNB1IP1 SCAP EIF4G1 PEPD LPIN1 TOM1L1 RPS8 ADD3 NMT2 MBNL1 PSD3 EIF4A2 NFIA ZBTB38 ZBTB20 PTP4A2
0.000272129551093986	11	148	5.66654614480702	LANDIS ERBB2 BREAST TUMORS 324 DN	http://www.gsea-msigdb.org/gsea/msigdb/cards/LANDIS_ERBB2_BREAST_TUMORS_324_DN	ACAA1 ST3GAL6 FAM107B SCP2 IVD LPIN1 BNIP2 FSTL1 ACAA2 CD151 GAS6
0.000272129551093986	14	242	4.41062494817436	RICKMAN TUMOR DIFFERENTIATED WELL VS POORLY UP	http://www.gsea-msigdb.org/gsea/msigdb/cards/RICKMAN_TUMOR_DIFFERENTIATED_WELL_VS_POORLY_UP	XPO1 LUC7L3 SRSF7 GTF3A LPIN1 SHROOM3 OGT TERF1 MSI2 EPB41 CENPV ATF7IP2 SNRPE TNRC18
0.000272129551093986	7	51	10.464423896649	BOYAULT LIVER CANCER SUBCLASS G123 DN	http://www.gsea-msigdb.org/gsea/msigdb/cards/BOYAULT_LIVER_CANCER_SUBCLASS_G123_DN	ACAA1 ST3GAL6 SLC27A5 SEC14L2 CBR4 PSD3 ACAA2
0.00033456108507582	14	248	4.30391628007336	HSIAO LIVER SPECIFIC GENES	http://www.gsea-msigdb.org/gsea/msigdb/cards/HSIAO_LIVER_SPECIFIC_GENES	ACSM3 ABCB4 NR1H4 ACAA1 BZW1 NAMPT MTTP PCSK6 SERPING1 CBS ALB LIPC ACAA2 GATM
0.000339616066747496	19	437	3.31481750763414	GRYDER PAX3FOXO1 ENHANCERS KO DOWN	http://www.gsea-msigdb.org/gsea/msigdb/cards/GRYDER_PAX3FOXO1_ENHANCERS_KO_DOWN	MAP4K4 ACTB FBXO7 LEPROTL1 PON2 ACTR3C XRN1 GTF3A ZNF644 MEIS2 PCSK6 PHLDB2 PID1 CEBPG MSI2 PPP4R2 RAPH1 SPATS2L SULF2
0.000387943234324173	9	100	6.86167224080268	DING LUNG CANCER EXPRESSION BY COPY NUMBER	http://www.gsea-msigdb.org/gsea/msigdb/cards/DING_LUNG_CANCER_EXPRESSION_BY_COPY_NUMBER	FBXO3 GTF3A PEPD COG3 MRPS28 TERF1 CEBPG PPP4R2 FAM91A1
0.000399034494615994	36	1242	2.20987833842276	BLALOCK ALZHEIMERS DISEASE DN	http://www.gsea-msigdb.org/gsea/msigdb/cards/BLALOCK_ALZHEIMERS_DISEASE_DN	VMP1 EIF2B3 EIF2AK1 GNAS SRSF5 PMPCB PON2 DDX5 FBXO3 PTGES3 SUB1 DGUOK SCP2 SLC35B1 PSMA1 KDELR2 TUBB2A DYNC2LI1 ESD WDR61 OGT MRPS28 PTS UBP1 SORBS2 PSD3 NDUFS2 TM2D1 NDEL1 DHCR7 GLRX SRP72 PDE4DIP TTC3 PSMG1 MAOA
0.000413325607886281	8	77	7.92112235590496	MALONEY RESPONSE TO 17AAG DN	http://www.gsea-msigdb.org/gsea/msigdb/cards/MALONEY_RESPONSE_TO_17AAG_DN	PTGES3 SUB1 SMAD5 SRSF7 ABCD3 RPS8 SNRPE PTMA
0.000430912794346325	20	490	3.11186949696266	SENESE HDAC3 TARGETS UP	http://www.gsea-msigdb.org/gsea/msigdb/cards/SENESE_HDAC3_TARGETS_UP	RNF19A NEDD4L SNAP23 NAMPT SMAD5 EIF4G1 CD46 MAPKAP1 ZNF644 MYO1B LPIN1 IQGAP1 NFKBIZ PHLDB2 DST MBNL1 RHOC SETD5 ZBTB38 ZBTB20
0.000430912794346325	5	22	17.3274551535421	BRACHAT RESPONSE TO CISPLATIN	http://www.gsea-msigdb.org/gsea/msigdb/cards/BRACHAT_RESPONSE_TO_CISPLATIN	VMP1 ABLIM1 CCNG1 LPIN1 MDM2
0.000445836443441162	24	667	2.74329724769722	CASORELLI ACUTE PROMYELOCYTIC LEUKEMIA DN	http://www.gsea-msigdb.org/gsea/msigdb/cards/CASORELLI_ACUTE_PROMYELOCYTIC_LEUKEMIA_DN	LUC7L ACTB SLC27A5 ECHDC1 ABLIM1 ACIN1 LUC7L3 GALE PLS1 APOL3 PSMA1 LPIN1 TMBIM1 EIF4E2 KDELR2 RDX TPM1 SHQ1 NDUFS2 ALB HNRNPF CTPS1 DHCR7 MAOA
0.000455688127046146	26	761	2.60481060389647	NUYTTEN NIPP1 TARGETS UP	http://www.gsea-msigdb.org/gsea/msigdb/cards/NUYTTEN_NIPP1_TARGETS_UP	ST3GAL6 SP100 SLC27A5 MAEA TNRC6B LUC7L3 KRR1 XRN1 CALD1 ZCCHC9 TANK VGLL4 CBR4 OGT CELF1 UBP1 AP3S2 MIX23 NFIA TM2D1 SUGCT TCAIM PTP4A2 SECISBP2 SPATS2L OGDHL
0.000497657141807937	5	23	16.5740875381707	BRACHAT RESPONSE TO METHOTREXATE UP	http://www.gsea-msigdb.org/gsea/msigdb/cards/BRACHAT_RESPONSE_TO_METHOTREXATE_UP	VMP1 ABLIM1 CCNG1 LPIN1 MDM2
0.000574700994574265	23	636	2.75713594581519	NAKAMURA TUMOR ZONE PERIPHERAL VS CENTRAL DN	http://www.gsea-msigdb.org/gsea/msigdb/cards/NAKAMURA_TUMOR_ZONE_PERIPHERAL_VS_CENTRAL_DN	CLK1 FOXN3 RORA ATP8B1 BZW1 SRSF5 NAMPT AHR CCNG1 IL1R1 TIA1 PHF3 KDELR2 PCSK6 ADD3 MIDN GUSB GLRX D2HGDH ZBTB20 TTC3 PPARA MAOA
0.000574700994574265	12	198	4.62065470761123	WELCSH BRCA1 TARGETS UP	http://www.gsea-msigdb.org/gsea/msigdb/cards/WELCSH_BRCA1_TARGETS_UP	HAGH TRAM1 SRSF5 CD46 ABCD3 TAF12 KDELR2 RDX IQGAP1 ADD3 RHOC FSTL1
0.000574700994574265	24	682	2.68296079796781	FEVR CTNNB1 TARGETS UP	http://www.gsea-msigdb.org/gsea/msigdb/cards/FEVR_CTNNB1_TARGETS_UP	GCLC NR1H4 HSD17B6 RNF19A HAGH RORA EIF2AK1 ABLIM1 SEC14L2 TFIP11 GALE APOL3 HSD17B7 LPIN1 MTTP BNIP2 CBS NDEL1 MIDN PAH GATM CHD2 TMEM120A SPATS2L
0.000672147653911522	17	386	3.35775555825117	BASAKI YBX1 TARGETS DN	http://www.gsea-msigdb.org/gsea/msigdb/cards/BASAKI_YBX1_TARGETS_DN	ACSM3 VMP1 ST3GAL6 FAM107B XRN1 SRSF7 MEIS2 DYNC2LI1 PCSK6 GPN2 NFKBIZ MSI2 PSD3 GLRX CHD2 ZBTB20 TTC3
0.000686277242710507	9	111	6.18168670342583	HAHTOLA MYCOSIS FUNGOIDES CD4 DN	http://www.gsea-msigdb.org/gsea/msigdb/cards/HAHTOLA_MYCOSIS_FUNGOIDES_CD4_DN	SNX1 LEPROTL1 LUC7L3 CCNG1 UBAP2 ADD3 UBP1 SRP72 TTC3
0.000701480187555472	27	835	2.46527146376144	KOINUMA TARGETS OF SMAD2 OR SMAD3	http://www.gsea-msigdb.org/gsea/msigdb/cards/KOINUMA_TARGETS_OF_SMAD2_OR_SMAD3	SPAG9 NUB1 NEDD4L DNAJC25 FAM107B TRAM1 MARK3 TNPO1 SNAP23 ABLIM1 SEC14L2 AHR CALD1 TMBIM1 TUBB2A NPC1 PHLDB2 DST MBNL1 RHOC EIF4A2 CTPS1 SNRPE SPATS2L SULF2 MPZL1 SULT1A3
0.000735083504683371	12	205	4.4628762541806	WANG TUMOR INVASIVENESS DN	http://www.gsea-msigdb.org/gsea/msigdb/cards/WANG_TUMOR_INVASIVENESS_DN	RBM5 CLK1 WDR1 LUC7L3 PTGES3 CCNG1 CSAD ESD IQGAP1 NPC1 FSTL1 TTC3
0.000735083504683371	12	205	4.4628762541806	CHANDRAN METASTASIS UP	http://www.gsea-msigdb.org/gsea/msigdb/cards/CHANDRAN_METASTASIS_UP	ACSM3 KMT2E NUB1 MAP4K4 GRAMD4 TERF1 CELF1 MSI2 LARP1 EPB41 TM2D1 SECISBP2
0.000787160271939174	19	477	3.03684538959354	ZHENG BOUND BY FOXP3	http://www.gsea-msigdb.org/gsea/msigdb/cards/ZHENG_BOUND_BY_FOXP3	FAM107B MAP4K4 ST6GAL1 HECTD1 ABLIM1 TNRC6B LEPROTL1 PSMA1 MDM2 VGLL4 NFKBIZ ADD3 MBNL1 ANKH EPB41 LDLRAD4 CHD2 FAM91A1 ZBTB20
0.000827960362608024	9	115	5.96667151374146	HOSHIDA LIVER CANCER SUBCLASS S2	http://www.gsea-msigdb.org/gsea/msigdb/cards/HOSHIDA_LIVER_CANCER_SUBCLASS_S2	TFIP11 TIA1 CD46 ABCD3 PHF3 ADD3 EIF4A2 SNRPE TTC3
0.000914977689621373	5	27	14.1186671621454	IIZUKA LIVER CANCER PROGRESSION G2 G3 UP	http://www.gsea-msigdb.org/gsea/msigdb/cards/IIZUKA_LIVER_CANCER_PROGRESSION_G2_G3_UP	FOXN3 ACSM2B KDELR2 PCSK6 PAH
0.000966271227868161	18	444	3.09084335171292	MITSIADES RESPONSE TO APLIDIN UP	http://www.gsea-msigdb.org/gsea/msigdb/cards/MITSIADES_RESPONSE_TO_APLIDIN_UP	PGM3 CLK1 RORA POLB GNAS SRSF5 NAMPT DNAJB6 DGUOK IVD ASCC1 ABCA8 SORBS2 CBS NDEL1 LDLRAD4 ATF7IP SUGCT
0.000966271227868161	4	14	21.7830864787386	STEINER ERYTHROCYTE MEMBRANE GENES	http://www.gsea-msigdb.org/gsea/msigdb/cards/STEINER_ERYTHROCYTE_MEMBRANE_GENES	ACTB TPM3 ADD3 EPB41
0.00109424193715346	26	815	2.43222192584689	BUYTAERT PHOTODYNAMIC THERAPY STRESS UP	http://www.gsea-msigdb.org/gsea/msigdb/cards/BUYTAERT_PHOTODYNAMIC_THERAPY_STRESS_UP	GCLC LUC7L SPAG9 PGM3 CLK1 ST3GAL6 MARK3 SNAP23 STAG2 NAMPT DNAJB6 AHR PHF3 TANK TUBB2A NPC1 SMAD4 CELF1 DST CEBPG AP3S2 RCAN1 NDEL1 SETD5 ATF7IP PDE4DIP
0.00118877160603798	12	218	4.19674143168359	CAIRO LIVER DEVELOPMENT DN	http://www.gsea-msigdb.org/gsea/msigdb/cards/CAIRO_LIVER_DEVELOPMENT_DN	HAGH ST6GAL1 SLC27A5 RDH5 CSAD ABCA8 SERPING1 CBS LIPC ACAA2 TMPRSS2 PPARA
0.00122080817274584	26	822	2.41150957368031	CUI TCF21 TARGETS 2 DN	http://www.gsea-msigdb.org/gsea/msigdb/cards/CUI_TCF21_TARGETS_2_DN	CFLAR HAGH ST3GAL6 RORA POLB ATP8B1 SNAP23 CCNB1IP1 STAG2 PON2 DNAJB6 FBXO3 MYO1B TMBIM1 LMO7 TUBB2A SHROOM3 FGD4 TPM1 DST PSD3 RCAN1 ZBTB38 PDE4DIP SULF2 SACM1L
0.00134091702296044	17	416	3.11560972472344	OSMAN BLADDER CANCER DN	http://www.gsea-msigdb.org/gsea/msigdb/cards/OSMAN_BLADDER_CANCER_DN	ST3GAL1 LEPROTL1 SCAP PHF3 RIPK1 OGT CELF1 RPS3 NMT2 EIF4A2 SKI WIPI2 EPB41 NUDT5 TMEM41B CHD2 MPZL1
0.00134091702296044	26	828	2.39403486662466	WAKABAYASHI ADIPOGENESIS PPARG RXRA BOUND 8D	http://www.gsea-msigdb.org/gsea/msigdb/cards/WAKABAYASHI_ADIPOGENESIS_PPARG_RXRA_BOUND_8D	ACAA1 ECHDC1 TIA1 PCYOX1 ABCD3 MPST BTF3L4 PAN2 MDM2 TANK ZCRB1 CSAD NPC1 NFKBIZ MBNL1 UBP1 IDH3A NDEL1 TEF ACAA2 SETD5 HNRNPF ZBTB38 CD151 PTP4A2 TMEM120A
0.00144300571887797	17	419	3.09330225652733	RUTELLA RESPONSE TO HGF UP	http://www.gsea-msigdb.org/gsea/msigdb/cards/RUTELLA_RESPONSE_TO_HGF_UP	CFLAR ST3GAL1 ST3GAL6 EIF2B3 DNAJB6 IL1R1 SLC35B1 RDX NPC1 PSD3 NDUFS2 ACAA2 DHCR7 PDE4DIP PSMG1 MAOA MPZL1
0.0014647569833059	24	737	2.48273984289559	GRAESSMANN RESPONSE TO MC AND DOXORUBICIN DN	http://www.gsea-msigdb.org/gsea/msigdb/cards/GRAESSMANN_RESPONSE_TO_MC_AND_DOXORUBICIN_DN	POLB ACTB SLC46A1 ACIN1 PMPCB IL1R1 SRSF7 TIA1 OSBPL9 ZNF644 IRF3 DCAF8 ELP2 EIF4E2 RIPK1 TOM1L1 OGT CEBPG EIF4A2 BPNT1 FSTL1 D2HGDH PSMG1 SRSF10
0.00176044830804215	15	344	3.32445360504006	SANSOM APC TARGETS DN	http://www.gsea-msigdb.org/gsea/msigdb/cards/SANSOM_APC_TARGETS_DN	NUB1 ACAA1 HAGH ST6GAL1 SEC14L2 SLC35B1 PEPD MEIS2 RDH5 MTTP NR1I3 RHOC NFIA ALB PPARA
0.00211238309173444	22	660	2.54136008918618	MARTINEZ RB1 TARGETS UP	http://www.gsea-msigdb.org/gsea/msigdb/cards/MARTINEZ_RB1_TARGETS_UP	GCLC CLK1 FAM107B CLNS1A ACTB BZW1 GNAS SMAD5 EIF4G1 HDLBP CALD1 TNFSF14 LPIN1 SCAF11 PCSK6 ADD3 CEBPG USF1 CENPV ACAA2 GLRX PDE4DIP
0.00236066413816258	18	482	2.84716690489738	PILON KLF1 TARGETS UP	http://www.gsea-msigdb.org/gsea/msigdb/cards/PILON_KLF1_TARGETS_UP	RBM5 ACTB EIF2AK1 HECTD1 SRSF5 PON2 PPP6R3 PLS1 CALD1 MDM2 ABCA8 SERPING1 MBNL1 ANKH RHOC FSTL1 ALB SPATS2L
0.00236618961216915	5	34	11.2118827464096	BIOCARTA NUCLEARRS PATHWAY	http://www.gsea-msigdb.org/gsea/msigdb/cards/BIOCARTA_NUCLEARRS_PATHWAY	ABCB4 NR1H4 ABCD3 NR1I3 PPARA
0.00240317073443919	17	440	2.94566737610216	GRYDER PAX3FOXO1 TOP ENHANCERS	http://www.gsea-msigdb.org/gsea/msigdb/cards/GRYDER_PAX3FOXO1_TOP_ENHANCERS	ACTB TNPO1 GNAS LEPROTL1 PON2 CDK2AP1 XRN1 TANK PARD3 MSI2 PSD3 WIPI2 IDH3A ATF7IP RAPH1 SPATS2L SULF2
0.00260583623552727	12	241	3.79622253986317	SENESE HDAC1 AND HDAC2 TARGETS UP	http://www.gsea-msigdb.org/gsea/msigdb/cards/SENESE_HDAC1_AND_HDAC2_TARGETS_UP	ST3GAL1 HECTD1 SNAP23 NAMPT EIF4G1 IQGAP1 NFKBIZ SORBS2 ZBTB38 PDE4DIP PPARA MAOA
0.00260583623552727	13	279	3.55243883434627	HELLER HDAC TARGETS SILENCED BY METHYLATION DN	http://www.gsea-msigdb.org/gsea/msigdb/cards/HELLER_HDAC_TARGETS_SILENCED_BY_METHYLATION_DN	CFLAR CLK1 ST3GAL6 ST6GAL1 STAG2 SRSF7 OGT GAS2 DST MBNL1 CEBPG CBS ZBTB38
0.00266485719464312	12	242	3.78053566986373	UDAYAKUMAR MED1 TARGETS DN	http://www.gsea-msigdb.org/gsea/msigdb/cards/UDAYAKUMAR_MED1_TARGETS_DN	SPAG9 NEDD4L ST6GAL1 GNAS DNAJB6 MDM2 TMBIM1 TPM1 RHOC DYRK1A RCAN1 GPRC5C
0.00272251735161281	7	81	6.58871134233453	FALVELLA SMOKERS WITH LUNG CANCER	http://www.gsea-msigdb.org/gsea/msigdb/cards/FALVELLA_SMOKERS_WITH_LUNG_CANCER	WDR1 SRSF5 NAMPT SCAF11 IQGAP1 RCAN1 TTC3
0.0033284279165643	9	143	4.79837219636551	BROWNE HCMV INFECTION 24HR DN	http://www.gsea-msigdb.org/gsea/msigdb/cards/BROWNE_HCMV_INFECTION_24HR_DN	CFLAR ACSM3 CCNG1 CALD1 RDH5 ABCA8 DST AP3S2 GAS6
0.0038729590266883	7	86	6.2056467294081	CHIANG LIVER CANCER SUBCLASS UNANNOTATED UP	http://www.gsea-msigdb.org/gsea/msigdb/cards/CHIANG_LIVER_CANCER_SUBCLASS_UNANNOTATED_UP	RORA NAMPT TNFSF14 LMO7 PCSK6 SORBS2 NBPF11
0.00394515311482338	24	795	2.30160913737616	LASTOWSKA NEUROBLASTOMA COPY NUMBER DN	http://www.gsea-msigdb.org/gsea/msigdb/cards/LASTOWSKA_NEUROBLASTOMA_COPY_NUMBER_DN	CLNS1A MAEA SCAP SCP2 DOCK7 GALE OSBPL9 TAF12 BTF3L4 RDX ASCC1 GPN2 VGLL4 ADD3 RPS3 TIMM8B PTS UBP1 EPB41 NFIA TM2D1 SETD5 ZBTB8OS PTP4A2
0.00435834662908471	10	183	4.16616408063308	LI WILMS TUMOR VS FETAL KIDNEY 1 UP	http://www.gsea-msigdb.org/gsea/msigdb/cards/LI_WILMS_TUMOR_VS_FETAL_KIDNEY_1_UP	ACSM3 ST3GAL6 SP100 IL1R1 SCP2 PLS1 DYNC2LI1 IQGAP1 TOM1L1 DST
0.00441461646212042	13	297	3.33713951105255	WEST ADRENOCORTICAL TUMOR UP	http://www.gsea-msigdb.org/gsea/msigdb/cards/WEST_ADRENOCORTICAL_TUMOR_UP	ACSM3 NR1H4 XPO1 TNPO1 DNAJB6 HSD17B7 LPIN1 TUBB2A PCSK6 CEBPG TMEM41B DHCR7 PTP4A2
0.0044280850273096	12	258	3.54608384537606	ROZANOV MMP14 TARGETS UP	http://www.gsea-msigdb.org/gsea/msigdb/cards/ROZANOV_MMP14_TARGETS_UP	HSD17B6 FOXN3 ST6GAL1 IL1R1 TAF12 CALD1 APOL3 TPM1 TPM3 ADD3 ATF7IP2 SULF2
0.00450311549371563	7	89	5.99646762616963	SEIDEN ONCOGENESIS BY MET	http://www.gsea-msigdb.org/gsea/msigdb/cards/SEIDEN_ONCOGENESIS_BY_MET	TRAM1 SUB1 SCP2 CD46 MBNL1 NSA2 SRP72
0.00489966310730294	15	385	2.97042088346436	BERENJENO TRANSFORMED BY RHOA DN	http://www.gsea-msigdb.org/gsea/msigdb/cards/BERENJENO_TRANSFORMED_BY_RHOA_DN	KMT2E CLK1 ACTB ABLIM1 SCP2 DCAF8 LPIN1 LMO7 ASCC1 GAS2 PTS DHCR7 TTC3 GAS6 MAOA
0.00520451876527495	27	969	2.12435673089866	ACEVEDO LIVER CANCER UP	http://www.gsea-msigdb.org/gsea/msigdb/cards/ACEVEDO_LIVER_CANCER_UP	XPO1 TFIP11 STAG2 PON2 CYP3A5 KLHL2 PTGES3 CCNG1 SUB1 CD46 PHF3 TAF12 ZCCHC9 KDELR2 KCTD3 RDX SHROOM3 IQGAP1 TOM1L1 NPC1 TOR1AIP1 MRPS28 NFIA TM2D1 GTF2IRD2B SRP72 PSMG1
0.00547453839021672	17	480	2.70019509476031	ENK UV RESPONSE KERATINOCYTE DN	http://www.gsea-msigdb.org/gsea/msigdb/cards/ENK_UV_RESPONSE_KERATINOCYTE_DN	SP100 MARK3 XPO1 LUC7L3 CD46 DCAF8 RDX SCAF11 SMAD4 OGT TERF1 NMT2 MBNL1 PSMG1 PTP4A2 PTMA MAOA
0.00547453839021672	27	975	2.11128376640082	MARSON BOUND BY FOXP3 STIMULATED	http://www.gsea-msigdb.org/gsea/msigdb/cards/MARSON_BOUND_BY_FOXP3_STIMULATED	SPAG9 FAM107B MAP4K4 XPO1 TNPO1 LEPROTL1 SCP2 OSBPL9 TNFSF14 MDM2 COG3 BNIP2 NPC1 TOR1AIP1 OGT MRPS28 MBNL1 DYRK1A USF1 MIX23 NFIA LIPC POP5 SETD5 HNRNPF CTPS1 SUGCT
0.00547453839021672	8	123	4.958751393534	TOOKER GEMCITABINE RESISTANCE DN	http://www.gsea-msigdb.org/gsea/msigdb/cards/TOOKER_GEMCITABINE_RESISTANCE_DN	EHBP1 HPCAL1 VEZF1 ADD3 CEBPG IDH3A SRP72 PTP4A2
0.00547453839021672	10	190	4.0126738250308	KARLSSON TGFB1 TARGETS DN	http://www.gsea-msigdb.org/gsea/msigdb/cards/KARLSSON_TGFB1_TARGETS_DN	KMT2E TNRC6B SCP2 OSBPL9 DCAF8 SHROOM3 ADD3 NFIA ACAA2 MAOA
0.00582348135582433	13	309	3.20754186013789	BORCZUK MALIGNANT MESOTHELIOMA UP	http://www.gsea-msigdb.org/gsea/msigdb/cards/BORCZUK_MALIGNANT_MESOTHELIOMA_UP	TNPO1 PTGES3 CCNG1 SMAD5 MAPKAP1 TAF12 CALD1 RAN SMAD4 TERF1 NDUFS2 SRSF10 MPZL1
0.00587108413378841	15	395	2.89522035476906	OSMAN BLADDER CANCER UP	http://www.gsea-msigdb.org/gsea/msigdb/cards/OSMAN_BLADDER_CANCER_UP	FAM107B TNPO1 TNRC6B SMAD5 EIF4G1 SCP2 SCAF11 IQGAP1 NFKBIZ MBNL1 TM2D1 ATF7IP SRP72 PTP4A2 SECISBP2
0.00587108413378841	6	67	6.82753456796286	VANHARANTA UTERINE FIBROID DN	http://www.gsea-msigdb.org/gsea/msigdb/cards/VANHARANTA_UTERINE_FIBROID_DN	ABLIM1 NAMPT KLHL2 APOL3 ABCA8 ADD3
0.00593857921174729	27	983	2.09410139597233	BENPORATH NANOG TARGETS	http://www.gsea-msigdb.org/gsea/msigdb/cards/BENPORATH_NANOG_TARGETS	SPAG9 SNX1 NEDD4L FOXN3 TNPO1 LEPROTL1 DDX5 KRR1 EHBP1 TIA1 TAF12 CALD1 PSMA1 UBAP2 RIPK1 ZCRB1 TERF1 ADD3 UBP1 NDUFS2 NUDT5 IDH3A DHCR7 CHD2 ATG13 SNRPE SECISBP2
0.00593857921174729	17	486	2.66685935284969	CREIGHTON ENDOCRINE THERAPY RESISTANCE 5	http://www.gsea-msigdb.org/gsea/msigdb/cards/CREIGHTON_ENDOCRINE_THERAPY_RESISTANCE_5	ST3GAL1 RNF19A VMP1 GRAMD4 ATP8B1 AHR IL1R1 THOC2 MYO1B SLC41A2 KDELR2 PHLDB2 MBNL1 PSD3 TMEM41B ZBTB20 TMPRSS2
0.00599882690396077	11	232	3.61486564410103	MARKEY RB1 ACUTE LOF UP	http://www.gsea-msigdb.org/gsea/msigdb/cards/MARKEY_RB1_ACUTE_LOF_UP	GCLC XPO1 LUC7L3 PTGES3 IL1R1 MDM2 LMO7 OGT GAS6 PTMA LAGE3
0.00660821221976768	19	586	2.47197141780908	SPIELMAN LYMPHOBLAST EUROPEAN VS ASIAN DN	http://www.gsea-msigdb.org/gsea/msigdb/cards/SPIELMAN_LYMPHOBLAST_EUROPEAN_VS_ASIAN_DN	CFLAR RBM5 SPAG9 TRAM1 EIF2B3 CCNB1IP1 HPCAL1 SCP2 CD46 PEPD PSMA1 ARFIP2 SCAF11 SMAD4 NMT2 KLHDC2 GATM SRP72 TTC3
0.00660821221976768	4	25	12.1985284280936	IIZUKA LIVER CANCER PROGRESSION G1 G2 DN	http://www.gsea-msigdb.org/gsea/msigdb/cards/IIZUKA_LIVER_CANCER_PROGRESSION_G1_G2_DN	ACTB EIF4G1 VEZF1 ATXN2L
0.00662091803046819	9	162	4.23560014864363	GAUSSMANN MLL AF4 FUSION TARGETS C UP	http://www.gsea-msigdb.org/gsea/msigdb/cards/GAUSSMANN_MLL_AF4_FUSION_TARGETS_C_UP	FOXN3 ACAA1 RORA LPIN1 BTF3L4 KCTD3 BNIP2 ZBTB38 SACM1L
0.00691285649109575	15	404	2.83072287161827	LIM MAMMARY STEM CELL DN	http://www.gsea-msigdb.org/gsea/msigdb/cards/LIM_MAMMARY_STEM_CELL_DN	HAGH TRAM1 POLB CCNG1 TIA1 GALE IVD TOM1L1 ADD3 SORBS2 AP3S2 EPB41 DHCR7 TMPRSS2 SULF2
0.00702211044723917	16	450	2.71078409513192	SENESE HDAC1 TARGETS UP	http://www.gsea-msigdb.org/gsea/msigdb/cards/SENESE_HDAC1_TARGETS_UP	NEDD4L HECTD1 SNAP23 NAMPT EIF4G1 ZNF644 IQGAP1 TOR1AIP1 NFKBIZ CELF1 MBNL1 SETD5 GLRX ZBTB38 PDE4DIP MAOA
0.00702211044723917	13	319	3.10699195856617	JAATINEN HEMATOPOIETIC STEM CELL UP	http://www.gsea-msigdb.org/gsea/msigdb/cards/JAATINEN_HEMATOPOIETIC_STEM_CELL_UP	CCNB1IP1 PON2 CDK2AP1 DOCK7 LPIN1 KCTD3 RDX SERPING1 DST MSI2 ACSF2 GATM PSMG1
0.00740588505304125	26	950	2.08659038901602	LOPEZ MBD TARGETS	http://www.gsea-msigdb.org/gsea/msigdb/cards/LOPEZ_MBD_TARGETS	RBM5 SNX1 FOXN3 FBXO7 UBE2I PTGES3 SUB1 SMAD5 IL1R1 SLC35B1 THOC2 PSMA1 TXNDC17 RAN BTF3L4 RPS8 TPM3 ADD3 SERPING1 RHOC NSA2 HNRNPF GUSB CTPS1 GLRX ZBTB8OS
0.00740588505304125	7	100	5.33685618729097	BROWNE HCMV INFECTION 20HR DN	http://www.gsea-msigdb.org/gsea/msigdb/cards/BROWNE_HCMV_INFECTION_20HR_DN	ACAA1 AHR ADD3 DST NMT2 MBNL1 GLRX
0.00767291266228514	15	410	2.78929765886288	RUTELLA RESPONSE TO HGF VS CSF2RB AND IL4 UP	http://www.gsea-msigdb.org/gsea/msigdb/cards/RUTELLA_RESPONSE_TO_HGF_VS_CSF2RB_AND_IL4_UP	ST3GAL1 VMP1 EIF2B3 ST6GAL1 NAMPT SLC35B1 GTF3A RDX NPC1 PID1 NDUFS2 ACAA2 PDE4DIP PSMG1 MPZL1
0.00792114889787798	12	283	3.23282555514849	NAKAMURA TUMOR ZONE PERIPHERAL VS CENTRAL UP	http://www.gsea-msigdb.org/gsea/msigdb/cards/NAKAMURA_TUMOR_ZONE_PERIPHERAL_VS_CENTRAL_UP	TNPO1 HECTD1 STX10 CALD1 PSMA1 FBXO44 TUBB2A TPM1 MIX23 NUDT5 CENPV CTPS1
0.00792114889787798	30	1173	1.9498926515495	MARSON BOUND BY FOXP3 UNSTIMULATED	http://www.gsea-msigdb.org/gsea/msigdb/cards/MARSON_BOUND_BY_FOXP3_UNSTIMULATED	RBM5 CLK1 VMP1 MAP4K4 XPO1 TNPO1 LEPROTL1 PON2 DNAJB6 KRR1 SUB1 VEZF1 RIPK1 RDX ASCC1 BNIP2 NPC1 TOR1AIP1 OGT TERF1 MBNL1 USF1 NFIA NUDT5 SETD5 HNRNPF ATF7IP ATG13 SUGCT SACM1L
0.00809855727101914	5	48	7.9417502787068	WOOD EBV EBNA1 TARGETS DN	http://www.gsea-msigdb.org/gsea/msigdb/cards/WOOD_EBV_EBNA1_TARGETS_DN	SLC27A5 KDELR2 TPM1 IQGAP1 ACAA2
0.00809855727101914	11	244	3.43708536652229	BLUM RESPONSE TO SALIRASIB UP	http://www.gsea-msigdb.org/gsea/msigdb/cards/BLUM_RESPONSE_TO_SALIRASIB_UP	CCNB1IP1 NAMPT GALE TOM1L1 NPC1 OGT CEBPG AP3S2 CBS NDEL1 PTP4A2
0.00809855727101914	17	506	2.56144989226275	MILI PSEUDOPODIA HAPTOTAXIS UP	http://www.gsea-msigdb.org/gsea/msigdb/cards/MILI_PSEUDOPODIA_HAPTOTAXIS_UP	BZW1 XPO1 SNAP23 STAG2 NAMPT METAP2 KRR1 CCNG1 SCP2 BTF3L4 TANK PHLDB2 MBNL1 NFIA ZBTB38 PTP4A2 SACM1L
0.00829679783368879	9	170	4.03627778870746	UEDA PERIFERAL CLOCK	http://www.gsea-msigdb.org/gsea/msigdb/cards/UEDA_PERIFERAL_CLOCK	GCLC ABCB4 ST3GAL1 ZNF644 LMO7 TUBB2A NPC1 DHCR7 PPARA
0.00829679783368879	6	74	6.18168670342583	LEE LIVER CANCER DENA DN	http://www.gsea-msigdb.org/gsea/msigdb/cards/LEE_LIVER_CANCER_DENA_DN	ACSM3 SLC27A5 ABCD3 CSAD LIPC PAH
0.00853534279889158	21	705	2.27100263288977	WONG ADULT TISSUE STEM MODULE	http://www.gsea-msigdb.org/gsea/msigdb/cards/WONG_ADULT_TISSUE_STEM_MODULE	KMT2E CLK1 RORA IL1R1 DOCK7 CALD1 MYO1B LPIN1 TMBIM1 TPM1 NFKBIZ PHLDB2 DST MSI2 ANKH SKI FSTL1 GATM ZBTB20 TTC3 MPZL1
0.00875864130765466	13	331	2.99435176671483	KINSEY TARGETS OF EWSR1 FLII FUSION DN	http://www.gsea-msigdb.org/gsea/msigdb/cards/KINSEY_TARGETS_OF_EWSR1_FLII_FUSION_DN	FOXN3 GNAS TNRC6B ELP2 LMO7 VGLL4 NFKBIZ DST PID1 WIPI2 NFIA FSTL1 SULF2
0.00875864130765466	17	512	2.53143290133779	ENK UV RESPONSE EPIDERMIS DN	http://www.gsea-msigdb.org/gsea/msigdb/cards/ENK_UV_RESPONSE_EPIDERMIS_DN	SPAG9 RNF19A FOXN3 RORA WDR1 NAMPT PON2 DNAJB6 ABCD3 SCPEP1 RCAN1 NDEL1 GUSB GATM CTPS1 GLRX GAS6
0.00875864130765466	9	172	3.98934432604807	ACEVEDO NORMAL TISSUE ADJACENT TO LIVER TUMOR UP	http://www.gsea-msigdb.org/gsea/msigdb/cards/ACEVEDO_NORMAL_TISSUE_ADJACENT_TO_LIVER_TUMOR_UP	RBM5 PON2 CYP3A5 PTGES3 PHF3 MYO1B SHROOM3 PTMA SACM1L
0.0089575547437627	12	290	3.1547918348518	BROWNE HCMV INFECTION 14HR DN	http://www.gsea-msigdb.org/gsea/msigdb/cards/BROWNE_HCMV_INFECTION_14HR_DN	SPAG9 TIA1 GALE MYO1B DYNC2LI1 ADD3 DST AP3S2 NDUFS2 GLRX PDE4DIP PSMG1
0.00920959675726527	18	563	2.43753898429935	PARENT MTOR SIGNALING UP	http://www.gsea-msigdb.org/gsea/msigdb/cards/PARENT_MTOR_SIGNALING_UP	RBM5 SPAG9 RORA ST6GAL1 GNAS TNRC6B IL1R1 PHF3 PEPD TANK RDX IQGAP1 GAS2 ATF7IP DHCR7 GLRX PDE4DIP PPARA
0.00962287061257134	6	77	5.94084176692872	MORI PRE BI LYMPHOCYTE DN	http://www.gsea-msigdb.org/gsea/msigdb/cards/MORI_PRE_BI_LYMPHOCYTE_DN	CLK1 FAM107B ABLIM1 TANK NFKBIZ UBP1
0.00968920445828982	8	140	4.35661729574773	PECE MAMMARY STEM CELL DN	http://www.gsea-msigdb.org/gsea/msigdb/cards/PECE_MAMMARY_STEM_CELL_DN	SRSF7 TIA1 CALD1 ZCCHC9 BTF3L4 SLC41A2 SHQ1 ANKH
0.0101353672114446	6	78	5.86467712889118	WOO LIVER CANCER RECURRENCE DN	http://www.gsea-msigdb.org/gsea/msigdb/cards/WOO_LIVER_CANCER_RECURRENCE_DN	ACAA1 MTTP CSAD SERPING1 PAH PPARA
0.0111396858035659	18	574	2.39082656473961	MARTINEZ RB1 AND TP53 TARGETS DN	http://www.gsea-msigdb.org/gsea/msigdb/cards/MARTINEZ_RB1_AND_TP53_TARGETS_DN	GCLC CLK1 CLNS1A SMARCD2 CDK2AP1 TIA1 SLC35B1 CALD1 ZCCHC9 MEIS2 SCAF11 SMAD4 CELF1 CEBPG NFIA NDEL1 ATF7IP2 PDE4DIP
0.0111422030260597	12	299	3.05983154550844	DEBIASI APOPTOSIS BY REOVIRUS INFECTION UP	http://www.gsea-msigdb.org/gsea/msigdb/cards/DEBIASI_APOPTOSIS_BY_REOVIRUS_INFECTION_UP	ACSM3 CLK1 SP100 DNAJB6 KRR1 SMAD5 CELF1 CEBPG DYRK1A RCAN1 TM2D1 ZBTB20
0.0112865564593182	5	53	7.1925285543005	MCCLUNG CREB1 TARGETS DN	http://www.gsea-msigdb.org/gsea/msigdb/cards/MCCLUNG_CREB1_TARGETS_DN	ACTB EPB41 TEF DHCR7 ZBTB20
0.011545665870006	10	219	3.48131519066599	WANG CISPLATIN RESPONSE AND XPC DN	http://www.gsea-msigdb.org/gsea/msigdb/cards/WANG_CISPLATIN_RESPONSE_AND_XPC_DN	SP100 IL1R1 CD46 MYO1B VEZF1 TANK ADD3 SERPING1 CELF1 ATG13
0.0115617909836002	37	1615	1.74669331207223	PUJANA BRCA1 PCC NETWORK	http://www.gsea-msigdb.org/gsea/msigdb/cards/PUJANA_BRCA1_PCC_NETWORK	SP100 POLB CLNS1A GRAMD4 BZW1 XPO1 STAG2 UBE2I PMPCB SMARCD2 PTGES3 METAP2 CCNG1 SUB1 DGUOK TAF12 GTF3A THOC2 PSMA1 RAN MDM2 EIF4E2 BNIP2 MBNL1 CEBPG EPB41 NSA2 POP5 ATXN2L HNRNPF CTPS1 SRP72 SNRPE PSMG1 PTP4A2 PTMA SRSF10
0.0117130207286174	6	81	5.64746686485817	TARTE PLASMA CELL VS B LYMPHOCYTE UP	http://www.gsea-msigdb.org/gsea/msigdb/cards/TARTE_PLASMA_CELL_VS_B_LYMPHOCYTE_UP	HAGH TRAM1 HDLBP SLC35B1 KDELR2 GAS6
0.0117130207286174	4	31	9.83752292588197	YIH RESPONSE TO ARSENITE C3	http://www.gsea-msigdb.org/gsea/msigdb/cards/YIH_RESPONSE_TO_ARSENITE_C3	CCNG1 MDM2 SMAD4 GLRX
0.0118601894096865	8	146	4.17757822879919	KAAB FAILED HEART ATRIUM DN	http://www.gsea-msigdb.org/gsea/msigdb/cards/KAAB_FAILED_HEART_ATRIUM_DN	ST3GAL1 ACTB UBE2I DGUOK GTF3A MPST RAN LAGE3
0.0130389421408388	4	32	9.53010033444816	GARGALOVIC RESPONSE TO OXIDIZED PHOSPHOLIPIDS YELLOW UP	http://www.gsea-msigdb.org/gsea/msigdb/cards/GARGALOVIC_RESPONSE_TO_OXIDIZED_PHOSPHOLIPIDS_YELLOW_UP	GCLC XPO1 TNPO1 NPC1
0.0130627796394651	17	537	2.41358220760698	WEST ADRENOCORTICAL TUMOR DN	http://www.gsea-msigdb.org/gsea/msigdb/cards/WEST_ADRENOCORTICAL_TUMOR_DN	LUC7L ST3GAL6 RORA GRAMD4 ABLIM1 SRSF5 DDX5 CALD1 MPST MEIS2 VEZF1 ASCC1 OGT SERPING1 PID1 SORBS2 ACSF2
0.0130627796394651	14	396	2.69538191277322	HSIAO HOUSEKEEPING GENES	http://www.gsea-msigdb.org/gsea/msigdb/cards/HSIAO_HOUSEKEEPING_GENES	ACTB XPO1 GNAS ABLIM1 DDX5 ESD IQGAP1 RPS8 RPS3 EIF4A2 HNRNPF GUSB PTP4A2 PTMA
0.0130627796394651	14	396	2.69538191277322	LU EZH2 TARGETS DN	http://www.gsea-msigdb.org/gsea/msigdb/cards/LU_EZH2_TARGETS_DN	CCNG1 CALD1 ZCCHC9 HSD17B7 NPC1 SHQ1 NFKBIZ TERF1 FSTL1 RAPH1 GLRX PSMG1 SACM1L NBPF11
0.014224424505289	26	1011	1.96069324388251	NUYTTEN EZH2 TARGETS DN	http://www.gsea-msigdb.org/gsea/msigdb/cards/NUYTTEN_EZH2_TARGETS_DN	HSD17B6 FOXN3 FAM107B SP100 MAP4K4 EIF2AK1 SNAP23 UBE2I LEPROTL1 KLHL2 CD46 ZNF644 ZCCHC9 ARFIP2 PAN2 KCTD3 ADD3 RPS3 LARP1 PSD3 WIPI2 POP5 PSMG1 PTMA LAGE3 MPZL1
0.0143962337280739	11	269	3.11765364100906	WAMUNYOKOLI OVARIAN CANCER LMP UP	http://www.gsea-msigdb.org/gsea/msigdb/cards/WAMUNYOKOLI_OVARIAN_CANCER_LMP_UP	ACAA1 ACTB ATP8B1 EIF4G1 HDLBP GALE ABCD3 PLS1 MPST KDELR2 CENPV
0.0143962337280739	5	57	6.68778970838467	LANDIS ERBB2 BREAST PRENEOPLASTIC DN	http://www.gsea-msigdb.org/gsea/msigdb/cards/LANDIS_ERBB2_BREAST_PRENEOPLASTIC_DN	ACAA1 ST3GAL6 SCP2 LPIN1 ACAA2
0.0148996012656207	18	595	2.30644445068998	MARTINEZ TP53 TARGETS UP	http://www.gsea-msigdb.org/gsea/msigdb/cards/MARTINEZ_TP53_TARGETS_UP	FAM107B CLNS1A ACTB BZW1 GNAS SMAD5 EIF4G1 HDLBP TIA1 TNFSF14 ESD PCSK6 ADD3 USF1 CENPV ACAA2 GLRX PDE4DIP
0.0151658432975187	10	230	3.31481750763414	MARTORIATI MDM4 TARGETS FETAL LIVER UP	http://www.gsea-msigdb.org/gsea/msigdb/cards/MARTORIATI_MDM4_TARGETS_FETAL_LIVER_UP	KMT2E RNF19A NAMPT CCNG1 MDM2 TIMM8B USF1 MIX23 NUDT5 LAGE3
0.0152565164892807	4	34	8.96950619712768	PETRETTO CARDIAC HYPERTROPHY	http://www.gsea-msigdb.org/gsea/msigdb/cards/PETRETTO_CARDIAC_HYPERTROPHY	ST3GAL6 ACTB SNAP23 FSTL1
0.0152565164892807	14	405	2.63548453693381	REN ALVEOLAR RHABDOMYOSARCOMA DN	http://www.gsea-msigdb.org/gsea/msigdb/cards/REN_ALVEOLAR_RHABDOMYOSARCOMA_DN	SPAG9 WDR1 SNAP23 SCP2 SCPEP1 MYO1B IQGAP1 MBNL1 RHOC FSTL1 NDEL1 GLRX CD151 GAS6
0.0152565164892807	9	191	3.59249855539407	BURTON ADIPOGENESIS 6	http://www.gsea-msigdb.org/gsea/msigdb/cards/BURTON_ADIPOGENESIS_6	ACAA1 MAP4K4 PON2 SCP2 MPDU1 TANK ACAA2 DHCR7 CD151
0.0154050286724746	23	858	2.0437511206742	JOHNSTONE PARVB TARGETS 3 DN	http://www.gsea-msigdb.org/gsea/msigdb/cards/JOHNSTONE_PARVB_TARGETS_3_DN	NUB1 TNPO1 ECHDC1 TNRC6B DNAJB6 SUB1 SMAD5 MYO1B EIF4E2 UBAP2 TUBB2A CSAD BNIP2 TPM1 CELF1 MBNL1 FLCN FSTL1 PPP4R2 CTPS1 RAPH1 PTMA SACM1L
0.016566419968013	9	194	3.536944454022	PAL PRMT5 TARGETS UP	http://www.gsea-msigdb.org/gsea/msigdb/cards/PAL_PRMT5_TARGETS_UP	LUC7L3 TIA1 DOCK7 IVD TUBB2A GAS2 FSTL1 GUSB LAGE3
0.0169292103117196	8	157	3.88488166499798	ASTON MAJOR DEPRESSIVE DISORDER DN	http://www.gsea-msigdb.org/gsea/msigdb/cards/ASTON_MAJOR_DEPRESSIVE_DISORDER_DN	ACSM3 RDX ABCA8 NPC1 SORBS2 SNRPE PTP4A2 SRSF10
0.0169292103117196	9	195	3.51880627733471	RAMALHO STEMNESS UP	http://www.gsea-msigdb.org/gsea/msigdb/cards/RAMALHO_STEMNESS_UP	XPO1 ZC3H14 DNAJB6 CDK2AP1 ZNF644 MPDU1 ELP2 TOM1L1 GAS2
0.0172205262105673	12	321	2.85012346450786	DEURIG T CELL PROLYMPHOCYTIC LEUKEMIA DN	http://www.gsea-msigdb.org/gsea/msigdb/cards/DEURIG_T_CELL_PROLYMPHOCYTIC_LEUKEMIA_DN	CFLAR RNF19A RORA TFIP11 SRSF5 LEPROTL1 DNAJB6 KLHL2 EIF4E2 RDX TOR1AIP1 ZBTB38
0.0172205262105673	13	366	2.7080066524115	RHEIN ALL GLUCOCORTICOID THERAPY DN	http://www.gsea-msigdb.org/gsea/msigdb/cards/RHEIN_ALL_GLUCOCORTICOID_THERAPY_DN	CLNS1A METAP2 CCNG1 EHBP1 SCP2 KDELR2 KCTD3 ESD WDR61 RCAN1 ACAA2 SNRPE PSMG1
0.0173810415125032	15	460	2.48611313072561	CHARAFE BREAST CANCER LUMINAL VS MESENCHYMAL DN	http://www.gsea-msigdb.org/gsea/msigdb/cards/CHARAFE_BREAST_CANCER_LUMINAL_VS_MESENCHYMAL_DN	SPAG9 ST3GAL6 MAP4K4 ECHDC1 EHBP1 CALD1 TPM1 PHLDB2 ADD3 NMT2 ANKH FSTL1 NDEL1 CENPV SPATS2L
0.01756269708802	7	123	4.33890746934225	MCBRYAN PUBERTAL BREAST 5 6WK DN	http://www.gsea-msigdb.org/gsea/msigdb/cards/MCBRYAN_PUBERTAL_BREAST_5_6WK_DN	RBM5 PPP6R3 EIF4G1 HDLBP CALD1 OGT ZBTB20
0.0176902299970041	4	36	8.47120029728725	CHANDRAN METASTASIS TOP50 UP	http://www.gsea-msigdb.org/gsea/msigdb/cards/CHANDRAN_METASTASIS_TOP50_UP	KMT2E CELF1 MSI2 LARP1
0.0177713871685214	15	462	2.4753507362203	DACOSTA UV RESPONSE VIA ERCC3 COMMON DN	http://www.gsea-msigdb.org/gsea/msigdb/cards/DACOSTA_UV_RESPONSE_VIA_ERCC3_COMMON_DN	FOXN3 MARK3 XPO1 EHBP1 SRSF7 PHF3 MYO1B MEIS2 OGT PARD3 DST NMT2 MBNL1 DYRK1A MICAL3
0.0180474984113457	6	91	5.02686611047815	DUTERTRE ESTRADIOL RESPONSE 6HR DN	http://www.gsea-msigdb.org/gsea/msigdb/cards/DUTERTRE_ESTRADIOL_RESPONSE_6HR_DN	NEDD4L IL1R1 MYO1B LMO7 RCAN1 ACAA2
0.0188995664490762	24	931	1.96539126123958	KRIGE RESPONSE TO TOSEDOSTAT 6HR DN	http://www.gsea-msigdb.org/gsea/msigdb/cards/KRIGE_RESPONSE_TO_TOSEDOSTAT_6HR_DN	LUC7L NUB1 PGM3 GRAMD4 BZW1 DNAJB6 LUC7L3 FBRSL1 ABCD3 TXNDC17 DCAF8 ELP2 EIF4E2 TUBB2A TPM3 TIMM8B MSI2 NUDT5 IDH3A CENPV ATF7IP2 DHCR7 PTMA MPZL1
0.0190545005050991	12	327	2.7978276211224	FARMER BREAST CANCER APOCRINE VS LUMINAL	http://www.gsea-msigdb.org/gsea/msigdb/cards/FARMER_BREAST_CANCER_APOCRINE_VS_LUMINAL	ECHDC1 NAMPT PON2 GALE MDM2 VEZF1 PCSK6 ACAA2 DHCR7 TMPRSS2 MAOA MPZL1
0.0190545005050991	32	1385	1.76152035062724	PUJANA ATM PCC NETWORK	http://www.gsea-msigdb.org/gsea/msigdb/cards/PUJANA_ATM_PCC_NETWORK	CFLAR SP100 GRAMD4 XPO1 SNAP23 STAG2 STX10 SMARCD2 DDX5 METAP2 DGUOK PHF3 GTF3A THOC2 RAN MDM2 TANK SCAF11 BNIP2 OGT CELF1 MBNL1 EPB41 NFIA NSA2 POP5 HNRNPF SRP72 SNRPE PTP4A2 PTMA SRSF10
0.0191386363465058	20	719	2.12074555425828	RODRIGUES THYROID CARCINOMA ANAPLASTIC UP	http://www.gsea-msigdb.org/gsea/msigdb/cards/RODRIGUES_THYROID_CARCINOMA_ANAPLASTIC_UP	PGM3 ST3GAL6 SP100 BZW1 HECTD1 NAMPT XRN1 EIF4G1 TIA1 GALE ZNF644 THOC2 TANK IQGAP1 MBNL1 CEBPG EIF4A2 GLRX ZBTB38 TTC3
0.0195341837254747	6	93	4.91876146294099	LIM MAMMARY LUMINAL MATURE DN	http://www.gsea-msigdb.org/gsea/msigdb/cards/LIM_MAMMARY_LUMINAL_MATURE_DN	FOXN3 MAP4K4 CALD1 MEIS2 FSTL1 GAS6
0.0213657175222715	14	425	2.51146173519575	SHEN SMARCA2 TARGETS UP	http://www.gsea-msigdb.org/gsea/msigdb/cards/SHEN_SMARCA2_TARGETS_UP	XPO1 TNPO1 PON2 LUC7L3 FBXO3 PHF3 TANK RDX WDR61 SMAD4 TOR1AIP1 KLHDC2 TMEM41B SRSF10
0.0216914519408994	10	246	3.09921962095875	RUTELLA RESPONSE TO HGF VS CSF2RB AND IL4 DN	http://www.gsea-msigdb.org/gsea/msigdb/cards/RUTELLA_RESPONSE_TO_HGF_VS_CSF2RB_AND_IL4_DN	CFLAR ST3GAL6 MAP4K4 DNAJB6 IL1R1 TIA1 PSD3 DHCR7 GAS6 MAOA
0.0222077793989878	10	247	3.08667217310062	DANG REGULATED BY MYC DN	http://www.gsea-msigdb.org/gsea/msigdb/cards/DANG_REGULATED_BY_MYC_DN	FOXN3 DDX5 SCPEP1 CALD1 MYO1B MDM2 TPM1 FSTL1 ALB CD151
0.02238620599427	2	5	30.4963210702341	CHEOK RESPONSE TO MERCAPTOPURINE AND HD MTX UP	http://www.gsea-msigdb.org/gsea/msigdb/cards/CHEOK_RESPONSE_TO_MERCAPTOPURINE_AND_HD_MTX_UP	PLS1 TERF1
0.0224885646778141	16	526	2.31911186845887	RODRIGUES THYROID CARCINOMA ANAPLASTIC DN	http://www.gsea-msigdb.org/gsea/msigdb/cards/RODRIGUES_THYROID_CARCINOMA_ANAPLASTIC_DN	ST3GAL1 SNX1 ACAA1 GRAMD4 FBXO7 METAP2 IVD DCAF8 SMAD4 VGLL4 CBR4 MSI2 TEF RAPH1 ZBTB20 SULT1A3
0.0229728157609677	5	66	5.77581838451404	TURASHVILI BREAST NORMAL DUCTAL VS LOBULAR UP	http://www.gsea-msigdb.org/gsea/msigdb/cards/TURASHVILI_BREAST_NORMAL_DUCTAL_VS_LOBULAR_UP	ST3GAL6 SMAD5 DCAF8 GATM PDE4DIP
0.0229728157609677	17	578	2.24237654928192	MARTINEZ TP53 TARGETS DN	http://www.gsea-msigdb.org/gsea/msigdb/cards/MARTINEZ_TP53_TARGETS_DN	GCLC CLK1 CLNS1A SMARCD2 CDK2AP1 SLC35B1 CALD1 ZCCHC9 MEIS2 LPIN1 SCAF11 SMAD4 CELF1 CEBPG NFIA NDEL1 ATF7IP2
0.0231570463447083	9	208	3.29888088500129	VANTVEER BREAST CANCER ESR1 UP	http://www.gsea-msigdb.org/gsea/msigdb/cards/VANTVEER_BREAST_CANCER_ESR1_UP	SNX1 NEDD4L ATP8B1 SEC14L2 ELP2 KCTD3 PCSK6 SFXN5 MSI2
0.0237398967385884	4	40	7.62408026755853	TOMLINS PROSTATE CANCER DN	http://www.gsea-msigdb.org/gsea/msigdb/cards/TOMLINS_PROSTATE_CANCER_DN	MEIS2 LPIN1 DST GATM
0.0237398967385884	15	481	2.37757180900994	SPIELMAN LYMPHOBLAST EUROPEAN VS ASIAN UP	http://www.gsea-msigdb.org/gsea/msigdb/cards/SPIELMAN_LYMPHOBLAST_EUROPEAN_VS_ASIAN_UP	LUC7L HAGH ATP8B1 AHR SMARCD2 GALE MPST IVD MEIS2 TUBB2A NPC1 RPS8 AP3S2 DHCR7 PTMA
0.0254213638802588	12	342	2.67511588335387	YAGI AML WITH 11Q23 REARRANGED	http://www.gsea-msigdb.org/gsea/msigdb/cards/YAGI_AML_WITH_11Q23_REARRANGED	GCLC ST3GAL6 TNPO1 PLS1 IVD EIF4E2 MBNL1 CEBPG ALB IDH3A POP5 DHCR7
0.0254213638802588	5	68	5.6059413732048	VILLANUEVA LIVER CANCER KRT19 DN	http://www.gsea-msigdb.org/gsea/msigdb/cards/VILLANUEVA_LIVER_CANCER_KRT19_DN	GCLC IVD ABCA8 NR1I3 SUGCT
0.0261883479390748	7	135	3.95322680540072	PICCALUGA ANGIOIMMUNOBLASTIC LYMPHOMA DN	http://www.gsea-msigdb.org/gsea/msigdb/cards/PICCALUGA_ANGIOIMMUNOBLASTIC_LYMPHOMA_DN	CLK1 SRSF5 NAMPT DNAJB6 COG3 TUBB2A PTP4A2
0.0267935165876437	5	69	5.5246958460569	OUELLET CULTURED OVARIAN CANCER INVASIVE VS LMP UP	http://www.gsea-msigdb.org/gsea/msigdb/cards/OUELLET_CULTURED_OVARIAN_CANCER_INVASIVE_VS_LMP_UP	MARK3 GALE ACAA2 SRP72 SULT1A3
0.0268715259167616	3	20	11.4361204013378	PEDERSEN METASTASIS BY ERBB2 ISOFORM 3	http://www.gsea-msigdb.org/gsea/msigdb/cards/PEDERSEN_METASTASIS_BY_ERBB2_ISOFORM_3	VMP1 LMO7 NPC1
0.0268715259167616	7	136	3.92415896124336	EPPERT PROGENITOR	http://www.gsea-msigdb.org/gsea/msigdb/cards/EPPERT_PROGENITOR	ACSM3 EIF2AK1 FBXO7 METAP2 TPM1 IDH3A CTPS1
0.027087222094024	25	1023	1.86316722081098	KRIGE RESPONSE TO TOSEDOSTAT 24HR DN	http://www.gsea-msigdb.org/gsea/msigdb/cards/KRIGE_RESPONSE_TO_TOSEDOSTAT_24HR_DN	LUC7L NUB1 GRAMD4 BZW1 DNAJB6 LUC7L3 FBRSL1 ABCD3 TXNDC17 DCAF8 ELP2 EIF4E2 TUBB2A SCAF11 WDR61 TPM3 TIMM8B MSI2 NUDT5 IDH3A CENPV ATF7IP2 DHCR7 PTMA MPZL1
0.027087222094024	4	42	7.26102882624622	WIERENGA PML INTERACTOME	http://www.gsea-msigdb.org/gsea/msigdb/cards/WIERENGA_PML_INTERACTOME	RPS3 ALB HNRNPF CTPS1
0.0284651896128983	18	646	2.12435673089866	BUYTAERT PHOTODYNAMIC THERAPY STRESS DN	http://www.gsea-msigdb.org/gsea/msigdb/cards/BUYTAERT_PHOTODYNAMIC_THERAPY_STRESS_DN	CFLAR NEDD4L STX10 PON2 SMARCD2 SUB1 SRSF7 CALD1 IVD DCAF8 MEIS2 PAN2 PCSK6 TIMM8B POP5 CTPS1 ANKFY1 LAGE3
0.0287170017036692	17	595	2.17830864787387	MARTINEZ RB1 AND TP53 TARGETS UP	http://www.gsea-msigdb.org/gsea/msigdb/cards/MARTINEZ_RB1_AND_TP53_TARGETS_UP	FAM107B CLNS1A ACTB BZW1 GNAS SMAD5 EIF4G1 HDLBP TNFSF14 LPIN1 ESD PCSK6 ADD3 USF1 CENPV ACAA2 GLRX
0.0288187391408334	10	260	2.93233856444559	RIZKI TUMOR INVASIVENESS 3D DN	http://www.gsea-msigdb.org/gsea/msigdb/cards/RIZKI_TUMOR_INVASIVENESS_3D_DN	ACSM3 IL1R1 HDLBP HPCAL1 SLCO2B1 EPB41 BPNT1 ACAA2 SNRPE LAGE3
0.0288187391408334	12	350	2.61397037744864	ACEVEDO NORMAL TISSUE ADJACENT TO LIVER TUMOR DN	http://www.gsea-msigdb.org/gsea/msigdb/cards/ACEVEDO_NORMAL_TISSUE_ADJACENT_TO_LIVER_TUMOR_DN	HAGH EIF2AK1 SLC35B1 GTF3A RDH5 CBS NUDT5 NDEL1 CENPV TEF MAOA HPR
0.0288353839399965	5	71	5.36907061095671	LANDIS BREAST CANCER PROGRESSION DN	http://www.gsea-msigdb.org/gsea/msigdb/cards/LANDIS_BREAST_CANCER_PROGRESSION_DN	ACAA1 ST3GAL6 BNIP2 FSTL1 GAS6
0.0291648827090055	12	351	2.60652316839608	YOSHIMURA MAPK8 TARGETS DN	http://www.gsea-msigdb.org/gsea/msigdb/cards/YOSHIMURA_MAPK8_TARGETS_DN	VMP1 SUB1 THOC2 IVD WDR61 TOR1AIP1 OGT CEBPG NFIA CHD2 ANKFY1 MPZL1
0.0294782093309108	3	21	10.8915432393693	RAHMAN TP53 TARGETS PHOSPHORYLATED	http://www.gsea-msigdb.org/gsea/msigdb/cards/RAHMAN_TP53_TARGETS_PHOSPHORYLATED	ACTB TPM3 IDH3A
0.0294964858978143	6	104	4.39850784666838	SERVITJA ISLET HNF1A TARGETS DN	http://www.gsea-msigdb.org/gsea/msigdb/cards/SERVITJA_ISLET_HNF1A_TARGETS_DN	NR1H4 SLC26A1 NDUFS2 CBS GATM TMPRSS2
0.0295819400925148	10	262	2.90995430059486	KAAB HEART ATRIUM VS VENTRICLE DN	http://www.gsea-msigdb.org/gsea/msigdb/cards/KAAB_HEART_ATRIUM_VS_VENTRICLE_DN	ACAA1 GNAS ABLIM1 MEIS2 LMO7 PCSK6 SORBS2 NDUFS2 RCAN1 ACAA2
0.0300574684855387	14	449	2.37721879166636	MOOTHA MITOCHONDRIA	http://www.gsea-msigdb.org/gsea/msigdb/cards/MOOTHA_MITOCHONDRIA	ACAA1 GNAS PMPCB DGUOK MPST IVD RAN MRPS28 TIMM8B NDUFS2 IDH3A ACAA2 GATM MAOA
0.0301288430077724	4	44	6.93098206141684	IKEDA MIR133 TARGETS UP	http://www.gsea-msigdb.org/gsea/msigdb/cards/IKEDA_MIR133_TARGETS_UP	SNX1 DNAJB6 RAPH1 SACM1L
0.0302704355566906	6	105	4.35661729574773	JAZAG TGFB1 SIGNALING VIA SMAD4 UP	http://www.gsea-msigdb.org/gsea/msigdb/cards/JAZAG_TGFB1_SIGNALING_VIA_SMAD4_UP	ACTB NAMPT MPDU1 TOM1L1 WIPI2 PTMA
0.030517153673418	9	221	3.1048290682365	BROWNE HCMV INFECTION 16HR UP	http://www.gsea-msigdb.org/gsea/msigdb/cards/BROWNE_HCMV_INFECTION_16HR_UP	ACSM3 PGM3 RORA PLS1 ARFIP2 PTS GATM SRSF10 MAOA
0.0305202326736088	14	451	2.36667680145941	SCHAEFFER PROSTATE DEVELOPMENT 6HR DN	http://www.gsea-msigdb.org/gsea/msigdb/cards/SCHAEFFER_PROSTATE_DEVELOPMENT_6HR_DN	FOXN3 BZW1 ABLIM1 TNRC6B LEPROTL1 PTGES3 ZNF644 CALD1 MYO1B HSD17B7 KDELR2 PHLDB2 SKI NFIA
0.0305202326736088	11	309	2.71407388165514	PASINI SUZ12 TARGETS DN	http://www.gsea-msigdb.org/gsea/msigdb/cards/PASINI_SUZ12_TARGETS_DN	FAM107B GNAS CCNG1 CALD1 TMBIM1 BNIP2 TPM1 PHLDB2 KLHDC2 CD151 TMPRSS2
0.0315774720981162	12	357	2.56271605632219	WANG LMO4 TARGETS UP	http://www.gsea-msigdb.org/gsea/msigdb/cards/WANG_LMO4_TARGETS_UP	CFLAR SUB1 SMAD5 IL1R1 PCYOX1 VGLL4 OGT DYRK1A NFIA CD151 TTC3 TMEM120A
0.0315774720981162	10	266	2.86619558930772	HOSHIDA LIVER CANCER SUBCLASS S3	http://www.gsea-msigdb.org/gsea/msigdb/cards/HOSHIDA_LIVER_CANCER_SUBCLASS_S3	ABCB4 IVD DCAF8 LPIN1 SERPING1 PTS IDH3A ACAA2 PAH MAOA
0.0321400583726399	13	406	2.44120796744485	MOHANKUMAR HOXA1 TARGETS UP	http://www.gsea-msigdb.org/gsea/msigdb/cards/MOHANKUMAR_HOXA1_TARGETS_UP	XPO1 GNAS ABCD3 OSBPL9 SLC35B1 LPIN1 KCTD3 CELF1 SKI IDH3A GATM TTC3 SULF2
0.0321400583726399	6	107	4.27518519676179	ZHU CMV ALL UP	http://www.gsea-msigdb.org/gsea/msigdb/cards/ZHU_CMV_ALL_UP	SP100 NAMPT SRSF7 TUBB2A RIPK1 IDH3A
0.0327393393765726	22	878	1.91036179824929	LEE BMP2 TARGETS DN	http://www.gsea-msigdb.org/gsea/msigdb/cards/LEE_BMP2_TARGETS_DN	LUC7L EIF2B3 CLNS1A BZW1 XPO1 NAMPT CDK2AP1 KRR1 IL1R1 SRSF7 HSD17B7 SLC41A2 TANK SHQ1 FRA10AC1 LARP1 NUDT5 IDH3A CTPS1 RAPH1 SECISBP2 SRSF10
0.0330360888990819	6	108	4.23560014864363	RICKMAN TUMOR DIFFERENTIATED WELL VS MODERATELY UP	http://www.gsea-msigdb.org/gsea/msigdb/cards/RICKMAN_TUMOR_DIFFERENTIATED_WELL_VS_MODERATELY_UP	SRSF7 SCPEP1 LPIN1 MSI2 ANKH GATM
0.0330360888990819	6	108	4.23560014864363	BRUECKNER TARGETS OF MIRLET7A3 UP	http://www.gsea-msigdb.org/gsea/msigdb/cards/BRUECKNER_TARGETS_OF_MIRLET7A3_UP	FAM107B POLB PON2 EHBP1 PTS GLRX
0.0335862624916659	9	226	3.0361381596472	THEILGAARD NEUTROPHIL AT SKIN WOUND DN	http://www.gsea-msigdb.org/gsea/msigdb/cards/THEILGAARD_NEUTROPHIL_AT_SKIN_WOUND_DN	RBM5 GNAS SNAP23 CD46 MEIS2 RIPK1 IQGAP1 OGT ADD3
0.0346700525720574	5	76	5.01584228128851	THEILGAARD NEUTROPHIL AT SKIN WOUND UP	http://www.gsea-msigdb.org/gsea/msigdb/cards/THEILGAARD_NEUTROPHIL_AT_SKIN_WOUND_UP	CFLAR NAMPT AHR IL1R1 TANK
0.0346700525720574	5	76	5.01584228128851	BURTON ADIPOGENESIS 8	http://www.gsea-msigdb.org/gsea/msigdb/cards/BURTON_ADIPOGENESIS_8	SCPEP1 PHLDB2 SKI NSA2 FAM91A1
0.0346700525720574	5	76	5.01584228128851	FONTAINE FOLLICULAR THYROID ADENOMA UP	http://www.gsea-msigdb.org/gsea/msigdb/cards/FONTAINE_FOLLICULAR_THYROID_ADENOMA_UP	GCLC EIF4G1 MBNL1 SH3RF2 SETD5
0.0352881965012803	4	47	6.48857895111364	MARIADASON RESPONSE TO BUTYRATE SULINDAC 6	http://www.gsea-msigdb.org/gsea/msigdb/cards/MARIADASON_RESPONSE_TO_BUTYRATE_SULINDAC_6	TIA1 SCAF11 MSI2 SORBS2
0.0356300441136703	8	187	3.26163861713734	MCBRYAN PUBERTAL BREAST 6 7WK UP	http://www.gsea-msigdb.org/gsea/msigdb/cards/MCBRYAN_PUBERTAL_BREAST_6_7WK_UP	PPP6R3 EIF4G1 HDLBP OGT ANKH BPNT1 GUSB ZBTB20
0.0359086016809075	5	77	4.9507014724406	BILD CTNNB1 ONCOGENIC SIGNATURE	http://www.gsea-msigdb.org/gsea/msigdb/cards/BILD_CTNNB1_ONCOGENIC_SIGNATURE	MAPKAP1 THOC2 SCAF11 SECISBP2 SRSF10
0.0359086016809075	5	77	4.9507014724406	KYNG DNA DAMAGE BY GAMMA RADIATION	http://www.gsea-msigdb.org/gsea/msigdb/cards/KYNG_DNA_DAMAGE_BY_GAMMA_RADIATION	TIA1 SMAD4 LIPC NDEL1 PDE4DIP
0.0359086016809075	2	7	21.7830864787386	BIOCARTA IRES PATHWAY	http://www.gsea-msigdb.org/gsea/msigdb/cards/BIOCARTA_IRES_PATHWAY	EIF4G1 EIF4A2
0.0369841084643598	4	48	6.35340022296544	ZHANG PROLIFERATING VS QUIESCENT	http://www.gsea-msigdb.org/gsea/msigdb/cards/ZHANG_PROLIFERATING_VS_QUIESCENT	GNAS MDM2 SKI PTMA
0.0369841084643598	4	48	6.35340022296544	YAO TEMPORAL RESPONSE TO PROGESTERONE CLUSTER 8	http://www.gsea-msigdb.org/gsea/msigdb/cards/YAO_TEMPORAL_RESPONSE_TO_PROGESTERONE_CLUSTER_8	CCNG1 LMO7 ANKH CTPS1
0.0370935248559134	5	78	4.88723094074265	ROSS AML WITH PML RARA FUSION	http://www.gsea-msigdb.org/gsea/msigdb/cards/ROSS_AML_WITH_PML_RARA_FUSION	ST3GAL6 SERPING1 LDLRAD4 ATG13 ANKFY1
0.0370935248559134	5	78	4.88723094074265	ZAMORA NOS2 TARGETS DN	http://www.gsea-msigdb.org/gsea/msigdb/cards/ZAMORA_NOS2_TARGETS_DN	ACTB RIPK1 SERPING1 NFIA CD151
0.037472447627666	3	24	9.53010033444816	BIOCARTA CTCF PATHWAY	http://www.gsea-msigdb.org/gsea/msigdb/cards/BIOCARTA_CTCF_PATHWAY	SMAD5 MDM2 SMAD4
0.0383415853006439	6	113	4.04818421286294	WATANABE RECTAL CANCER RADIOTHERAPY RESPONSIVE UP	http://www.gsea-msigdb.org/gsea/msigdb/cards/WATANABE_RECTAL_CANCER_RADIOTHERAPY_RESPONSIVE_UP	WDR1 TNRC6B ABCD3 MPST GAS6 LAGE3
0.038908701372543	4	49	6.22373899392533	HOFMANN CELL LYMPHOMA UP	http://www.gsea-msigdb.org/gsea/msigdb/cards/HOFMANN_CELL_LYMPHOMA_UP	IL1R1 MDM2 BNIP2 CEBPG
0.0389988981197158	9	234	2.93233856444559	ALFANO MYC TARGETS	http://www.gsea-msigdb.org/gsea/msigdb/cards/ALFANO_MYC_TARGETS	RBM5 CLK1 ATP8B1 DNAJB6 ADD3 LARP1 DHCR7 GAS6 PSMG1
0.0399085846331122	9	235	2.91986052800114	AGUIRRE PANCREATIC CANCER COPY NUMBER DN	http://www.gsea-msigdb.org/gsea/msigdb/cards/AGUIRRE_PANCREATIC_CANCER_COPY_NUMBER_DN	SEC14L2 TFIP11 LEPROTL1 GALE TAF12 APOL3 MPST SCAF11 PSD3
0.0400633000968783	10	280	2.72288580984233	SHETH LIVER CANCER VS TXNIP LOSS PAM4	http://www.gsea-msigdb.org/gsea/msigdb/cards/SHETH_LIVER_CANCER_VS_TXNIP_LOSS_PAM4	NR1H4 HAGH SLC27A5 PMPCB APOL3 NR1I3 GAS2 MSI2 CBS SUGCT
0.0400633000968783	5	80	4.76505016722408	ROSS LEUKEMIA WITH MLL FUSIONS	http://www.gsea-msigdb.org/gsea/msigdb/cards/ROSS_LEUKEMIA_WITH_MLL_FUSIONS	SCP2 SCPEP1 MBNL1 LIPC POP5
0.0400901708331304	8	193	3.16024052541286	ZHENG FOXP3 TARGETS IN THYMUS UP	http://www.gsea-msigdb.org/gsea/msigdb/cards/ZHENG_FOXP3_TARGETS_IN_THYMUS_UP	PSMA1 ESD NFKBIZ ADD3 MBNL1 LDLRAD4 FAM91A1 ZBTB20
0.0401131464004134	19	736	1.96817289515777	KRIEG HYPOXIA NOT VIA KDM3A	http://www.gsea-msigdb.org/gsea/msigdb/cards/KRIEG_HYPOXIA_NOT_VIA_KDM3A	GCLC LUC7L NR1H4 FOXN3 FAM107B BZW1 DNAJB6 CDK2AP1 FBRSL1 CCNG1 ARFIP2 KCTD3 TPM1 ADD3 NFIA TMEM41B RAPH1 PTP4A2 MICAL3
0.0402986034843166	11	327	2.5646753193622	NIKOLSKY BREAST CANCER 17Q21 Q25 AMPLICON	http://www.gsea-msigdb.org/gsea/msigdb/cards/NIKOLSKY_BREAST_CANCER_17Q21_Q25_AMPLICON	SPAG9 VMP1 SMARCD2 DDX5 LUC7L3 SCPEP1 SLC35B1 TOM1L1 ABCA8 ACSF2 GPRC5C
0.0407799829865668	8	194	3.14395062579733	WAMUNYOKOLI OVARIAN CANCER LMP DN	http://www.gsea-msigdb.org/gsea/msigdb/cards/WAMUNYOKOLI_OVARIAN_CANCER_LMP_DN	SPAG9 XPO1 DDX5 CALD1 BTF3L4 BNIP2 CBR4 ZBTB20
0.0410251649501492	5	81	4.70622238738181	GARGALOVIC RESPONSE TO OXIDIZED PHOSPHOLIPIDS TURQUOISE UP	http://www.gsea-msigdb.org/gsea/msigdb/cards/GARGALOVIC_RESPONSE_TO_OXIDIZED_PHOSPHOLIPIDS_TURQUOISE_UP	CFLAR RORA TNPO1 DNAJB6 AHR
0.0410251649501492	5	81	4.70622238738181	SAKAI TUMOR INFILTRATING MONOCYTES DN	http://www.gsea-msigdb.org/gsea/msigdb/cards/SAKAI_TUMOR_INFILTRATING_MONOCYTES_DN	XPO1 PTGES3 SUB1 RAN EPB41
0.0410272771820029	6	116	3.94348979356476	LENAOUR DENDRITIC CELL MATURATION UP	http://www.gsea-msigdb.org/gsea/msigdb/cards/LENAOUR_DENDRITIC_CELL_MATURATION_UP	ST6GAL1 CBS ACAA2 GATM GAS6 MAOA
0.0410272771820029	6	116	3.94348979356476	BOYAULT LIVER CANCER SUBCLASS G1 UP	http://www.gsea-msigdb.org/gsea/msigdb/cards/BOYAULT_LIVER_CANCER_SUBCLASS_G1_UP	MAP4K4 TIA1 KCTD3 UBAP2 TTC3 MPZL1
0.0420089851175862	13	427	2.32114855920986	THUM SYSTOLIC HEART FAILURE UP	http://www.gsea-msigdb.org/gsea/msigdb/cards/THUM_SYSTOLIC_HEART_FAILURE_UP	ST3GAL6 WDR1 ST6GAL1 ACTB SNAP23 NAMPT DNAJB6 CD46 ABCD3 TANK RDX ASCC1 NFIA
0.0429947130738246	2	8	19.0602006688963	CAFFAREL RESPONSE TO THC 24HR 3 UP	http://www.gsea-msigdb.org/gsea/msigdb/cards/CAFFAREL_RESPONSE_TO_THC_24HR_3_UP	SRSF5 CCNG1
0.0431531321960184	17	636	2.03788309038514	RODRIGUES THYROID CARCINOMA POORLY DIFFERENTIATED UP	http://www.gsea-msigdb.org/gsea/msigdb/cards/RODRIGUES_THYROID_CARCINOMA_POORLY_DIFFERENTIATED_UP	LEPROTL1 NAMPT SUB1 GALE ABCD3 ZNF644 RAN TANK MBNL1 CEBPG CBS NUDT5 CTPS1 GLRX ZBTB8OS PSMG1 SRSF10
0.0431531321960184	8	197	3.09607320509991	LEE DIFFERENTIATING T LYMPHOCYTE	http://www.gsea-msigdb.org/gsea/msigdb/cards/LEE_DIFFERENTIATING_T_LYMPHOCYTE	KMT2E FAM107B ATP8B1 METAP2 SRSF7 GTF3A EPB41 ATF7IP2
0.0432187731634719	6	118	3.87665098350434	KOKKINAKIS METHIONINE DEPRIVATION 96HR UP	http://www.gsea-msigdb.org/gsea/msigdb/cards/KOKKINAKIS_METHIONINE_DEPRIVATION_96HR_UP	CFLAR POLB SMAD5 IL1R1 TANK SMAD4
0.0432187731634719	3	26	8.79701569333676	BRACHAT RESPONSE TO CAMPTOTHECIN UP	http://www.gsea-msigdb.org/gsea/msigdb/cards/BRACHAT_RESPONSE_TO_CAMPTOTHECIN_UP	CCNG1 LPIN1 CBS
0.0432187731634719	6	118	3.87665098350434	DAIRKEE CANCER PRONE RESPONSE BPA E2	http://www.gsea-msigdb.org/gsea/msigdb/cards/DAIRKEE_CANCER_PRONE_RESPONSE_BPA_E2	EIF4G1 TPM1 ACAA2 GATM CTPS1 PTP4A2
0.0467072542266861	4	53	5.7540228434404	SESTO RESPONSE TO UV C2	http://www.gsea-msigdb.org/gsea/msigdb/cards/SESTO_RESPONSE_TO_UV_C2	GCLC XPO1 CCNG1 CTPS1
0.0467072542266861	4	53	5.7540228434404	BACOLOD RESISTANCE TO ALKYLATING AGENTS DN	http://www.gsea-msigdb.org/gsea/msigdb/cards/BACOLOD_RESISTANCE_TO_ALKYLATING_AGENTS_DN	CCNG1 KDELR2 VEZF1 OGT
0.0467072542266861	7	159	3.35651332534023	SERVITJA LIVER HNF1A TARGETS DN	http://www.gsea-msigdb.org/gsea/msigdb/cards/SERVITJA_LIVER_HNF1A_TARGETS_DN	NR1H4 TRAM1 IL1R1 SLC41A2 SERPING1 PAH SULT1A3
0.0479332643128715	7	160	3.33553511705686	OHGUCHI LIVER HNF4A TARGETS DN	http://www.gsea-msigdb.org/gsea/msigdb/cards/OHGUCHI_LIVER_HNF4A_TARGETS_DN	FAM107B SLC27A5 RDH5 SLCO2B1 MTTP NR1I3 LIPC
0.0490875098049563	5	86	4.43260480672007	DACOSTA UV RESPONSE VIA ERCC3 XPCS DN	http://www.gsea-msigdb.org/gsea/msigdb/cards/DACOSTA_UV_RESPONSE_VIA_ERCC3_XPCS_DN	SP100 ATP8B1 SMAD4 TERF1 DST
0.0490875098049563	5	86	4.43260480672007	SANA RESPONSE TO IFNG DN	http://www.gsea-msigdb.org/gsea/msigdb/cards/SANA_RESPONSE_TO_IFNG_DN	CCNB1IP1 PON2 RAN KDELR2 RHOC
0.0490875098049563	6	122	3.74954767256977	YAGI AML SURVIVAL	http://www.gsea-msigdb.org/gsea/msigdb/cards/YAGI_AML_SURVIVAL	GRAMD4 XPO1 TIA1 OGT PDE4DIP PTP4A2
0.0490875098049563	5	86	4.43260480672007	SASSON RESPONSE TO FORSKOLIN UP	http://www.gsea-msigdb.org/gsea/msigdb/cards/SASSON_RESPONSE_TO_FORSKOLIN_UP	CFLAR GNAS TUBB2A POP5 DHCR7
0.0492908970272124	12	389	2.35190136788438	CHEMNITZ RESPONSE TO PROSTAGLANDIN E2 DN	http://www.gsea-msigdb.org/gsea/msigdb/cards/CHEMNITZ_RESPONSE_TO_PROSTAGLANDIN_E2_DN	AHR PLS1 LMO7 DYNC2LI1 MSI2 NFIA ACAA2 GPRC5C GATM TCAIM ZBTB20 SPATS2L
0.050055968645021	19	759	1.9085312922742	PUJANA CHEK2 PCC NETWORK	http://www.gsea-msigdb.org/gsea/msigdb/cards/PUJANA_CHEK2_PCC_NETWORK	SP100 BZW1 XPO1 UBE2I METAP2 DGUOK GTF3A PSMA1 RAN CEBPG EPB41 NSA2 POP5 HNRNPF CTPS1 SRP72 SNRPE PTMA SRSF10
0.051402513645958	7	163	3.27414490017851	BLALOCK ALZHEIMERS DISEASE INCIPIENT DN	http://www.gsea-msigdb.org/gsea/msigdb/cards/BLALOCK_ALZHEIMERS_DISEASE_INCIPIENT_DN	EIF2B3 GNAS DDX5 UBP1 GLRX TTC3 MAOA
0.0526050150266698	8	206	2.96080787089652	KYNG DNA DAMAGE UP	http://www.gsea-msigdb.org/gsea/msigdb/cards/KYNG_DNA_DAMAGE_UP	GCLC RBM5 IL1R1 PHF3 SMAD4 LIPC NDEL1 PDE4DIP
0.0526679910624519	7	164	3.25418060200669	BROWNE HCMV INFECTION 6HR DN	http://www.gsea-msigdb.org/gsea/msigdb/cards/BROWNE_HCMV_INFECTION_6HR_DN	CFLAR SMAD5 PHF3 THOC2 MDM2 GAS2 EPB41
0.0530284586972027	13	444	2.23227575401488	FULCHER INFLAMMATORY RESPONSE LECTIN VS LPS DN	http://www.gsea-msigdb.org/gsea/msigdb/cards/FULCHER_INFLAMMATORY_RESPONSE_LECTIN_VS_LPS_DN	VMP1 SP100 GRAMD4 ECHDC1 NAMPT XRN1 APOL3 RDX ADD3 SERPING1 CELF1 GATM GAS6
0.0540157249867348	4	56	5.44577161968466	DIRMEIER LMP1 RESPONSE LATE UP	http://www.gsea-msigdb.org/gsea/msigdb/cards/DIRMEIER_LMP1_RESPONSE_LATE_UP	CFLAR BZW1 TUBB2A DHCR7
0.0540260603321289	3	29	7.88697958712951	BIOCARTA DEATH PATHWAY	http://www.gsea-msigdb.org/gsea/msigdb/cards/BIOCARTA_DEATH_PATHWAY	CFLAR RIPK1 GAS2
0.0540260603321289	3	29	7.88697958712951	JIANG AGING CEREBRAL CORTEX UP	http://www.gsea-msigdb.org/gsea/msigdb/cards/JIANG_AGING_CEREBRAL_CORTEX_UP	ACTB CCNG1 RDX
0.0540260603321289	3	29	7.88697958712951	VALK AML CLUSTER 2	http://www.gsea-msigdb.org/gsea/msigdb/cards/VALK_AML_CLUSTER_2	MAP4K4 PLS1 LPIN1
0.0540260603321289	3	29	7.88697958712951	GUILLAUMOND KLF10 TARGETS DN	http://www.gsea-msigdb.org/gsea/msigdb/cards/GUILLAUMOND_KLF10_TARGETS_DN	VMP1 OGT RCAN1
0.054591842757625	7	166	3.21497360680179	LIN NPAS4 TARGETS UP	http://www.gsea-msigdb.org/gsea/msigdb/cards/LIN_NPAS4_TARGETS_UP	NEDD4L FAM107B ST6GAL1 GRAMD4 CCNG1 USF1 RCAN1
0.0551664376194394	8	209	2.91830823638604	IVANOVA HEMATOPOIESIS STEM CELL LONG TERM	http://www.gsea-msigdb.org/gsea/msigdb/cards/IVANOVA_HEMATOPOIESIS_STEM_CELL_LONG_TERM	FOXN3 RORA ABLIM1 SHROOM3 CSAD SKI FSTL1 ZBTB20
0.0560767036844177	11	349	2.40300524192389	SCHUETZ BREAST CANCER DUCTAL INVASIVE UP	http://www.gsea-msigdb.org/gsea/msigdb/cards/SCHUETZ_BREAST_CANCER_DUCTAL_INVASIVE_UP	HSD17B6 FOXN3 ST3GAL6 MAP4K4 IL1R1 CALD1 MEIS2 SERPING1 FSTL1 LDLRAD4 GLRX
0.0574734969275118	7	168	3.17670011148272	SMIRNOV RESPONSE TO IR 6HR UP	http://www.gsea-msigdb.org/gsea/msigdb/cards/SMIRNOV_RESPONSE_TO_IR_6HR_UP	CLK1 MAP4K4 CCNG1 SMAD5 MDM2 LDLRAD4 ZBTB20
0.0582743698156858	3	30	7.62408026755853	SCIAN INVERSED TARGETS OF TP53 AND TP73 DN	http://www.gsea-msigdb.org/gsea/msigdb/cards/SCIAN_INVERSED_TARGETS_OF_TP53_AND_TP73_DN	MAEA DNAJB6 CELF1
0.0589683649296143	9	257	2.66991137774423	DURCHDEWALD SKIN CARCINOGENESIS DN	http://www.gsea-msigdb.org/gsea/msigdb/cards/DURCHDEWALD_SKIN_CARCINOGENESIS_DN	MAP4K4 TNPO1 CCNG1 RIPK1 SHROOM3 ESD TPM1 PHLDB2 ATF7IP
0.059389423897066	2	10	15.2481605351171	SCHAEFFER PROSTATE DEVELOPMENT AND CANCER BOX5 UP	http://www.gsea-msigdb.org/gsea/msigdb/cards/SCHAEFFER_PROSTATE_DEVELOPMENT_AND_CANCER_BOX5_UP	EHBP1 PID1
0.059389423897066	2	10	15.2481605351171	MCCOLLUM GELDANAMYCIN RESISTANCE UP	http://www.gsea-msigdb.org/gsea/msigdb/cards/MCCOLLUM_GELDANAMYCIN_RESISTANCE_UP	FOXN3 SULF2
0.0597534363506142	5	92	4.14352188454268	CHEN LIVER METABOLISM QTL CIS	http://www.gsea-msigdb.org/gsea/msigdb/cards/CHEN_LIVER_METABOLISM_QTL_CIS	HSD17B7 DCAF8 TOR1AIP1 USF1 BPNT1
0.0597534363506142	8	213	2.86350432584358	CAIRO HEPATOBLASTOMA CLASSES DN	http://www.gsea-msigdb.org/gsea/msigdb/cards/CAIRO_HEPATOBLASTOMA_CLASSES_DN	HSD17B6 SLC27A5 IL1R1 SERPING1 RCAN1 GATM ZBTB20 GAS6
0.0601672386761347	11	354	2.36906448991932	WANG LMO4 TARGETS DN	http://www.gsea-msigdb.org/gsea/msigdb/cards/WANG_LMO4_TARGETS_DN	POLB BZW1 FBXO3 ELP2 RDX IQGAP1 NFKBIZ MRPS28 PTS MIX23 SRP72
0.060495994874415	6	130	3.51880627733471	IVANOVA HEMATOPOIESIS INTERMEDIATE PROGENITOR	http://www.gsea-msigdb.org/gsea/msigdb/cards/IVANOVA_HEMATOPOIESIS_INTERMEDIATE_PROGENITOR	LUC7L GTF3A ELP2 AP3S2 GUSB MAOA
0.0616970625737674	3	31	7.37814219441148	SCHLOSSER MYC AND SERUM RESPONSE SYNERGY	http://www.gsea-msigdb.org/gsea/msigdb/cards/SCHLOSSER_MYC_AND_SERUM_RESPONSE_SYNERGY	METAP2 ARFIP2 LARP1
0.0616970625737674	5	93	4.09896788578415	GUO TARGETS OF IRS1 AND IRS2	http://www.gsea-msigdb.org/gsea/msigdb/cards/GUO_TARGETS_OF_IRS1_AND_IRS2	ABCB4 ACTB RCAN1 CTPS1 DHCR7
0.0642451758080178	18	729	1.88248895495272	BENPORATH SOX2 TARGETS	http://www.gsea-msigdb.org/gsea/msigdb/cards/BENPORATH_SOX2_TARGETS	SPAG9 SNX1 NEDD4L FOXN3 ABLIM1 ACIN1 DDX5 SRSF7 TIA1 TAF12 BTF3L4 RIPK1 ZCRB1 TPM3 OGT ADD3 TIMM8B UBP1
0.0649834394184792	10	310	2.45938073147049	LIU SOX4 TARGETS DN	http://www.gsea-msigdb.org/gsea/msigdb/cards/LIU_SOX4_TARGETS_DN	TNRC6B SRSF5 STAG2 HDLBP EIF4E2 SHROOM3 LARP1 SRP72 PSMG1 MICAL3
0.066253816552015	11	360	2.329580081754	DELACROIX RARG BOUND MEF	http://www.gsea-msigdb.org/gsea/msigdb/cards/DELACROIX_RARG_BOUND_MEF	FAM107B DDX5 ESD ADD3 GAS2 DST MBNL1 RHOC FSTL1 MIDN TNRC18
0.0664105590744136	3	32	7.14757525083612	DUTTA APOPTOSIS VIA NFKB	http://www.gsea-msigdb.org/gsea/msigdb/cards/DUTTA_APOPTOSIS_VIA_NFKB	CFLAR MDM2 SCAF11
0.0675984596232223	8	219	2.7850521525328	AMUNDSON RESPONSE TO ARSENITE	http://www.gsea-msigdb.org/gsea/msigdb/cards/AMUNDSON_RESPONSE_TO_ARSENITE	RBM5 CLK1 DNAJB6 TANK OGT CEBPG DYRK1A CHD2
0.0684712511952931	5	96	3.9708751393534	KIM MYC AMPLIFICATION TARGETS DN	http://www.gsea-msigdb.org/gsea/msigdb/cards/KIM_MYC_AMPLIFICATION_TARGETS_DN	CFLAR RNF19A RORA SHROOM3 SORBS2
0.0684712511952931	2	11	13.8619641228337	BIOCARTA RANBP2 PATHWAY	http://www.gsea-msigdb.org/gsea/msigdb/cards/BIOCARTA_RANBP2_PATHWAY	RAN MDM2
0.068685707526465	9	266	2.57957603037695	VANTVEER BREAST CANCER ESR1 DN	http://www.gsea-msigdb.org/gsea/msigdb/cards/VANTVEER_BREAST_CANCER_ESR1_DN	CDK2AP1 SRSF7 LPIN1 RDX CEBPG RCAN1 CTPS1 PSMG1 MPZL1
0.0692111437295613	12	414	2.20987833842276	BOCHKIS FOXA2 TARGETS	http://www.gsea-msigdb.org/gsea/msigdb/cards/BOCHKIS_FOXA2_TARGETS	ACSM3 ACAA1 HAGH FAM107B PON2 CALD1 RDX EIF4A2 LIPC GPRC5C DHCR7 PPARA
0.0692111437295613	4	62	4.91876146294099	BRIDEAU IMPRINTED GENES	http://www.gsea-msigdb.org/gsea/msigdb/cards/BRIDEAU_IMPRINTED_GENES	GNAS PON2 GATM DHCR7
0.0694697096885439	3	33	6.93098206141684	RODRIGUES NTN1 AND DCC TARGETS	http://www.gsea-msigdb.org/gsea/msigdb/cards/RODRIGUES_NTN1_AND_DCC_TARGETS	KMT2E NFKBIZ PPARA
0.0694697096885439	3	33	6.93098206141684	SCHAEFFER PROSTATE DEVELOPMENT AND CANCER BOX4 DN	http://www.gsea-msigdb.org/gsea/msigdb/cards/SCHAEFFER_PROSTATE_DEVELOPMENT_AND_CANCER_BOX4_DN	TNRC6B MYO1B NFIA
0.0694697096885439	3	33	6.93098206141684	ONGUSAHA TP53 TARGETS	http://www.gsea-msigdb.org/gsea/msigdb/cards/ONGUSAHA_TP53_TARGETS	CCNG1 LPIN1 MDM2
0.0694697096885439	8	221	2.75984806065467	CHEN HOXA5 TARGETS 9HR UP	http://www.gsea-msigdb.org/gsea/msigdb/cards/CHEN_HOXA5_TARGETS_9HR_UP	RBM5 CLK1 MARK3 TANK CEBPG RCAN1 ZNF3 SRSF10
0.0694697096885439	5	97	3.92993828224666	NAKAMURA ADIPOGENESIS LATE UP	http://www.gsea-msigdb.org/gsea/msigdb/cards/NAKAMURA_ADIPOGENESIS_LATE_UP	SMARCD2 CCNG1 LPIN1 ACSF2 GAS6
0.0701369888621657	8	222	2.7474163126337	ZHANG RESPONSE TO IKK INHIBITOR AND TNF UP	http://www.gsea-msigdb.org/gsea/msigdb/cards/ZHANG_RESPONSE_TO_IKK_INHIBITOR_AND_TNF_UP	GCLC NUB1 NEDD4L DNAJB6 TANK TUBB2A NFKBIZ RCAN1
0.0710875672687312	12	417	2.19397993311037	HAN SATB1 TARGETS UP	http://www.gsea-msigdb.org/gsea/msigdb/cards/HAN_SATB1_TARGETS_UP	ACAA1 ST3GAL6 ECHDC1 SEC14L2 SBF1 DNAJB6 CALD1 APOL3 TPM1 NPC1 FSTL1 GLRX
0.0717827252498094	6	137	3.33901325586505	COULOUARN TEMPORAL TGFB1 SIGNATURE DN	http://www.gsea-msigdb.org/gsea/msigdb/cards/COULOUARN_TEMPORAL_TGFB1_SIGNATURE_DN	SCP2 SLC26A1 SORBS2 CBS NDEL1 DHCR7
0.0722384526131421	20	857	1.7792486038643	ACEVEDO LIVER TUMOR VS NORMAL ADJACENT TISSUE UP	http://www.gsea-msigdb.org/gsea/msigdb/cards/ACEVEDO_LIVER_TUMOR_VS_NORMAL_ADJACENT_TISSUE_UP	NEDD4L XPO1 SEC14L2 TFIP11 SBF1 TAF12 SLC35B1 ZCCHC9 KDELR2 KCTD3 WDR61 TOM1L1 NPC1 TOR1AIP1 TM2D1 NUDT5 TEF GTF2IRD2B PSMG1 LAGE3
0.0738464828522866	5	99	3.85054558967602	ROVERSI GLIOMA COPY NUMBER UP	http://www.gsea-msigdb.org/gsea/msigdb/cards/ROVERSI_GLIOMA_COPY_NUMBER_UP	KMT2E NUB1 SLC27A5 NAMPT AHR
0.0747876631789085	2	12	12.7068004459309	BIOCARTA BARRESTIN PATHWAY	http://www.gsea-msigdb.org/gsea/msigdb/cards/BIOCARTA_BARRESTIN_PATHWAY	GNAS PPARA
0.0747876631789085	15	583	1.96159869662741	FULCHER INFLAMMATORY RESPONSE LECTIN VS LPS UP	http://www.gsea-msigdb.org/gsea/msigdb/cards/FULCHER_INFLAMMATORY_RESPONSE_LECTIN_VS_LPS_UP	NEDD4L FOXN3 ST3GAL6 SUB1 GTF3A CALD1 PAN2 SLC41A2 TUBB2A PTS RHOC RCAN1 TM2D1 SULF2 MPZL1
0.0747876631789085	7	182	2.93233856444559	GINESTIER BREAST CANCER 20Q13 AMPLIFICATION DN	http://www.gsea-msigdb.org/gsea/msigdb/cards/GINESTIER_BREAST_CANCER_20Q13_AMPLIFICATION_DN	GRAMD4 ECHDC1 EIF4G1 DOCK7 COG3 LARP1 CHD2
0.0747876631789085	27	1278	1.61072118328701	KINSEY TARGETS OF EWSR1 FLII FUSION UP	http://www.gsea-msigdb.org/gsea/msigdb/cards/KINSEY_TARGETS_OF_EWSR1_FLII_FUSION_UP	LUC7L ACTB BZW1 DNAJB6 METAP2 KRR1 MAPKAP1 PLS1 MPDU1 KDELR2 KCTD3 TUBB2A ESD SMAD4 ANKH EPB41 CBS NUDT5 IDH3A CENPV HNRNPF CTPS1 RAPH1 SRP72 FAM91A1 PSMG1 SRSF10
0.0747876631789085	6	140	3.2674629718108	WAMUNYOKOLI OVARIAN CANCER GRADES 1 2 UP	http://www.gsea-msigdb.org/gsea/msigdb/cards/WAMUNYOKOLI_OVARIAN_CANCER_GRADES_1_2_UP	ATP8B1 TNPO1 ABCD3 PLS1 KDELR2 CEBPG
0.0747876631789085	5	100	3.81204013377926	WANG ESOPHAGUS CANCER VS NORMAL DN	http://www.gsea-msigdb.org/gsea/msigdb/cards/WANG_ESOPHAGUS_CANCER_VS_NORMAL_DN	ACAA1 HECTD1 PCYOX1 TXNDC17 ASCC1
0.0747876631789085	5	100	3.81204013377926	GROSS HYPOXIA VIA ELK3 AND HIF1A DN	http://www.gsea-msigdb.org/gsea/msigdb/cards/GROSS_HYPOXIA_VIA_ELK3_AND_HIF1A_DN	SRSF5 CDK2AP1 IL1R1 SRSF7 SRSF10
0.0747876631789085	4	65	4.69174170311294	LEE LIVER CANCER ACOX1 DN	http://www.gsea-msigdb.org/gsea/msigdb/cards/LEE_LIVER_CANCER_ACOX1_DN	SLC27A5 SLCO2B1 LIPC PAH
0.0747876631789085	6	140	3.2674629718108	IGLESIAS E2F TARGETS UP	http://www.gsea-msigdb.org/gsea/msigdb/cards/IGLESIAS_E2F_TARGETS_UP	CLK1 BZW1 CCNG1 TANK TUBB2A GAS6
0.0747876631789085	4	65	4.69174170311294	RHODES CANCER META SIGNATURE	http://www.gsea-msigdb.org/gsea/msigdb/cards/RHODES_CANCER_META_SIGNATURE	KDELR2 OGT SNRPE PTMA
0.0747876631789085	7	182	2.93233856444559	BROWNE HCMV INFECTION 18HR DN	http://www.gsea-msigdb.org/gsea/msigdb/cards/BROWNE_HCMV_INFECTION_18HR_DN	ACSM3 RDH5 ABCA8 ADD3 GAS2 DST GAS6
0.0747876631789085	2	12	12.7068004459309	ZHENG FOXP3 TARGETS IN THYMUS DN	http://www.gsea-msigdb.org/gsea/msigdb/cards/ZHENG_FOXP3_TARGETS_IN_THYMUS_DN	MAP4K4 EPB41
0.0747876631789085	2	12	12.7068004459309	CLAUS PGR POSITIVE MENINGIOMA DN	http://www.gsea-msigdb.org/gsea/msigdb/cards/CLAUS_PGR_POSITIVE_MENINGIOMA_DN	MAP4K4 FSTL1
0.0747876631789085	5	100	3.81204013377926	SHAFFER IRF4 TARGETS IN MYELOMA VS MATURE B LYMPHOCYTE	http://www.gsea-msigdb.org/gsea/msigdb/cards/SHAFFER_IRF4_TARGETS_IN_MYELOMA_VS_MATURE_B_LYMPHOCYTE	CFLAR TRAM1 NAMPT SUB1 MPZL1
0.0747876631789085	2	12	12.7068004459309	GUTIERREZ CHRONIC LYMPHOCYTIC LEUKEMIA UP	http://www.gsea-msigdb.org/gsea/msigdb/cards/GUTIERREZ_CHRONIC_LYMPHOCYTIC_LEUKEMIA_UP	LPIN1 GLRX
0.0752116082074144	3	35	6.5349259436216	DORSAM HOXA9 TARGETS UP	http://www.gsea-msigdb.org/gsea/msigdb/cards/DORSAM_HOXA9_TARGETS_UP	OSBPL9 ADD3 CELF1
0.0752116082074144	3	35	6.5349259436216	YAGI AML RELAPSE PROGNOSIS	http://www.gsea-msigdb.org/gsea/msigdb/cards/YAGI_AML_RELAPSE_PROGNOSIS	XPO1 OGT PTP4A2
0.0752116082074144	3	35	6.5349259436216	LEE AGING MUSCLE UP	http://www.gsea-msigdb.org/gsea/msigdb/cards/LEE_AGING_MUSCLE_UP	NAMPT DDX5 AP3S2
0.0752116082074144	3	35	6.5349259436216	LOPEZ TRANSLATION VIA FN1 SIGNALING	http://www.gsea-msigdb.org/gsea/msigdb/cards/LOPEZ_TRANSLATION_VIA_FN1_SIGNALING	CALD1 DYRK1A PTMA
0.0757422223806776	6	141	3.24428947555682	PROVENZANI METASTASIS DN	http://www.gsea-msigdb.org/gsea/msigdb/cards/PROVENZANI_METASTASIS_DN	FOXN3 PON2 KDELR2 TUBB2A TPM1 SPATS2L
0.0757422223806776	17	696	1.8622035136278	SMID BREAST CANCER BASAL DN	http://www.gsea-msigdb.org/gsea/msigdb/cards/SMID_BREAST_CANCER_BASAL_DN	SNX1 NEDD4L SEC14L2 IVD PAN2 KCTD3 CSAD PCSK6 TOM1L1 ABCA8 PSD3 NFIA ALB LDLRAD4 GPRC5C PTP4A2 MAOA
0.0767963442725255	4	66	4.62065470761123	SHAFFER IRF4 TARGETS IN PLASMA CELL VS MATURE B LYMPHOCYTE	http://www.gsea-msigdb.org/gsea/msigdb/cards/SHAFFER_IRF4_TARGETS_IN_PLASMA_CELL_VS_MATURE_B_LYMPHOCYTE	CFLAR TRAM1 NAMPT SUB1
0.0785830928925769	14	534	1.99882254205654	MARTINEZ RB1 TARGETS DN	http://www.gsea-msigdb.org/gsea/msigdb/cards/MARTINEZ_RB1_TARGETS_DN	GCLC CLNS1A SMARCD2 CDK2AP1 TIA1 SLC35B1 ZCCHC9 MEIS2 ESD SMAD4 CELF1 NFIA NDEL1 ATF7IP2
0.0786448727176331	14	535	1.9950864251555	BERENJENO TRANSFORMED BY RHOA UP	http://www.gsea-msigdb.org/gsea/msigdb/cards/BERENJENO_TRANSFORMED_BY_RHOA_UP	NEDD4L XPO1 PON2 PTGES3 CCNG1 PSMA1 MDM2 ESD TOM1L1 NFKBIZ PHLDB2 CENPV CTPS1 CD151
0.0786448727176331	3	36	6.35340022296544	MA MYELOID DIFFERENTIATION UP	http://www.gsea-msigdb.org/gsea/msigdb/cards/MA_MYELOID_DIFFERENTIATION_UP	GNAS SMAD5 MDM2
0.0786448727176331	3	36	6.35340022296544	SHAFFER IRF4 MULTIPLE MYELOMA PROGRAM	http://www.gsea-msigdb.org/gsea/msigdb/cards/SHAFFER_IRF4_MULTIPLE_MYELOMA_PROGRAM	CFLAR STAG2 SUB1
0.0786448727176331	5	103	3.70100983862064	HIRSCH CELLULAR TRANSFORMATION SIGNATURE DN	http://www.gsea-msigdb.org/gsea/msigdb/cards/HIRSCH_CELLULAR_TRANSFORMATION_SIGNATURE_DN	CALD1 DST UBP1 TTC3 SPATS2L
0.0786448727176331	5	103	3.70100983862064	PLASARI TGFB1 SIGNALING VIA NFIC 1HR DN	http://www.gsea-msigdb.org/gsea/msigdb/cards/PLASARI_TGFB1_SIGNALING_VIA_NFIC_1HR_DN	RORA THOC2 TPM1 MSI2 NFIA
0.0786448727176331	8	231	2.64037411863499	ZWANG CLASS 3 TRANSIENTLY INDUCED BY EGF	http://www.gsea-msigdb.org/gsea/msigdb/cards/ZWANG_CLASS_3_TRANSIENTLY_INDUCED_BY_EGF	VMP1 RORA LMO7 NFKBIZ PHLDB2 PSD3 RCAN1 ZBTB38
0.0787695803222096	4	67	4.55168971197524	ZHANG RESPONSE TO CANTHARIDIN DN	http://www.gsea-msigdb.org/gsea/msigdb/cards/ZHANG_RESPONSE_TO_CANTHARIDIN_DN	GTF3A RHOC IDH3A CTPS1
0.0793244098814404	12	430	2.12765030722564	MOOTHA HUMAN MITODB 6 2002	http://www.gsea-msigdb.org/gsea/msigdb/cards/MOOTHA_HUMAN_MITODB_6_2002	PMPCB DGUOK SCP2 MPST IVD MRPS28 TIMM8B NDUFS2 IDH3A ACAA2 GATM MAOA
0.0798292921960947	14	537	1.98765593567634	ACEVEDO LIVER CANCER DN	http://www.gsea-msigdb.org/gsea/msigdb/cards/ACEVEDO_LIVER_CANCER_DN	ACAA1 EIF2AK1 SRSF5 PCYOX1 PEPD THOC2 MPDU1 DCAF8 RDH5 SFXN5 NDEL1 CENPV GATM OGDHL
0.0803328780232602	10	329	2.31734962539773	GINESTIER BREAST CANCER ZNF217 AMPLIFIED DN	http://www.gsea-msigdb.org/gsea/msigdb/cards/GINESTIER_BREAST_CANCER_ZNF217_AMPLIFIED_DN	EPN1 GRAMD4 ACIN1 FBRSL1 THOC2 DCAF8 FBXO44 LARP1 SETD5 ATXN2L
0.0807425989297266	2	13	11.7293542577824	HEIDENBLAD AMPLIFIED IN SOFT TISSUE CANCER	http://www.gsea-msigdb.org/gsea/msigdb/cards/HEIDENBLAD_AMPLIFIED_IN_SOFT_TISSUE_CANCER	MDM2 USF1
0.0807425989297266	12	432	2.11780007432181	SCHAEFFER PROSTATE DEVELOPMENT 48HR UP	http://www.gsea-msigdb.org/gsea/msigdb/cards/SCHAEFFER_PROSTATE_DEVELOPMENT_48HR_UP	GCLC ACSM3 ST3GAL1 LEPROTL1 NAMPT PTS PID1 SORBS2 ACAA2 GAS6 TMPRSS2 SULT1A3
0.0807425989297266	2	13	11.7293542577824	CONRAD GERMLINE STEM CELL	http://www.gsea-msigdb.org/gsea/msigdb/cards/CONRAD_GERMLINE_STEM_CELL	SPAG9 FSTL1
0.0807719917953134	4	68	4.48475309856384	GINESTIER BREAST CANCER ZNF217 AMPLIFIED UP	http://www.gsea-msigdb.org/gsea/msigdb/cards/GINESTIER_BREAST_CANCER_ZNF217_AMPLIFIED_UP	STAG2 SCAF11 ZBTB38 SRSF10
0.0807719917953134	4	68	4.48475309856384	YAO TEMPORAL RESPONSE TO PROGESTERONE CLUSTER 0	http://www.gsea-msigdb.org/gsea/msigdb/cards/YAO_TEMPORAL_RESPONSE_TO_PROGESTERONE_CLUSTER_0	RORA ST6GAL1 ABLIM1 TEF
0.0809853828943809	6	145	3.1547918348518	SMITH TERT TARGETS UP	http://www.gsea-msigdb.org/gsea/msigdb/cards/SMITH_TERT_TARGETS_UP	AHR DGUOK NPC1 CEBPG DYRK1A ATXN2L
0.0809853828943809	6	145	3.1547918348518	RODWELL AGING KIDNEY DN	http://www.gsea-msigdb.org/gsea/msigdb/cards/RODWELL_AGING_KIDNEY_DN	NEDD4L GNAS CCNB1IP1 FBXO3 WDR61 TMPRSS2
0.0814968334264414	3	37	6.18168670342583	BURTON ADIPOGENESIS PEAK AT 8HR	http://www.gsea-msigdb.org/gsea/msigdb/cards/BURTON_ADIPOGENESIS_PEAK_AT_8HR	BZW1 XPO1 TUBB2A
0.0814968334264414	23	1057	1.6589767848046	DANG BOUND BY MYC	http://www.gsea-msigdb.org/gsea/msigdb/cards/DANG_BOUND_BY_MYC	GCLC POLB BZW1 MAEA SRSF5 STX10 PMPCB DDX5 PTGES3 SRSF7 IRF3 PSMA1 ARFIP2 DCAF8 MEIS2 MDM2 EIF4E2 ESD MBNL1 CBS PSMG1 PTMA LAGE3
0.0827111899880663	11	383	2.18968362775832	CHARAFE BREAST CANCER LUMINAL VS BASAL UP	http://www.gsea-msigdb.org/gsea/msigdb/cards/CHARAFE_BREAST_CANCER_LUMINAL_VS_BASAL_UP	GRAMD4 ATP8B1 LUC7L3 FBRSL1 IVD ARFIP2 KDELR2 GPRC5C TNRC18 TTC3 SECISBP2
0.0827111899880663	6	146	3.1331836715994	RODWELL AGING KIDNEY NO BLOOD DN	http://www.gsea-msigdb.org/gsea/msigdb/cards/RODWELL_AGING_KIDNEY_NO_BLOOD_DN	NEDD4L GNAS CCNB1IP1 FBXO3 WDR61 TMPRSS2
0.0828028342661066	4	69	4.41975667684552	AKL HTLV1 INFECTION DN	http://www.gsea-msigdb.org/gsea/msigdb/cards/AKL_HTLV1_INFECTION_DN	DNAJB6 MEIS2 PDE4DIP MAOA
0.0828028342661066	4	69	4.41975667684552	DITTMER PTHLH TARGETS DN	http://www.gsea-msigdb.org/gsea/msigdb/cards/DITTMER_PTHLH_TARGETS_DN	FBXO7 EIF4G1 KDELR2 UBAP2
0.0830453319009347	14	543	1.96569288666334	GRAESSMANN APOPTOSIS BY SERUM DEPRIVATION UP	http://www.gsea-msigdb.org/gsea/msigdb/cards/GRAESSMANN_APOPTOSIS_BY_SERUM_DEPRIVATION_UP	ACTB UBE2I KLHL2 IL1R1 APOL3 SHROOM3 WDR61 PHLDB2 DST CEBPG FLCN BPNT1 FSTL1 CTPS1
0.0830453319009347	5	106	3.59626427715025	KIM MYCN AMPLIFICATION TARGETS DN	http://www.gsea-msigdb.org/gsea/msigdb/cards/KIM_MYCN_AMPLIFICATION_TARGETS_DN	CFLAR FAM107B RORA XRN1 LMO7
0.0836854004224424	6	147	3.11186949696266	BENPORATH PROLIFERATION	http://www.gsea-msigdb.org/gsea/msigdb/cards/BENPORATH_PROLIFERATION	KDELR2 RDX PTS CEBPG NUDT5 CTPS1
0.0836854004224424	14	544	1.96207948062168	ZWANG CLASS 1 TRANSIENTLY INDUCED BY EGF	http://www.gsea-msigdb.org/gsea/msigdb/cards/ZWANG_CLASS_1_TRANSIENTLY_INDUCED_BY_EGF	GCLC ST3GAL1 RNF19A NEDD4L WDR1 AHR CDK2AP1 IL1R1 CALD1 SHROOM3 RPS8 DST CEBPG MIDN
0.083822428912154	7	191	2.79416554308428	MCBRYAN PUBERTAL BREAST 4 5WK DN	http://www.gsea-msigdb.org/gsea/msigdb/cards/MCBRYAN_PUBERTAL_BREAST_4_5WK_DN	KLHL2 PPP6R3 EIF4G1 OGT BPNT1 ACSF2 ACAA2
0.083822428912154	11	385	2.17830864787387	BLALOCK ALZHEIMERS DISEASE INCIPIENT UP	http://www.gsea-msigdb.org/gsea/msigdb/cards/BLALOCK_ALZHEIMERS_DISEASE_INCIPIENT_UP	CFLAR PGM3 ATP8B1 STAG2 NAMPT LUC7L3 CDK2AP1 THOC2 ADD3 PAH CHD2
0.083822428912154	8	237	2.57352920423917	RUTELLA RESPONSE TO HGF DN	http://www.gsea-msigdb.org/gsea/msigdb/cards/RUTELLA_RESPONSE_TO_HGF_DN	VMP1 MAP4K4 ST6GAL1 NAMPT TIA1 GTF3A PID1 GAS6
0.0838808729453841	12	438	2.0887891143996	ZHOU INFLAMMATORY RESPONSE LIVE UP	http://www.gsea-msigdb.org/gsea/msigdb/cards/ZHOU_INFLAMMATORY_RESPONSE_LIVE_UP	CFLAR ST3GAL1 NEDD4L GNAS NAMPT IL1R1 DCAF8 MBNL1 PSD3 EPB41 RCAN1 RAPH1
0.0838808729453841	3	38	6.01901073754621	NIKOLSKY BREAST CANCER 7P22 AMPLICON	http://www.gsea-msigdb.org/gsea/msigdb/cards/NIKOLSKY_BREAST_CANCER_7P22_AMPLICON	ACTB WIPI2 TNRC18
0.0838808729453841	3	38	6.01901073754621	GRADE COLON VS RECTAL CANCER UP	http://www.gsea-msigdb.org/gsea/msigdb/cards/GRADE_COLON_VS_RECTAL_CANCER_UP	FSTL1 CTPS1 LAGE3
0.0841081807805927	4	70	4.35661729574773	BASSO CD40 SIGNALING DN	http://www.gsea-msigdb.org/gsea/msigdb/cards/BASSO_CD40_SIGNALING_DN	ST3GAL6 ST6GAL1 TUBB2A PTP4A2
0.084464995115009	18	771	1.77994091849615	BENPORATH MYC MAX TARGETS	http://www.gsea-msigdb.org/gsea/msigdb/cards/BENPORATH_MYC_MAX_TARGETS	GCLC MAEA SRSF5 STX10 PMPCB DDX5 PTGES3 SRSF7 IRF3 PSMA1 HSD17B7 ARFIP2 DCAF8 EIF4E2 TIMM8B MBNL1 PSMG1 LAGE3
0.0867606534758433	2	14	10.8915432393693	SPIELMAN LYMPHOBLAST EUROPEAN VS ASIAN 2FC UP	http://www.gsea-msigdb.org/gsea/msigdb/cards/SPIELMAN_LYMPHOBLAST_EUROPEAN_VS_ASIAN_2FC_UP	ATP8B1 MEIS2
0.0867606534758433	2	14	10.8915432393693	WORSCHECH TUMOR EVASION AND TOLEROGENICITY DN	http://www.gsea-msigdb.org/gsea/msigdb/cards/WORSCHECH_TUMOR_EVASION_AND_TOLEROGENICITY_DN	IRF3 TANK
0.0872011875743609	4	71	4.29525648876537	RAGHAVACHARI PLATELET SPECIFIC GENES	http://www.gsea-msigdb.org/gsea/msigdb/cards/RAGHAVACHARI_PLATELET_SPECIFIC_GENES	EIF2AK1 GNAS TUBB2A TPM1
0.0883546880424683	6	150	3.04963210702341	TSAI RESPONSE TO IONIZING RADIATION	http://www.gsea-msigdb.org/gsea/msigdb/cards/TSAI_RESPONSE_TO_IONIZING_RADIATION	CFLAR CLK1 RORA AHR CCNG1 TANK
0.0904240949506858	9	290	2.36609387613885	GRADE COLON AND RECTAL CANCER UP	http://www.gsea-msigdb.org/gsea/msigdb/cards/GRADE_COLON_AND_RECTAL_CANCER_UP	GCLC PMPCB SUB1 CD46 GTF3A PSMA1 RAN SRP72 PSMG1
0.0905034115772438	6	151	3.02943586790405	BIDUS METASTASIS DN	http://www.gsea-msigdb.org/gsea/msigdb/cards/BIDUS_METASTASIS_DN	CFLAR AHR KLHL2 IRF3 ZBTB20 SECISBP2
0.0914599163595087	5	110	3.46549103070842	SUNG METASTASIS STROMA UP	http://www.gsea-msigdb.org/gsea/msigdb/cards/SUNG_METASTASIS_STROMA_UP	SNX1 VMP1 EIF2B3 CD46 PSD3
0.091745801507495	7	196	2.72288580984233	GRUETZMANN PANCREATIC CANCER DN	http://www.gsea-msigdb.org/gsea/msigdb/cards/GRUETZMANN_PANCREATIC_CANCER_DN	ACSM3 HDLBP PEPD RDX SMAD4 GATM MAOA
0.0918565528049117	14	554	1.92666288349855	FEVR CTNNB1 TARGETS DN	http://www.gsea-msigdb.org/gsea/msigdb/cards/FEVR_CTNNB1_TARGETS_DN	LUC7L POLB SLC46A1 XPO1 CYP3A5 DDX5 SRSF7 IVD PSMA1 MEIS2 TERF1 ADD3 MSI2 CTPS1
0.0927686315385879	3	40	5.7180602006689	EHLERS ANEUPLOIDY UP	http://www.gsea-msigdb.org/gsea/msigdb/cards/EHLERS_ANEUPLOIDY_UP	SCAF11 MBNL1 RHOC
0.0927686315385879	3	40	5.7180602006689	BEIER GLIOMA STEM CELL UP	http://www.gsea-msigdb.org/gsea/msigdb/cards/BEIER_GLIOMA_STEM_CELL_UP	RNF19A NEDD4L SERPING1
0.0932749922597564	4	73	4.17757822879919	HOSHIDA LIVER CANCER SURVIVAL UP	http://www.gsea-msigdb.org/gsea/msigdb/cards/HOSHIDA_LIVER_CANCER_SURVIVAL_UP	SP100 ABLIM1 IQGAP1 ADD3
0.0940834117488966	6	153	2.98983539904256	SARRIO EPITHELIAL MESENCHYMAL TRANSITION DN	http://www.gsea-msigdb.org/gsea/msigdb/cards/SARRIO_EPITHELIAL_MESENCHYMAL_TRANSITION_DN	CCNG1 IL1R1 SCPEP1 CALD1 DST MAOA
0.0948490376864928	7	198	2.69538191277322	EBAUER TARGETS OF PAX3 FOXO1 FUSION UP	http://www.gsea-msigdb.org/gsea/msigdb/cards/EBAUER_TARGETS_OF_PAX3_FOXO1_FUSION_UP	PAN2 ASCC1 TPM1 ATF7IP2 ACAA2 PDE4DIP TTC3
0.0953359733462998	14	558	1.91285168003261	DOUGLAS BMI1 TARGETS UP	http://www.gsea-msigdb.org/gsea/msigdb/cards/DOUGLAS_BMI1_TARGETS_UP	ACIN1 CDK2AP1 GTF3A EIF4E2 TUBB2A RDX TPM1 PCSK6 IQGAP1 PTS ANKH IDH3A CENPV PTP4A2
0.0953359733462998	2	15	10.1654403567447	GARGALOVIC RESPONSE TO OXIDIZED PHOSPHOLIPIDS SALMON DN	http://www.gsea-msigdb.org/gsea/msigdb/cards/GARGALOVIC_RESPONSE_TO_OXIDIZED_PHOSPHOLIPIDS_SALMON_DN	APOL3 VGLL4
0.0961489136062172	11	397	2.11246556531848	MONNIER POSTRADIATION TUMOR ESCAPE UP	http://www.gsea-msigdb.org/gsea/msigdb/cards/MONNIER_POSTRADIATION_TUMOR_ESCAPE_UP	GCLC MAP4K4 ABLIM1 CCNB1IP1 LUC7L3 CDK2AP1 SCAP EIF4G1 TPM1 NMT2 MSI2
0.0969255381337441	3	41	5.57859531772575	PARK HSC AND MULTIPOTENT PROGENITORS	http://www.gsea-msigdb.org/gsea/msigdb/cards/PARK_HSC_AND_MULTIPOTENT_PROGENITORS	VEZF1 TTC3 PTMA
0.0969255381337441	3	41	5.57859531772575	ZHU CMV 8 HR UP	http://www.gsea-msigdb.org/gsea/msigdb/cards/ZHU_CMV_8_HR_UP	SP100 NAMPT RIPK1
0.0976969637696863	9	296	2.31813251378469	DAZARD RESPONSE TO UV NHEK DN	http://www.gsea-msigdb.org/gsea/msigdb/cards/DAZARD_RESPONSE_TO_UV_NHEK_DN	GCLC XPO1 AHR SMAD5 PHF3 SCAF11 DST PSD3 DYRK1A
0.0978923997266842	14	561	1.90262252666345	CHICAS RB1 TARGETS SENESCENT	http://www.gsea-msigdb.org/gsea/msigdb/cards/CHICAS_RB1_TARGETS_SENESCENT	ST3GAL1 SP100 CCNB1IP1 NAMPT CYP3A5 SMAD5 NFKBIZ ADD3 CENPV GUSB ZBTB38 TTC3 PTP4A2 PTMA
0.0992514433387119	4	75	4.06617614269788	BRUECKNER TARGETS OF MIRLET7A3 DN	http://www.gsea-msigdb.org/gsea/msigdb/cards/BRUECKNER_TARGETS_OF_MIRLET7A3_DN	TRAM1 BZW1 CALD1 SULF2
0.0996202699329428	7	201	2.65515233198556	HOLLMANN APOPTOSIS VIA CD40 UP	http://www.gsea-msigdb.org/gsea/msigdb/cards/HOLLMANN_APOPTOSIS_VIA_CD40_UP	FOXN3 MAP4K4 GNAS SBF1 MEIS2 TUBB2A DST
0.100854331356894	3	42	5.44577161968466	BARRIER COLON CANCER RECURRENCE UP	http://www.gsea-msigdb.org/gsea/msigdb/cards/BARRIER_COLON_CANCER_RECURRENCE_UP	THOC2 NDEL1 SRP72
0.100854331356894	3	42	5.44577161968466	BILBAN B CLL LPL DN	http://www.gsea-msigdb.org/gsea/msigdb/cards/BILBAN_B_CLL_LPL_DN	SRSF7 GLRX ZBTB20
0.100854331356894	7	202	2.64200801351038	GROSS HYPOXIA VIA ELK3 UP	http://www.gsea-msigdb.org/gsea/msigdb/cards/GROSS_HYPOXIA_VIA_ELK3_UP	SRSF5 CDK2AP1 SRSF7 PHLDB2 SKI CTPS1 SRSF10
0.100854331356894	3	42	5.44577161968466	FLECHNER PBL KIDNEY TRANSPLANT OK VS DONOR DN	http://www.gsea-msigdb.org/gsea/msigdb/cards/FLECHNER_PBL_KIDNEY_TRANSPLANT_OK_VS_DONOR_DN	DNAJB6 AHR DDX5
0.100854331356894	15	620	1.84453554860287	WAKABAYASHI ADIPOGENESIS PPARG BOUND 8D	http://www.gsea-msigdb.org/gsea/msigdb/cards/WAKABAYASHI_ADIPOGENESIS_PPARG_BOUND_8D	SPAG9 VMP1 ST3GAL6 GNAS ABLIM1 DNAJB6 OSBPL9 MPDU1 MEIS2 LPIN1 UBAP2 ADD3 PTS DYRK1A ACSF2
0.101060617586932	9	299	2.29487365913133	AGUIRRE PANCREATIC CANCER COPY NUMBER UP	http://www.gsea-msigdb.org/gsea/msigdb/cards/AGUIRRE_PANCREATIC_CANCER_COPY_NUMBER_UP	SPAG9 EPN1 PON2 CYP3A5 LUC7L3 SLC35B1 IRF3 NPC1 ACSF2
0.101465770777406	4	76	4.0126738250308	RODRIGUES THYROID CARCINOMA DN	http://www.gsea-msigdb.org/gsea/msigdb/cards/RODRIGUES_THYROID_CARCINOMA_DN	ST3GAL6 NAMPT PHLDB2 TM2D1
0.101976929004616	16	679	1.79654321474133	KIM BIPOLAR DISORDER OLIGODENDROCYTE DENSITY CORR UP	http://www.gsea-msigdb.org/gsea/msigdb/cards/KIM_BIPOLAR_DISORDER_OLIGODENDROCYTE_DENSITY_CORR_UP	HAGH CLNS1A GNAS CDK2AP1 SUB1 SCAP DGUOK EHBP1 HPCAL1 ARFIP2 RAN TUBB2A PTS LARP1 NDEL1 SNRPE
0.102200263069566	9	300	2.28722408026756	BRUINS UVC RESPONSE EARLY LATE	http://www.gsea-msigdb.org/gsea/msigdb/cards/BRUINS_UVC_RESPONSE_EARLY_LATE	RORA SNAP23 STAG2 ABCD3 PHF3 CALD1 TOM1L1 FRA10AC1 CHD2
0.102534424136887	2	16	9.53010033444816	BIOCARTA EIF PATHWAY	http://www.gsea-msigdb.org/gsea/msigdb/cards/BIOCARTA_EIF_PATHWAY	EIF4G1 EIF4A2
0.102534424136887	2	16	9.53010033444816	AMUNDSON DNA DAMAGE RESPONSE TP53	http://www.gsea-msigdb.org/gsea/msigdb/cards/AMUNDSON_DNA_DAMAGE_RESPONSE_TP53	CCNG1 MDM2
0.102534424136887	2	16	9.53010033444816	WU HBX TARGETS 1 UP	http://www.gsea-msigdb.org/gsea/msigdb/cards/WU_HBX_TARGETS_1_UP	CCNG1 GLRX
0.103857742967173	5	116	3.2862414946373	BHATI G2M ARREST BY 2METHOXYESTRADIOL UP	http://www.gsea-msigdb.org/gsea/msigdb/cards/BHATI_G2M_ARREST_BY_2METHOXYESTRADIOL_UP	NEDD4L TNPO1 PCYOX1 TNFSF14 CTPS1
0.103857742967173	8	252	2.42034294208207	BROWNE HCMV INFECTION 4HR DN	http://www.gsea-msigdb.org/gsea/msigdb/cards/BROWNE_HCMV_INFECTION_4HR_DN	ACAA1 POLB SBF1 KRR1 MPDU1 TOM1L1 DYRK1A ZNF3
0.104264117669186	3	43	5.31912576806409	ABBUD LIF SIGNALING 1 UP	http://www.gsea-msigdb.org/gsea/msigdb/cards/ABBUD_LIF_SIGNALING_1_UP	ST3GAL1 IL1R1 ACAA2
0.104264117669186	3	43	5.31912576806409	NAKAMURA METASTASIS MODEL DN	http://www.gsea-msigdb.org/gsea/msigdb/cards/NAKAMURA_METASTASIS_MODEL_DN	PID1 WIPI2 TMEM120A
0.106235151041863	6	160	2.85903010033445	SCHLOSSER MYC TARGETS REPRESSED BY SERUM	http://www.gsea-msigdb.org/gsea/msigdb/cards/SCHLOSSER_MYC_TARGETS_REPRESSED_BY_SERUM	ZC3H14 PMPCB PTGES3 RAN IDH3A PSMG1
0.106235151041863	11	407	2.06056223447528	PURBEY TARGETS OF CTBP1 NOT SATB1 DN	http://www.gsea-msigdb.org/gsea/msigdb/cards/PURBEY_TARGETS_OF_CTBP1_NOT_SATB1_DN	RORA MARK3 KLHL2 PLS1 APOL3 TXNDC17 NPC1 OGT TRIM55 DYRK1A GUSB
0.106371233904935	12	461	1.98457620847511	GAZDA DIAMOND BLACKFAN ANEMIA ERYTHROID DN	http://www.gsea-msigdb.org/gsea/msigdb/cards/GAZDA_DIAMOND_BLACKFAN_ANEMIA_ERYTHROID_DN	CFLAR ACSM3 PGM3 ATP8B1 AHR TAF12 RDX TOR1AIP1 A1CF DST CEBPG MAOA
0.10888226435913	5	118	3.23054248625361	OUELLET OVARIAN CANCER INVASIVE VS LMP UP	http://www.gsea-msigdb.org/gsea/msigdb/cards/OUELLET_OVARIAN_CANCER_INVASIVE_VS_LMP_UP	GNAS DDX5 SLC35B1 KDELR2 PTS
0.10888226435913	9	305	2.24972860354186	CREIGHTON ENDOCRINE THERAPY RESISTANCE 4	http://www.gsea-msigdb.org/gsea/msigdb/cards/CREIGHTON_ENDOCRINE_THERAPY_RESISTANCE_4	HPCAL1 SRSF7 ELP2 ADD3 MSI2 NSA2 DHCR7 PSMG1 LAGE3
0.109100003607193	3	44	5.19823654606263	LUI THYROID CANCER PAX8 PPARG UP	http://www.gsea-msigdb.org/gsea/msigdb/cards/LUI_THYROID_CANCER_PAX8_PPARG_UP	ZC3H14 IL1R1 DYNC2LI1
0.109717211895842	2	17	8.96950619712768	BIOCARTA TNFR2 PATHWAY	http://www.gsea-msigdb.org/gsea/msigdb/cards/BIOCARTA_TNFR2_PATHWAY	TANK RIPK1
0.109717211895842	4	79	3.86029380635875	PUIFFE INVASION INHIBITED BY ASCITES UP	http://www.gsea-msigdb.org/gsea/msigdb/cards/PUIFFE_INVASION_INHIBITED_BY_ASCITES_UP	ACIN1 LEPROTL1 EIF4G1 ASCC1
0.109717211895842	2	17	8.96950619712768	WIKMAN ASBESTOS LUNG CANCER UP	http://www.gsea-msigdb.org/gsea/msigdb/cards/WIKMAN_ASBESTOS_LUNG_CANCER_UP	MAEA SORBS2
0.109717211895842	5	119	3.20339507040274	WANG ESOPHAGUS CANCER VS NORMAL UP	http://www.gsea-msigdb.org/gsea/msigdb/cards/WANG_ESOPHAGUS_CANCER_VS_NORMAL_UP	PLS1 IRF3 KDELR2 SERPING1 ACAA2
0.109717211895842	2	17	8.96950619712768	INGA TP53 TARGETS	http://www.gsea-msigdb.org/gsea/msigdb/cards/INGA_TP53_TARGETS	CCNG1 MDM2
0.109717211895842	2	17	8.96950619712768	SUZUKI RESPONSE TO TSA	http://www.gsea-msigdb.org/gsea/msigdb/cards/SUZUKI_RESPONSE_TO_TSA	ARFIP2 MBNL1
0.109717211895842	2	17	8.96950619712768	HOWLIN CITED1 TARGETS 2 UP	http://www.gsea-msigdb.org/gsea/msigdb/cards/HOWLIN_CITED1_TARGETS_2_UP	IQGAP1 NFIA
0.109717211895842	14	576	1.85307506503159	MASSARWEH TAMOXIFEN RESISTANCE UP	http://www.gsea-msigdb.org/gsea/msigdb/cards/MASSARWEH_TAMOXIFEN_RESISTANCE_UP	GRAMD4 BZW1 IL1R1 HDLBP CD46 SCPEP1 MYO1B SLC41A2 KDELR2 RCAN1 NFIA TMEM41B CENPV GLRX
0.109717211895842	5	119	3.20339507040274	KARLSSON TGFB1 TARGETS UP	http://www.gsea-msigdb.org/gsea/msigdb/cards/KARLSSON_TGFB1_TARGETS_UP	EIF2B3 EIF4G1 ESD TPM1 IDH3A
0.111711929378724	8	258	2.36405589691737	SENESE HDAC1 TARGETS DN	http://www.gsea-msigdb.org/gsea/msigdb/cards/SENESE_HDAC1_TARGETS_DN	HDLBP TIA1 CD46 PHLDB2 NMT2 NFIA FSTL1 LDLRAD4
0.111711929378724	3	45	5.08272017837235	GNATENKO PLATELET SIGNATURE	http://www.gsea-msigdb.org/gsea/msigdb/cards/GNATENKO_PLATELET_SIGNATURE	ACTB GNAS PTMA
0.111711929378724	3	45	5.08272017837235	LEE CALORIE RESTRICTION MUSCLE DN	http://www.gsea-msigdb.org/gsea/msigdb/cards/LEE_CALORIE_RESTRICTION_MUSCLE_DN	POLB CYP3A5 DYRK1A
0.111711929378724	3	45	5.08272017837235	LEE METASTASIS AND ALTERNATIVE SPLICING DN	http://www.gsea-msigdb.org/gsea/msigdb/cards/LEE_METASTASIS_AND_ALTERNATIVE_SPLICING_DN	EIF2AK1 UBP1 CEBPG
0.111711929378724	3	45	5.08272017837235	ICHIBA GRAFT VERSUS HOST DISEASE D7 DN	http://www.gsea-msigdb.org/gsea/msigdb/cards/ICHIBA_GRAFT_VERSUS_HOST_DISEASE_D7_DN	ACAA1 SLC26A1 LIPC
0.114671434980783	9	310	2.21344265832344	FISCHER DIRECT P53 TARGETS META ANALYSIS	http://www.gsea-msigdb.org/gsea/msigdb/cards/FISCHER_DIRECT_P53_TARGETS_META_ANALYSIS	CFLAR SLC46A1 GNAS CCNG1 SMAD5 MDM2 SFXN5 TCAIM SULF2
0.115273374247889	17	754	1.71895708950259	KIM ALL DISORDERS OLIGODENDROCYTE NUMBER CORR UP	http://www.gsea-msigdb.org/gsea/msigdb/cards/KIM_ALL_DISORDERS_OLIGODENDROCYTE_NUMBER_CORR_UP	HAGH CLNS1A GNAS SCAP DGUOK HPCAL1 GTF3A ARFIP2 RAN TUBB2A RPS8 RPS3 PTS NDEL1 DHCR7 SNRPE SACM1L
0.116327745346662	3	46	4.97222626145121	ZHAN MULTIPLE MYELOMA LB UP	http://www.gsea-msigdb.org/gsea/msigdb/cards/ZHAN_MULTIPLE_MYELOMA_LB_UP	CFLAR NAMPT PLS1
0.116327745346662	3	46	4.97222626145121	ZHANG ANTIVIRAL RESPONSE TO RIBAVIRIN DN	http://www.gsea-msigdb.org/gsea/msigdb/cards/ZHANG_ANTIVIRAL_RESPONSE_TO_RIBAVIRIN_DN	CFLAR AHR TUBB2A
0.116327745346662	3	46	4.97222626145121	SESTO RESPONSE TO UV C5	http://www.gsea-msigdb.org/gsea/msigdb/cards/SESTO_RESPONSE_TO_UV_C5	ABLIM1 IQGAP1 VGLL4
0.116327745346662	3	46	4.97222626145121	ZHAN MULTIPLE MYELOMA CD1 DN	http://www.gsea-msigdb.org/gsea/msigdb/cards/ZHAN_MULTIPLE_MYELOMA_CD1_DN	ST6GAL1 CD46 GATM
0.116327745346662	3	46	4.97222626145121	ZHAN MULTIPLE MYELOMA HP DN	http://www.gsea-msigdb.org/gsea/msigdb/cards/ZHAN_MULTIPLE_MYELOMA_HP_DN	ST3GAL1 MYO1B RAPH1
0.116480587056869	5	122	3.12462306047481	ALTEMEIER RESPONSE TO LPS WITH MECHANICAL VENTILATION	http://www.gsea-msigdb.org/gsea/msigdb/cards/ALTEMEIER_RESPONSE_TO_LPS_WITH_MECHANICAL_VENTILATION	ST3GAL1 RDH5 NFKBIZ RCAN1 CTPS1
0.117508424036393	2	18	8.47120029728725	TOMIDA METASTASIS DN	http://www.gsea-msigdb.org/gsea/msigdb/cards/TOMIDA_METASTASIS_DN	CLK1 GLRX
0.117508424036393	4	82	3.7190635451505	ZHU CMV 24 HR UP	http://www.gsea-msigdb.org/gsea/msigdb/cards/ZHU_CMV_24_HR_UP	NAMPT SRSF7 TUBB2A IDH3A
0.117508424036393	2	18	8.47120029728725	DORMOY ELAVL1 TARGETS	http://www.gsea-msigdb.org/gsea/msigdb/cards/DORMOY_ELAVL1_TARGETS	SPAG9 ACTB
0.117980732959081	15	642	1.78132716531741	BENPORATH CYCLING GENES	http://www.gsea-msigdb.org/gsea/msigdb/cards/BENPORATH_CYCLING_GENES	CFLAR SRSF5 DNAJB6 PPP6R3 SRSF7 RAN MDM2 TUBB2A OGT LARP1 RCAN1 NFIA ATF7IP GAS6 SRSF10
0.12001957093805	13	530	1.87005742411813	LIAO METASTASIS	http://www.gsea-msigdb.org/gsea/msigdb/cards/LIAO_METASTASIS	NUB1 MAP4K4 TNPO1 UBAP2 TUBB2A VGLL4 MBNL1 MSI2 FLCN NFIA ATXN2L CHD2 PTMA
0.120432025806379	7	215	2.48225869176324	TIEN INTESTINE PROBIOTICS 24HR DN	http://www.gsea-msigdb.org/gsea/msigdb/cards/TIEN_INTESTINE_PROBIOTICS_24HR_DN	TRAM1 THOC2 TANK RPS3 CEBPG GLRX TTC3
0.120432025806379	4	83	3.67425555063062	COATES MACROPHAGE M1 VS M2 UP	http://www.gsea-msigdb.org/gsea/msigdb/cards/COATES_MACROPHAGE_M1_VS_M2_UP	SLCO2B1 DST GATM TTC3
0.120432025806379	6	168	2.72288580984233	YAO TEMPORAL RESPONSE TO PROGESTERONE CLUSTER 13	http://www.gsea-msigdb.org/gsea/msigdb/cards/YAO_TEMPORAL_RESPONSE_TO_PROGESTERONE_CLUSTER_13	PMPCB TXNDC17 ESD TIMM8B NDUFS2 LAGE3
0.120432025806379	4	83	3.67425555063062	ACOSTA PROLIFERATION INDEPENDENT MYC TARGETS UP	http://www.gsea-msigdb.org/gsea/msigdb/cards/ACOSTA_PROLIFERATION_INDEPENDENT_MYC_TARGETS_UP	CTPS1 DHCR7 PSMG1 MPZL1
0.120848878649709	17	762	1.70091029591201	GOZGIT ESR1 TARGETS DN	http://www.gsea-msigdb.org/gsea/msigdb/cards/GOZGIT_ESR1_TARGETS_DN	ST3GAL1 PGM3 VMP1 SP100 ABLIM1 AHR SCPEP1 MYO1B ELP2 VEZF1 SHROOM3 PCSK6 NFKBIZ FLCN PSD3 MAOA MPZL1
0.120848878649709	5	124	3.07422591433812	KAYO AGING MUSCLE DN	http://www.gsea-msigdb.org/gsea/msigdb/cards/KAYO_AGING_MUSCLE_DN	SNX1 MARK3 PON2 LPIN1 TPM1
0.121617478274283	19	882	1.64237556784141	GEORGES TARGETS OF MIR192 AND MIR215	http://www.gsea-msigdb.org/gsea/msigdb/cards/GEORGES_TARGETS_OF_MIR192_AND_MIR215	SPAG9 PGM3 CLK1 ST3GAL6 XPO1 GNAS LEPROTL1 FBXO3 IL1R1 MEIS2 BTF3L4 IQGAP1 TOR1AIP1 NFKBIZ PTS DST DYRK1A GATM MPZL1
0.121617478274283	11	422	1.98731950102237	MILI PSEUDOPODIA CHEMOTAXIS DN	http://www.gsea-msigdb.org/gsea/msigdb/cards/MILI_PSEUDOPODIA_CHEMOTAXIS_DN	NEDD4L UBE2I PPP6R3 SCPEP1 CALD1 ESD NPC1 NFKBIZ OGT NDEL1 MPZL1
0.122532653891192	5	125	3.04963210702341	SCHLOSSER SERUM RESPONSE UP	http://www.gsea-msigdb.org/gsea/msigdb/cards/SCHLOSSER_SERUM_RESPONSE_UP	ST3GAL1 SNX1 MAP4K4 TNRC6B SCAP
0.122532653891192	17	764	1.69645765115831	BYSTRYKH HEMATOPOIESIS STEM CELL QTL TRANS	http://www.gsea-msigdb.org/gsea/msigdb/cards/BYSTRYKH_HEMATOPOIESIS_STEM_CELL_QTL_TRANS	LUC7L NEDD4L RORA GNAS SNAP23 SEC14L2 SUB1 GTF3A ZNF644 SERPING1 TIMM8B NMT2 CEBPG WIPI2 PDE4DIP TMPRSS2 SRSF10
0.122532653891192	9	317	2.16456537564753	GRESHOCK CANCER COPY NUMBER UP	http://www.gsea-msigdb.org/gsea/msigdb/cards/GRESHOCK_CANCER_COPY_NUMBER_UP	GNAS CCNB1IP1 SMAD4 TPM3 MSI2 FLCN EIF4A2 PDE4DIP TMPRSS2
0.122532653891192	4	84	3.63051441312311	SASSON RESPONSE TO GONADOTROPHINS UP	http://www.gsea-msigdb.org/gsea/msigdb/cards/SASSON_RESPONSE_TO_GONADOTROPHINS_UP	ACTB GNAS POP5 DHCR7
0.122532653891192	5	125	3.04963210702341	EPPERT HSC R	http://www.gsea-msigdb.org/gsea/msigdb/cards/EPPERT_HSC_R	ST3GAL6 DDX5 OGT DST MSI2
0.123926665759912	3	48	4.76505016722408	POMEROY MEDULLOBLASTOMA PROGNOSIS UP	http://www.gsea-msigdb.org/gsea/msigdb/cards/POMEROY_MEDULLOBLASTOMA_PROGNOSIS_UP	GNAS IRF3 TERF1
0.124722774007077	2	19	8.02534765006161	KANG DOXORUBICIN RESISTANCE DN	http://www.gsea-msigdb.org/gsea/msigdb/cards/KANG_DOXORUBICIN_RESISTANCE_DN	PCYOX1 PTP4A2
0.124722774007077	2	19	8.02534765006161	FARMER BREAST CANCER CLUSTER 5	http://www.gsea-msigdb.org/gsea/msigdb/cards/FARMER_BREAST_CANCER_CLUSTER_5	VMP1 SMARCD2
0.124878002329858	5	126	3.02542867760259	BHATI G2M ARREST BY 2METHOXYESTRADIOL DN	http://www.gsea-msigdb.org/gsea/msigdb/cards/BHATI_G2M_ARREST_BY_2METHOXYESTRADIOL_DN	CCNB1IP1 SLCO2B1 CEBPG CBS OGDHL
0.12942149836201	9	321	2.1375925983809	LEI MYB TARGETS	http://www.gsea-msigdb.org/gsea/msigdb/cards/LEI_MYB_TARGETS	CFLAR CYP3A5 EIF4E2 TUBB2A TPM1 NPC1 SERPING1 DST MAOA
0.12942149836201	3	49	4.667804245444	CHUNG BLISTER CYTOTOXICITY DN	http://www.gsea-msigdb.org/gsea/msigdb/cards/CHUNG_BLISTER_CYTOTOXICITY_DN	SNAP23 FBXO3 ADD3
0.12972859548147	4	86	3.54608384537606	LEIN MEDULLA MARKERS	http://www.gsea-msigdb.org/gsea/msigdb/cards/LEIN_MEDULLA_MARKERS	PCSK6 GAS2 FSTL1 CD151
0.12972859548147	4	86	3.54608384537606	SASSON RESPONSE TO GONADOTROPHINS DN	http://www.gsea-msigdb.org/gsea/msigdb/cards/SASSON_RESPONSE_TO_GONADOTROPHINS_DN	CFLAR MAP4K4 ABLIM1 TUBB2A
0.130648879210768	6	173	2.64418968817059	RAO BOUND BY SALL4 ISOFORM A	http://www.gsea-msigdb.org/gsea/msigdb/cards/RAO_BOUND_BY_SALL4_ISOFORM_A	MAEA ECHDC1 DYNC2LI1 SHROOM3 PSD3 SACM1L
0.133073909660904	13	542	1.8286539387133	SENESE HDAC3 TARGETS DN	http://www.gsea-msigdb.org/gsea/msigdb/cards/SENESE_HDAC3_TARGETS_DN	ABLIM1 UBE2I VEZF1 TPM1 PARD3 ADD3 CEBPG MSI2 CBS NFIA RAPH1 MAOA OGDHL
0.13364337057208	5	129	2.95506987114672	MULLIGHAN NPM1 MUTATED SIGNATURE 2 UP	http://www.gsea-msigdb.org/gsea/msigdb/cards/MULLIGHAN_NPM1_MUTATED_SIGNATURE_2_UP	RBM5 STAG2 METAP2 TANK DST
0.13364337057208	3	50	4.57444816053512	LUI THYROID CANCER CLUSTER 1	http://www.gsea-msigdb.org/gsea/msigdb/cards/LUI_THYROID_CANCER_CLUSTER_1	ZC3H14 DYNC2LI1 GAS6
0.13364337057208	3	50	4.57444816053512	HENDRICKS SMARCA4 TARGETS DN	http://www.gsea-msigdb.org/gsea/msigdb/cards/HENDRICKS_SMARCA4_TARGETS_DN	CLK1 PLS1 PTP4A2
0.13364337057208	2	20	7.62408026755853	BUCKANOVICH T LYMPHOCYTE HOMING ON TUMOR UP	http://www.gsea-msigdb.org/gsea/msigdb/cards/BUCKANOVICH_T_LYMPHOCYTE_HOMING_ON_TUMOR_UP	CFLAR CALD1
0.13364337057208	2	20	7.62408026755853	WANG RECURRENT LIVER CANCER UP	http://www.gsea-msigdb.org/gsea/msigdb/cards/WANG_RECURRENT_LIVER_CANCER_UP	PARD3 ZBTB38
0.136582006381697	5	130	2.93233856444559	KOKKINAKIS METHIONINE DEPRIVATION 48HR UP	http://www.gsea-msigdb.org/gsea/msigdb/cards/KOKKINAKIS_METHIONINE_DEPRIVATION_48HR_UP	CFLAR POLB IL1R1 TANK SMAD4
0.137922073939703	11	434	1.93237057472682	GARY CD5 TARGETS DN	http://www.gsea-msigdb.org/gsea/msigdb/cards/GARY_CD5_TARGETS_DN	BZW1 TNPO1 DNAJB6 METAP2 CDK2AP1 TIA1 RAN PAN2 EIF4E2 TANK SRSF10
0.138509500085924	15	662	1.72751063464317	MILI PSEUDOPODIA HAPTOTAXIS DN	http://www.gsea-msigdb.org/gsea/msigdb/cards/MILI_PSEUDOPODIA_HAPTOTAXIS_DN	NEDD4L GRAMD4 SLC46A1 SBF1 MPDU1 HSD17B7 KDELR2 IQGAP1 OGT ANKH TMEM41B GUSB CD151 TNRC18 MPZL1
0.139585137194057	5	131	2.90995430059486	WHITFIELD CELL CYCLE M G1	http://www.gsea-msigdb.org/gsea/msigdb/cards/WHITFIELD_CELL_CYCLE_M_G1	DNAJB6 PPP6R3 RAN LARP1 NFIA
0.140212722652076	10	381	2.00107093636707	WANG SMARCE1 TARGETS DN	http://www.gsea-msigdb.org/gsea/msigdb/cards/WANG_SMARCE1_TARGETS_DN	MAEA TPM1 CELF1 NMT2 SORBS2 IDH3A CENPV CTPS1 PDE4DIP SACM1L
0.141671651149398	18	843	1.62791749485235	NUYTTEN NIPP1 TARGETS DN	http://www.gsea-msigdb.org/gsea/msigdb/cards/NUYTTEN_NIPP1_TARGETS_DN	ST3GAL1 FOXN3 ACAA1 MAP4K4 ACTB GNAS LEPROTL1 CDK2AP1 KRR1 SCPEP1 MPDU1 KDELR2 NMT2 SKI TMEM41B ATG13 ZBTB38 TMPRSS2
0.143191184009167	2	21	7.26102882624622	BIOCARTA NFKB PATHWAY	http://www.gsea-msigdb.org/gsea/msigdb/cards/BIOCARTA_NFKB_PATHWAY	IL1R1 RIPK1
0.143191184009167	2	21	7.26102882624622	AMIT EGF RESPONSE 240 MCF10A	http://www.gsea-msigdb.org/gsea/msigdb/cards/AMIT_EGF_RESPONSE_240_MCF10A	TUBB2A GPN2
0.143191184009167	2	21	7.26102882624622	HOLLEMAN ASPARAGINASE RESISTANCE ALL UP	http://www.gsea-msigdb.org/gsea/msigdb/cards/HOLLEMAN_ASPARAGINASE_RESISTANCE_ALL_UP	RPS3 MICAL3
0.143191184009167	2	21	7.26102882624622	MINGUEZ LIVER CANCER VASCULAR INVASION DN	http://www.gsea-msigdb.org/gsea/msigdb/cards/MINGUEZ_LIVER_CANCER_VASCULAR_INVASION_DN	GLYATL1 PAH
0.143340817345219	17	786	1.64897410367042	WEI MYCN TARGETS WITH E BOX	http://www.gsea-msigdb.org/gsea/msigdb/cards/WEI_MYCN_TARGETS_WITH_E_BOX	EIF2B3 WDR1 LEPROTL1 NAMPT EIF4G1 SRSF7 SLC35B1 TPM3 MRPS28 PTS MIX23 NUDT5 CENPV CTPS1 ZBTB38 PSMG1 MPZL1
0.143340817345219	8	278	2.19397993311037	PASQUALUCCI LYMPHOMA BY GC STAGE UP	http://www.gsea-msigdb.org/gsea/msigdb/cards/PASQUALUCCI_LYMPHOMA_BY_GC_STAGE_UP	SLC46A1 LEPROTL1 PON2 CCNG1 HDLBP KDELR2 SHROOM3 GUSB
0.143340817345219	3	52	4.39850784666838	KENNY CTNNB1 TARGETS DN	http://www.gsea-msigdb.org/gsea/msigdb/cards/KENNY_CTNNB1_TARGETS_DN	TNPO1 DDX5 PPP6R3
0.143340817345219	4	90	3.3884801189149	DE YY1 TARGETS DN	http://www.gsea-msigdb.org/gsea/msigdb/cards/DE_YY1_TARGETS_DN	WDR1 CCNG1 CALD1 DST
0.143340817345219	3	52	4.39850784666838	BREDEMEYER RAG SIGNALING VIA ATM NOT VIA NFKB UP	http://www.gsea-msigdb.org/gsea/msigdb/cards/BREDEMEYER_RAG_SIGNALING_VIA_ATM_NOT_VIA_NFKB_UP	DOCK7 PEPD TCAIM
0.143560695165502	6	179	2.55555763158386	GAUSSMANN MLL AF4 FUSION TARGETS F UP	http://www.gsea-msigdb.org/gsea/msigdb/cards/GAUSSMANN_MLL_AF4_FUSION_TARGETS_F_UP	ABLIM1 LMO7 CSAD NFKBIZ NCKAP5 GAS6
0.1444401737116	7	228	2.34072639793464	BENPORATH MYC TARGETS WITH EBOX	http://www.gsea-msigdb.org/gsea/msigdb/cards/BENPORATH_MYC_TARGETS_WITH_EBOX	POLB CLNS1A ACTB IRF3 MDM2 CBS PTMA
0.145981193877752	6	180	2.54136008918618	TAKEDA TARGETS OF NUP98 HOXA9 FUSION 3D UP	http://www.gsea-msigdb.org/gsea/msigdb/cards/TAKEDA_TARGETS_OF_NUP98_HOXA9_FUSION_3D_UP	ACSM3 VMP1 AHR SERPING1 DST ZBTB20
0.145981193877752	6	180	2.54136008918618	KYNG DNA DAMAGE DN	http://www.gsea-msigdb.org/gsea/msigdb/cards/KYNG_DNA_DAMAGE_DN	MARK3 TIA1 SLC35B1 ESD TPM1 GLRX
0.14757420540841	3	53	4.3155171325803	BOYAULT LIVER CANCER SUBCLASS G3 DN	http://www.gsea-msigdb.org/gsea/msigdb/cards/BOYAULT_LIVER_CANCER_SUBCLASS_G3_DN	PCSK6 SERPING1 SORBS2
0.14757420540841	3	53	4.3155171325803	MARSON FOXP3 TARGETS DN	http://www.gsea-msigdb.org/gsea/msigdb/cards/MARSON_FOXP3_TARGETS_DN	RNF19A FAM107B BZW1
0.14757420540841	3	53	4.3155171325803	DEMAGALHAES AGING UP	http://www.gsea-msigdb.org/gsea/msigdb/cards/DEMAGALHAES_AGING_UP	PTGES3 PCSK6 SERPING1
0.148693957972062	8	281	2.17055665980314	FOURNIER ACINAR DEVELOPMENT LATE 2	http://www.gsea-msigdb.org/gsea/msigdb/cards/FOURNIER_ACINAR_DEVELOPMENT_LATE_2	MAP4K4 ACTB PTGES3 HPCAL1 GALE KDELR2 MBNL1 SRSF10
0.149272908682227	5	135	2.82373343242908	CHIARADONNA NEOPLASTIC TRANSFORMATION KRAS DN	http://www.gsea-msigdb.org/gsea/msigdb/cards/CHIARADONNA_NEOPLASTIC_TRANSFORMATION_KRAS_DN	ABLIM1 TUBB2A SHROOM3 FSTL1 CD151
0.149510478479946	2	22	6.93098206141684	BIOCARTA MTOR PATHWAY	http://www.gsea-msigdb.org/gsea/msigdb/cards/BIOCARTA_MTOR_PATHWAY	EIF4G1 EIF4A2
0.149510478479946	6	182	2.51343305523908	LASTOWSKA NEUROBLASTOMA COPY NUMBER UP	http://www.gsea-msigdb.org/gsea/msigdb/cards/LASTOWSKA_NEUROBLASTOMA_COPY_NUMBER_UP	LUC7L3 SCPEP1 MSI2 NDEL1 GPRC5C ANKFY1
0.149510478479946	4	92	3.31481750763414	LU IL4 SIGNALING	http://www.gsea-msigdb.org/gsea/msigdb/cards/LU_IL4_SIGNALING	CFLAR GNAS EIF4G1 NFKBIZ
0.149510478479946	7	231	2.31032735380561	BROWNE HCMV INFECTION 20HR UP	http://www.gsea-msigdb.org/gsea/msigdb/cards/BROWNE_HCMV_INFECTION_20HR_UP	PGM3 SMARCD2 MPDU1 ARFIP2 CELF1 ATXN2L PPARA
0.149510478479946	2	22	6.93098206141684	YIH RESPONSE TO ARSENITE C1	http://www.gsea-msigdb.org/gsea/msigdb/cards/YIH_RESPONSE_TO_ARSENITE_C1	CFLAR CLK1
0.149510478479946	2	22	6.93098206141684	MIZUSHIMA AUTOPHAGOSOME FORMATION	http://www.gsea-msigdb.org/gsea/msigdb/cards/MIZUSHIMA_AUTOPHAGOSOME_FORMATION	VMP1 ATG13
0.150494244106954	12	501	1.82612701019366	RAO BOUND BY SALL4 ISOFORM B	http://www.gsea-msigdb.org/gsea/msigdb/cards/RAO_BOUND_BY_SALL4_ISOFORM_B	RBM5 FAM107B ABLIM1 SRSF5 DNAJB6 OSBPL9 ZCRB1 PARD3 DST RCAN1 SETD5 MPZL1
0.15124028652008	4	93	3.27917430862732	WATANABE RECTAL CANCER RADIOTHERAPY RESPONSIVE DN	http://www.gsea-msigdb.org/gsea/msigdb/cards/WATANABE_RECTAL_CANCER_RADIOTHERAPY_RESPONSIVE_DN	CFLAR TRAM1 TUBB2A POP5
0.15124028652008	6	183	2.49969844837985	DOANE RESPONSE TO ANDROGEN UP	http://www.gsea-msigdb.org/gsea/msigdb/cards/DOANE_RESPONSE_TO_ANDROGEN_UP	ACSM3 NEDD4L ACAA1 ST6GAL1 SEC14L2 TMPRSS2
0.15124028652008	6	183	2.49969844837985	TONKS TARGETS OF RUNX1 RUNX1T1 FUSION HSC UP	http://www.gsea-msigdb.org/gsea/msigdb/cards/TONKS_TARGETS_OF_RUNX1_RUNX1T1_FUSION_HSC_UP	AHR TOM1L1 ADD3 RHOC FSTL1 ZBTB20
0.15124028652008	4	93	3.27917430862732	GRAHAM CML QUIESCENT VS NORMAL QUIESCENT UP	http://www.gsea-msigdb.org/gsea/msigdb/cards/GRAHAM_CML_QUIESCENT_VS_NORMAL_QUIESCENT_UP	MPST TUBB2A TPM1 SULT1A3
0.15124028652008	3	54	4.23560014864363	BECKER TAMOXIFEN RESISTANCE DN	http://www.gsea-msigdb.org/gsea/msigdb/cards/BECKER_TAMOXIFEN_RESISTANCE_DN	IL1R1 IRF3 ACAA2
0.152471787313248	12	503	1.8188660678072	MARTORIATI MDM4 TARGETS FETAL LIVER DN	http://www.gsea-msigdb.org/gsea/msigdb/cards/MARTORIATI_MDM4_TARGETS_FETAL_LIVER_DN	RBM5 SNX1 EIF4G1 HDLBP TIA1 UBAP2 SHROOM3 ADD3 CELF1 ALB ATF7IP TMPRSS2
0.153568538074139	6	184	2.48611313072561	JISON SICKLE CELL DISEASE DN	http://www.gsea-msigdb.org/gsea/msigdb/cards/JISON_SICKLE_CELL_DISEASE_DN	SRSF5 DDX5 OGT EIF4A2 ATXN2L PTMA
0.154362134536843	9	338	2.03008054461618	PHONG TNF RESPONSE NOT VIA P38	http://www.gsea-msigdb.org/gsea/msigdb/cards/PHONG_TNF_RESPONSE_NOT_VIA_P38	CFLAR SP100 ABCD3 CALD1 MEIS2 TANK TUBB2A RCAN1 GPRC5C
0.154447883614009	4	94	3.24428947555682	TURASHVILI BREAST LOBULAR CARCINOMA VS LOBULAR NORMAL UP	http://www.gsea-msigdb.org/gsea/msigdb/cards/TURASHVILI_BREAST_LOBULAR_CARCINOMA_VS_LOBULAR_NORMAL_UP	FBXO3 ESD TOM1L1 DST
0.154447883614009	3	55	4.15858923685011	TONKS TARGETS OF RUNX1 RUNX1T1 FUSION MONOCYTE DN	http://www.gsea-msigdb.org/gsea/msigdb/cards/TONKS_TARGETS_OF_RUNX1_RUNX1T1_FUSION_MONOCYTE_DN	CD46 AP3S2 LDLRAD4
0.154447883614009	3	55	4.15858923685011	LAU APOPTOSIS CDKN2A UP	http://www.gsea-msigdb.org/gsea/msigdb/cards/LAU_APOPTOSIS_CDKN2A_UP	CFLAR ACIN1 BNIP2
0.154447883614009	3	55	4.15858923685011	RICKMAN HEAD AND NECK CANCER F	http://www.gsea-msigdb.org/gsea/msigdb/cards/RICKMAN_HEAD_AND_NECK_CANCER_F	TPM1 ABCA8 TPM3
0.154447883614009	5	138	2.76234792302845	ONDER CDH1 TARGETS 1 UP	http://www.gsea-msigdb.org/gsea/msigdb/cards/ONDER_CDH1_TARGETS_1_UP	GCLC PGM3 PAN2 MDM2 PDE4DIP
0.154447883614009	7	234	2.28070777234657	SANSOM APC MYC TARGETS	http://www.gsea-msigdb.org/gsea/msigdb/cards/SANSOM_APC_MYC_TARGETS	NUB1 TFIP11 EIF4G1 TUBB2A WIPI2 USF1 EPB41
0.154447883614009	3	55	4.15858923685011	YAO TEMPORAL RESPONSE TO PROGESTERONE CLUSTER 2	http://www.gsea-msigdb.org/gsea/msigdb/cards/YAO_TEMPORAL_RESPONSE_TO_PROGESTERONE_CLUSTER_2	CLK1 SRSF7 OGT
0.156678751475531	2	23	6.62963501526828	WU HBX TARGETS 2 UP	http://www.gsea-msigdb.org/gsea/msigdb/cards/WU_HBX_TARGETS_2_UP	CCNG1 GLRX
0.157271959657534	6	186	2.45938073147049	ZHONG RESPONSE TO AZACITIDINE AND TSA UP	http://www.gsea-msigdb.org/gsea/msigdb/cards/ZHONG_RESPONSE_TO_AZACITIDINE_AND_TSA_UP	SPAG9 HSD17B6 TUBB2A NMT2 TEF MPZL1
0.157337571825089	4	95	3.21013906002464	KIM GASTRIC CANCER CHEMOSENSITIVITY	http://www.gsea-msigdb.org/gsea/msigdb/cards/KIM_GASTRIC_CANCER_CHEMOSENSITIVITY	IL1R1 DCAF8 SLCO2B1 MPZL1
0.159694202701489	3	56	4.0843287147635	BIOCARTA HIVNEF PATHWAY	http://www.gsea-msigdb.org/gsea/msigdb/cards/BIOCARTA_HIVNEF_PATHWAY	CFLAR MDM2 RIPK1
0.159694202701489	3	56	4.0843287147635	BERNARD PPAPDC1B TARGETS DN	http://www.gsea-msigdb.org/gsea/msigdb/cards/BERNARD_PPAPDC1B_TARGETS_DN	ADD3 RCAN1 PPARA
0.164750083386992	9	344	1.99467216302403	IWANAGA CARCINOGENESIS BY KRAS PTEN DN	http://www.gsea-msigdb.org/gsea/msigdb/cards/IWANAGA_CARCINOGENESIS_BY_KRAS_PTEN_DN	TNPO1 SMARCD2 MEIS2 TPM1 SERPING1 DYRK1A HNRNPF PDE4DIP SPATS2L
0.164750083386992	9	344	1.99467216302403	OISHI CHOLANGIOMA STEM CELL LIKE UP	http://www.gsea-msigdb.org/gsea/msigdb/cards/OISHI_CHOLANGIOMA_STEM_CELL_LIKE_UP	RNF19A KCTD3 UBAP2 TOR1AIP1 PTS NDUFS2 CTPS1 ZBTB20 SNRPE
0.165820712965667	2	24	6.35340022296544	BIOCARTA EIF4 PATHWAY	http://www.gsea-msigdb.org/gsea/msigdb/cards/BIOCARTA_EIF4_PATHWAY	EIF4G1 EIF4A2
0.165820712965667	2	24	6.35340022296544	BIOCARTA STRESS PATHWAY	http://www.gsea-msigdb.org/gsea/msigdb/cards/BIOCARTA_STRESS_PATHWAY	TANK RIPK1
0.165820712965667	10	400	1.90602006688963	SENGUPTA NASOPHARYNGEAL CARCINOMA WITH LMP1 UP	http://www.gsea-msigdb.org/gsea/msigdb/cards/SENGUPTA_NASOPHARYNGEAL_CARCINOMA_WITH_LMP1_UP	SPAG9 NAMPT LUC7L3 EIF4G1 MDM2 LMO7 IQGAP1 MBNL1 GATM TTC3
0.165820712965667	2	24	6.35340022296544	MAGRANGEAS MULTIPLE MYELOMA IGLL VS IGLK DN	http://www.gsea-msigdb.org/gsea/msigdb/cards/MAGRANGEAS_MULTIPLE_MYELOMA_IGLL_VS_IGLK_DN	CD46 GAS2
0.165820712965667	4	97	3.14395062579733	SMID BREAST CANCER RELAPSE IN BONE UP	http://www.gsea-msigdb.org/gsea/msigdb/cards/SMID_BREAST_CANCER_RELAPSE_IN_BONE_UP	TOM1L1 PSD3 PAH PDE4DIP
0.166612462932165	5	142	2.68453530547835	GROSS HYPOXIA VIA ELK3 AND HIF1A UP	http://www.gsea-msigdb.org/gsea/msigdb/cards/GROSS_HYPOXIA_VIA_ELK3_AND_HIF1A_UP	NEDD4L RORA NFKBIZ RCAN1 ZBTB20
0.166612462932165	8	292	2.0887891143996	DURAND STROMA S UP	http://www.gsea-msigdb.org/gsea/msigdb/cards/DURAND_STROMA_S_UP	ST3GAL1 ST6GAL1 IL1R1 IVD GAS2 GLRX NCKAP5 SULF2
0.169104485223644	4	98	3.11186949696266	YAO TEMPORAL RESPONSE TO PROGESTERONE CLUSTER 11	http://www.gsea-msigdb.org/gsea/msigdb/cards/YAO_TEMPORAL_RESPONSE_TO_PROGESTERONE_CLUSTER_11	SLC35B1 TUBB2A RDX EPB41
0.169590645290924	3	58	3.94348979356476	RAMASWAMY METASTASIS DN	http://www.gsea-msigdb.org/gsea/msigdb/cards/RAMASWAMY_METASTASIS_DN	RBM5 ABLIM1 HNRNPF
0.169590645290924	3	58	3.94348979356476	BILD SRC ONCOGENIC SIGNATURE	http://www.gsea-msigdb.org/gsea/msigdb/cards/BILD_SRC_ONCOGENIC_SIGNATURE	MARK3 TIA1 SECISBP2
0.169590645290924	3	58	3.94348979356476	KYNG DNA DAMAGE BY 4NQO OR UV	http://www.gsea-msigdb.org/gsea/msigdb/cards/KYNG_DNA_DAMAGE_BY_4NQO_OR_UV	RBM5 IL1R1 SLC35B1
0.169590645290924	5	143	2.66576233131417	GREGORY SYNTHETIC LETHAL WITH IMATINIB	http://www.gsea-msigdb.org/gsea/msigdb/cards/GREGORY_SYNTHETIC_LETHAL_WITH_IMATINIB	SP100 SCAF11 TPM1 LDLRAD4 PDE4DIP
0.171138055043677	7	242	2.20531247408718	HIRSCH CELLULAR TRANSFORMATION SIGNATURE UP	http://www.gsea-msigdb.org/gsea/msigdb/cards/HIRSCH_CELLULAR_TRANSFORMATION_SIGNATURE_UP	NEDD4L SNAP23 DGUOK IL1R1 GALE NPC1 GLRX
0.172408333094329	4	99	3.08043647174082	BOUDOUKHA BOUND BY IGF2BP2	http://www.gsea-msigdb.org/gsea/msigdb/cards/BOUDOUKHA_BOUND_BY_IGF2BP2	XPO1 CCNG1 IQGAP1 SRSF10
0.174587478373008	5	145	2.62899319570984	PUIFFE INVASION INHIBITED BY ASCITES DN	http://www.gsea-msigdb.org/gsea/msigdb/cards/PUIFFE_INVASION_INHIBITED_BY_ASCITES_DN	NR1H4 ECHDC1 CALD1 NDEL1 DHCR7
0.174587478373008	5	145	2.62899319570984	BASSO B LYMPHOCYTE NETWORK	http://www.gsea-msigdb.org/gsea/msigdb/cards/BASSO_B_LYMPHOCYTE_NETWORK	RBM5 SP100 EIF4G1 CTPS1 ZBTB20
0.174587478373008	5	145	2.62899319570984	BROCKE APOPTOSIS REVERSED BY IL6	http://www.gsea-msigdb.org/gsea/msigdb/cards/BROCKE_APOPTOSIS_REVERSED_BY_IL6	ST3GAL6 NAMPT PAN2 GATM GAS6
0.174587478373008	3	59	3.87665098350434	WEIGEL OXIDATIVE STRESS BY HNE AND TBH	http://www.gsea-msigdb.org/gsea/msigdb/cards/WEIGEL_OXIDATIVE_STRESS_BY_HNE_AND_TBH	MARK3 TERF1 DST
0.174587478373008	2	25	6.09926421404682	WEST ADRENOCORTICAL CARCINOMA VS ADENOMA DN	http://www.gsea-msigdb.org/gsea/msigdb/cards/WEST_ADRENOCORTICAL_CARCINOMA_VS_ADENOMA_DN	APOL3 PAH
0.174587478373008	11	462	1.81525720656155	SWEET LUNG CANCER KRAS UP	http://www.gsea-msigdb.org/gsea/msigdb/cards/SWEET_LUNG_CANCER_KRAS_UP	VMP1 ST6GAL1 PON2 EIF4G1 HDLBP PCYOX1 TANK IQGAP1 TOM1L1 KLHDC2 GLRX
0.174587478373008	3	59	3.87665098350434	MIKKELSEN NPC LCP WITH H3K4ME3	http://www.gsea-msigdb.org/gsea/msigdb/cards/MIKKELSEN_NPC_LCP_WITH_H3K4ME3	RDH5 FGD4 GLRX
0.175280857661806	16	758	1.60930454196486	KRIGE RESPONSE TO TOSEDOSTAT 24HR UP	http://www.gsea-msigdb.org/gsea/msigdb/cards/KRIGE_RESPONSE_TO_TOSEDOSTAT_24HR_UP	ST3GAL1 PGM3 HAGH SP100 TNRC6B CCNB1IP1 NAMPT KLHL2 MYO1B TANK OGT FRA10AC1 CBS TM2D1 ACAA2 CHD2
0.17538243232483	26	1387	1.42917149932604	DODD NASOPHARYNGEAL CARCINOMA DN	http://www.gsea-msigdb.org/gsea/msigdb/cards/DODD_NASOPHARYNGEAL_CARCINOMA_DN	XPO1 TNPO1 DNAJB6 LUC7L3 CCNG1 SUB1 SRSF7 TIA1 DOCK7 CALD1 PSMA1 RAN PAN2 EIF4E2 TANK KCTD3 ZCRB1 CSAD PCSK6 NPC1 CTPS1 SRP72 SNRPE PSMG1 SRSF10 MPZL1
0.179758093496846	4	101	3.01943772972615	HUMMERICH SKIN CANCER PROGRESSION DN	http://www.gsea-msigdb.org/gsea/msigdb/cards/HUMMERICH_SKIN_CANCER_PROGRESSION_DN	SCP2 SMAD4 SERPING1 DST
0.183010816609729	2	26	5.86467712889118	GARGALOVIC RESPONSE TO OXIDIZED PHOSPHOLIPIDS GREEN UP	http://www.gsea-msigdb.org/gsea/msigdb/cards/GARGALOVIC_RESPONSE_TO_OXIDIZED_PHOSPHOLIPIDS_GREEN_UP	RCAN1 CHD2
0.183010816609729	2	26	5.86467712889118	TOMIDA METASTASIS UP	http://www.gsea-msigdb.org/gsea/msigdb/cards/TOMIDA_METASTASIS_UP	GNAS METAP2
0.183010816609729	6	196	2.333902122722	GOTZMANN EPITHELIAL TO MESENCHYMAL TRANSITION DN	http://www.gsea-msigdb.org/gsea/msigdb/cards/GOTZMANN_EPITHELIAL_TO_MESENCHYMAL_TRANSITION_DN	CLNS1A SNAP23 CYP3A5 IL1R1 SCP2 ABCD3
0.183010816609729	2	26	5.86467712889118	BILANGES SERUM RESPONSE TRANSLATION	http://www.gsea-msigdb.org/gsea/msigdb/cards/BILANGES_SERUM_RESPONSE_TRANSLATION	RPS3 NSA2
0.183010816609729	2	26	5.86467712889118	DELACROIX RAR TARGETS DN	http://www.gsea-msigdb.org/gsea/msigdb/cards/DELACROIX_RAR_TARGETS_DN	GAS2 FSTL1
0.183113636652376	4	102	2.98983539904256	DER IFN BETA RESPONSE UP	http://www.gsea-msigdb.org/gsea/msigdb/cards/DER_IFN_BETA_RESPONSE_UP	CALD1 IQGAP1 SMAD4 RHOC
0.184292202837067	7	248	2.15195814003668	MITSIADES RESPONSE TO APLIDIN DN	http://www.gsea-msigdb.org/gsea/msigdb/cards/MITSIADES_RESPONSE_TO_APLIDIN_DN	EIF4G1 IQGAP1 ADD3 MBNL1 RCAN1 CTPS1 TTC3
0.18453206148511	6	197	2.32205490382493	TURASHVILI BREAST DUCTAL CARCINOMA VS DUCTAL NORMAL DN	http://www.gsea-msigdb.org/gsea/msigdb/cards/TURASHVILI_BREAST_DUCTAL_CARCINOMA_VS_DUCTAL_NORMAL_DN	ST3GAL6 DST SORBS2 RCAN1 GATM MICAL3
0.185364614527766	11	469	1.78816381541884	KIM WT1 TARGETS DN	http://www.gsea-msigdb.org/gsea/msigdb/cards/KIM_WT1_TARGETS_DN	DNAJB6 KLHL2 TIA1 ABCD3 PHF3 NMT2 POP5 PDE4DIP ZBTB20 SRSF10 LAGE3
0.186527435874706	7	249	2.14331573786786	PLASARI TGFB1 TARGETS 10HR DN	http://www.gsea-msigdb.org/gsea/msigdb/cards/PLASARI_TGFB1_TARGETS_10HR_DN	ABLIM1 MEIS2 LMO7 GAS2 SORBS2 NFIA GLRX
0.186857991177127	5	149	2.55841619716729	PODAR RESPONSE TO ADAPHOSTIN UP	http://www.gsea-msigdb.org/gsea/msigdb/cards/PODAR_RESPONSE_TO_ADAPHOSTIN_UP	CLK1 HDLBP TUBB2A CEBPG GLRX
0.186857991177127	12	528	1.73274551535421	STEIN ESRRA TARGETS	http://www.gsea-msigdb.org/gsea/msigdb/cards/STEIN_ESRRA_TARGETS	CFLAR ACAA1 MAEA ABLIM1 SEC14L2 DGUOK PLS1 TERF1 NDUFS2 IDH3A ACAA2 GAS6
0.190960492943558	5	150	2.54136008918618	TAKEDA TARGETS OF NUP98 HOXA9 FUSION 10D DN	http://www.gsea-msigdb.org/gsea/msigdb/cards/TAKEDA_TARGETS_OF_NUP98_HOXA9_FUSION_10D_DN	IL1R1 SLCO2B1 PID1 RAPH1 MAOA
0.192651568975763	2	27	5.64746686485817	VALK AML CLUSTER 7	http://www.gsea-msigdb.org/gsea/msigdb/cards/VALK_AML_CLUSTER_7	TPM1 EPB41
0.196482551675498	12	533	1.71649086699254	ENK UV RESPONSE KERATINOCYTE UP	http://www.gsea-msigdb.org/gsea/msigdb/cards/ENK_UV_RESPONSE_KERATINOCYTE_UP	CLK1 ACAA1 POLB GNAS DNAJB6 PEPD MPDU1 EIF4E2 TUBB2A RPS3 CEBPG NDEL1
0.196482551675498	17	835	1.55220795866461	MARTENS TRETINOIN RESPONSE DN	http://www.gsea-msigdb.org/gsea/msigdb/cards/MARTENS_TRETINOIN_RESPONSE_DN	CLNS1A DDX5 SRSF7 TXNDC17 RAN RDH5 ESD RPS8 RPS3 TIMM8B EIF4A2 CENPV ATXN2L HNRNPF PDE4DIP SNRPE PTMA
0.196524677506843	3	63	3.63051441312311	WILCOX RESPONSE TO PROGESTERONE DN	http://www.gsea-msigdb.org/gsea/msigdb/cards/WILCOX_RESPONSE_TO_PROGESTERONE_DN	MDM2 OGT DST
0.196524677506843	3	63	3.63051441312311	SHAFFER IRF4 TARGETS IN ACTIVATED DENDRITIC CELL	http://www.gsea-msigdb.org/gsea/msigdb/cards/SHAFFER_IRF4_TARGETS_IN_ACTIVATED_DENDRITIC_CELL	TRAM1 ST6GAL1 SUB1
0.196683697887691	7	253	2.10942932303991	SHETH LIVER CANCER VS TXNIP LOSS PAM1	http://www.gsea-msigdb.org/gsea/msigdb/cards/SHETH_LIVER_CANCER_VS_TXNIP_LOSS_PAM1	LEPROTL1 SHROOM3 KLHDC2 TMEM41B GUSB CTPS1 CD151
0.199293510496225	6	202	2.26457829729461	TONKS TARGETS OF RUNX1 RUNX1T1 FUSION MONOCYTE UP	http://www.gsea-msigdb.org/gsea/msigdb/cards/TONKS_TARGETS_OF_RUNX1_RUNX1T1_FUSION_MONOCYTE_UP	ST6GAL1 TNPO1 TUBB2A CBS CTPS1 SPATS2L
0.199598277542056	4	106	2.8770114217202	DAZARD RESPONSE TO UV SCC UP	http://www.gsea-msigdb.org/gsea/msigdb/cards/DAZARD_RESPONSE_TO_UV_SCC_UP	PTGES3 DYNC2LI1 TM2D1 SRSF10
0.199598277542056	4	106	2.8770114217202	MACAEVA PBMC RESPONSE TO IR	http://www.gsea-msigdb.org/gsea/msigdb/cards/MACAEVA_PBMC_RESPONSE_TO_IR	MAP4K4 CCNG1 MDM2 TCAIM

## Sheet: Hallmark
Enrichment FDR	nGenes	Pathway Genes	Fold Enrichment	Pathway	URL	Genes
0.00650719176428995	9	158	4.34283053215359	HALLMARK FATTY ACID METABOLISM	http://www.gsea-msigdb.org/gsea/msigdb/cards/HALLMARK_FATTY_ACID_METABOLISM	ACSM3 ACAA1 HSD17B7 PTS MIX23 ACAA2 D2HGDH PPARA MAOA
0.00650719176428995	10	197	3.87009150637489	HALLMARK HEME METABOLISM	http://www.gsea-msigdb.org/gsea/msigdb/cards/HALLMARK_HEME_METABOLISM	GCLC RBM5 RNF19A HAGH MARK3 EIF2AK1 FBXO7 TNRC6B VEZF1 EPB41
0.0104596973426528	7	112	4.76505016722408	HALLMARK BILE ACID METABOLISM	http://www.gsea-msigdb.org/gsea/msigdb/cards/HALLMARK_BILE_ACID_METABOLISM	NR1H4 HSD17B6 SLC27A5 SCP2 ABCD3 ABCA8 NPC1
0.0282312492760093	6	104	4.39850784666838	HALLMARK PEROXISOME	http://www.gsea-msigdb.org/gsea/msigdb/cards/HALLMARK_PEROXISOME	ABCB4 ACAA1 SCP2 ABCD3 ALB CTPS1
0.037817578224439	8	199	3.06495689148082	HALLMARK MYC TARGETS V1	http://www.gsea-msigdb.org/gsea/msigdb/cards/HALLMARK_MYC_TARGETS_V1	CLNS1A XPO1 PTGES3 SRSF7 PSMA1 RAN RPS3 CTPS1
0.037817578224439	8	200	3.04963210702341	HALLMARK XENOBIOTIC METABOLISM	http://www.gsea-msigdb.org/gsea/msigdb/cards/HALLMARK_XENOBIOTIC_METABOLISM	GCLC PTGES3 IL1R1 SLC35B1 CSAD NPC1 PTS MAOA
0.0917723242261515	4	73	4.17757822879919	HALLMARK CHOLESTEROL HOMEOSTASIS	http://www.gsea-msigdb.org/gsea/msigdb/cards/HALLMARK_CHOLESTEROL_HOMEOSTASIS	HSD17B7 CBS GUSB DHCR7
0.0917723242261515	7	199	2.68183728004571	HALLMARK MTORC1 SIGNALING	http://www.gsea-msigdb.org/gsea/msigdb/cards/HALLMARK_MTORC1_SIGNALING	GCLC NAMPT CCNG1 ADD3 DHCR7 GLRX PSMG1
0.13206609866763	3	49	4.667804245444	HALLMARK REACTIVE OXYGEN SPECIES PATHWAY	http://www.gsea-msigdb.org/gsea/msigdb/cards/HALLMARK_REACTIVE_OXYGEN_SPECIES_PATHWAY	GCLC NDUFS2 GLRX
0.153794586307808	6	197	2.32205490382493	HALLMARK MITOTIC SPINDLE	http://www.gsea-msigdb.org/gsea/msigdb/cards/HALLMARK_MITOTIC_SPINDLE	ARFIP2 FGD4 DST SORBS2 EPB41 PPP4R2
0.153794586307808	6	199	2.29871766861061	HALLMARK ADIPOGENESIS	http://www.gsea-msigdb.org/gsea/msigdb/cards/HALLMARK_ADIPOGENESIS	SCP2 TANK IDH3A ACAA2 DHCR7 CD151
0.153794586307808	4	99	3.08043647174082	HALLMARK ANDROGEN RESPONSE	http://www.gsea-msigdb.org/gsea/msigdb/cards/HALLMARK_ANDROGEN_RESPONSE	PGM3 UBE2I ANKH TMPRSS2
0.153794586307808	4	96	3.17670011148272	HALLMARK PROTEIN SECRETION	http://www.gsea-msigdb.org/gsea/msigdb/cards/HALLMARK_PROTEIN_SECRETION	GNAS SNAP23 TOM1L1 DST
0.153794586307808	6	198	2.31032735380561	HALLMARK GLYCOLYSIS	http://www.gsea-msigdb.org/gsea/msigdb/cards/HALLMARK_GLYCOLYSIS	GCLC HDLBP GALE BPNT1 GUSB GLRX
0.180379563311539	4	112	2.72288580984233	HALLMARK UNFOLDED PROTEIN RESPONSE	http://www.gsea-msigdb.org/gsea/msigdb/cards/HALLMARK_UNFOLDED_PROTEIN_RESPONSE	EIF4G1 TUBB2A CEBPG EIF4A2
