# Supplementary material for: HBV-driven host chromatin accessibility changes affect liver metabolic pathways, iron homeostasis and promote a preneoplastic phenotype
Source: J Exp Clin Cancer Res. 2025 May 16;44:146. doi: 10.1186/s13046-025-03414-7 (PMC12082925; doi:10.1186/s13046-025-03414-7)
Supplement: Supplementary file 19 — Supplementary Material 19. [file 13046_2025_3414_MOESM19_ESM.xlsx]

## Sheet: KEGG
Enrichment FDR	nGenes	Pathway Genes	Fold Enrichment	Pathway	URL	Genes
3.61256553139636e-10	90	1527	2.19897813176248	Metabolic pathways	http://www.genome.jp/kegg-bin/show_pathway?hsa01100	GCLC ACSM3 KMT2E NADK ST3GAL1 UQCRC1 PGM3 HSD17B6 TRIT1 ACAA1 SPHK2 HAGH ST3GAL6 ACSM2B ACADVL ST6GAL1 ACAT1 SLC27A5 COMT ECHDC1 MTHFD1 PLA2G4C NAMPT CYP3A5 MVK PTGES3 HMGCR UMPS DGUOK NDUFS7 ACADL DHCR24 SCP2 SDHB GALE CAT MPST IVD ASS1 ACSS2 ACLY HSD17B7 ENOSF1 CNDP2 LPIN1 RDH5 GRHPR CYP2C8 HADH SDSL CSAD ESD SAT2 SELENBP1 LBR NAT8 ALDH1L1 CBR4 DPYS IDNK ALAD PTS NDUFS2 CBS BPNT1 HAAO CMBL NUDT…
0.000425967085288532	11	71	5.78031857264701	Adherens junction	http://www.genome.jp/kegg-bin/show_pathway?hsa04520	CTNNA1 ACTB SORBS1 LMO7 IQGAP1 SMAD4 ERBB2 PTPRF PARD3 PTPRM CTNND1
0.00496896339647766	14	155	3.36987487461063	Biosynthesis of cofactors	http://www.genome.jp/kegg-bin/show_pathway?hsa01240	GCLC NADK HSD17B6 MTHFD1 UMPS ALAD PTS HAAO UGT1A6 UGP2 GUSB CTPS1 SHMT2 AFMID
0.00496896339647766	7	41	6.36988543371522	Ferroptosis	http://www.genome.jp/kegg-bin/show_pathway?hsa04216	GCLC CP TFRC TF SLC11A2 SAT2 NCOA4
0.00496896339647766	10	84	4.44158678201231	Complement and coagulation cascades	http://www.genome.jp/kegg-bin/show_pathway?hsa04610	TFPI C8B F11 CD46 PLG C3 SERPING1 FGG F2 SERPINA5
0.00496896339647766	17	217	2.92285065655004	Regulation of actin cytoskeleton	http://www.genome.jp/kegg-bin/show_pathway?hsa04810	CYFIP2 MYLK ACTB ITGB5 MYH9 ACTR3C FN1 PPP1R12C RRAS2 ITGA7 RDX IQGAP1 PDGFC PIK3R1 GSN PAK1 F2
0.00540621671920875	6	30	7.46186579378069	Glyoxylate and dicarboxylate metabolism	http://www.genome.jp/kegg-bin/show_pathway?hsa00630	ACAT1 CAT ACSS2 HYI SHMT2 AFMID
0.0102425571318788	11	115	3.5687184231125	Carbon metabolism	http://www.genome.jp/kegg-bin/show_pathway?hsa01200	ACAT1 SDHB CAT ACSS2 SDSL ESD IDNK IDH3A PC SHMT2 OGDHL
0.0128821235060181	15	202	2.77049472541362	Proteoglycans in cancer	http://www.genome.jp/kegg-bin/show_pathway?hsa05205	ERBB3 ACTB ITGB5 AKT2 DDX5 FN1 ITPR2 PPP1R12C RRAS2 MDM2 RDX IQGAP1 ERBB2 PIK3R1 PAK1
0.0194954507369985	6	40	5.59639934533552	Glycine, serine and threonine metabolism	http://www.genome.jp/kegg-bin/show_pathway?hsa00260	SDSL CBS GATM PIPOX SHMT2 MAOA
0.0212207397841467	6	42	5.32990413841478	Tryptophan metabolism	http://www.genome.jp/kegg-bin/show_pathway?hsa00380	ACAT1 CAT HADH HAAO AFMID MAOA
0.0212207397841467	7	57	4.58184741723375	Fatty acid metabolism	http://www.genome.jp/kegg-bin/show_pathway?hsa01212	ACAA1 ACADVL ACAT1 ACADL SCP2 HADH CBR4
0.0212520800694181	14	197	2.65142439372918	Pathogenic Escherichia coli infection	http://www.genome.jp/kegg-bin/show_pathway?hsa05130	CYFIP2 TNFRSF1A ACTB MYH9 ACTR3C IL1R1 TNFRSF10B MYO1B TUBB2A RIPK1 PAK1 RPS3 CLDN14 F2
0.0226260761208946	5	30	6.21822149481724	Citrate cycle (TCA cycle)	http://www.genome.jp/kegg-bin/show_pathway?hsa00020	SDHB ACLY IDH3A PC OGDHL
0.0226260761208946	12	157	2.85166845622192	Hepatitis C	http://www.genome.jp/kegg-bin/show_pathway?hsa05160	CFLAR TNFRSF1A SCARB1 EIF2AK1 AKT2 IRF3 LDLR RIPK1 PIK3R1 MX1 CLDN14 PPARA
0.0300634943106083	11	142	2.89015928632351	Spinocerebellar ataxia	http://www.genome.jp/kegg-bin/show_pathway?hsa05017	PUM2 RORA AKT2 ITPR2 PSMA1 PIK3R1 WIPI2 PSMD4 ATXN2L ATP2A2 ATG13
0.0315558722400779	4	20	7.46186579378069	Steroid biosynthesis	http://www.genome.jp/kegg-bin/show_pathway?hsa00100	DHCR24 HSD17B7 LBR DHCR7
0.0319194205817364	10	124	3.00881685233092	Platelet activation	http://www.genome.jp/kegg-bin/show_pathway?hsa04611	MYLK ACTB GNAS SNAP23 AKT2 PLA2G4C ITPR2 PIK3R1 FGG F2
0.0388146865380682	4	22	6.78351435798244	Terpenoid backbone biosynthesis	http://www.genome.jp/kegg-bin/show_pathway?hsa00900	ACAT1 MVK HMGCR PCYOX1
0.0388146865380682	9	108	3.10911074740862	Insulin resistance	http://www.genome.jp/kegg-bin/show_pathway?hsa04931	MLXIPL TNFRSF1A SREBF1 SLC27A5 AKT2 PTPRF PIK3R1 OGT PPARA
0.0434803247220058	13	200	2.42510638297872	Focal adhesion	http://www.genome.jp/kegg-bin/show_pathway?hsa04510	MYLK ACTB ITGB5 AKT2 BIRC2 FN1 PPP1R12C ITGA7 ERBB2 PDGFC PIK3R1 PAK1 LAMB2
0.0546757405668886	7	75	3.48220403709765	Biosynthesis of amino acids	http://www.genome.jp/kegg-bin/show_pathway?hsa01230	ASS1 SDSL CBS IDH3A PAH PC SHMT2
0.0546757405668886	14	232	2.25142502398555	Coronavirus disease	http://www.genome.jp/kegg-bin/show_pathway?hsa05171	C8B TNFRSF1A RPL3 RPL19 C3 IRF3 IL6ST RPS8 PIK3R1 RPS3 MX1 FGG F2 TMPRSS2
0.0578527356499822	8	97	3.07705805929101	Fc gamma R-mediated phagocytosis	http://www.genome.jp/kegg-bin/show_pathway?hsa04666	SPHK2 AKT2 PLA2G4C ACTR3C BIN1 PIK3R1 GSN PAK1
0.0582049391871892	10	141	2.64605169992223	Ubiquitin mediated proteolysis	http://www.genome.jp/kegg-bin/show_pathway?hsa04120	NEDD4L PPIL2 UBE2I BIRC2 BIRC6 UBE2G1 MDM2 UBA3 KLHL9
0.0617306021860353	7	79	3.30588990863701	EGFR tyrosine kinase inhibitor resistance	http://www.genome.jp/kegg-bin/show_pathway?hsa01521	ERBB3 AKT2 EIF4E2 ERBB2 PDGFC PIK3R1 GAS6
0.0638339307916463	5	43	4.33829406615156	Fatty acid degradation	http://www.genome.jp/kegg-bin/show_pathway?hsa00071	ACAA1 ACADVL ACAT1 ACADL HADH
0.0683632930908114	4	28	5.32990413841478	Butanoate metabolism	http://www.genome.jp/kegg-bin/show_pathway?hsa00650	ACSM3 ACSM2B ACAT1 HADH
0.0726006170264325	8	104	2.86994838222334	C-type lectin receptor signaling pathway	http://www.genome.jp/kegg-bin/show_pathway?hsa04625	BCL3 AKT2 ITPR2 RRAS2 MDM2 PIK3R1 PAK1 CALM1
0.0808197262339124	5	48	3.88638843426078	Valine, leucine and isoleucine degradation	http://www.genome.jp/kegg-bin/show_pathway?hsa00280	ACAA1 ACAT1 IVD HADH BCKDHA
0.0808197262339124	5	47	3.96907754988334	Pyruvate metabolism	http://www.genome.jp/kegg-bin/show_pathway?hsa00620	HAGH ACAT1 ACSS2 GRHPR PC
0.0808197262339124	9	132	2.54381788424342	Spliceosome	http://www.genome.jp/kegg-bin/show_pathway?hsa03040	SRSF5 ACIN1 DDX5 SRSF7 RBM25 THOC2 SRSF1 SNRPE SRSF10
0.0808197262339124	14	252	2.07274049827241	Endocytosis	http://www.genome.jp/kegg-bin/show_pathway?hsa04144	SNX1 NEDD4L EPN1 TFRC SMAP2 ACTR3C LDLR CHMP1A MDM2 BIN1 PARD3 PSD3 SNF8 IGF2R
0.0808197262339124	10	154	2.42268369927944	MTOR signaling pathway	http://www.genome.jp/kegg-bin/show_pathway?hsa04150	TNFRSF1A TTI1 AKT2 MAPKAP1 LPIN1 EIF4E2 PIK3R1 FLCN DVL3 LAMTOR4
0.0808197262339124	10	155	2.40705348186474	Non-alcoholic fatty liver disease	http://www.genome.jp/kegg-bin/show_pathway?hsa04932	MLXIPL UQCRC1 TNFRSF1A SREBF1 AKT2 NDUFS7 SDHB PIK3R1 NDUFS2 PPARA
0.0844288960127604	7	89	2.93444160429578	Bile secretion	http://www.genome.jp/kegg-bin/show_pathway?hsa04976	ABCB4 SCARB1 SLC27A5 GNAS HMGCR LDLR UGT1A6
0.0857142324148913	9	135	2.4872885979269	Apoptosis	http://www.genome.jp/kegg-bin/show_pathway?hsa04210	CFLAR TNFRSF1A ACTB AKT2 BIRC2 TNFRSF10B ITPR2 RIPK1 PIK3R1
0.0857142324148913	5	50	3.73093289689034	Cholesterol metabolism	http://www.genome.jp/kegg-bin/show_pathway?hsa04979	LDLR APOC1 NPC1 LIPC PCSK9
0.108520033691638	9	141	2.38144652993001	Alcoholic liver disease	http://www.genome.jp/kegg-bin/show_pathway?hsa04936	TNFRSF1A SREBF1 ACADVL AKT2 C3 IRF3 LPIN1 RIPK1 PPARA
0.109820647765358	3	20	5.59639934533552	One carbon pool by folate	http://www.genome.jp/kegg-bin/show_pathway?hsa00670	MTHFD1 ALDH1L1 SHMT2
0.109820647765358	6	75	2.98474631751228	PPAR signaling pathway	http://www.genome.jp/kegg-bin/show_pathway?hsa03320	ACAA1 SLC27A5 SORBS1 ACADL SCP2 PPARA
0.109820647765358	18	383	1.7534410481469	Alzheimer disease	http://www.genome.jp/kegg-bin/show_pathway?hsa05010	UQCRC1 TNFRSF1A AKT2 SLC11A2 NDUFS7 SDHB ITPR2 PSMA1 TUBB2A PIK3R1 WIPI2 NDUFS2 PSMD4 DVL3 ATP2A2 ATG13 CALM1 TPTEP2-CSNK1E
0.109820647765358	13	246	1.97163120567376	Shigellosis	http://www.genome.jp/kegg-bin/show_pathway?hsa05131	TNFRSF1A ACTB AKT2 ACTR3C IL1R1 ITPR2 C3 IRF3 MDM2 RIPK1 PIK3R1 CAST WIPI2
0.109820647765358	7	96	2.72047190398254	Dilated cardiomyopathy	http://www.genome.jp/kegg-bin/show_pathway?hsa05414	ACTB ITGB5 GNAS ITGA7 TPM1 TPM3 ATP2A2
0.114955452273046	13	249	1.94787661283432	Salmonella infection	http://www.genome.jp/kegg-bin/show_pathway?hsa05132	CYFIP2 TNFRSF1A ACTB STX10 AKT2 ACTR3C BIRC2 TNFRSF10B TUBB2A RIPK1 DYNC2LI1 PAK1 RPS3
0.114955452273046	10	171	2.18183210344465	Influenza A	http://www.genome.jp/kegg-bin/show_pathway?hsa05164	TNFRSF1A ACTB XPO1 AKT2 TNFRSF10B PLG IRF3 PIK3R1 MX1 TMPRSS2
0.142096454730464	7	104	2.51120483444542	NF-kappa B signaling pathway	http://www.genome.jp/kegg-bin/show_pathway?hsa04064	CFLAR TNFRSF1A UBE2I BIRC2 IL1R1 TNFSF14 RIPK1
0.144186885277626	5	61	3.05814171876258	Steroid hormone biosynthesis	http://www.genome.jp/kegg-bin/show_pathway?hsa00140	HSD17B6 COMT CYP3A5 HSD17B7 UGT1A6
0.144186885277626	6	82	2.72995090016367	Peroxisome	http://www.genome.jp/kegg-bin/show_pathway?hsa04146	ACAA1 MVK SCP2 ABCD3 CAT PIPOX
0.144186885277626	9	154	2.1804153293515	Oxytocin signaling pathway	http://www.genome.jp/kegg-bin/show_pathway?hsa04921	MYLK ACTB GNAS PLA2G4C ITPR2 PPP1R12C RCAN1 EEF2 CALM1
0.147745344742032	5	63	2.96105785467488	Lysine degradation	http://www.genome.jp/kegg-bin/show_pathway?hsa00310	KMT2E ACAT1 HADH PHYKPL PIPOX
0.147745344742032	4	43	3.47063525292125	Porphyrin and chlorophyll metabolism	http://www.genome.jp/kegg-bin/show_pathway?hsa00860	CP ALAD UGT1A6 GUSB
0.147745344742032	2	10	7.46186579378069	Sulfur metabolism	http://www.genome.jp/kegg-bin/show_pathway?hsa00920	MPST SELENBP1
0.147745344742032	7	108	2.41819724798448	Nucleocytoplasmic transport	http://www.genome.jp/kegg-bin/show_pathway?hsa03013	XPO1 TNPO1 ACIN1 UBE2I KPNB1 THOC2 RAN
0.147745344742032	7	109	2.39601195213141	HIF-1 signaling pathway	http://www.genome.jp/kegg-bin/show_pathway?hsa04066	TFRC MKNK1 TF AKT2 EIF4E2 ERBB2 PIK3R1
0.147745344742032	8	134	2.22742262500916	Vascular smooth muscle contraction	http://www.genome.jp/kegg-bin/show_pathway?hsa04270	MYLK GNAS MYH9 PLA2G4C CALD1 ITPR2 PPP1R12C CALM1
0.147745344742032	7	108	2.41819724798448	Th17 cell differentiation	http://www.genome.jp/kegg-bin/show_pathway?hsa04659	RORA IL4R AHR IL1R1 IL6ST SMAD4 STAT6
0.147745344742032	13	266	1.82338825787874	Parkinson disease	http://www.genome.jp/kegg-bin/show_pathway?hsa05012	UQCRC1 GNAS SLC11A2 NDUFS7 SDHB ITPR2 PSMA1 UBE2G1 TUBB2A NDUFS2 PSMD4 MAOA CALM1
0.154197510772472	9	161	2.08561466285796	MicroRNAs in cancer	http://www.genome.jp/kegg-bin/show_pathway?hsa05206	ERBB3 UBE2I CCNG1 MDM2 RDX TPM1 ERBB2 PIK3R1 MDM4
0.158632083811175	7	112	2.33183306055646	TNF signaling pathway	http://www.genome.jp/kegg-bin/show_pathway?hsa04668	CFLAR TNFRSF1A BCL3 AKT2 BIRC2 RIPK1 PIK3R1
0.160699515165851	8	138	2.16285965037121	Apelin signaling pathway	http://www.genome.jp/kegg-bin/show_pathway?hsa04371	SPHK2 MYLK MEF2A AKT2 ITPR2 RRAS2 SMAD4 CALM1
0.160699515165851	8	138	2.16285965037121	Fluid shear stress and atherosclerosis	http://www.genome.jp/kegg-bin/show_pathway?hsa05418	TNFRSF1A MEF2A ACTB AKT2 IL1R1 ASS1 PIK3R1 CALM1
0.164516988880946	6	90	2.4872885979269	Hypertrophic cardiomyopathy	http://www.genome.jp/kegg-bin/show_pathway?hsa05410	ACTB ITGB5 ITGA7 TPM1 TPM3 ATP2A2
0.167228881620781	5	68	2.74333301241937	Retinol metabolism	http://www.genome.jp/kegg-bin/show_pathway?hsa00830	HSD17B6 CYP3A5 RDH5 CYP2C8 UGT1A6
0.167228881620781	5	68	2.74333301241937	Renal cell carcinoma	http://www.genome.jp/kegg-bin/show_pathway?hsa05211	AKT2 EPAS1 PIK3R1 PAK1 FLCN
0.168260747711391	8	141	2.11684135993778	Autophagy	http://www.genome.jp/kegg-bin/show_pathway?hsa04140	CFLAR VMP1 AKT2 RRAS2 TANK PIK3R1 WIPI2 ATG13
0.171209788978277	5	69	2.70357456296402	Drug metabolism	http://www.genome.jp/kegg-bin/show_pathway?hsa00982	FMO3 CYP3A5 CYP2C8 UGT1A6 MAOA
0.17419187354781	9	169	1.98688734153924	Tight junction	http://www.genome.jp/kegg-bin/show_pathway?hsa04530	NEDD4L ACTB MYH9 ACTR3C TJP2 RDX ERBB2 PARD3 CLDN14
0.188490854207864	4	50	2.98474631751228	Cysteine and methionine metabolism	http://www.genome.jp/kegg-bin/show_pathway?hsa00270	GCLC MPST SDSL CBS
0.188490854207864	4	51	2.92622187991399	Arginine and proline metabolism	http://www.genome.jp/kegg-bin/show_pathway?hsa00330	CNDP2 SAT2 GATM MAOA
0.188490854207864	3	31	3.61058022279711	Beta-Alanine metabolism	http://www.genome.jp/kegg-bin/show_pathway?hsa00410	CNDP2 CSAD DPYS
0.188490854207864	5	73	2.55543349102078	Platinum drug resistance	http://www.genome.jp/kegg-bin/show_pathway?hsa01524	AKT2 BIRC2 MDM2 ERBB2 PIK3R1
0.188490854207864	8	148	2.01672048480559	Phospholipase D signaling pathway	http://www.genome.jp/kegg-bin/show_pathway?hsa04072	SPHK2 GNAS AKT2 PLA2G4C RRAS2 PDGFC PIK3R1 F2
0.188490854207864	3	31	3.61058022279711	Circadian rhythm	http://www.genome.jp/kegg-bin/show_pathway?hsa04710	RORA CRY2 PER1
0.188490854207864	6	98	2.28424463074919	Inflammatory mediator regulation of TRP channels	http://www.genome.jp/kegg-bin/show_pathway?hsa04750	GNAS PLA2G4C IL1R1 ITPR2 PIK3R1 CALM1
0.188490854207864	4	51	2.92622187991399	Ovarian steroidogenesis	http://www.genome.jp/kegg-bin/show_pathway?hsa04913	GNAS PLA2G4C LDLR HSD17B7
0.188490854207864	7	121	2.15839093208532	Thyroid hormone signaling pathway	http://www.genome.jp/kegg-bin/show_pathway?hsa04919	ACTB AKT2 MDM2 PIK3R1 RCAN1 ATP2A2 DIO1
0.188490854207864	6	98	2.28424463074919	Aldosterone synthesis and secretion	http://www.genome.jp/kegg-bin/show_pathway?hsa04925	SCARB1 GNAS ITPR2 LDLR DAGLB CALM1
0.188490854207864	4	50	2.98474631751228	Vibrio cholerae infection	http://www.genome.jp/kegg-bin/show_pathway?hsa05110	ACTB GNAS TJP2 KDELR2
0.188490854207864	6	97	2.30779354446825	Prostate cancer	http://www.genome.jp/kegg-bin/show_pathway?hsa05215	AKT2 MDM2 ERBB2 PDGFC PIK3R1 TMPRSS2
0.196620057798659	3	32	3.4977495908347	Propanoate metabolism	http://www.genome.jp/kegg-bin/show_pathway?hsa00640	ECHDC1 ACSS2 BCKDHA
0.196620057798659	5	76	2.45456111637523	Gastric acid secretion	http://www.genome.jp/kegg-bin/show_pathway?hsa04971	MYLK ACTB GNAS ITPR2 CALM1
0.197459367542011	6	101	2.2163957803309	Chagas disease	http://www.genome.jp/kegg-bin/show_pathway?hsa05142	CFLAR TNFRSF1A GNAS AKT2 C3 PIK3R1
0.197578700819148	7	128	2.04035392798691	Lysosome	http://www.genome.jp/kegg-bin/show_pathway?hsa04142	AP1M1 SLC11A2 CD164 NPC1 AP3S2 GUSB IGF2R
0.197578700819148	5	77	2.42268369927944	Bacterial invasion of epithelial cells	http://www.genome.jp/kegg-bin/show_pathway?hsa05100	CTNNA1 ACTB ACTR3C FN1 PIK3R1
0.197578700819148	6	102	2.1946664099355	Amoebiasis	http://www.genome.jp/kegg-bin/show_pathway?hsa05146	C8B GNAS FN1 IL1R1 PIK3R1 LAMB2
0.197578700819148	5	77	2.42268369927944	Arrhythmogenic right ventricular cardiomyopathy	http://www.genome.jp/kegg-bin/show_pathway?hsa05412	CTNNA1 ACTB ITGB5 ITGA7 ATP2A2

## Sheet: CompMSigDB
Enrichment FDR	nGenes	Pathway Genes	Fold Enrichment	Pathway	URL	Genes
5.13904129607343e-12	52	561	3.45826222171654	MODULE 23	http://www.gsea-msigdb.org/gsea/msigdb/cards/MODULE_23	FMO3 IL32 C8B HSD17B6 CP ITIH4 ACAA1 ERBB3 ST6GAL1 IL4R ITGB5 GCKR PPP6R2 APOL1 MTHFD1 TFR2 FN1 EPAS1 SCP2 PROX1 TNFRSF10B PLG PEPD IVD APOC1 SLCO2B1 CYP2C8 N4BP2L1 NAT8 ALDH1L1 SORBS2 CBS HAAO ALB PAH GATM LAMB2 ABLIM3 GLRX MST1 PC CD151 F2 COL18A1 CYP4F12 SERPINA5 MAOA TMEM63A DIO1 BCKDHA HP HPR
9.83243162627524e-10	40	419	3.56174978223422	MODULE 8	http://www.gsea-msigdb.org/gsea/msigdb/cards/MODULE_8	IL32 MAP4K4 TFRC ST6GAL1 IL4R ITGB5 DECR1 PON2 AHR BIRC2 SLC11A2 HMGCR UMPS FN1 EHBP1 SRSF7 SCP2 SDHB ABCD3 TJP2 PEPD MYO1B LDLR APOC1 ARFIP2 TMEM106C RABGGTB TPM1 TOR1AIP1 PTS EPS8 CEBPG NDUFS2 PSMD4 ALB CDH2 PAH CD151 F2 SHMT2
9.83243162627524e-10	26	182	5.32990413841478	MODULE 93	http://www.gsea-msigdb.org/gsea/msigdb/cards/MODULE_93	FMO3 UQCRC1 HSD17B6 CP ACADVL COMT ABLIM1 MTHFD1 DECR1 CYP3A5 ACADL DHCR24 CAT IVD HSD17B7 CYP2C8 ALDH1L1 NDUFS2 HAAO ALB PAH GLRX P4HB MAOA DIO1 BCKDHA
2.47334430413972e-09	33	307	4.01044904225998	MODULE 19	http://www.gsea-msigdb.org/gsea/msigdb/cards/MODULE_19	HAGH ITGB5 ABLIM1 PON2 HLF ZBTB16 BIRC2 IL1R1 EPAS1 SCP2 ABCD3 TNFRSF10B ITPR2 LDLR APOC1 DCAF8 ITGA7 BIN1 TPM1 IQGAP1 PTS MBNL1 SORBS2 RBPMS FSTL1 CDH2 MTSS1 LAMB2 GLRX HYI ZBTB20 SERPINA5 MAOA
1.02955265985193e-08	21	134	5.84698439064905	GNF2 HPN	http://www.gsea-msigdb.org/gsea/msigdb/cards/GNF2_HPN	C8B HSD17B6 ITIH4 ACSM2B SLC27A5 TMEM176B PLG C3 APOC1 ASS1 CYP2C8 ALDH1L1 SERPING1 HAAO CES2 PIPOX F2 CYP4F2 CYP4F12 HP HPR
6.82041960068092e-08	20	135	5.5273079953931	GNF2 HPX	http://www.gsea-msigdb.org/gsea/msigdb/cards/GNF2_HPX	C8B HSD17B6 ITIH4 SLC27A5 TMEM176B PLG C3 APOC1 CYP2C8 ALDH1L1 SERPING1 HAAO ALB CES2 PIPOX F2 CYP4F2 CYP4F12 HP HPR
1.16803192593811e-07	31	325	3.55873599395694	MODULE 212	http://www.gsea-msigdb.org/gsea/msigdb/cards/MODULE_212	FMO3 HERPUD1 HAGH TM7SF3 ACADVL ST6GAL1 COMT MTHFD1 DECR1 PCYOX1 GALE ABCD3 PLG PEPD C19orf12 CYP2C8 SELENBP1 PTS SORBS2 CBS KLHDC2 UGP2 MTSS1 PAH GATM MST1 F2 P4HB DIO1 SULT1A3 NCOA4
1.83346790076906e-07	37	452	3.05408223860493	MODULE 24	http://www.gsea-msigdb.org/gsea/msigdb/cards/MODULE_24	GCLC IL32 C8B ITIH4 ACAA1 HAGH ST6GAL1 IL4R ITGB5 PPP6R2 PON2 TFR2 FN1 IL1R1 EPAS1 SCP2 TNFRSF10B PLG LDLR APOC1 CLUH TMEM106C SLCO2B1 NAT8 PPP4R2 ALB PAH GATM LAMB2 ABLIM3 GLRX MST1 F2 SERPINA5 MAOA HP HPR
3.70648064909128e-07	53	827	2.39104526644726	MODULE 55	http://www.gsea-msigdb.org/gsea/msigdb/cards/MODULE_55	GCLC FMO3 IL32 C8B HSD17B6 CP ITIH4 ERBB3 MYLK ST6GAL1 IL4R ITGB5 ABLIM1 PPP6R2 APOL1 TFR2 FN1 IL1R1 EPAS1 SCP2 PROX1 TNFRSF10B PLG PEPD IVD LDLR APOC1 SLCO2B1 CYP2C8 N4BP2L1 NAT8 ALDH1L1 SORBS2 CBS HAAO PPP4R2 ALB PAH GATM LAMB2 ABLIM3 GLRX MST1 HYI F2 ZBTB20 COL18A1 CYP4F12 SERPINA5 MAOA DIO1 HP HPR
3.76374920955575e-07	18	124	5.41587033419566	GNF2 LCAT	http://www.gsea-msigdb.org/gsea/msigdb/cards/GNF2_LCAT	HSD17B6 ITIH4 SLC27A5 TFR2 TMEM176B C3 APOC1 CYP2C8 ALDH1L1 SERPING1 HAAO CES2 PIPOX F2 CYP4F2 CYP4F12 HP HPR
3.76374920955575e-07	53	830	2.38240293415889	MODULE 88	http://www.gsea-msigdb.org/gsea/msigdb/cards/MODULE_88	FMO3 IL32 C8B HSD17B6 CP ITIH4 ERBB3 MYLK ST6GAL1 IL4R ITGB5 ABLIM1 APOL1 TFR2 FN1 IL1R1 EPAS1 SCP2 TNFRSF10B PLG PEPD IVD LDLR APOC1 ARFIP2 ITGA7 SLCO2B1 CYP2C8 N4BP2L1 NAT8 ALDH1L1 SORBS2 CBS HAAO PPP4R2 ALB PAH GATM LAMB2 ABLIM3 GLRX MST1 CD151 HYI F2 ZBTB20 COL18A1 CYP4F12 SERPINA5 MAOA DIO1 HP HPR
1.76214012887603e-06	14	81	6.44852599462529	MODULE 235	http://www.gsea-msigdb.org/gsea/msigdb/cards/MODULE_235	GCLC SREBF1 ATP8B1 MTHFD1 UBE2I PEPD LDLR APOC1 ASS1 UBE2G1 MTTP PTS CBS PAH
4.27459123051014e-06	18	146	4.59978028383741	GNF2 FBL	http://www.gsea-msigdb.org/gsea/msigdb/cards/GNF2_FBL	XPO1 RPL3 UBE2I PMPCB RPL19 KPNB1 SRSF7 GTF3A RBBP6 SRSF1 RPS8 EIF3H RPS3 NSA2 HNRNPF SNRPE PTMA SRSF10
1.12540937921042e-05	15	109	5.13431132599589	GNF2 GSTM1	http://www.gsea-msigdb.org/gsea/msigdb/cards/GNF2_GSTM1	HSD17B6 ITIH4 SLC27A5 TMEM176B APOC1 CYP2C8 ALDH1L1 SERPING1 HAAO CES2 PIPOX F2 CYP4F2 CYP4F12 HP
1.77004344132852e-05	12	71	6.30580207925129	MODULE 120	http://www.gsea-msigdb.org/gsea/msigdb/cards/MODULE_120	SNX1 TRIO MYLK SLC11A2 HMGCR HPCAL1 DHCR24 UBE2G1 SLC28A1 EPB41 PTPRM COL18A1
1.97803820219494e-05	22	236	3.47798829371134	MODULE 32	http://www.gsea-msigdb.org/gsea/msigdb/cards/MODULE_32	RBM5 XRCC5 BZW1 GNAS CIRBP RPL3 RPL19 SUB1 HDLBP SRSF7 SFPQ PSMA1 ARFIP2 RAN RPS8 EIF3H RPS3 EIF4A2 EEF2 HNRNPF SNRPE SRSF10
2.13608779256202e-05	12	73	6.13304037844988	CAR HPX	http://www.gsea-msigdb.org/gsea/msigdb/cards/CAR_HPX	FMO3 C8B HSD17B6 TFR2 PLG APOC1 CYP2C8 DPYS FGG PAH F2 HP
6.91949919315084e-05	28	383	2.72757496378406	MODULE 3	http://www.gsea-msigdb.org/gsea/msigdb/cards/MODULE_3	TFPI MAP4K4 TFRC AP1M1 ITGB5 TNPO1 MTHFD1 PON2 BIRC2 CCNG1 FN1 EPAS1 SCP2 TNFRSF10B CALD1 LDLR TMEM106C LPIN1 TPM1 IQGAP1 MBNL1 NDUFS2 PSMD4 FSTL1 CDH2 CD151 SHMT2 PSMG1
6.91949919315084e-05	12	82	5.45990180032733	MODULE 40	http://www.gsea-msigdb.org/gsea/msigdb/cards/MODULE_40	ACADVL MTHFD1 SCP2 GALE MPST ASS1 ALDH1L1 PTS LIPC PAH GATM CYP4F2
8.59715679488944e-05	11	70	5.86289455225625	GNF2 RBBP6	http://www.gsea-msigdb.org/gsea/msigdb/cards/GNF2_RBBP6	PMPCB SRSF7 RBM25 GTF3A RBBP6 THOC2 SCAF11 UBP1 NSA2 SRP72 PTMA
0.00012834493905482	14	119	4.38933281987099	MODULE 239	http://www.gsea-msigdb.org/gsea/msigdb/cards/MODULE_239	TBC1D1 TNPO1 MAEA STAG2 DDX5 HMGCR PCYOX1 IL6ST TOR1AIP1 PIK3R1 TACC1 MBNL1 IGF2R BCKDHA
0.0001374985803402	13	104	4.66366612111293	GNF2 TST	http://www.gsea-msigdb.org/gsea/msigdb/cards/GNF2_TST	HSD17B6 ITIH4 SLC27A5 TFR2 TMEM176B APOC1 CYP2C8 ALDH1L1 SERPING1 CES2 F2 CYP4F2 HP
0.000141077226744358	27	379	2.65792053340473	MODULE 2	http://www.gsea-msigdb.org/gsea/msigdb/cards/MODULE_2	TFPI ERBB3 MYLK TFRC ITGB5 ABLIM1 PON2 AHR BIRC2 FN1 IL1R1 SCP2 TNFRSF10B LDLR LPIN1 ITGA7 TPM1 EPS8 DST MBNL1 RBPMS MX1 GATM LAMB2 ABLIM3 CD151 MAOA
0.000155008362295971	20	233	3.20251750806038	MORF XRCC5	http://www.gsea-msigdb.org/gsea/msigdb/cards/MORF_XRCC5	PTBP1 PUM2 WDR1 XRCC5 XPO1 UBE2I PTGES3 SDHB PSMA1 ACLY SRSF1 HADH ESD ANP32A LBR TERF1 EIF3H NDUFS2 NSA2 SNRPE
0.000155008362295971	10	62	6.01763370466185	MORF SNRP70	http://www.gsea-msigdb.org/gsea/msigdb/cards/MORF_SNRP70	RBM5 PTBP1 WDR1 XRCC5 UBE2I PSMA1 RABGGTB TACC1 EIF4A2 PTP4A2
0.000178280697147264	26	364	2.66495206920739	MODULE 1	http://www.gsea-msigdb.org/gsea/msigdb/cards/MODULE_1	MYLK TFRC ITGB5 ABLIM1 SRSF5 NAMPT BIRC2 FN1 IL1R1 SCP2 TNFRSF10B CALD1 LDLR ITGA7 MAN2C1 TPM1 IQGAP1 EPS8 DST MBNL1 RBPMS PPP4R2 GATM LAMB2 CD151 ZBTB20
0.000192711965597044	10	64	5.82958265139116	GNF2 CEBPA	http://www.gsea-msigdb.org/gsea/msigdb/cards/GNF2_CEBPA	HSD17B6 ITIH4 SLC27A5 TMEM176B APOC1 CYP2C8 SERPING1 F2 CYP4F12 HP
0.000195271705894908	23	302	2.84143896120788	MORF GNB1	http://www.gsea-msigdb.org/gsea/msigdb/cards/MORF_GNB1	UQCRC1 PTBP1 PUM2 RNF4 WDR1 BAZ2A XRCC5 XPO1 PTGES3 DGUOK SDHB PSMA1 HADH ESD ANP32A TERF1 EIF3H NDUFS2 ATXN2L GUSB SRP72 SNRPE PTP4A2
0.000195271705894908	13	110	4.40928433268859	GNF2 HDAC1	http://www.gsea-msigdb.org/gsea/msigdb/cards/GNF2_HDAC1	RNF4 KPNB1 SRSF7 GTF3A RBBP6 PSMA1 SRSF1 SCAF11 RPS3 UBP1 POP5 HNRNPF SRSF10
0.000358506379261491	12	100	4.47711947626841	MODULE 177	http://www.gsea-msigdb.org/gsea/msigdb/cards/MODULE_177	ST3GAL1 TRAM1 TFRC SCARB1 IL4R UBE2I DPH1 PTGES3 SORL1 LBR GLRX IGF2R
0.000374484087025484	28	430	2.42944467704487	MODULE 5	http://www.gsea-msigdb.org/gsea/msigdb/cards/MODULE_5	TFPI IL32 SNX1 MYLK AP1M1 IL4R ITGB5 ABLIM1 NAMPT PON2 BIRC2 FN1 IL1R1 EPAS1 CALD1 MYO1B LDLR APOC1 SLCO2B1 TPM1 RBPMS MX1 LAMB2 GLRX CD151 MAOA HP HPR
0.000381961878716673	13	118	4.11034980165885	GNF2 DAP3	http://www.gsea-msigdb.org/gsea/msigdb/cards/GNF2_DAP3	PTBP1 RPL3 RPL19 SRSF7 GTF3A PSMA1 SRSF1 RPS8 RPS3 NSA2 SRP72 SNRPE PTMA
0.000521100431122152	10	73	5.11086698204157	GNF2 KPNB1	http://www.gsea-msigdb.org/gsea/msigdb/cards/GNF2_KPNB1	XRCC5 KPNB1 SRSF7 SFPQ PSMA1 SRSF1 WDR61 HNRNPF SNRPE SRSF10
0.000643179782236199	10	75	4.97457719585379	GNF2 XRCC5	http://www.gsea-msigdb.org/gsea/msigdb/cards/GNF2_XRCC5	XRCC5 KPNB1 PTGES3 SFPQ PSMA1 RAN SRSF1 HNRNPF SNRPE SRSF10
0.000890459673538373	9	63	5.32990413841478	GNF2 DDX5	http://www.gsea-msigdb.org/gsea/msigdb/cards/GNF2_DDX5	RBM5 SRSF5 DDX5 BIRC2 SCAF11 BNIP2 MBNL1 UBP1 CCNL1
0.00104081893335906	6	26	8.60984514667002	GNF2 IGF1	http://www.gsea-msigdb.org/gsea/msigdb/cards/GNF2_IGF1	HSD17B6 ITIH4 SLC27A5 CYP2C8 SERPING1 F2
0.0010450832704733	17	210	3.02027901176837	MORF ACP1	http://www.gsea-msigdb.org/gsea/msigdb/cards/MORF_ACP1	WDR1 BAZ2A XRCC5 XPO1 GNAS UBE2I PTGES3 PSMA1 RABGGTB ANP32A TERF1 EIF3H EIF4A2 NSA2 SRP72 SNRPE PTP4A2
0.0010450832704733	22	319	2.5730571702692	MODULE 83	http://www.gsea-msigdb.org/gsea/msigdb/cards/MODULE_83	CTNNA1 ACAA1 BZW1 XPO1 GNAS RPL3 RPL19 SUB1 SRSF7 SDHB PSMA1 RAN GRHPR RPS8 EIF3H GSN RPS3 NSA2 EEF2 SNRPE P4HB PTMA
0.00122126848265459	23	346	2.48009990255716	MORF RAD23A	http://www.gsea-msigdb.org/gsea/msigdb/cards/MORF_RAD23A	UQCRC1 WDR1 XRCC5 BZW1 XPO1 SMARCD2 PTGES3 DGUOK SDHB ACLY RAN SRSF1 HADH ESD ANP32A TERF1 EIF3H LARP1 NDUFS2 DHCR7 SRP72 SNRPE LAGE3
0.00124295513730695	11	99	4.14548099654483	MODULE 43	http://www.gsea-msigdb.org/gsea/msigdb/cards/MODULE_43	FMO3 ACAA1 ACADVL ACADL DHCR24 CAT IVD CYP2C8 NDUFS2 GLRX MAOA
0.00142881313528227	6	28	7.99485620762216	GNF2 BUB3	http://www.gsea-msigdb.org/gsea/msigdb/cards/GNF2_BUB3	XRCC5 KPNB1 PTGES3 RAN HNRNPF SRSF10
0.00147723025512093	5	18	10.3637024913621	MODULE 236	http://www.gsea-msigdb.org/gsea/msigdb/cards/MODULE_236	SREBF1 SCARB1 APOL1 LDLR SORL1
0.00249745699999181	5	20	9.32733224222586	MODULE 78	http://www.gsea-msigdb.org/gsea/msigdb/cards/MODULE_78	MTHFD1 ASS1 PTS PAH GATM
0.00258501166007412	14	166	3.14656991304005	MORF PPP1CC	http://www.gsea-msigdb.org/gsea/msigdb/cards/MORF_PPP1CC	UQCRC1 XRCC5 XPO1 PTGES3 DGUOK SDHB SRSF1 HADH ESD ANP32A LBR CBR4 SRP72 SHMT2
0.00344804801252373	14	171	3.0545649448225	GCM MYST2	http://www.gsea-msigdb.org/gsea/msigdb/cards/GCM_MYST2	KMT2E SPAG9 TNPO1 LUC7L3 FBXO3 FBRSL1 SMAD5 RBM25 PAN2 VEZF1 NAB1 CELF1 CEBPG SETD5
0.00403872820053325	14	174	3.00190003198074	GCM RAB10	http://www.gsea-msigdb.org/gsea/msigdb/cards/GCM_RAB10	EVI5 MAEA HECTD1 ZC3H14 TTI1 URI1 CDK2AP1 ZNF644 RAP2A MACF1 RDX UBA3 UBP1 ANKFY1
0.00454217561587573	12	136	3.29199961490324	MORF EIF4A2	http://www.gsea-msigdb.org/gsea/msigdb/cards/MORF_EIF4A2	RBM5 PUM2 XPO1 UBE2I RPL19 DDX5 TERF1 EIF3H EIF4A2 NSA2 EEF2 PTP4A2
0.00454217561587573	7	49	5.32990413841478	GNF2 CYP2B6	http://www.gsea-msigdb.org/gsea/msigdb/cards/GNF2_CYP2B6	HSD17B6 ITIH4 SLC27A5 APOC1 CYP2C8 SERPING1 F2
0.00454217561587573	29	537	2.01484271899106	MODULE 11	http://www.gsea-msigdb.org/gsea/msigdb/cards/MODULE_11	GCLC SPHK2 HAGH ERBB3 MYLK ST6GAL1 ABLIM1 PPP6R2 HLF ZBTB16 EPAS1 RREB1 APOC1 MEIS2 ITGA7 BIN1 SORBS2 PPP4R2 ALB PLXNB1 CDH2 MTSS1 GATM ABLIM3 OAZ2 ZBTB20 MAOA BCKDHA HPR
0.00458348205152106	24	410	2.18396072013093	MODULE 6	http://www.gsea-msigdb.org/gsea/msigdb/cards/MODULE_6	GCLC HAGH ERBB3 MYLK ST6GAL1 IL4R ITGB5 ABLIM1 HLF BIRC2 FN1 EPAS1 SCP2 TNFRSF10B LDLR ARFIP2 ITGA7 TPM1 RBPMS GATM LAMB2 CD151 MAOA TMEM63A
0.00541904011544305	11	120	3.42002182214948	GNF2 EIF3S6	http://www.gsea-msigdb.org/gsea/msigdb/cards/GNF2_EIF3S6	RPL3 PMPCB RPL19 SRSF7 GTF3A RBBP6 RPS8 EIF3H RPS3 NSA2 PTMA
0.00566528741854193	13	161	3.01255451301705	MORF NPM1	http://www.gsea-msigdb.org/gsea/msigdb/cards/MORF_NPM1	ACTB GNAS RPL3 UBE2I RPL19 RAN RPS8 EIF3H RPS3 EIF4A2 EEF2 SNRPE PTMA
0.00621529126484197	5	25	7.46186579378069	GNF2 MBD4	http://www.gsea-msigdb.org/gsea/msigdb/cards/GNF2_MBD4	DDX5 SCAF11 RPS8 NSA2 PTMA
0.00707651542768527	12	145	3.08766860432304	MORF CDC10	http://www.gsea-msigdb.org/gsea/msigdb/cards/MORF_CDC10	PUM2 XRCC5 XPO1 SUN2 PSMA1 LBR TACC1 TERF1 EIF4A2 NSA2 ATXN2L PTP4A2
0.00707651542768527	24	426	2.1019340264171	MODULE 52	http://www.gsea-msigdb.org/gsea/msigdb/cards/MODULE_52	IL32 TFRC AP1M1 ST6GAL1 ITGB5 PON2 BIRC2 UMPS FN1 EPAS1 SCP2 TNFRSF10B CALD1 PEPD LDLR APOC1 ARFIP2 TMEM106C TPM1 PTS EPS8 ALB CDH2 CD151
0.00707651542768527	6	39	5.73989676444668	MODULE 109	http://www.gsea-msigdb.org/gsea/msigdb/cards/MODULE_109	F11 PLG MST1 F2 TMPRSS2 HP
0.00779787227722602	19	305	2.32418770625956	MODULE 72	http://www.gsea-msigdb.org/gsea/msigdb/cards/MODULE_72	HAGH RNF4 MYLK TFRC TNPO1 ABLIM1 SRSF5 BIRC2 DGUOK SCP2 ABCD3 TPM1 DYRK1A PSMD4 CDH2 GATM OAZ2 ZBTB20 PSMG1
0.00779787227722602	9	89	3.77285349123743	MODULE 209	http://www.gsea-msigdb.org/gsea/msigdb/cards/MODULE_209	GALE PLG PEPD APOC1 LIPC MST1 F2 TMPRSS2 HP
0.00944179597197967	18	287	2.339957914426	MORF CSNK2B	http://www.gsea-msigdb.org/gsea/msigdb/cards/MORF_CSNK2B	UQCRC1 BZW1 MAEA SMARCD2 PTGES3 EIF4G1 DGUOK SDHB ACLY RAN EIF4E2 SRSF1 TUBB2A LARP1 NDUFS2 DHCR7 SNRPE LAGE3
0.00944179597197967	5	28	6.66238017301847	GNF2 RPA1	http://www.gsea-msigdb.org/gsea/msigdb/cards/GNF2_RPA1	XRCC5 PTGES3 SRSF1 HNRNPF SRSF10
0.00944179597197967	9	92	3.64982566000142	GNF2 APEX1	http://www.gsea-msigdb.org/gsea/msigdb/cards/GNF2_APEX1	PTBP1 XPO1 SRSF7 SFPQ SRSF1 SRP72 SNRPE PTMA SRSF10
0.0101244136219192	7	58	4.5028500479711	GNF2 DEK	http://www.gsea-msigdb.org/gsea/msigdb/cards/GNF2_DEK	PTBP1 XPO1 STAG2 PTGES3 SFPQ SRSF1 SRP72
0.0102306633192459	4	17	8.77866563974199	MODULE 349	http://www.gsea-msigdb.org/gsea/msigdb/cards/MODULE_349	COMT ALDH1L1 GATM SHMT2
0.0102306633192459	4	17	8.77866563974199	MODULE 352	http://www.gsea-msigdb.org/gsea/msigdb/cards/MODULE_352	XPO1 TNPO1 KPNB1 RAN
0.0106914976441888	16	245	2.43652760613247	MORF EIF3S2	http://www.gsea-msigdb.org/gsea/msigdb/cards/MORF_EIF3S2	CLNS1A XRCC5 XPO1 UBE2I PTGES3 DGUOK SDHB PSMA1 ACLY HADH ESD EIF3H NDUFS2 NSA2 SRP72 SNRPE
0.0106914976441888	10	115	3.24428947555682	GCM NPM1	http://www.gsea-msigdb.org/gsea/msigdb/cards/GCM_NPM1	RPL3 RPL19 PSMA1 RABGGTB ESD RPS8 RPS3 EEF2 SNRPE PTMA
0.0106914976441888	7	60	4.35275504637207	GNF2 CDC27	http://www.gsea-msigdb.org/gsea/msigdb/cards/GNF2_CDC27	GCLC TFRC MARK3 EIF2AK1 FBXO7 SELENBP1 ALAD
0.0106914976441888	6	44	5.08763576848683	GNF2 UBE2I	http://www.gsea-msigdb.org/gsea/msigdb/cards/GNF2_UBE2I	PTBP1 UBE2I RPL19 PSMA1 HNRNPF PTMA
0.0106914976441888	23	420	2.04312991972566	MODULE 60	http://www.gsea-msigdb.org/gsea/msigdb/cards/MODULE_60	IL32 ACAA1 HAGH ITGB5 PPP6R2 ASCC2 NAPA FN1 EPAS1 ITPR2 IVD APOC1 ITGA7 MAN2C1 SORBS2 RBPMS CDH2 LAMB2 ABLIM3 CD151 HYI SIPA1 BCKDHA
0.0106914976441888	14	199	2.62477691238517	MODULE 105	http://www.gsea-msigdb.org/gsea/msigdb/cards/MODULE_105	SNX1 HAGH MARK3 MKNK1 AHR BIRC2 UMPS UBE2G1 TCF12 SELENBP1 PTS LMAN2 CTPS1 COL18A1
0.0106914976441888	9	96	3.4977495908347	MODULE 172	http://www.gsea-msigdb.org/gsea/msigdb/cards/MODULE_172	GALE PLG PEPD APOC1 LIPC MST1 F2 TMPRSS2 HP
0.0106914976441888	6	44	5.08763576848683	MODULE 284	http://www.gsea-msigdb.org/gsea/msigdb/cards/MODULE_284	PGM3 ACADL SLC12A4 ASCC1 PCSK6 SMPDL3A
0.0106914976441888	7	60	4.35275504637207	MODULE 323	http://www.gsea-msigdb.org/gsea/msigdb/cards/MODULE_323	SPAG9 VMP1 TRAM1 FNDC3B TACC1 UGP2 SACM1L
0.0106914976441888	5	30	6.21822149481724	MODULE 524	http://www.gsea-msigdb.org/gsea/msigdb/cards/MODULE_524	WDR1 MYH9 CALD1 MACF1 GSN
0.0109381777452128	11	137	2.99563955224772	MORF ACTG1	http://www.gsea-msigdb.org/gsea/msigdb/cards/MORF_ACTG1	ACTB GNAS RPL3 UBE2I RPL19 RAN RPS8 RPS3 EIF4A2 EEF2 PTMA
0.0109381777452128	9	97	3.46169031670238	MODULE 128	http://www.gsea-msigdb.org/gsea/msigdb/cards/MODULE_128	IL32 VMP1 MYLK ITGB5 FN1 IL1R1 APOL3 CD151 GAS6
0.0109381777452128	4	18	8.29096199308965	MODULE 354	http://www.gsea-msigdb.org/gsea/msigdb/cards/MODULE_354	MTHFD1 ALDH1L1 CBS PAH
0.0121659463918147	6	46	4.86643421333523	GNF2 ELAC2	http://www.gsea-msigdb.org/gsea/msigdb/cards/GNF2_ELAC2	KPNB1 SFPQ PSMA1 SRSF1 HNRNPF SRSF10
0.0121659463918147	9	99	3.39175717899122	MODULE 79	http://www.gsea-msigdb.org/gsea/msigdb/cards/MODULE_79	IL32 VMP1 MYLK ITGB5 FN1 IL1R1 APOL3 CD151 GAS6
0.0121659463918147	18	301	2.23112266259223	MODULE 198	http://www.gsea-msigdb.org/gsea/msigdb/cards/MODULE_198	RNF4 XRCC5 TNPO1 KPNB1 DDX5 SRSF7 SFPQ RAN SRSF1 TCF12 ANP32A CEBPG DYRK1A HNRNPF SNRPE ZFP36L1 PTMA SRSF10
0.0127400526120074	8	81	3.68487199692873	GCM RBM8A	http://www.gsea-msigdb.org/gsea/msigdb/cards/GCM_RBM8A	SPAG9 BAZ2A TIA1 RAN VEZF1 NAB1 CELF1 SETD5
0.0127400526120074	9	100	3.35783960720131	MODULE 170	http://www.gsea-msigdb.org/gsea/msigdb/cards/MODULE_170	IL32 VMP1 MYLK ITGB5 FN1 IL1R1 APOL3 CD151 GAS6
0.0136130992636433	7	64	4.08070785597381	GCM ERBB2IP	http://www.gsea-msigdb.org/gsea/msigdb/cards/GCM_ERBB2IP	MAP4K4 EHBP1 MACF1 IL6ST RDX TOR1AIP1 ANKFY1
0.0136571281993492	20	356	2.09602971735413	MODULE 12	http://www.gsea-msigdb.org/gsea/msigdb/cards/MODULE_12	ERBB3 MYLK ABLIM1 NAMPT PON2 ZBTB16 SLC11A2 FN1 TJP2 LDLR APOC1 ITGA7 BIN1 TPM1 DST CDH2 GATM LAMB2 ZBTB20 TMEM63A
0.0143740654895731	7	65	4.01792773511268	MORF TERF1	http://www.gsea-msigdb.org/gsea/msigdb/cards/MORF_TERF1	PUM2 XRCC5 XPO1 TERF1 EIF4A2 ATXN2L PTP4A2
0.0143740654895731	4	20	7.46186579378069	MODULE 81	http://www.gsea-msigdb.org/gsea/msigdb/cards/MODULE_81	BZW1 EIF4G1 EIF3H EIF4A2
0.0143740654895731	7	65	4.01792773511268	MODULE 183	http://www.gsea-msigdb.org/gsea/msigdb/cards/MODULE_183	RBM5 SRSF7 SFPQ SRSF1 HNRNPF SNRPE SRSF10
0.0151333512872026	12	167	2.68090986602899	MORF CTBP1	http://www.gsea-msigdb.org/gsea/msigdb/cards/MORF_CTBP1	PTBP1 ACAA1 WDR1 MARK3 XRCC5 XPO1 MAEA UBE2I ACLY RAN EIF3H SNRPE
0.0156059903228856	5	34	5.48666602483874	MODULE 419	http://www.gsea-msigdb.org/gsea/msigdb/cards/MODULE_419	WDR1 MYH9 CALD1 MACF1 GSN
0.0156059903228856	3	10	11.192798690671	MODULE 471	http://www.gsea-msigdb.org/gsea/msigdb/cards/MODULE_471	GCLC CBS SHMT2
0.0156059903228856	3	10	11.192798690671	MODULE 540	http://www.gsea-msigdb.org/gsea/msigdb/cards/MODULE_540	CP TFRC TF
0.0161601892708905	21	390	2.00896386755634	MODULE 98	http://www.gsea-msigdb.org/gsea/msigdb/cards/MODULE_98	RNF4 XRCC5 TNPO1 KPNB1 DDX5 SMAD5 SRSF7 SFPQ RAN SRSF1 TCF12 ANP32A CEBPG DYRK1A RCAN1 HNRNPF SNRPE ZFP36L1 PTMA SRSF10 SUPT4H1
0.0173601650313041	5	35	5.32990413841478	GNF2 TDG	http://www.gsea-msigdb.org/gsea/msigdb/cards/GNF2_TDG	PTBP1 XPO1 PTGES3 SFPQ SRSF1
0.0179317158172514	12	172	2.60297643969094	MORF G22P1	http://www.gsea-msigdb.org/gsea/msigdb/cards/MORF_G22P1	PTBP1 WDR1 CLNS1A XRCC5 MAEA UBE2I SDHB ACLY RAN EIF3H NSA2 SNRPE
0.0179317158172514	12	172	2.60297643969094	GCM MAP4K4	http://www.gsea-msigdb.org/gsea/msigdb/cards/GCM_MAP4K4	SPAG9 MAP4K4 MACF1 RAN IL6ST RDX SIK3 RAPH1 PDE4DIP OAZ2 ANKFY1 CALM1
0.0199375145621541	3	11	10.1752715369737	MODULE 528	http://www.gsea-msigdb.org/gsea/msigdb/cards/MODULE_528	GCLC CBS SHMT2
0.0208592237170399	18	322	2.08561466285796	MODULE 44	http://www.gsea-msigdb.org/gsea/msigdb/cards/MODULE_44	IL32 SP100 ST6GAL1 IL4R ABLIM1 BIRC2 FN1 IL1R1 SCP2 APOC1 SLCO2B1 N4BP2L1 PIK3R1 MBNL1 MX1 FSTL1 ZBTB20 MAOA
0.0209568339855985	5	37	5.04180121201398	GCM BAG5	http://www.gsea-msigdb.org/gsea/msigdb/cards/GCM_BAG5	MAEA HECTD1 ZNF644 KLHDC2 SACM1L
0.0209568339855985	5	37	5.04180121201398	MODULE 149	http://www.gsea-msigdb.org/gsea/msigdb/cards/MODULE_149	UQCRC1 BZW1 EIF3H EIF4A2 EEF2
0.0223115941038609	11	155	2.64775883005121	MODULE 257	http://www.gsea-msigdb.org/gsea/msigdb/cards/MODULE_257	TBC1D1 AKT2 CALD1 ARFIP2 SKI ZNF3 EEF2 EPS8L2 PNPLA2 OAZ2 TSKU
0.0247672956759106	3	12	9.32733224222586	MODULE 272	http://www.gsea-msigdb.org/gsea/msigdb/cards/MODULE_272	MTHFD1 UMPS ALDH1L1
0.0255234168985518	7	74	3.52926084840978	MORF CDC16	http://www.gsea-msigdb.org/gsea/msigdb/cards/MORF_CDC16	XRCC5 SDHB ESD ANP32A CBR4 MBNL1 SRP72
0.0257206554990316	15	254	2.20330682887225	MORF HDAC1	http://www.gsea-msigdb.org/gsea/msigdb/cards/MORF_HDAC1	PTBP1 WDR1 BAZ2A XRCC5 XPO1 SMARCD2 PTGES3 SDHB ACLY RAN ANP32A EIF3H NDUFS2 GUSB SNRPE
0.0269861718764963	7	75	3.48220403709765	GNF2 MAP2K3	http://www.gsea-msigdb.org/gsea/msigdb/cards/GNF2_MAP2K3	MARK3 EIF2AK1 FBXO7 CAT SELENBP1 ALAD NCOA4
0.0276344542364644	6	57	3.92729778620036	MORF DEAF1	http://www.gsea-msigdb.org/gsea/msigdb/cards/MORF_DEAF1	SDHB HADH ESD ANP32A NDUFS2 SRP72
0.0276344542364644	6	57	3.92729778620036	CAR IGFBP1	http://www.gsea-msigdb.org/gsea/msigdb/cards/CAR_IGFBP1	TFR2 PLG CYP2C8 DPYS PAH F2
0.02914611561631	19	362	1.9582244486441	MODULE 17	http://www.gsea-msigdb.org/gsea/msigdb/cards/MODULE_17	TFRC AP1M1 ST6GAL1 ITGB5 MTHFD1 DECR1 HMGCR CCNG1 SCP2 SDHB TNFRSF10B LDLR APOC1 TCF12 NPC1 NDUFS2 PSMD4 SHMT2 PSMG1
0.030080768441936	7	77	3.39175717899122	GCM SUFU	http://www.gsea-msigdb.org/gsea/msigdb/cards/GCM_SUFU	SPAG9 HECTD1 LUC7L3 FBXO3 SMAD5 NAB1 CELF1
0.0312039028403403	15	261	2.14421430855767	MORF DEK	http://www.gsea-msigdb.org/gsea/msigdb/cards/MORF_DEK	PUM2 CLNS1A XRCC5 BZW1 XPO1 UBE2I DGUOK ACLY RAN SRSF1 EIF3H EIF4A2 NSA2 ACAA2 SNRPE
0.0331035816627554	10	143	2.6090439838394	MORF EI24	http://www.gsea-msigdb.org/gsea/msigdb/cards/MORF_EI24	SCARB1 PTGES3 EIF4G1 DGUOK SDHB TMEM106C SRSF1 ESD LARP1 NDUFS2
0.0331035816627554	22	449	1.8280740252024	MODULE 18	http://www.gsea-msigdb.org/gsea/msigdb/cards/MODULE_18	SNX1 ERBB3 TFRC AP1M1 ITGB5 TNPO1 MTHFD1 FN1 EPAS1 TNFRSF10B TMEM106C TCF12 TPM1 NPC1 TOR1AIP1 PTS EPS8 RCAN1 PSMD4 CDH2 CD151 SHMT2
0.0331035816627554	20	396	1.88430954388401	MODULE 75	http://www.gsea-msigdb.org/gsea/msigdb/cards/MODULE_75	C8B MYLK ST6GAL1 IL4R NAMPT AHR LGALS3BP FN1 IL1R1 C3 TNFSF14 IL6ST ERBB2 SERPING1 EPS8 MX1 FGG F2 GAS6 HP
0.0331035816627554	7	79	3.30588990863701	MODULE 107	http://www.gsea-msigdb.org/gsea/msigdb/cards/MODULE_107	PLG PEPD APOC1 MST1 F2 TMPRSS2 HP
0.0331035816627554	4	27	5.5273079953931	MODULE 115	http://www.gsea-msigdb.org/gsea/msigdb/cards/MODULE_115	BZW1 EIF3H EIF4A2 EEF2
0.0331035816627554	7	79	3.30588990863701	MODULE 159	http://www.gsea-msigdb.org/gsea/msigdb/cards/MODULE_159	BZW1 GNAS ARFIP2 RAN EIF3H EIF4A2 EEF2
0.0331035816627554	8	100	2.98474631751228	MODULE 182	http://www.gsea-msigdb.org/gsea/msigdb/cards/MODULE_182	PUM2 RBBP6 CD164 MDM2 LBR TACC1 A1CF MICAL3
0.0331035816627554	6	60	3.73093289689034	MODULE 254	http://www.gsea-msigdb.org/gsea/msigdb/cards/MODULE_254	CFLAR BIRC2 TNFSF14 RAN BNIP2 MX1
0.0331035816627554	8	100	2.98474631751228	MODULE 486	http://www.gsea-msigdb.org/gsea/msigdb/cards/MODULE_486	TFR2 DDX5 LUC7L3 ASS1 PLXNB1 PNPLA2 OGDHL SULT1A3
0.0346786532013308	8	101	2.95519437377453	MORF TPT1	http://www.gsea-msigdb.org/gsea/msigdb/cards/MORF_TPT1	ACTB RPL3 RPL19 RPS8 RPS3 EIF4A2 EEF2 PTMA
0.0357356995840838	7	81	3.22426299731264	MODULE 243	http://www.gsea-msigdb.org/gsea/msigdb/cards/MODULE_243	HAGH TM7SF3 SLC11A2 SUB1 LBR WDR19 ZFP36L1
0.036163925211384	8	102	2.92622187991399	MORF RRM1	http://www.gsea-msigdb.org/gsea/msigdb/cards/MORF_RRM1	XRCC5 XPO1 PTGES3 SRSF1 HADH ESD ANP32A LBR
0.0364176165514396	9	124	2.70793516709783	MODULE 152	http://www.gsea-msigdb.org/gsea/msigdb/cards/MODULE_152	UQCRC1 ACADVL DECR1 SCP2 SDHB HADH NDUFS2 ACAA2 BCKDHA
0.037791749186919	12	195	2.29595870577867	MORF DAP3	http://www.gsea-msigdb.org/gsea/msigdb/cards/MORF_DAP3	PUM2 CLNS1A XRCC5 XPO1 UBE2I DGUOK ACLY RAN VGLL4 EIF4A2 POP5 SNRPE
0.037842587278211	6	63	3.55326942560985	MORF JUND	http://www.gsea-msigdb.org/gsea/msigdb/cards/MORF_JUND	FBXO7 DNAJB6 RPL19 DDX5 EIF4A2 EEF2
0.037842587278211	5	45	4.14548099654483	GCM SIRT2	http://www.gsea-msigdb.org/gsea/msigdb/cards/GCM_SIRT2	MAP4K4 SEC14L2 IL6ST PDE4DIP ANKFY1
0.037842587278211	5	45	4.14548099654483	GCM AQP4	http://www.gsea-msigdb.org/gsea/msigdb/cards/GCM_AQP4	RDX TACC1 RAPH1 PDE4DIP ANKFY1
0.037842587278211	6	63	3.55326942560985	GNF2 ST13	http://www.gsea-msigdb.org/gsea/msigdb/cards/GNF2_ST13	RPL3 RPL19 EIF3H RPS3 NSA2 SNRPE
0.037842587278211	3	15	7.46186579378069	MODULE 227	http://www.gsea-msigdb.org/gsea/msigdb/cards/MODULE_227	CP ALAD UGT1A6
0.037842587278211	3	15	7.46186579378069	MODULE 432	http://www.gsea-msigdb.org/gsea/msigdb/cards/MODULE_432	MVK HMGCR DHCR7
0.0386895476346212	4	29	5.14611434053841	MODULE 184	http://www.gsea-msigdb.org/gsea/msigdb/cards/MODULE_184	ACADVL DECR1 ACADL IVD
0.0386895476346212	4	29	5.14611434053841	MODULE 265	http://www.gsea-msigdb.org/gsea/msigdb/cards/MODULE_265	IL4R GHR IL1R1 IL6ST
0.0390915962452681	6	64	3.4977495908347	GCM CRKL	http://www.gsea-msigdb.org/gsea/msigdb/cards/GCM_CRKL	MAP4K4 IL6ST NAB1 OAZ2 ANKFY1 CALM1
0.0390915962452681	10	150	2.4872885979269	MODULE 206	http://www.gsea-msigdb.org/gsea/msigdb/cards/MODULE_206	TRIO ST3GAL6 BZW1 TPD52L1 HMGCR DHCR24 RAN LPIN1 MBNL1 ATXN2L
0.0411164823476085	15	276	2.02768092222301	MORF SOD1	http://www.gsea-msigdb.org/gsea/msigdb/cards/MORF_SOD1	CLNS1A BZW1 MTHFD1 SMARCD2 PTGES3 DGUOK ACLY RAN TMEM106C EIF4E2 SRSF1 LARP1 NDUFS2 POP5 SNRPE
0.0411164823476085	7	85	3.07253297390969	GCM BMPR2	http://www.gsea-msigdb.org/gsea/msigdb/cards/GCM_BMPR2	MAP4K4 MACF1 RAN NAB1 NFIA OAZ2 CALM1
0.0411164823476085	6	65	3.44393805866801	GCM DDX5	http://www.gsea-msigdb.org/gsea/msigdb/cards/GCM_DDX5	SRSF5 DDX5 PTGES3 RABGGTB ESD DYRK1A
0.0411164823476085	18	356	1.88642674561871	MODULE 15	http://www.gsea-msigdb.org/gsea/msigdb/cards/MODULE_15	TFRC STX10 SMARCD2 BIRC2 CCNG1 SCP2 SFPQ TNFRSF10B APOC1 LPIN1 TCF12 BNIP2 MBNL1 DYRK1A GLRX SHMT2 CD47 BCKDHA
0.041495328567832	4	30	4.97457719585379	MODULE 221	http://www.gsea-msigdb.org/gsea/msigdb/cards/MODULE_221	ACADVL DECR1 ACADL IVD
0.0427558170538042	10	153	2.43851823326166	GCM UBE2N	http://www.gsea-msigdb.org/gsea/msigdb/cards/GCM_UBE2N	BAZ2A HECTD1 LUC7L3 FBXO3 TIA1 RAN VEZF1 NAB1 NFIB CELF1
0.0476987763497623	7	88	2.96778753161732	MORF CCNI	http://www.gsea-msigdb.org/gsea/msigdb/cards/MORF_CCNI	WDR1 BAZ2A GNAS EIF3H EIF4A2 EEF2 PTP4A2
0.0477073360859396	13	230	2.10878815911193	MODULE 176	http://www.gsea-msigdb.org/gsea/msigdb/cards/MODULE_176	ACSM3 CP ST6GAL1 TF EPAS1 RREB1 SERPING1 SLC28A1 PLXNB1 UGT1A6 CDH2 PAH GATM
0.0483231541464549	6	68	3.29199961490324	GNF2 BNIP3L	http://www.gsea-msigdb.org/gsea/msigdb/cards/GNF2_BNIP3L	GCLC MARK3 EIF2AK1 FBXO7 SELENBP1 ALAD
0.0483231541464549	9	133	2.52469143398595	MODULE 324	http://www.gsea-msigdb.org/gsea/msigdb/cards/MODULE_324	CP TF LDLR GSN FSTL1 CDH2 PAH MST1 GAS6
0.0497315918962875	8	111	2.68896064640746	MODULE 321	http://www.gsea-msigdb.org/gsea/msigdb/cards/MODULE_321	ITGB5 MYH9 NEK6 TNFRSF10B CBS COL18A1 SPATS2L BCKDHA
0.0510407452774652	6	69	3.24428947555682	GCM CBFB	http://www.gsea-msigdb.org/gsea/msigdb/cards/GCM_CBFB	XPO1 UBE2I DDX5 PSMA1 ESD SNRPE
0.052005998908276	5	50	3.73093289689034	MODULE 61	http://www.gsea-msigdb.org/gsea/msigdb/cards/MODULE_61	BZW1 UMPS RAN CTPS1 SHMT2
0.0538098977817384	6	70	3.19794248304887	GCM HBP1	http://www.gsea-msigdb.org/gsea/msigdb/cards/GCM_HBP1	HECTD1 ZC3H14 RBM25 ZNF644 BTF3L4 KLHDC2
0.0538098977817384	4	33	4.52234290532163	GNF2 TYK2	http://www.gsea-msigdb.org/gsea/msigdb/cards/GNF2_TYK2	DDX5 LRRFIP1 BNIP2 STAT6
0.0538098977817384	24	540	1.65819239861793	MODULE 100	http://www.gsea-msigdb.org/gsea/msigdb/cards/MODULE_100	SPHK2 HAGH MYLK DGCR2 TF ABLIM1 ZBTB16 EPAS1 C3 APOC1 MEIS2 ITGA7 BIN1 SORBS2 PPP4R2 ALB PLXNB1 CDH2 MTSS1 GATM ABLIM3 ZBTB20 MAOA HPR
0.0538098977817384	4	33	4.52234290532163	MODULE 131	http://www.gsea-msigdb.org/gsea/msigdb/cards/MODULE_131	PLG FGG MST1 F2
0.0551512178230012	10	161	2.31734962539773	MODULE 36	http://www.gsea-msigdb.org/gsea/msigdb/cards/MODULE_36	CLASRP KRR1 CCNG1 PHF3 TJP2 RBBP6 MEIS2 DYNC2LI1 CBS TM2D1
0.0553496867377219	24	542	1.65207360747912	MODULE 137	http://www.gsea-msigdb.org/gsea/msigdb/cards/MODULE_137	SPHK2 HAGH MYLK DGCR2 TF ABLIM1 ZBTB16 EPAS1 C3 APOC1 MEIS2 ITGA7 BIN1 SORBS2 PPP4R2 ALB PLXNB1 CDH2 MTSS1 GATM ABLIM3 ZBTB20 MAOA HPR
0.055502285334792	13	237	2.04650327677529	MORF UBE2I	http://www.gsea-msigdb.org/gsea/msigdb/cards/MORF_UBE2I	PTBP1 XRCC5 XPO1 GNAS UBE2I RPL19 RAN EIF3H EIF4A2 EEF2 SNRPE PTP4A2 PTMA
0.0556107599741576	16	317	1.88312070505506	MODULE 151	http://www.gsea-msigdb.org/gsea/msigdb/cards/MODULE_151	ACAA1 COMT RPL19 SRSF7 SDHB GRHPR LBR EIF3H GSN RPS3 NSA2 EEF2 SNRPE P4HB ZFP36L1 PTMA
0.0567541004871063	4	34	4.38933281987099	GCM RAP2A	http://www.gsea-msigdb.org/gsea/msigdb/cards/GCM_RAP2A	SPAG9 RAP2A RAN NAB1
0.0567541004871063	4	34	4.38933281987099	GNF2 BNIP2	http://www.gsea-msigdb.org/gsea/msigdb/cards/GNF2_BNIP2	DDX5 BNIP2 STAT6 PDCD6IP
0.0567541004871063	4	34	4.38933281987099	MODULE 278	http://www.gsea-msigdb.org/gsea/msigdb/cards/MODULE_278	GCLC MTHFD1 UBE2G1 CTPS1
0.0571088285755268	6	72	3.10911074740862	GCM CHUK	http://www.gsea-msigdb.org/gsea/msigdb/cards/GCM_CHUK	FOXN3 RBM25 SUMF2 UBE2G1 ASCC1 TOR1AIP1
0.0577107923934137	9	140	2.39845686228665	MORF PRKAR1A	http://www.gsea-msigdb.org/gsea/msigdb/cards/MORF_PRKAR1A	PUM2 BZW1 SMARCD2 PHF3 RAN EIF4E2 VGLL4 UGP2 SNRPE
0.0577107923934137	8	117	2.55106522864297	GCM ZNF198	http://www.gsea-msigdb.org/gsea/msigdb/cards/GCM_ZNF198	KMT2E SPAG9 LUC7L3 FBXO3 RBM25 VEZF1 NAB1 CELF1
0.0577107923934137	6	73	3.06652018922494	GNF2 TAL1	http://www.gsea-msigdb.org/gsea/msigdb/cards/GNF2_TAL1	TFRC EIF2AK1 FBXO7 CAT SELENBP1 ALAD
0.0577107923934137	24	548	1.63398521031694	MODULE 66	http://www.gsea-msigdb.org/gsea/msigdb/cards/MODULE_66	SPHK2 HAGH MYLK DGCR2 TF ABLIM1 ZBTB16 EPAS1 C3 APOC1 MEIS2 ITGA7 BIN1 SORBS2 PPP4R2 ALB PLXNB1 CDH2 MTSS1 GATM ABLIM3 ZBTB20 MAOA HPR
0.0577107923934137	3	19	5.89094667930054	MODULE 102	http://www.gsea-msigdb.org/gsea/msigdb/cards/MODULE_102	MTHFD1 UMPS CTPS1
0.0577107923934137	3	19	5.89094667930054	MODULE 191	http://www.gsea-msigdb.org/gsea/msigdb/cards/MODULE_191	CP TFRC TF
0.0577107923934137	3	19	5.89094667930054	MODULE 262	http://www.gsea-msigdb.org/gsea/msigdb/cards/MODULE_262	CP TFRC TF
0.0577107923934137	3	19	5.89094667930054	MODULE 400	http://www.gsea-msigdb.org/gsea/msigdb/cards/MODULE_400	IL6ST MTTP ABCA8
0.0577107923934137	3	19	5.89094667930054	MODULE 440	http://www.gsea-msigdb.org/gsea/msigdb/cards/MODULE_440	ASS1 GATM DIO1
0.0590476393083529	7	95	2.74910845034025	MODULE 174	http://www.gsea-msigdb.org/gsea/msigdb/cards/MODULE_174	TRIO CP MYLK DGCR2 LGALS3BP FN1 DHCR24
0.0597894645184269	8	118	2.52944603179006	MORF DNMT1	http://www.gsea-msigdb.org/gsea/msigdb/cards/MORF_DNMT1	XRCC5 XPO1 PTGES3 SRSF1 HADH ESD ANP32A LBR
0.0611269253543703	5	54	3.45456749712069	MODULE 175	http://www.gsea-msigdb.org/gsea/msigdb/cards/MODULE_175	ZBTB16 HMGCR DHCR24 UBE2G1 COL18A1
0.0611765344686696	7	96	2.72047190398254	MODULE 567	http://www.gsea-msigdb.org/gsea/msigdb/cards/MODULE_567	TNPO1 SRSF5 MPDU1 RDX CEBPG NUDT5 ATG13
0.0631046721989501	4	36	4.14548099654483	GNF2 PCAF	http://www.gsea-msigdb.org/gsea/msigdb/cards/GNF2_PCAF	MARK3 EIF2AK1 SELENBP1 ALAD
0.0642872699924013	5	55	3.39175717899122	GCM IL6ST	http://www.gsea-msigdb.org/gsea/msigdb/cards/GCM_IL6ST	MAP4K4 IL6ST RDX TACC1 ANKFY1
0.0642872699924013	5	55	3.39175717899122	MODULE 277	http://www.gsea-msigdb.org/gsea/msigdb/cards/MODULE_277	PUM2 TRAM1 SMAD5 THOC2 MBNL1
0.0663205982303639	7	98	2.66495206920739	MODULE 97	http://www.gsea-msigdb.org/gsea/msigdb/cards/MODULE_97	PUM2 RBBP6 CD164 MDM2 LBR TACC1 A1CF
0.0677168091625037	4	37	4.03344096961118	GCM SMARCC1	http://www.gsea-msigdb.org/gsea/msigdb/cards/GCM_SMARCC1	TRAM1 SMARCD2 DDX5 PTGES3
0.0685601601700389	9	146	2.29989014191871	MODULE 195	http://www.gsea-msigdb.org/gsea/msigdb/cards/MODULE_195	PTBP1 RNF4 TRAM1 SREBF1 SSR3 IL1R1 GATM GLRX PTMA
0.0694875204700152	14	276	1.89250219407481	MORF BUB3	http://www.gsea-msigdb.org/gsea/msigdb/cards/MORF_BUB3	UQCRC1 XRCC5 XPO1 PTGES3 DGUOK SDHB ACLY RAN SRSF1 HADH ESD ANP32A NDUFS2 SNRPE
0.0708802178902538	8	123	2.4266230223677	GCM ACTG1	http://www.gsea-msigdb.org/gsea/msigdb/cards/GCM_ACTG1	RPL3 RPL19 PSMA1 RPS8 RPS3 EEF2 SNRPE PTMA
0.071633151752621	5	57	3.27274815516697	MODULE 350	http://www.gsea-msigdb.org/gsea/msigdb/cards/MODULE_350	SREBF1 POLR2E SBF1 CLPTM1 DYRK1A
0.072788214336651	10	173	2.15660861091927	MORF HAT1	http://www.gsea-msigdb.org/gsea/msigdb/cards/MORF_HAT1	BZW1 XPO1 MTHFD1 PTGES3 EIF4G1 DGUOK SDHB ACLY SRSF1 SNRPE
0.0750948983481134	9	149	2.25358362899417	MODULE 356	http://www.gsea-msigdb.org/gsea/msigdb/cards/MODULE_356	PTBP1 RNF4 TRAM1 SREBF1 SSR3 IL1R1 GATM GLRX PTMA
0.0757332005754274	18	392	1.71318347306189	MODULE 46	http://www.gsea-msigdb.org/gsea/msigdb/cards/MODULE_46	C8B ST6GAL1 IL4R NAMPT LGALS3BP FN1 IL1R1 C3 TNFSF14 IL6ST ERBB2 SERPING1 EPS8 MX1 FGG F2 GAS6 HP
0.0769022422323292	10	175	2.13196165536591	GCM MLL	http://www.gsea-msigdb.org/gsea/msigdb/cards/GCM_MLL	BAZ2A TNPO1 MAEA LUC7L3 TIA1 RBM25 ZNF644 ASCC1 CELF1 WDR19
0.0778637092444805	16	337	1.77136279971055	MODULE 114	http://www.gsea-msigdb.org/gsea/msigdb/cards/MODULE_114	ACAA1 COMT RPL19 SRSF7 SDHB GRHPR LBR EIF3H GSN RPS3 NSA2 EEF2 SNRPE P4HB ZFP36L1 PTMA
0.082552979183786	6	81	2.76365399769655	GNF2 SPTA1	http://www.gsea-msigdb.org/gsea/msigdb/cards/GNF2_SPTA1	GCLC MARK3 EIF2AK1 FBXO7 SELENBP1 ALAD
0.0832547949106321	7	104	2.51120483444542	MORF ERCC2	http://www.gsea-msigdb.org/gsea/msigdb/cards/MORF_ERCC2	ITIH4 TTI1 LEPROTL1 PSMF1 MPST AMFR SIK3
0.0846906724247166	9	153	2.1946664099355	MORF NME2	http://www.gsea-msigdb.org/gsea/msigdb/cards/MORF_NME2	ACTB GNAS UBE2I RPL19 RAN RPS8 RPS3 EEF2 SNRPE
0.0866375742117787	8	129	2.31375683528083	GCM DFFA	http://www.gsea-msigdb.org/gsea/msigdb/cards/GCM_DFFA	BAZ2A HECTD1 FBRSL1 RBM25 RAN VEZF1 NAB1 CELF1
0.0883823054361773	13	260	1.86546644844517	MODULE 112	http://www.gsea-msigdb.org/gsea/msigdb/cards/MODULE_112	ACSM3 CP ST6GAL1 TF EPAS1 RREB1 SERPING1 SLC28A1 PLXNB1 UGT1A6 CDH2 PAH GATM
0.0883823054361773	5	61	3.05814171876258	MODULE 164	http://www.gsea-msigdb.org/gsea/msigdb/cards/MODULE_164	TFPI GCKR C3 PSMF1 SERPING1
0.0889325510264354	7	106	2.463823611154	MODULE 147	http://www.gsea-msigdb.org/gsea/msigdb/cards/MODULE_147	PTBP1 RNF4 TRAM1 SSR3 IL1R1 GATM PTMA
0.0907304724860056	20	461	1.61862598563572	MODULE 38	http://www.gsea-msigdb.org/gsea/msigdb/cards/MODULE_38	IL32 ERBB3 MYLK IL4R ITGB5 PPP6R2 SMARCD2 FN1 IL1R1 EPAS1 SLCO2B1 MAN2C1 TPM1 ERBB2 RBPMS LAMB2 GLRX CD151 MAOA TMEM63A
0.0920183628347544	7	107	2.44079722226471	MODULE 113	http://www.gsea-msigdb.org/gsea/msigdb/cards/MODULE_113	GHR RREB1 NR1I3 ALAD CBS PAH MAOA
0.0920183628347544	12	235	1.90515722394401	MODULE 252	http://www.gsea-msigdb.org/gsea/msigdb/cards/MODULE_252	XRCC5 TNPO1 DDX5 SRSF7 SFPQ RAN SRSF1 DYRK1A HNRNPF SNRPE ZFP36L1 SRSF10
0.0948131476628739	10	183	2.03876114584172	MODULE 126	http://www.gsea-msigdb.org/gsea/msigdb/cards/MODULE_126	BZW1 ITGB5 UMPS NEK6 TNFRSF10B RAN SLC43A3 CTPS1 CD151 SHMT2
0.0997803270875431	4	43	3.47063525292125	MODULE 87	http://www.gsea-msigdb.org/gsea/msigdb/cards/MODULE_87	GNAS RAP2A RAN EEF2
0.101100373370605	3	25	4.47711947626841	MODULE 135	http://www.gsea-msigdb.org/gsea/msigdb/cards/MODULE_135	FMO3 CYP2C8 PAH
0.101100373370605	3	25	4.47711947626841	MODULE 155	http://www.gsea-msigdb.org/gsea/msigdb/cards/MODULE_155	TNPO1 KPNB1 KDELR2
0.101100373370605	3	25	4.47711947626841	MODULE 343	http://www.gsea-msigdb.org/gsea/msigdb/cards/MODULE_343	ACADVL PTS CBS
0.101374179217011	10	186	2.00587790155395	MODULE 244	http://www.gsea-msigdb.org/gsea/msigdb/cards/MODULE_244	ABCB4 VRK2 MYLK MAP4K4 MARK3 XRCC5 POLR2E MTHFD1 ABCD3 DYRK1A
0.101374179217011	7	110	2.37423002529385	MODULE 576	http://www.gsea-msigdb.org/gsea/msigdb/cards/MODULE_576	PTBP1 RNF4 SSR3 IL1R1 GATM GLRX PTMA
0.103372250109647	17	382	1.66036280751665	MODULE 33	http://www.gsea-msigdb.org/gsea/msigdb/cards/MODULE_33	C8B TNFRSF1A RORA PON2 LGALS3BP IL1R1 EPAS1 CALD1 SLC12A4 C3 ASS1 ERBB2 SLC28A1 MX1 PLXNB1 LMAN2 MAOA
0.104446588836745	11	214	1.91776924606513	MORF ATRX	http://www.gsea-msigdb.org/gsea/msigdb/cards/MORF_ATRX	ITIH4 PPIL2 TTI1 LEPROTL1 PSMF1 TCF12 AMFR SIK3 ZNF32 CYP4F12 MICAL3
0.104446588836745	5	65	2.86994838222334	GCM MAP1B	http://www.gsea-msigdb.org/gsea/msigdb/cards/GCM_MAP1B	SPAG9 RAN NAB1 SIK3 CALM1
0.105893866657206	10	188	1.98453877494167	MORF PRKDC	http://www.gsea-msigdb.org/gsea/msigdb/cards/MORF_PRKDC	SCARB1 XRCC5 XPO1 PSMA1 HADH ESD ANP32A LBR IDH3A SHMT2
0.107186896260153	7	112	2.33183306055646	MODULE 503	http://www.gsea-msigdb.org/gsea/msigdb/cards/MODULE_503	PTBP1 RNF4 SSR3 IL1R1 GATM GLRX PTMA
0.107760563589999	3	26	4.30492257333501	MODULE 245	http://www.gsea-msigdb.org/gsea/msigdb/cards/MODULE_245	TNPO1 KPNB1 KDELR2
0.108941960526148	4	45	3.31638479723586	MODULE 448	http://www.gsea-msigdb.org/gsea/msigdb/cards/MODULE_448	POR HSD17B7 NHSL1 FGD4
0.110140100236753	7	113	2.31119736975508	GCM APEX1	http://www.gsea-msigdb.org/gsea/msigdb/cards/GCM_APEX1	RPL19 PSMA1 ESD RPS8 EEF2 SNRPE PTMA
0.115144386190098	12	246	1.81996726677578	MORF MT4	http://www.gsea-msigdb.org/gsea/msigdb/cards/MORF_MT4	FOXN3 ITIH4 SUN2 TTI1 LEPROTL1 KRR1 ITPR2 SLC12A4 PSMF1 AMFR SIK3 ZNF32
0.116092460331146	3	27	4.14548099654483	GNF2 SMC1L1	http://www.gsea-msigdb.org/gsea/msigdb/cards/GNF2_SMC1L1	PTBP1 SFPQ HNRNPF
0.116092460331146	3	27	4.14548099654483	MODULE 219	http://www.gsea-msigdb.org/gsea/msigdb/cards/MODULE_219	MTHFD1 UMPS CTPS1
0.116723563743274	8	140	2.13196165536591	MODULE 122	http://www.gsea-msigdb.org/gsea/msigdb/cards/MODULE_122	DGCR2 ITGB5 FN1 PTPRF CDH2 LAMB2 CD151 COL18A1
0.121643737766146	4	47	3.17526203990668	MODULE 312	http://www.gsea-msigdb.org/gsea/msigdb/cards/MODULE_312	CFLAR BIRC2 RAN MX1
0.122893896817747	13	278	1.74468085106383	MORF HDAC2	http://www.gsea-msigdb.org/gsea/msigdb/cards/MORF_HDAC2	CLNS1A XRCC5 BZW1 XPO1 PTGES3 DGUOK SDHB THOC2 SRSF1 HADH ESD ANP32A SNRPE
0.122893896817747	3	28	3.99742810381108	GCM MSN	http://www.gsea-msigdb.org/gsea/msigdb/cards/GCM_MSN	TRAM1 DDX5 PTGES3
0.122893896817747	5	69	2.70357456296402	GCM TPT1	http://www.gsea-msigdb.org/gsea/msigdb/cards/GCM_TPT1	RPL3 RPL19 RPS8 RPS3 EEF2
0.122893896817747	3	28	3.99742810381108	MODULE 202	http://www.gsea-msigdb.org/gsea/msigdb/cards/MODULE_202	ABLIM1 GSN SORBS2
0.122893896817747	3	28	3.99742810381108	MODULE 303	http://www.gsea-msigdb.org/gsea/msigdb/cards/MODULE_303	NADK MARK3 DYRK1A
0.122893896817747	3	28	3.99742810381108	MODULE 385	http://www.gsea-msigdb.org/gsea/msigdb/cards/MODULE_385	FN1 FSTL1 LIPC
0.123931563970553	11	223	1.84037048725533	MODULE 47	http://www.gsea-msigdb.org/gsea/msigdb/cards/MODULE_47	HSD17B6 TM7SF3 MYLK ITGB5 FN1 CALD1 TPM1 VGLL4 SERPING1 COL18A1 GAS6
0.133110090722982	5	71	2.62741753302137	GNF2 NPM1	http://www.gsea-msigdb.org/gsea/msigdb/cards/GNF2_NPM1	CLNS1A XPO1 SRSF1 RPS3 SNRPE
0.14171412465226	4	50	2.98474631751228	GNF2 HAT1	http://www.gsea-msigdb.org/gsea/msigdb/cards/GNF2_HAT1	PTGES3 METAP2 SRSF1 SNRPE
0.143244359086755	3	30	3.73093289689034	CAR TNFRSF25	http://www.gsea-msigdb.org/gsea/msigdb/cards/CAR_TNFRSF25	BCL3 SLC12A4 RREB1
0.143244359086755	3	30	3.73093289689034	GNF2 CBFB	http://www.gsea-msigdb.org/gsea/msigdb/cards/GNF2_CBFB	RNF4 PSMA1 HNRNPF
0.143922565419457	5	73	2.55543349102078	MODULE 241	http://www.gsea-msigdb.org/gsea/msigdb/cards/MODULE_241	TRIO MYLK LGALS3BP FN1 DHCR24
0.143922565419457	2	13	5.73989676444668	MODULE 412	http://www.gsea-msigdb.org/gsea/msigdb/cards/MODULE_412	ITGB5 CD47
0.149719445141326	6	98	2.28424463074919	GCM CSNK2B	http://www.gsea-msigdb.org/gsea/msigdb/cards/GCM_CSNK2B	RPL3 RPL19 PSMA1 RPS8 EEF2 PTMA
0.152173157154827	3	31	3.61058022279711	GCM MAX	http://www.gsea-msigdb.org/gsea/msigdb/cards/GCM_MAX	STAG2 RBM25 LARP7
0.152173157154827	3	31	3.61058022279711	MODULE 229	http://www.gsea-msigdb.org/gsea/msigdb/cards/MODULE_229	XRCC5 DDX5 EIF4A2
0.15291217500285	19	469	1.51146535268479	MODULE 37	http://www.gsea-msigdb.org/gsea/msigdb/cards/MODULE_37	SPAG9 ITGB5 PPIL2 LEPROTL1 SLC11A2 CCNG1 OSBPL9 PHF3 CLUH LMO7 DYNC2LI1 MTTP PTPRF LARP1 WDR19 PPP4R2 CCNL1 PNPLA2 TMEM120A
0.157484458891418	10	206	1.81113247421861	MORF AATF	http://www.gsea-msigdb.org/gsea/msigdb/cards/MORF_AATF	PUM2 SCARB1 CLNS1A XRCC5 XPO1 UBE2I ACLY HADH IDH3A POP5
0.159598376177251	2	14	5.32990413841478	MODULE 335	http://www.gsea-msigdb.org/gsea/msigdb/cards/MODULE_335	GCLC ALAD
0.159598376177251	2	14	5.32990413841478	MODULE 571	http://www.gsea-msigdb.org/gsea/msigdb/cards/MODULE_571	RORA DPYS
0.159844874925916	5	76	2.45456111637523	MORF UNG	http://www.gsea-msigdb.org/gsea/msigdb/cards/MORF_UNG	MTHFD1 EIF4G1 TMEM106C SRSF1 POP5
0.159844874925916	3	32	3.4977495908347	MODULE 300	http://www.gsea-msigdb.org/gsea/msigdb/cards/MODULE_300	MAEA AHR RIPK1
0.159844874925916	3	32	3.4977495908347	MODULE 366	http://www.gsea-msigdb.org/gsea/msigdb/cards/MODULE_366	ACADL SLC12A4 SIPA1
0.163908950555564	7	127	2.05641970694743	GCM NCAM1	http://www.gsea-msigdb.org/gsea/msigdb/cards/GCM_NCAM1	SPAG9 FBXO3 RAN NAB1 NFIB CELF1 CALM1
0.164614842190916	5	77	2.42268369927944	MORF SP3	http://www.gsea-msigdb.org/gsea/msigdb/cards/MORF_SP3	PUM2 BZW1 URI1 PHF3 VGLL4
0.164614842190916	12	266	1.6831276226573	MORF RAN	http://www.gsea-msigdb.org/gsea/msigdb/cards/MORF_RAN	PTBP1 CLNS1A XPO1 GNAS UBE2I SMARCD2 ACLY RAN TUBB2A EIF3H EEF2 SNRPE
0.171362147745066	5	78	2.39162365185278	GCM BNIP1	http://www.gsea-msigdb.org/gsea/msigdb/cards/GCM_BNIP1	MVK PLG CHMP1A NFIC SUPT4H1
0.172500188006442	7	129	2.02453723087073	MORF AP3D1	http://www.gsea-msigdb.org/gsea/msigdb/cards/MORF_AP3D1	PTBP1 WDR1 XRCC5 BZW1 XPO1 ACLY NDUFS2
0.173575437318557	4	55	2.71340574319298	MODULE 430	http://www.gsea-msigdb.org/gsea/msigdb/cards/MODULE_430	CYFIP2 DECR1 DPH1 SIPA1
0.173575437318557	2	15	4.97457719585379	MODULE 445	http://www.gsea-msigdb.org/gsea/msigdb/cards/MODULE_445	MAOA DIO1
0.174769708948935	5	79	2.36134993474072	GCM DLG1	http://www.gsea-msigdb.org/gsea/msigdb/cards/GCM_DLG1	MAP4K4 TF SUN2 IL6ST SIK3
0.174769708948935	5	79	2.36134993474072	GNF2 PA2G4	http://www.gsea-msigdb.org/gsea/msigdb/cards/GNF2_PA2G4	CLNS1A XRCC5 PTGES3 RAN SNRPE
0.174769708948935	5	79	2.36134993474072	GNF2 STAT6	http://www.gsea-msigdb.org/gsea/msigdb/cards/GNF2_STAT6	SNAP23 LRRFIP1 BNIP2 IQGAP1 STAT6
0.180405867022671	13	301	1.61136636742772	GCM NF2	http://www.gsea-msigdb.org/gsea/msigdb/cards/GCM_NF2	BAZ2A TNPO1 HECTD1 EHBP1 ZNF644 SUMF2 RAN RIPK1 ASCC1 WDR19 HAAO DHCR7 TMEM120A
0.184217968081631	17	423	1.4994292966226	MORF MAGEA9	http://www.gsea-msigdb.org/gsea/msigdb/cards/MORF_MAGEA9	PGM3 TRIO NEDD4L ITIH4 ATP8B1 KRR1 TAF12 RREB1 MDM2 IL11RA FAM13A NMT2 HAAO LDLRAD4 PDE4DIP CYP4F2 MPZL1
0.18729862189107	3	35	3.19794248304887	GCM BCL2L1	http://www.gsea-msigdb.org/gsea/msigdb/cards/GCM_BCL2L1	BAZ2A RAN TMEM120A
0.18729862189107	11	245	1.67511272921607	MODULE 123	http://www.gsea-msigdb.org/gsea/msigdb/cards/MODULE_123	FOXN3 SP100 MEF2A BCL3 RORA SMARCD2 LRRFIP1 RCAN1 STAT6 CHD2 PPARA
0.18729862189107	19	487	1.45560010350958	MODULE 136	http://www.gsea-msigdb.org/gsea/msigdb/cards/MODULE_136	SPAG9 ITGB5 PPIL2 LEPROTL1 SLC11A2 CCNG1 OSBPL9 PHF3 CLUH LMO7 DYNC2LI1 MTTP PTPRF LARP1 WDR19 PPP4R2 CCNL1 PNPLA2 TMEM120A
0.18729862189107	2	16	4.66366612111293	MODULE 275	http://www.gsea-msigdb.org/gsea/msigdb/cards/MODULE_275	ITGB5 CD47
0.18729862189107	2	16	4.66366612111293	MODULE 516	http://www.gsea-msigdb.org/gsea/msigdb/cards/MODULE_516	EPAS1 DIO1
0.194399706426587	20	521	1.43221992203084	MODULE 69	http://www.gsea-msigdb.org/gsea/msigdb/cards/MODULE_69	SPAG9 ITGB5 PPIL2 SRSF5 LEPROTL1 SLC11A2 CCNG1 OSBPL9 PHF3 CLUH LMO7 DYNC2LI1 MTTP PTPRF LARP1 WDR19 PPP4R2 CCNL1 PNPLA2 TMEM120A
0.195119050731688	6	108	2.07274049827241	MORF PTPN11	http://www.gsea-msigdb.org/gsea/msigdb/cards/MORF_PTPN11	PTGES3 SDHB SRSF1 ANP32A LARP1 LAGE3
0.195713506655115	3	36	3.10911074740862	GCM CSNK1A1	http://www.gsea-msigdb.org/gsea/msigdb/cards/GCM_CSNK1A1	EHBP1 RBM25 TOR1AIP1
0.195713506655115	3	36	3.10911074740862	GNF2 G22P1	http://www.gsea-msigdb.org/gsea/msigdb/cards/GNF2_G22P1	PTBP1 UBE2I PSMD4
0.196579348921797	5	83	2.24754993788575	MORF PCNA	http://www.gsea-msigdb.org/gsea/msigdb/cards/MORF_PCNA	XPO1 MTHFD1 RAN SRSF1 SNRPE
0.196579348921797	5	83	2.24754993788575	MORF HEAB	http://www.gsea-msigdb.org/gsea/msigdb/cards/MORF_HEAB	ITIH4 PPIL2 TTI1 AMFR SIK3

## Sheet: CuratedMSigDB
Enrichment FDR	nGenes	Pathway Genes	Fold Enrichment	Pathway	URL	Genes
5.47644900397893e-21	109	1394	2.91730047174353	DIAZ CHRONIC MEYLOGENOUS LEUKEMIA UP	http://www.gsea-msigdb.org/gsea/msigdb/cards/DIAZ_CHRONIC_MEYLOGENOUS_LEUKEMIA_UP	GCLC CFLAR RBM5 ACSM3 UQCRC1 PTBP1 ZMYND11 VRK2 SNX1 CTNNA1 FOXN3 PUM2 DGCR2 MAP4K4 WDR1 TFRC SREBF1 CLNS1A ACAT1 MARK3 XRCC5 XPO1 EIF2AK1 MAEA SNAP23 COMT POLR2E FBXO7 SRSF5 MTHFD1 STAG2 DECR1 CLPTM1 URI1 NAPA PMPCB NAMPT DNAJB6 TFR2 AHR KPNB1 LUC7L3 BIRC2 PTGES3 METAP2 CDK2AP1 HMGCR CCNG1 SUB1 EIF4G1 DGUOK TIA1 DHCR24 SCP2 CD46 ABCD3 AKAP1 ITPR2 RREB1 PSMF1 MPST IVD PSMA1 MPDU1 ACLY ENOSF1 UBE2…
5.72381063692291e-21	78	776	3.75016450976091	RODRIGUES THYROID CARCINOMA POORLY DIFFERENTIATED DN	http://www.gsea-msigdb.org/gsea/msigdb/cards/RODRIGUES_THYROID_CARCINOMA_POORLY_DIFFERENTIATED_DN	CFLAR RBM5 ST3GAL1 HSD17B6 SNX1 ACAA1 ERBB3 MYLK TBC1D1 HECTD1 SNAP23 RFFL ABLIM1 CIRBP FBXO7 PPP6R2 TNRC6B AKT2 NAMPT FBXO3 METAP2 BBX PCYOX1 PROX1 AKAP1 ECHDC2 CAT PLG LRRFIP1 POR IVD MRPS25 HSD17B7 ENOSF1 DCAF8 TMBIM1 IL11RA SORL1 FAM13A FGD4 MAN2C1 ABCA8 SMAD4 ERBB2 NFIC SELENBP1 THNSL2 VGLL4 CBR4 TBC1D32 GSN ALAD ADD3 PAK1 MBNL1 PID1 MSI2 RBPMS EPB41 GPBP1L1 ZNF362 SIK3 NFIA TM2D1 APBB2 TEF …
5.72381063692291e-21	65	551	4.40128200177627	FLECHNER BIOPSY KIDNEY TRANSPLANT REJECTED VS OK DN	http://www.gsea-msigdb.org/gsea/msigdb/cards/FLECHNER_BIOPSY_KIDNEY_TRANSPLANT_REJECTED_VS_OK_DN	ACSM3 UQCRC1 ZMYND11 CTNNA1 ACAA1 HAGH ERBB3 ACAT1 TNPO1 COMT ZC3H14 SALL1 NDRG1 PMPCB CYP3A5 PTGES3 SMAD5 BBX SCP2 SDHB ABCD3 CAT PLG PEPD ASS1 ENOSF1 RRAS2 SRSF1 GRHPR TUBB2A RDX RABGGTB HADH SCAF11 ESD SMAD4 SELENBP1 NAT8 CBR4 PIK3R1 TERF1 DPYS PARD3 ADD3 EPS8 DST RBPMS RCAN1 ALB ACAA2 MTSS1 PAH GATM SMPDL3A GLRX PC ATP2A2 R3HDM2 ZBTB20 ANKRD46 CYP4F2 SERPINA5 MAOA CALM1 DIO1
6.56823191892434e-19	42	248	6.31851538989494	HSIAO LIVER SPECIFIC GENES	http://www.gsea-msigdb.org/gsea/msigdb/cards/HSIAO_LIVER_SPECIFIC_GENES	TFPI ACSM3 ABCB4 FMO3 NR1H4 C8B CP ITIH4 ACAA1 ACAT1 BZW1 F11 TF MTHFD1 DECR1 NAMPT GHR DHCR24 CAT PLG C3 POR APOC1 ASS1 MTTP PCSK6 DPYS SERPING1 CBS ALB LIPC ACAA2 CDH2 FGG GATM CES2 MST1 F2 CYP4F2 SERPINA5 SUPT4H1 HP
2.34512379471316e-17	35	183	7.13566401044601	LEE LIVER CANCER SURVIVAL UP	http://www.gsea-msigdb.org/gsea/msigdb/cards/LEE_LIVER_CANCER_SURVIVAL_UP	FMO3 MLXIPL HSD17B6 HAGH SLC27A5 SEC14L2 SALL1 TMEM176B MVK ECHDC2 ITPR2 IVD LPIN1 RDH5 PCSK6 SELENBP1 ALDH1L1 TRIM55 DPYS A1CF SERPING1 NDUFS2 AMFR UGT1A6 MTSS1 PAH CES3 CES2 MST1 PC PIPOX ZBTB20 TSKU OGDHL DIO1
4.89871808581069e-17	111	1654	2.50383042052496	BLALOCK ALZHEIMERS DISEASE UP	http://www.gsea-msigdb.org/gsea/msigdb/cards/BLALOCK_ALZHEIMERS_DISEASE_UP	GCLC CFLAR NADK SPAG9 PTBP1 PGM3 VRK2 RNF19A CTNNA1 FOXN3 ITIH4 ACAA1 TM7SF3 MYLK SP100 TRAM1 TNFRSF1A SREBF1 SCARB1 MARK3 BAZ2A ATP8B1 ITGB5 TNPO1 TF COMT SORBS1 ABLIM1 LZTR1 SEC14L2 SUN2 STAG2 CLASRP NAMPT KPNB1 LGALS3BP LUC7L3 DPH1 ZBTB16 PPP6R3 BIRC2 MVK CDK2AP1 TPD52L1 SMAD5 IL1R1 PROX1 TJP2 TNFRSF10B AKAP1 PLG RBBP6 CALD1 GIPC1 RREB1 LRRFIP1 THOC2 PSMF1 IRF3 MACF1 MPST LDLR APOC1 CHMP1A HSD…
4.89871808581069e-17	41	266	5.7506860440791	HOSHIDA LIVER CANCER SUBCLASS S3	http://www.gsea-msigdb.org/gsea/msigdb/cards/HOSHIDA_LIVER_CANCER_SUBCLASS_S3	ABCB4 IL32 C8B CP CYFIP2 ITIH4 MYLK SREBF1 ACADVL GCKR F11 MTHFD1 DECR1 GHR EPAS1 SDHB TJP2 CAT PLG ITPR2 IVD ASS1 DCAF8 LPIN1 SORL1 HADH NFIC SELENBP1 PIK3R1 NFIB SERPING1 PTS AMFR HAAO IDH3A ACAA2 FGG PAH F2 COL18A1 MAOA
5.28808329744177e-17	34	178	7.12650103900403	CHIANG LIVER CANCER SUBCLASS PROLIFERATION DN	http://www.gsea-msigdb.org/gsea/msigdb/cards/CHIANG_LIVER_CANCER_SUBCLASS_PROLIFERATION_DN	ABCB4 FMO3 HSD17B6 HAGH ST3GAL6 CDC14B SEC14L2 MTHFD1 TFR2 ACADL SCP2 ECHDC2 CAT PLG POR MYO1B GRHPR CYP2C8 HADH MTTP ABCA8 NR1I3 SELENBP1 ALDH1L1 SERPING1 SORBS2 CLDN14 HAAO CMBL CES2 PIPOX COL18A1 CYP4F2 OGDHL
4.55536981285591e-16	111	1712	2.41900438992306	GRAESSMANN APOPTOSIS BY DOXORUBICIN DN	http://www.gsea-msigdb.org/gsea/msigdb/cards/GRAESSMANN_APOPTOSIS_BY_DOXORUBICIN_DN	RBM5 KMT2E ST3GAL1 MNAT1 TRIO NEDD4L PUM2 MEF2A BCL3 DGCR2 POLB TFRC ARHGEF10L ACTB XRCC5 XPO1 TF HECTD1 RPL3 TNRC6B ACIN1 STAG2 URI1 PMPCB TMEM176B ATE1 KPNB1 HLF MVK GHR BBX NDUFS7 IL1R1 BIRC6 SRSF7 TIA1 DHCR24 ABCD3 OSBPL9 PHF3 MAPKAP1 RBM25 CAT ZNF644 RREB1 THOC2 IRF3 MYO1B LDLR EFR3A UBE2G1 DCAF8 IL6ST ELP2 EIF4E2 BIN1 RIPK1 RDX RABGGTB HADH SCAF11 TCF12 TOM1L1 SMAD4 ERBB2 NFIC PTPRF NR1I3 L…
4.55536981285591e-16	58	565	3.82998421273699	FLECHNER BIOPSY KIDNEY TRANSPLANT OK VS DONOR UP	http://www.gsea-msigdb.org/gsea/msigdb/cards/FLECHNER_BIOPSY_KIDNEY_TRANSPLANT_OK_VS_DONOR_UP	CFLAR TFPI ACSM3 FMO3 IL32 UQCRC1 ZMYND11 CTNNA1 HERPUD1 ERBB3 BZW1 XPO1 TNPO1 COMT MYH9 LEPROTL1 AHR DDX5 LUC7L3 PTGES3 CDK2AP1 SUB1 SMAD5 BBX SCP2 CD46 PHF3 CAT GTF3A LRRFIP1 MYO1B RAN IL6ST SRSF1 TANK HADH SCAF11 ANP32A TOR1AIP1 SELENBP1 CBR4 OGT TERF1 GSN ADD3 EPS8 DST RBPMS DYRK1A RCAN1 GLRX ATP2A2 SRP72 R3HDM2 ZBTB20 PTP4A2 PTMA MAOA
9.732597695377e-15	38	267	5.30994195063045	CAIRO HEPATOBLASTOMA DN	http://www.gsea-msigdb.org/gsea/msigdb/cards/CAIRO_HEPATOBLASTOMA_DN	C8B HSD17B6 ITIH4 ACAA1 HAGH ST3GAL6 ACAT1 GRAMD4 IL4R SLC27A5 F11 NAMPT CYP3A5 TFR2 GHR ACADL SCP2 SDHB PLG ASS1 ANO1 SLC43A3 SORL1 CYP2C8 N4BP2L1 NR1I3 SERPING1 PTS CBS HAAO ACAA2 UGP2 CTPS1 ABLIM3 TSKU TMPRSS2 OGDHL HP
1.72707755431825e-13	33	218	5.64774245859547	CAIRO LIVER DEVELOPMENT DN	http://www.gsea-msigdb.org/gsea/msigdb/cards/CAIRO_LIVER_DEVELOPMENT_DN	ITIH4 HAGH ST6GAL1 SLC27A5 F11 NDRG1 TFR2 FN1 DHCR24 PLG C3 RDH5 CSAD ABCA8 SELENBP1 ALDH1L1 TACC1 DPYS GSN SERPING1 CBS HAAO LIPC ACAA2 FGG SMPDL3A MST1 PIPOX F2 COL18A1 TMPRSS2 PPARA HP
1.86181653522838e-12	63	786	2.99044239827089	ONKEN UVEAL MELANOMA UP	http://www.gsea-msigdb.org/gsea/msigdb/cards/ONKEN_UVEAL_MELANOMA_UP	TRIO VMP1 TBC1D1 TRAM1 DGCR2 ACADVL MARK3 ACTB TNPO1 GNAS COMT ACIN1 SMCHD1 DECR1 NDRG1 KPNB1 LUC7L3 SLC11A2 CDK2AP1 SRSF7 TIA1 SFPQ RBM25 GTF3A ITPR2 LRRFIP1 MACF1 ASS1 ACLY ENOSF1 EFR3A DCAF8 MEIS2 EIF4E2 BIN1 SORL1 RDX TCF12 IQGAP1 TOR1AIP1 OGT MRPS28 TERF1 LARP1 RCAN1 SPON2 TM2D1 STAT6 LDLRAD4 GUSB MTSS1 CTPS1 PTPRM ATP2A2 VSIG10 PDE4DIP TTC3 COL18A1 ANKRD46 IGF2R CALM1 ZBTB10 SULT1A3
2.1354626251054e-12	73	1008	2.70196529239082	GRYDER PAX3FOXO1 ENHANCERS IN TADS	http://www.gsea-msigdb.org/gsea/msigdb/cards/GRYDER_PAX3FOXO1_ENHANCERS_IN_TADS	TFPI MNAT1 TRIO TBC1D1 MAP4K4 WDR1 SCARB1 ACTB IL4R TNPO1 GNAS FBXO7 MYH9 SRSF5 TTI1 LEPROTL1 PON2 DNAJB6 COBL ACTR3C ATE1 CDK2AP1 HMGCR XRN1 HPCAL1 ABCD3 PROX1 TNFRSF10B GTF3A ZNF644 LRRFIP1 POR ASS1 ACLY ZCCHC9 UBE2G1 MEIS2 TANK TCF12 PCSK6 PHLDB2 PDGFC CCZ1B NFIB PARD3 PTS PID1 CEBPG MSI2 PSD3 WIPI2 FAM207A NFIA TM2D1 PPP4R2 APBB2 SFXN1 IDH3A ATF7IP SMPDL3A RAPH1 CHD2 ATP2A2 CTDSP2 PDE4DIP PIP…
4.69554404735263e-11	57	717	2.96601360003835	CREIGHTON ENDOCRINE THERAPY RESISTANCE 3	http://www.gsea-msigdb.org/gsea/msigdb/cards/CREIGHTON_ENDOCRINE_THERAPY_RESISTANCE_3	ST3GAL1 CP ACAA1 FAM107B TRAM1 EVI5 RORA GRAMD4 CDC14B ATP8B1 BZW1 SMAP2 GNAS RFFL LEPROTL1 NAMPT CYP3A5 AHR KLHL2 SLC11A2 HMGCR IL1R1 EPAS1 DHCR24 GALE CD46 TJP2 NEK6 SCPEP1 CAT C3 POR CNDP2 LPIN1 CD164 KDELR2 TANK BIN1 FAM13A PCSK6 NPC1 SELENBP1 LBR ADD3 PAK1 CAST CLDN12 RCAN1 SMCO4 CENPV UGP2 RAPH1 EPS8L2 TMPRSS2 TPCN1 PPARA TBC1D8
4.99769341961922e-11	63	849	2.76853677861121	DACOSTA UV RESPONSE VIA ERCC3 DN	http://www.gsea-msigdb.org/gsea/msigdb/cards/DACOSTA_UV_RESPONSE_VIA_ERCC3_DN	TFPI SPAG9 ZMYND11 MNAT1 TRIO FOXN3 PUM2 SP100 EVI5 MEF2A MARK3 ATP8B1 XPO1 ZC3H14 SMCHD1 STAG2 URI1 NAMPT DNAJB6 SLC11A2 BBX EHBP1 IL1R1 HPCAL1 SRSF7 TIA1 PHF3 TJP2 LRRFIP1 THOC2 MACF1 MYO1B LDLR EFR3A UBE2G1 RRAS2 MEIS2 VEZF1 TANK RDX TCF12 SMAD4 OGT TERF1 NFIB PARD3 EPS8 DST NMT2 MBNL1 PSD3 RBPMS DYRK1A SIK3 APBB2 SLC20A2 CDH2 ABLIM3 PTPRM R3HDM2 ZBTB20 IGF2R MICAL3
2.58710288812047e-10	107	1981	2.01519343749251	PILON KLF1 TARGETS DN	http://www.gsea-msigdb.org/gsea/msigdb/cards/PILON_KLF1_TARGETS_DN	CFLAR LUC7L NADK VRK2 FOXN3 CYFIP2 PUM2 RNF4 TM7SF3 FAM107B TRAM1 WDR1 AP1M1 ACAT1 GRAMD4 MARK3 XPO1 TNPO1 RFFL ABLIM1 TTI1 LEPROTL1 URI1 DNAJB6 KPNB1 SMARCD2 DDX5 ZBTB16 FBXO3 PTGES3 CDK2AP1 KRR1 SUB1 UMPS SSR3 ACADL SRSF7 PCYOX1 SCP2 OSBPL9 RREB1 LRRFIP1 RAP2A IVD TXNDC17 ACLY ZCCHC9 EFR3A UBE2G1 RRAS2 TMEM106C BTF3L4 MTO1 CD164 VEZF1 CDK9 RIPK1 SORL1 RDX BNIP2 ANP32A IQGAP1 SMAD4 TOR1AIP1 LBR …
3.57274229795593e-10	41	430	3.55740113424428	BAELDE DIABETIC NEPHROPATHY DN	http://www.gsea-msigdb.org/gsea/msigdb/cards/BAELDE_DIABETIC_NEPHROPATHY_DN	CFLAR CTNNA1 ST3GAL6 MYLK SP100 XRCC5 ITGB5 XPO1 APOL1 MYH9 NDRG1 NAMPT LUC7L3 BIRC2 GHR SUB1 CALD1 MYO1B EFR3A DCAF8 CD164 TUBB2A RDX NAB1 N4BP2L1 PARD3 ADD3 PAK1 DST CAST EIF4A2 DYRK1A RCAN1 UGP2 MTSS1 ATP2A2 PDE4DIP ZBTB20 CD47 KLHL9 SACM1L
6.58647108098655e-10	46	537	3.19595741633065	ACEVEDO LIVER CANCER DN	http://www.gsea-msigdb.org/gsea/msigdb/cards/ACEVEDO_LIVER_CANCER_DN	FMO3 NADK ACAA1 TNFRSF1A ACADVL ACAT1 EIF2AK1 RPL3 SRSF5 DECR1 MVK GHR HMGCR PCYOX1 SDHB NEK6 PLG PEPD THOC2 C3 PSMF1 MPDU1 LDLR CLUH DCAF8 RDH5 CDK9 CYP2C8 HADH SFXN5 DPYS IDNK CMBL SFXN1 NDEL1 CENPV EEF2 GATM SHMT2 ANKRD46 ZNF395 SERPINA5 IGF2R OGDHL CALM1 NCOA4
1.36611922983811e-09	69	1062	2.42405244713214	GOBERT OLIGODENDROCYTE DIFFERENTIATION DN	http://www.gsea-msigdb.org/gsea/msigdb/cards/GOBERT_OLIGODENDROCYTE_DIFFERENTIATION_DN	RBM5 TRIO NEDD4L CYFIP2 ACAA1 TM7SF3 MYLK RORA WDR1 ACTB RFFL SORBS1 ABLIM1 TNRC6B NDRG1 HLF KLHL2 CCNG1 XRN1 EHBP1 DOCK7 OSBPL9 RBM25 PLS1 RBBP6 ITPR2 GIPC1 RAP2A THOC2 PSMF1 MPDU1 ITGA7 NHSL1 TMBIM1 SLC41A2 SORL1 CYP2C8 SDSL N4BP2L1 TCF12 NPC1 SAT2 NFIC PHLDB2 PDGFC OGT TERF1 ADD3 PAK1 EPS8 DST MSI2 PLXNB1 ACAA2 ZNF32 GATM PTPRM ATG13 ZBTB20 GINS3 PPARA SPATS2L TMEM63A MYO18A ZNF429 MPZL1 TBC1D…
1.59653357091558e-09	50	636	2.93312334661191	NAKAMURA TUMOR ZONE PERIPHERAL VS CENTRAL DN	http://www.gsea-msigdb.org/gsea/msigdb/cards/NAKAMURA_TUMOR_ZONE_PERIPHERAL_VS_CENTRAL_DN	TFPI CLK1 CP HERPUD1 FOXN3 BCL3 RORA FNDC3B ATP8B1 BZW1 SRSF5 NDRG1 NAMPT AHR CCNG1 IL1R1 TIA1 SFPQ RCOR3 PHF3 CAT C3 MACF1 ASS1 ENOSF1 KDELR2 SORL1 FAM13A ANP32A PCSK6 ADD3 CAST STAT6 MIDN PCMTD1 UGP2 GUSB RAB43 GLRX D2HGDH ZBTB20 SHMT2 TTC3 TSKU P4HB ZNF395 PPARA CYHR1 MAOA HP
2.33302268159642e-09	30	259	4.32154389601198	LU AGING BRAIN UP	http://www.gsea-msigdb.org/gsea/msigdb/cards/LU_AGING_BRAIN_UP	CLK1 HSD17B6 ERBB3 SNAP23 NDRG1 CLASRP PON2 SCP2 ABCD3 PHF3 CALD1 GIPC1 LPIN1 RDX IQGAP1 NPC1 TOR1AIP1 GSN ADD3 CAST CBS PLXNB1 ACAA2 MTSS1 GATM PDE4DIP ZBTB20 PTP4A2 MAOA HP
2.48905117164943e-09	51	667	2.85273729747238	CASORELLI ACUTE PROMYELOCYTIC LEUKEMIA DN	http://www.gsea-msigdb.org/gsea/msigdb/cards/CASORELLI_ACUTE_PROMYELOCYTIC_LEUKEMIA_DN	TFPI LUC7L UQCRC1 ACADVL ACAT1 ACTB XRCC5 SLC27A5 ECHDC1 ABLIM1 CIRBP RPL3 ACIN1 TFR2 TMEM176B KPNB1 LUC7L3 HMGCR DHCR24 SFPQ GALE TJP2 PLS1 APOL3 PSMA1 LDLR APOC1 ACLY ENOSF1 TMEM106C LPIN1 TMBIM1 EIF4E2 KDELR2 CDK9 RDX HADH TPM1 SHQ1 NFIB NDUFS2 SNF8 ALB SFXN1 LMAN2 HNRNPF CTPS1 DHCR7 ARL6IP4 SHMT2 MAOA
3.91305904824113e-09	52	698	2.77949155642261	SCHLOSSER SERUM RESPONSE DN	http://www.gsea-msigdb.org/gsea/msigdb/cards/SCHLOSSER_SERUM_RESPONSE_DN	ZMYND11 MNAT1 TBC1D1 SP100 TRAM1 EVI5 MEF2A BAZ2A XRCC5 BZW1 SRSF5 DECR1 LEPROTL1 COBL DDX5 CDK2AP1 HMGCR SUB1 SCP2 PHF3 SLC35B1 CAT PSMA1 LDLR ASS1 UBE2G1 IL6ST CD164 TCF12 ANP32A TOR1AIP1 UBA3 CBR4 OGT TERF1 EIF3H ADD3 MBNL1 CAST PSD3 RBPMS DYRK1A NSA2 SUN1 LDLRAD4 GLRX ATP2A2 LARP7 SNRPE PTP4A2 PTMA SACM1L
4.92393054124911e-09	14	51	10.241776579699	BOYAULT LIVER CANCER SUBCLASS G123 DN	http://www.gsea-msigdb.org/gsea/msigdb/cards/BOYAULT_LIVER_CANCER_SUBCLASS_G123_DN	ITIH4 ACAA1 ST3GAL6 SLC27A5 SEC14L2 MTHFD1 ACADL ECHDC2 GRHPR HADH CBR4 PSD3 SLC28A1 ACAA2
5.01152284632208e-09	66	1028	2.39534602329536	NUYTTEN EZH2 TARGETS UP	http://www.gsea-msigdb.org/gsea/msigdb/cards/NUYTTEN_EZH2_TARGETS_UP	CFLAR SPAG9 IL32 HERPUD1 ST3GAL6 SP100 WDR1 SCARB1 FNDC3B ITGB5 MAEA NDRG1 NAMPT PON2 DNAJB6 BIRC2 KRR1 GHR SUB1 XRN1 FN1 SCP2 NEK6 RBM25 RBBP6 PSMF1 APOL3 MRPS25 EFR3A RRAS2 MEIS2 IL6ST TANK TUBB2A CPNE8 TPM1 PTPRF VGLL4 PHLDB2 OGT CAST UBP1 FLCN RHOC CLDN12 MX1 RCAN1 CLDN14 APBB2 TMEM41B GPRC5C GLRX ATP2A2 TCAIM OAZ2 GAS6 PTP4A2 ZFP36L1 ANKFY1 ANKRD46 TPCN1 ZNF395 CMC1 SECISBP2 SPATS2L CD47
5.01152284632208e-09	35	358	3.6475600947252	WANG TUMOR INVASIVENESS UP	http://www.gsea-msigdb.org/gsea/msigdb/cards/WANG_TUMOR_INVASIVENESS_UP	RNF10 EIF2B3 GNAS CIRBP RPL19 KPNB1 DDX5 SUB1 SSR3 EIF4G1 ACADL FN1 HDLBP SRSF7 ABCD3 TJP2 GTF3A CALD1 SLC12A4 MPDU1 RRAS2 RDX SHROOM3 TPM1 EIF3H PAK1 RPS3 SKI NDUFS2 NUDT5 PC PSMG1 PTP4A2 ANKFY1 DIO1
7.7573838558621e-09	45	563	2.98209556589814	PARENT MTOR SIGNALING UP	http://www.gsea-msigdb.org/gsea/msigdb/cards/PARENT_MTOR_SIGNALING_UP	TFPI RBM5 SPAG9 PTBP1 CP TNFRSF1A RORA ST6GAL1 GNAS F11 TF TNRC6B DPH1 SLC11A2 FN1 IL1R1 PHF3 ECHDC2 PEPD PSMF1 ITGA7 TANK BIN1 GRHPR RDX FAM13A IQGAP1 THNSL2 ALAD GAS2 CAST EEF2 ATF7IP DHCR7 GLRX PDE4DIP SHMT2 CYP4F2 CYP4F12 TPCN1 PPARA CYHR1 CTNND1 KLHL9 SUPT4H1
1.72666089126803e-08	37	414	3.33440862765562	BOCHKIS FOXA2 TARGETS	http://www.gsea-msigdb.org/gsea/msigdb/cards/BOCHKIS_FOXA2_TARGETS	ACSM3 FMO3 MLXIPL C8B ACAA1 HAGH RNF4 FAM107B TNFRSF1A SCARB1 ESRP2 PON2 TJP2 CAT PLG CALD1 LDLR APOC1 C19orf12 IL6ST IL11RA RDX CYP2C8 NAT8 EIF4A2 AMFR LIPC GPRC5C CDH2 RAB43 DHCR7 PNPLA2 AFMID CYP4F2 ZNF395 PPARA CD47
3.39632244605199e-08	24	191	4.68808322122347	BURTON ADIPOGENESIS 6	http://www.gsea-msigdb.org/gsea/msigdb/cards/BURTON_ADIPOGENESIS_6	UQCRC1 ACAA1 MAP4K4 SCARB1 DECR1 PON2 ACADL SCP2 SDHB CAT MPDU1 APOC1 TANK GRHPR HADH ALAD RBPMS CMBL SFXN1 ACAA2 DHCR7 PNPLA2 CD151 HP
4.0368240525159e-08	33	350	3.51773673135375	ACEVEDO NORMAL TISSUE ADJACENT TO LIVER TUMOR DN	http://www.gsea-msigdb.org/gsea/msigdb/cards/ACEVEDO_NORMAL_TISSUE_ADJACENT_TO_LIVER_TUMOR_DN	FMO3 HAGH TNFRSF1A EIF2AK1 CLPTM1 RPL19 MVK HMGCR SDHB SLC35B1 GTF3A PSMF1 LDLR CNDP2 RDH5 CDK9 HADH IDNK CBS HAAO PCOLCE2 SFXN1 NUDT5 NDEL1 CENPV TEF EEF2 SLC20A2 SLC50A1 SHMT2 MAOA HPR NCOA4
4.37048605361478e-08	55	822	2.49636629353977	CUI TCF21 TARGETS 2 DN	http://www.gsea-msigdb.org/gsea/msigdb/cards/CUI_TCF21_TARGETS_2_DN	CFLAR PUM2 HAGH ST3GAL6 TBC1D1 MAST4 RORA POLB FNDC3B ATP8B1 ITGB5 SNAP23 SORBS1 CCNB1IP1 STAG2 PON2 DNAJB6 FBXO3 BBX EPAS1 RBBP6 RREB1 LRRFIP1 MACF1 MYO1B RRAS2 IL6ST TMBIM1 LMO7 TUBB2A SHROOM3 CPNE8 FGD4 TPM1 TACC1 GSN DST CAST PSD3 RBPMS RCAN1 APBB2 PCMTD1 UGP2 MTSS1 ABLIM3 VSIG10 ZBTB38 PDE4DIP MYO18A SULF2 CD47 CALM1 SACM1L NCOA4
4.54949688834947e-08	39	471	3.08930749424041	GARY CD5 TARGETS UP	http://www.gsea-msigdb.org/gsea/msigdb/cards/GARY_CD5_TARGETS_UP	NADK UQCRC1 TRIO CTNNA1 FOXN3 VMP1 TBC1D1 MEF2A BCL3 SCARB1 CCNB1IP1 HMGCR CCNG1 HPCAL1 MPST LDLR ACLY LPIN1 PAN2 SORL1 DYNC2LI1 ASCC1 ESD CEBPG AMFR CBS TM2D1 APBB2 KLHDC2 MIDN ATXN2L DHCR7 R3HDM2 SHMT2 TTC3 ZFP36L1 PPARA TMEM120A SIPA1
9.14000158799028e-08	40	504	2.96105785467488	DUTERTRE ESTRADIOL RESPONSE 24HR DN	http://www.gsea-msigdb.org/gsea/msigdb/cards/DUTERTRE_ESTRADIOL_RESPONSE_24HR_DN	TFPI ST3GAL1 CLK1 RNF19A NEDD4L EVI5 MAP4K4 MYH9 NAMPT AHR XRN1 FN1 IL1R1 EPAS1 CD46 TJP2 CALD1 MYO1B LMO7 ERBB2 NFKBIZ PHLDB2 TACC1 CAST UBP1 RHOC PSD3 EPB41 RCAN1 PPP4R2 UGT1A6 ACAA2 LDLRAD4 UGP2 CDH2 ABLIM3 TMPRSS2 ZFP36L1 MAOA CD47
9.32694812056439e-08	41	526	2.90814161164456	ONKEN UVEAL MELANOMA DN	http://www.gsea-msigdb.org/gsea/msigdb/cards/ONKEN_UVEAL_MELANOMA_DN	UQCRC1 ACAA1 ST3GAL6 ERBB3 WDR1 GNAS SNAP23 SORBS1 ABLIM1 CIRBP RPL3 CCNB1IP1 BBX UMPS SCAP EIF4G1 TJP2 PEPD LPIN1 IL11RA RABGGTB TOM1L1 RPS8 SPAG16 ALDH1L1 PDGFC PIK3R1 NFIB ADD3 NMT2 MBNL1 PSD3 EIF4A2 DVL3 NFIA PCOLCE2 LAMB2 CTDSP2 ZBTB38 ZBTB20 PTP4A2
9.98488679066857e-08	35	404	3.23224384631589	LIM MAMMARY STEM CELL DN	http://www.gsea-msigdb.org/gsea/msigdb/cards/LIM_MAMMARY_STEM_CELL_DN	HAGH ERBB3 TRAM1 BCL3 POLB COBL LGALS3BP CCNG1 TIA1 DHCR24 GALE GIPC1 RREB1 IVD SORL1 SDSL TOM1L1 ERBB2 PTPRF THNSL2 ALAD ADD3 PAK1 SORBS2 AP3S2 EPB41 SFXN1 TMEM135 STAT6 DHCR7 TMPRSS2 TPCN1 CMC1 SULF2 TBC1D8
1.44638842092892e-07	42	557	2.81327076605735	TIEN INTESTINE PROBIOTICS 24HR UP	http://www.gsea-msigdb.org/gsea/msigdb/cards/TIEN_INTESTINE_PROBIOTICS_24HR_UP	IL32 TM7SF3 DGCR2 MAP4K4 TNPO1 SRSF5 PON2 LUC7L3 FBXO3 METAP2 CDK2AP1 HMGCR SUB1 UMPS SRSF7 DHCR24 SFPQ ABCD3 CALD1 PEPD ACLY ENOSF1 RAN CLUH SRSF1 TUBB2A WDR61 TPM1 MRPS28 ALAD CELF1 TIMM8B PTS CAST POP5 ACAA2 DHCR7 GINS3 SNRPE TPCN1 MPZL1 CALM1
1.44638842092892e-07	65	1099	2.20664821017172	BRUINS UVC RESPONSE LATE	http://www.gsea-msigdb.org/gsea/msigdb/cards/BRUINS_UVC_RESPONSE_LATE	MNAT1 SNX1 ST3GAL6 TBC1D1 TRAM1 CLNS1A MARK3 ACTB SLC46A1 ECHDC1 PPIL2 FBXO7 ASCC2 PPP6R3 TPD52L1 GHR FN1 HPCAL1 DOCK7 OSBPL9 TJP2 SLC35B1 ECHDC2 ITPR2 POR PSMA1 LDLR ACSS2 ANO1 BTF3L4 TANK CDK9 UBAP2 GRHPR NAB1 ZCRB1 ESD MAN2C1 TPM1 NPC1 SHQ1 CBR4 MRPS28 PAK1 EPS8 NMT2 CAST PSD3 DYRK1A AP3S2 PSMD4 SIK3 FSTL1 NUDT5 TMEM41B CENPV STAT6 GATM PTPRM EPS8L2 PSMG1 PTP4A2 P4HB CMC1 CCDC13
1.84337501679191e-07	27	262	3.84485451206257	KAAB HEART ATRIUM VS VENTRICLE DN	http://www.gsea-msigdb.org/gsea/msigdb/cards/KAAB_HEART_ATRIUM_VS_VENTRICLE_DN	UQCRC1 RNF10 ACAA1 ACADVL ACAT1 GNAS ABLIM1 DECR1 PLA2G4C NDUFS7 SDHB TJP2 ASS1 UBE2G1 MEIS2 LMO7 HADH PCSK6 UBA3 ALDH1L1 SORBS2 NDUFS2 RCAN1 ACAA2 CDH2 PTPRM BCKDHA
3.14265822522291e-07	43	595	2.69630444649218	MARTINEZ RB1 AND TP53 TARGETS UP	http://www.gsea-msigdb.org/gsea/msigdb/cards/MARTINEZ_RB1_AND_TP53_TARGETS_UP	NADK CP FAM107B MEF2A DGCR2 TFRC CLNS1A ACTB BZW1 GNAS TF SORBS1 NDRG1 LGALS3BP SLC11A2 GHR SMAD5 EIF4G1 HDLBP EPAS1 CAT TNFSF14 PSMF1 TMEM106C LPIN1 IL6ST HADH ESD TCF12 PCSK6 PTPRF PDGFC ADD3 USF1 SPON2 CENPV ACAA2 GLRX PC ATP2A2 CTDSP2 PNPLA2 NCOA4
3.24306793282467e-07	35	425	3.07253297390969	BOQUEST STEM CELL CULTURED VS FRESH UP	http://www.gsea-msigdb.org/gsea/msigdb/cards/BOQUEST_STEM_CELL_CULTURED_VS_FRESH_UP	TFPI FMO3 PGM3 CLK1 RORA SORBS1 NAMPT HLF ZBTB16 TPD52L1 FN1 SRSF7 APOL3 APOC1 ACLY ANO1 SLC43A3 LMO7 FAM13A N4BP2L1 SELENBP1 PIK3R1 NFIB GSN MX1 CBS CCNL1 TMEM135 CDH2 MTSS1 ZBTB20 SHMT2 COL18A1 MAOA ZBTB10
3.24306793282467e-07	53	828	2.38815753061822	WAKABAYASHI ADIPOGENESIS PPARG RXRA BOUND 8D	http://www.gsea-msigdb.org/gsea/msigdb/cards/WAKABAYASHI_ADIPOGENESIS_PPARG_RXRA_BOUND_8D	TRIT1 ACAA1 RNF4 MYLK ACADVL FNDC3B BAZ2A ECHDC1 LGALS3BP ACADL TIA1 PCYOX1 ABCD3 NEK6 PEX16 MPST EFR3A BTF3L4 PAN2 MDM2 TANK FAM13A HADH GUCD1 ZCRB1 CSAD NPC1 NFKBIZ NFIB GSN ALAD MBNL1 CAST UBP1 PSMD4 CMBL SFXN1 IDH3A NDEL1 STAT6 TEF ACAA2 EEF2 SETD5 ZNF32 HNRNPF PC ZBTB38 PNPLA2 CD151 PTP4A2 ANKRD46 TMEM120A
3.25196017002563e-07	33	385	3.19794248304887	BERENJENO TRANSFORMED BY RHOA DN	http://www.gsea-msigdb.org/gsea/msigdb/cards/BERENJENO_TRANSFORMED_BY_RHOA_DN	KMT2E CLK1 MNAT1 TRIO TM7SF3 ACTB ABLIM1 DECR1 GHR FN1 SCP2 ITPR2 DCAF8 LPIN1 IL6ST LMO7 IL11RA ASCC1 PIK3R1 NFIB GSN GAS2 PTS ZNF32 LAMB2 DHCR7 PTPRM CTDSP2 TTC3 GAS6 MAOA CD47 CTNND1
3.97936906065646e-07	21	170	4.60879946086454	UEDA PERIFERAL CLOCK	http://www.gsea-msigdb.org/gsea/msigdb/cards/UEDA_PERIFERAL_CLOCK	GCLC ABCB4 ST3GAL1 HERPUD1 ERBB3 IL4R NDRG1 SLC11A2 HMGCR ZNF644 POR LMO7 TUBB2A ANP32A NPC1 RBPMS DHCR7 PNPLA2 COL18A1 PPARA CD47
4.15658891822841e-07	22	187	4.38933281987099	MCBRYAN PUBERTAL BREAST 6 7WK UP	http://www.gsea-msigdb.org/gsea/msigdb/cards/MCBRYAN_PUBERTAL_BREAST_6_7WK_UP	MLXIPL CP COMT SORBS1 AKT2 PPP6R3 EIF4G1 HDLBP EPAS1 SFPQ ACLY IL6ST NFIC PIK3R1 OGT NFIB ANKH BPNT1 PCMTD1 GUSB FGG ZBTB20
4.15658891822841e-07	34	410	3.09394435351882	RUTELLA RESPONSE TO HGF VS CSF2RB AND IL4 UP	http://www.gsea-msigdb.org/gsea/msigdb/cards/RUTELLA_RESPONSE_TO_HGF_VS_CSF2RB_AND_IL4_UP	ST3GAL1 TRIT1 VMP1 TBC1D1 EIF2B3 TFRC ACADVL ST6GAL1 ACAT1 SUN2 DECR1 NDRG1 NAMPT SLC11A2 DHCR24 SLC35B1 GTF3A C3 APOC1 SLC43A3 RDX NPC1 PID1 NDUFS2 SIK3 ACAA2 PDCD6IP PDE4DIP OAZ2 PSMG1 ZNF395 CD47 MPZL1 NCOA4
4.32134145737005e-07	31	351	3.2951259203305	YOSHIMURA MAPK8 TARGETS DN	http://www.gsea-msigdb.org/gsea/msigdb/cards/YOSHIMURA_MAPK8_TARGETS_DN	C8B VMP1 RNF4 EVI5 TFRC KPNB1 HMGCR SUB1 FN1 SFPQ SLC12A4 THOC2 IVD LDLR UBE2G1 IL6ST GRHPR RABGGTB WDR61 TOR1AIP1 OGT CEBPG SNF8 PSMD4 AMFR NFIA PTPRM CHD2 F2 ANKFY1 MPZL1
4.86865742935986e-07	15	86	6.50744109922734	CHIANG LIVER CANCER SUBCLASS UNANNOTATED UP	http://www.gsea-msigdb.org/gsea/msigdb/cards/CHIANG_LIVER_CANCER_SUBCLASS_UNANNOTATED_UP	CP RORA ARHGEF10L F11 NAMPT PLG TNFSF14 LMO7 SORL1 PCSK6 PIK3R1 DPYS SORBS2 SIK3 NBPF11
5.88423034148276e-07	37	480	2.87592744135297	ENK UV RESPONSE KERATINOCYTE DN	http://www.gsea-msigdb.org/gsea/msigdb/cards/ENK_UV_RESPONSE_KERATINOCYTE_DN	ZMYND11 CTNNA1 PUM2 SP100 TNFRSF1A MARK3 ITGB5 XPO1 MTHFD1 URI1 LUC7L3 BIRC2 SLC11A2 UMPS CD46 TJP2 MACF1 ENOSF1 DCAF8 SRSF1 SORL1 RDX SCAF11 ANP32A SMAD4 LBR OGT TACC1 TERF1 PAK1 NMT2 MBNL1 ATP2A2 PSMG1 PTP4A2 PTMA MAOA
6.44200872391417e-07	45	660	2.54381788424342	MARTINEZ RB1 TARGETS UP	http://www.gsea-msigdb.org/gsea/msigdb/cards/MARTINEZ_RB1_TARGETS_UP	GCLC CLK1 ZMYND11 CP FAM107B MEF2A DGCR2 TFRC CLNS1A ACTB BZW1 GNAS TF SORBS1 LGALS3BP SLC11A2 GHR SMAD5 EIF4G1 HDLBP CAT RBBP6 CALD1 TNFSF14 LPIN1 IL6ST NHSL1 HADH SCAF11 TCF12 PCSK6 PTPRF ADD3 CEBPG USF1 CCNL1 CENPV ACAA2 CES4A GLRX PC CTDSP2 PNPLA2 PDE4DIP NCOA4
6.91629024115885e-07	45	662	2.53613263383785	MILI PSEUDOPODIA HAPTOTAXIS DN	http://www.gsea-msigdb.org/gsea/msigdb/cards/MILI_PSEUDOPODIA_HAPTOTAXIS_DN	RNF10 TRIO NEDD4L DGCR2 SREBF1 SCARB1 GRAMD4 SLC46A1 IL4R TF PPIL2 SBF1 CLASRP SLC11A2 HMGCR SSR3 AKAP1 SLC12A4 POR MPDU1 LDLR HSD17B7 IL6ST SLC43A3 KDELR2 IQGAP1 ERBB2 PTPRF OGT NFIB ANKH CLDN12 TMEM41B SLC20A2 LMAN2 SLC50A1 TAPT1 GUSB CES2 ATP2A2 CD151 TNRC18 TMEM63A CD47 MPZL1
7.46699151160711e-07	34	422	3.00596489322919	MILI PSEUDOPODIA CHEMOTAXIS DN	http://www.gsea-msigdb.org/gsea/msigdb/cards/MILI_PSEUDOPODIA_CHEMOTAXIS_DN	RNF10 CTNNA1 NEDD4L MAST4 DGCR2 PPIL2 SUN2 UBE2I PPP6R3 BIRC2 SLC11A2 HMGCR FN1 SFPQ AKAP1 SCPEP1 CALD1 SLC12A4 POR LDLR ACLY IL6ST ESD NPC1 PTPRF NFKBIZ OGT NFIB SUN1 NDEL1 SLC20A2 LAMB2 MST1 MPZL1
9.30938244301235e-07	38	512	2.7690517594108	ENK UV RESPONSE EPIDERMIS DN	http://www.gsea-msigdb.org/gsea/msigdb/cards/ENK_UV_RESPONSE_EPIDERMIS_DN	SPAG9 RNF19A FOXN3 RNF4 BCL3 RORA WDR1 TFRC SCARB1 ACAT1 IL4R CIRBP NDRG1 NAMPT PON2 DNAJB6 HLF ZBTB16 DHCR24 ABCD3 TNFRSF10B SCPEP1 LRRFIP1 ASS1 PTPRF PDGFC NFIB GSN ALAD RCAN1 SPON2 NDEL1 GUSB GATM CTPS1 GLRX GAS6 CYP4F12
9.30938244301235e-07	14	78	6.6965462251878	WOO LIVER CANCER RECURRENCE DN	http://www.gsea-msigdb.org/gsea/msigdb/cards/WOO_LIVER_CANCER_RECURRENCE_DN	ACAA1 CAT POR LDLR MTTP CSAD ALDH1L1 SERPING1 PAH PC PIPOX CYP4F2 CYP4F12 PPARA
9.65316266271653e-07	32	386	3.09300136529769	BASAKI YBX1 TARGETS DN	http://www.gsea-msigdb.org/gsea/msigdb/cards/BASAKI_YBX1_TARGETS_DN	TFPI ACSM3 VMP1 ST3GAL6 FAM107B MAST4 SMCHD1 SALL1 NDRG1 XRN1 BBX SRSF7 CAT ASS1 MEIS2 IL6ST DYNC2LI1 FAM13A PCSK6 GPN2 NFKBIZ PIK3R1 MSI2 PSD3 KCTD6 SMPDL3A GLRX CHD2 ZBTB20 TTC3 TPCN1 BCKDHA
1.52552603183113e-06	45	682	2.46175924281621	FEVR CTNNB1 TARGETS UP	http://www.gsea-msigdb.org/gsea/msigdb/cards/FEVR_CTNNB1_TARGETS_UP	GCLC NR1H4 HSD17B6 RNF19A TRIO ITIH4 HAGH RORA MKNK1 ITGB5 EIF2AK1 ABLIM1 SEC14L2 TFIP11 HLF SLC11A2 FN1 GALE CRY2 C3 POR APOL3 HSD17B7 LPIN1 MTTP BNIP2 GSN EPS8 CBS DAGLB NDEL1 MIDN PCSK9 UGP2 PAH GATM GTPBP2 CHD2 PHYKPL EPS8L2 CYP4F2 TMEM120A SPATS2L MYO18A HP
1.81679274360271e-06	22	205	4.00392798690671	WANG TUMOR INVASIVENESS DN	http://www.gsea-msigdb.org/gsea/msigdb/cards/WANG_TUMOR_INVASIVENESS_DN	RBM5 CLK1 CP RNF4 ERBB3 WDR1 RPL3 LUC7L3 PTGES3 CCNG1 BIRC6 SFPQ CSAD ESD IQGAP1 NPC1 NFIB FSTL1 SLC50A1 TTC3 CTNND1 KLHL9
1.82941629829813e-06	41	595	2.57089493735301	MARTINEZ TP53 TARGETS UP	http://www.gsea-msigdb.org/gsea/msigdb/cards/MARTINEZ_TP53_TARGETS_UP	NADK CP FAM107B MEF2A DGCR2 TFRC CLNS1A ACTB BZW1 GNAS TF SORBS1 NDRG1 SLC11A2 GHR SMAD5 EIF4G1 HDLBP TIA1 CAT TNFSF14 PSMF1 TMEM106C IL6ST HADH ESD TCF12 PCSK6 PTPRF PDGFC ADD3 USF1 SPON2 CENPV ACAA2 GLRX PC CTDSP2 PNPLA2 PDE4DIP NCOA4
1.82941629829813e-06	33	419	2.93844357034323	RUTELLA RESPONSE TO HGF UP	http://www.gsea-msigdb.org/gsea/msigdb/cards/RUTELLA_RESPONSE_TO_HGF_UP	CFLAR ST3GAL1 ST3GAL6 TBC1D1 EIF2B3 TFRC ACAT1 SUN2 NDRG1 DNAJB6 SLC11A2 IL1R1 DHCR24 SLC35B1 C3 LDLR APOC1 IL6ST SLC43A3 RDX NPC1 PSD3 NDUFS2 ACAA2 PDCD6IP DHCR7 PDE4DIP OAZ2 PSMG1 MAOA CD47 MPZL1 NCOA4
1.82941629829813e-06	34	440	2.88299360214254	GRYDER PAX3FOXO1 TOP ENHANCERS	http://www.gsea-msigdb.org/gsea/msigdb/cards/GRYDER_PAX3FOXO1_TOP_ENHANCERS	MNAT1 SCARB1 ACTB IL4R TNPO1 GNAS TTI1 LEPROTL1 PON2 COBL CDK2AP1 XRN1 PROX1 POR ASS1 UBE2G1 TANK TCF12 NFIB PARD3 MSI2 PSD3 WIPI2 APBB2 SFXN1 IDH3A ATF7IP SMPDL3A RAPH1 PIPOX R3HDM2 ZFP36L1 SPATS2L SULF2
2.27258595899814e-06	21	191	4.10207281857053	MCBRYAN PUBERTAL BREAST 4 5WK DN	http://www.gsea-msigdb.org/gsea/msigdb/cards/MCBRYAN_PUBERTAL_BREAST_4_5WK_DN	MLXIPL CP TFRC ACADVL ACAT1 SORBS1 AKT2 KLHL2 ZBTB16 PPP6R3 EIF4G1 EPAS1 ACLY NFIC ALDH1L1 OGT BPNT1 SFXN1 ACSF2 ACAA2 PCMTD1
3.37301682912859e-06	16	115	5.19086316089091	HOSHIDA LIVER CANCER SUBCLASS S2	http://www.gsea-msigdb.org/gsea/msigdb/cards/HOSHIDA_LIVER_CANCER_SUBCLASS_S2	ERBB3 TFIP11 HMGCR TIA1 NR5A2 CD46 ABCD3 PHF3 LBR ADD3 EIF4A2 PLXNB1 SNRPE TTC3 IGF2R NCOA4
4.89885275580649e-06	46	737	2.32866910796412	GRAESSMANN RESPONSE TO MC AND DOXORUBICIN DN	http://www.gsea-msigdb.org/gsea/msigdb/cards/GRAESSMANN_RESPONSE_TO_MC_AND_DOXORUBICIN_DN	BCL3 DGCR2 POLB TFRC ACTB SLC46A1 RPL3 ACIN1 URI1 PMPCB ATE1 KPNB1 IL1R1 SRSF7 TIA1 DHCR24 OSBPL9 CAT ZNF644 IRF3 LDLR DCAF8 IL6ST ELP2 EIF4E2 RIPK1 RABGGTB TOM1L1 ERBB2 NFIC PTPRF LBR UBA3 OGT NFIB CEBPG EIF4A2 BPNT1 FSTL1 SFXN1 GTPBP2 PHYKPL PIPOX D2HGDH PSMG1 SRSF10
4.94393650732375e-06	61	1117	2.03748349785417	GRAESSMANN APOPTOSIS BY DOXORUBICIN UP	http://www.gsea-msigdb.org/gsea/msigdb/cards/GRAESSMANN_APOPTOSIS_BY_DOXORUBICIN_UP	NUB1 SPHK2 HAGH RNF4 ERBB3 TBC1D1 ACADVL SCARB1 IL4R CIRBP LZTR1 ESRP2 UBE2I CLASRP NAPA LGALS3BP PPP6R3 CCNG1 PCYOX1 SLC12A4 RAP2A PSMF1 IVD ASS1 MRPS25 C19orf12 LPIN1 RDH5 MDM2 TMBIM1 N4BP2L1 WDR61 NAT8 ALDH1L1 IDNK GSN ALAD FLCN MX1 WIPI2 RCAN1 SPON2 FAM207A TM2D1 UGT1A6 MIDN LMAN2 GUSB RAB43 CES2 PTPRM PHYKPL ZBTB8OS PNPLA2 PDE4DIP SHMT2 COL18A1 TPCN1 CYHR1 TBC1D8 NCOA4
5.51438164025577e-06	11	53	7.74344563505543	BOYAULT LIVER CANCER SUBCLASS G3 DN	http://www.gsea-msigdb.org/gsea/msigdb/cards/BOYAULT_LIVER_CANCER_SUBCLASS_G3_DN	ACADVL ACAT1 TF TMEM176B PCSK6 SELENBP1 PIK3R1 ALAD SERPING1 SORBS2 COL18A1
6.12663412722688e-06	55	969	2.11766057099039	ACEVEDO LIVER CANCER UP	http://www.gsea-msigdb.org/gsea/msigdb/cards/ACEVEDO_LIVER_CANCER_UP	IL32 TRIT1 FNDC3B XPO1 SMAP2 TFIP11 STAG2 PLA2G4C PON2 CYP3A5 KPNB1 HLF KLHL2 PTGES3 CCNG1 SUB1 BBX CD46 PHF3 TAF12 ITPR2 RAP2A SUMF2 ACLY ZCCHC9 ENOSF1 KDELR2 KCTD3 RDX SHROOM3 IQGAP1 TOM1L1 NPC1 TOR1AIP1 SELENBP1 UBA3 PDGFC MRPS28 EIF3H PAK1 DVL3 NFIA TM2D1 SUN1 LMAN2 SLC50A1 MTSS1 ABLIM3 GTF2IRD2B LARP7 SRP72 PSMG1 ZFP36L1 CMC1 KLHL9
6.23960243338136e-06	28	338	3.09071364239437	RUTELLA RESPONSE TO CSF2RB AND IL4 UP	http://www.gsea-msigdb.org/gsea/msigdb/cards/RUTELLA_RESPONSE_TO_CSF2RB_AND_IL4_UP	CFLAR ST3GAL1 ST3GAL6 EIF2B3 MAP4K4 TFRC CIRBP NDRG1 DNAJB6 SLC11A2 IL1R1 TIA1 DHCR24 LDLR APOC1 IL6ST RDX NPC1 PSD3 NDUFS2 PDCD6IP DHCR7 PDE4DIP GAS6 PSMG1 MAOA CD47 MPZL1
7.06915928978692e-06	23	242	3.54592795985446	RICKMAN TUMOR DIFFERENTIATED WELL VS POORLY UP	http://www.gsea-msigdb.org/gsea/msigdb/cards/RICKMAN_TUMOR_DIFFERENTIATED_WELL_VS_POORLY_UP	XPO1 SMCHD1 CLASRP LUC7L3 SRSF7 SFPQ ECHDC2 GTF3A LPIN1 SRSF1 SHROOM3 ANP32A LBR OGT TERF1 MSI2 EPB41 CENPV ATF7IP2 SNRPE TNRC18 ANKRD46 MDM4
7.42479574623648e-06	37	537	2.57066140009204	WEST ADRENOCORTICAL TUMOR DN	http://www.gsea-msigdb.org/gsea/msigdb/cards/WEST_ADRENOCORTICAL_TUMOR_DN	LUC7L ZMYND11 ST3GAL6 ERBB3 MYLK RORA SREBF1 ACADVL GRAMD4 SORBS1 ABLIM1 SRSF5 DDX5 TPD52L1 ECHDC2 CAT CALD1 C3 MPST APOC1 MEIS2 VEZF1 ASCC1 NFIC CTDSP1 ALDH1L1 OGT SERPING1 PID1 SORBS2 RBPMS SPON2 CCNL1 ACSF2 CDH2 LAMB2 HYI
8.8987324735392e-06	17	140	4.53041851765256	PECE MAMMARY STEM CELL DN	http://www.gsea-msigdb.org/gsea/msigdb/cards/PECE_MAMMARY_STEM_CELL_DN	TRIO PUM2 XRCC5 URI1 KPNB1 SRSF7 TIA1 SFPQ CALD1 ZCCHC9 BTF3L4 SLC41A2 SHQ1 ANKH CCNL1 P4HB CALM1
9.06371096811338e-06	33	452	2.72391118578277	CHARAFE BREAST CANCER LUMINAL VS BASAL DN	http://www.gsea-msigdb.org/gsea/msigdb/cards/CHARAFE_BREAST_CANCER_LUMINAL_VS_BASAL_DN	CFLAR ST3GAL6 TBC1D1 SP100 MAP4K4 WDR1 FNDC3B SMCHD1 NAMPT ZBTB16 EHBP1 ABCD3 OSBPL9 SCPEP1 CALD1 C3 MYO1B RRAS2 BIN1 NAB1 PHLDB2 PDGFC ADD3 DST MBNL1 ANKH TM2D1 FSTL1 NDEL1 PTPRM ZBTB38 SPATS2L MPZL1
9.21321312673169e-06	18	157	4.27750268433288	ASTON MAJOR DEPRESSIVE DISORDER DN	http://www.gsea-msigdb.org/gsea/msigdb/cards/ASTON_MAJOR_DEPRESSIVE_DISORDER_DN	ACSM3 TRIO ERBB3 TF NAPA BBX ENOSF1 BIN1 RDX ABCA8 NPC1 PIK3R1 SORBS2 MX1 SNRPE PTP4A2 SRSF10 TMEM63A
1.23948977850486e-05	48	815	2.19735925215628	BUYTAERT PHOTODYNAMIC THERAPY STRESS UP	http://www.gsea-msigdb.org/gsea/msigdb/cards/BUYTAERT_PHOTODYNAMIC_THERAPY_STRESS_UP	GCLC TFPI LUC7L SPAG9 PGM3 CLK1 HERPUD1 ST3GAL6 MEF2A MARK3 BAZ2A SNAP23 SORBS1 STAG2 NDRG1 NAMPT DNAJB6 AHR SFPQ PHF3 RBM25 POR ASS1 RRAS2 TANK TUBB2A RABGGTB FAM13A N4BP2L1 NPC1 SMAD4 CELF1 DST CEBPG WDR19 AP3S2 RCAN1 CLDN14 GPBP1L1 SIK3 CCNL1 NDEL1 SETD5 ATF7IP GTPBP2 KDM2A PDE4DIP ZNF395
1.24100755029841e-05	32	437	2.73203324257417	GRYDER PAX3FOXO1 ENHANCERS KO DOWN	http://www.gsea-msigdb.org/gsea/msigdb/cards/GRYDER_PAX3FOXO1_ENHANCERS_KO_DOWN	MAP4K4 SCARB1 ACTB IL4R FBXO7 MYH9 LEPROTL1 PON2 ACTR3C XRN1 PROX1 TNFRSF10B GTF3A ZNF644 ASS1 UBE2G1 MEIS2 PCSK6 PHLDB2 PID1 CEBPG MSI2 PPP4R2 APBB2 SFXN1 SMPDL3A RAPH1 ATP2A2 CTDSP2 PIPOX SPATS2L SULF2
1.25691618269566e-05	34	482	2.63177839199734	PILON KLF1 TARGETS UP	http://www.gsea-msigdb.org/gsea/msigdb/cards/PILON_KLF1_TARGETS_UP	RBM5 MLXIPL TRIO PUM2 MYLK ACTB EIF2AK1 TF HECTD1 ASCC2 SRSF5 PON2 PPP6R3 GHR FN1 PLS1 PLG CALD1 MDM2 ABCA8 PTPRF SERPING1 MBNL1 ANKH RHOC WDR19 FSTL1 ALB CDH2 FGG F2 GINS3 COL18A1 SPATS2L
1.26364151795256e-05	31	416	2.78026249527886	OSMAN BLADDER CANCER DN	http://www.gsea-msigdb.org/gsea/msigdb/cards/OSMAN_BLADDER_CANCER_DN	ST3GAL1 RPL3 LEPROTL1 AKT2 RPL19 SCAP PHF3 MRPS14 PEX16 MRPS25 ENOSF1 RIPK1 OGT CELF1 RPS3 NMT2 EIF4A2 SKI WIPI2 EPB41 SIK3 NUDT5 TMEM41B CHD2 CTDSP2 COL18A1 ZFP36L1 TMEM63A MPZL1 MDM4 NCOA4
1.27064408801788e-05	20	196	3.80707438458198	GRUETZMANN PANCREATIC CANCER DN	http://www.gsea-msigdb.org/gsea/msigdb/cards/GRUETZMANN_PANCREATIC_CANCER_DN	ACSM3 HERPUD1 MKNK1 F11 HDLBP NR5A2 PEPD IL6ST RDX SMAD4 NFIB EEF2 SLC20A2 ZNF32 GATM SMPDL3A MST1 P4HB SERPINA5 MAOA
1.38733541714511e-05	47	795	2.20570875665215	LASTOWSKA NEUROBLASTOMA COPY NUMBER DN	http://www.gsea-msigdb.org/gsea/msigdb/cards/LASTOWSKA_NEUROBLASTOMA_COPY_NUMBER_DN	NADK RNF4 TBC1D1 CLNS1A ARHGEF10L ACAT1 MKNK1 SMAP2 MAEA SORBS1 ATE1 BIRC2 SCAP SCP2 SFPQ DOCK7 SDHB GALE OSBPL9 TAF12 MACF1 MRPS25 BTF3L4 RDX ASCC1 GPN2 PTPRF VGLL4 ADD3 PAK1 RPS3 TIMM8B PTS UBP1 EPB41 GPBP1L1 ZNF362 SIK3 NFIA TM2D1 TMEM135 SETD5 PDCD6IP ZBTB8OS HYI TSKU PTP4A2
1.44402925865908e-05	34	486	2.61011766449119	CREIGHTON ENDOCRINE THERAPY RESISTANCE 5	http://www.gsea-msigdb.org/gsea/msigdb/cards/CREIGHTON_ENDOCRINE_THERAPY_RESISTANCE_5	ST3GAL1 RNF19A VMP1 MEF2A GRAMD4 ATP8B1 SMAP2 MYH9 AHR SLC11A2 IL1R1 EPAS1 DHCR24 TJP2 TNFRSF10B THOC2 MYO1B EFR3A SLC41A2 KDELR2 GUCD1 ERBB2 PHLDB2 TACC1 GSN ALAD MBNL1 PSD3 TMEM41B TMEM135 VSIG10 ZBTB20 TMPRSS2 CTNND1
1.57751547540591e-05	24	275	3.25608689183157	DEBIASI APOPTOSIS BY REOVIRUS INFECTION DN	http://www.gsea-msigdb.org/gsea/msigdb/cards/DEBIASI_APOPTOSIS_BY_REOVIRUS_INFECTION_DN	ST3GAL1 TFRC ITGB5 SBF1 RPL3 DHCR24 RBBP6 POR ITGA7 KDELR2 CDK9 GRHPR SORL1 SCAF11 ERBB2 PTPRF SELENBP1 LAMB2 DHCR7 ATP2A2 CTDSP2 TMEM63A IGF2R DIO1
1.7173456408661e-05	17	148	4.28553103021188	LANDIS ERBB2 BREAST TUMORS 324 DN	http://www.gsea-msigdb.org/gsea/msigdb/cards/LANDIS_ERBB2_BREAST_TUMORS_324_DN	ACAA1 ST3GAL6 FAM107B SORBS1 DECR1 GHR SCP2 IVD LPIN1 HADH BNIP2 ALAD FSTL1 ACAA2 CD151 COL18A1 GAS6
1.81490875262946e-05	23	258	3.3260254507162	ROZANOV MMP14 TARGETS UP	http://www.gsea-msigdb.org/gsea/msigdb/cards/ROZANOV_MMP14_TARGETS_UP	IL32 HSD17B6 HERPUD1 FOXN3 MYLK ST6GAL1 PPP6R2 LGALS3BP FN1 IL1R1 TAF12 ECHDC2 CALD1 APOL3 N4BP2L1 TPM1 TPM3 ADD3 MX1 ATF7IP2 COL18A1 SERPINA5 SULF2
1.81490875262946e-05	43	705	2.27560446193312	WONG ADULT TISSUE STEM MODULE	http://www.gsea-msigdb.org/gsea/msigdb/cards/WONG_ADULT_TISSUE_STEM_MODULE	KMT2E CLK1 ZMYND11 MYLK MEF2A RORA ITGB5 COMT NDRG1 TMEM176B LGALS3BP HLF TPD52L1 FN1 IL1R1 DOCK7 CALD1 LRRFIP1 MACF1 MYO1B LPIN1 TMBIM1 IL11RA SORL1 TPM1 NFKBIZ PHLDB2 NFIB EPS8 DST MSI2 ANKH RBPMS SKI FSTL1 CDH2 GATM ATP2A2 ZBTB20 TTC3 COL18A1 IGF2R MPZL1
2.08253436085505e-05	24	280	3.19794248304887	SHETH LIVER CANCER VS TXNIP LOSS PAM4	http://www.gsea-msigdb.org/gsea/msigdb/cards/SHETH_LIVER_CANCER_VS_TXNIP_LOSS_PAM4	NR1H4 HAGH ACAT1 SLC27A5 PMPCB GHR APOL3 ACSS2 CYP2C8 N4BP2L1 NR1I3 NAT8 DPYS GAS2 MSI2 CBS HAAO PCOLCE2 SHROOM1 CES3 SUGCT CYP4F2 TMEM63A TBC1D8
2.13756612711284e-05	48	835	2.14472789282319	KOINUMA TARGETS OF SMAD2 OR SMAD3	http://www.gsea-msigdb.org/gsea/msigdb/cards/KOINUMA_TARGETS_OF_SMAD2_OR_SMAD3	SPAG9 NUB1 NEDD4L DNAJC25 FAM107B TRAM1 TNFRSF1A MEF2A MAST4 SREBF1 ACADVL MARK3 IL4R TNPO1 SNAP23 ABLIM1 CIRBP SEC14L2 RPL3 MYH9 NDRG1 AHR TJP2 RBM25 CALD1 RAP2A ANO1 TMBIM1 TUBB2A NPC1 PTPRF PHLDB2 DST MBNL1 CAST RHOC EIF4A2 ZNF362 SUN1 CTPS1 PC SNRPE TSKU ZFP36L1 SPATS2L SULF2 MPZL1 SULT1A3
2.16858956632422e-05	31	429	2.69601211663405	JOHNSTONE PARVB TARGETS 3 UP	http://www.gsea-msigdb.org/gsea/msigdb/cards/JOHNSTONE_PARVB_TARGETS_3_UP	ST3GAL1 TRIO VMP1 BCL3 ACADVL ACTB MYH9 LGALS3BP EIF4G1 FN1 HPCAL1 EPAS1 CAT CALD1 LRRFIP1 C3 LDLR ACLY RRAS2 IQGAP1 GSN ADD3 SIK3 TMEM135 STAT6 SLC50A1 COL18A1 P4HB IGF2R CTNND1 CALM1
2.21332722853939e-05	12	75	5.96949263502455	ANDERSEN LIVER CANCER KRT19 DN	http://www.gsea-msigdb.org/gsea/msigdb/cards/ANDERSEN_LIVER_CANCER_KRT19_DN	TFR2 PCYOX1 SLC41A2 GRHPR HADH SELENBP1 DPYS ALAD SERPING1 PC CYP4F2 DIO1
2.7737282020767e-05	9	40	8.39459901800327	TOMLINS PROSTATE CANCER DN	http://www.gsea-msigdb.org/gsea/msigdb/cards/TOMLINS_PROSTATE_CANCER_DN	MYLK MEIS2 LPIN1 TACC1 GSN DST RBPMS GATM CALM1
3.16295493247799e-05	37	576	2.39660620112748	MASSARWEH TAMOXIFEN RESISTANCE UP	http://www.gsea-msigdb.org/gsea/msigdb/cards/MASSARWEH_TAMOXIFEN_RESISTANCE_UP	RNF10 MYLK MEF2A ACAT1 GRAMD4 CDC14B BZW1 SMAP2 SLC11A2 IL1R1 HDLBP EPAS1 CD46 TJP2 SCPEP1 MYO1B CD164 SLC41A2 KDELR2 FAM13A ERBB2 PDGFC TACC1 IDNK ALAD CAST RCAN1 NFIA TMEM41B TMEM135 CENPV TAPT1 MTSS1 GLRX VSIG10 CTNND1 TBC1D8
4.64560056859976e-05	37	586	2.35570848438469	SPIELMAN LYMPHOBLAST EUROPEAN VS ASIAN DN	http://www.gsea-msigdb.org/gsea/msigdb/cards/SPIELMAN_LYMPHOBLAST_EUROPEAN_VS_ASIAN_DN	CFLAR RBM5 SPAG9 IL32 VRK2 PUM2 RNF4 TRAM1 EIF2B3 APOL1 CCNB1IP1 URI1 NAPA DPH1 BIRC2 HPCAL1 SCP2 SFPQ CD46 CAT PEPD PSMA1 ARFIP2 CD164 SCAF11 ANP32A SMAD4 NMT2 KLHDC2 UGP2 GATM GTPBP2 SRP72 CTDSP2 OAZ2 TTC3 ZNF395
4.64560056859976e-05	17	160	3.96411620294599	OHGUCHI LIVER HNF4A TARGETS DN	http://www.gsea-msigdb.org/gsea/msigdb/cards/OHGUCHI_LIVER_HNF4A_TARGETS_DN	C8B ERBB3 FAM107B SLC27A5 F11 TFR2 RDH5 SLCO2B1 MTTP NR1I3 NAT8 HAAO LIPC CES3 CES2 SHMT2 DIO1
4.96488212689327e-05	30	425	2.6335996919226	SHEN SMARCA2 TARGETS UP	http://www.gsea-msigdb.org/gsea/msigdb/cards/SHEN_SMARCA2_TARGETS_UP	ZMYND11 CTNNA1 PUM2 XRCC5 XPO1 TNPO1 PON2 LUC7L3 FBXO3 RCOR3 PHF3 MRPS14 PSMF1 MACF1 UBE2G1 MTO1 TANK RDX NAB1 ANP32A WDR61 SMAD4 TOR1AIP1 UBA3 CAST KLHDC2 TMEM41B TMEM135 LARP7 SRSF10
6.12900620840723e-05	28	385	2.71340574319298	BLALOCK ALZHEIMERS DISEASE INCIPIENT UP	http://www.gsea-msigdb.org/gsea/msigdb/cards/BLALOCK_ALZHEIMERS_DISEASE_INCIPIENT_UP	CFLAR PGM3 TM7SF3 SREBF1 ATP8B1 STAG2 NAMPT LUC7L3 CDK2AP1 RBBP6 GIPC1 THOC2 APOC1 ENOSF1 ITGA7 NFIC CTDSP1 TACC1 ADD3 EPS8 CAST ZNF32 PAH CHD2 PC LARP7 CTDSP2 ZBTB10
6.18928459436727e-05	11	69	5.94786403852084	DITTMER PTHLH TARGETS DN	http://www.gsea-msigdb.org/gsea/msigdb/cards/DITTMER_PTHLH_TARGETS_DN	TBC1D1 FBXO7 MYH9 EIF4G1 MRPS14 LRRFIP1 RRAS2 KDELR2 UBAP2 PIK3R1 BCKDHA
6.70658722876701e-05	18	183	3.66977006251509	LI WILMS TUMOR VS FETAL KIDNEY 1 UP	http://www.gsea-msigdb.org/gsea/msigdb/cards/LI_WILMS_TUMOR_VS_FETAL_KIDNEY_1_UP	TFPI ACSM3 HERPUD1 ST3GAL6 MYLK SP100 MYH9 IL1R1 SCP2 PLS1 EFR3A DYNC2LI1 IQGAP1 TOM1L1 DST CAST RBPMS SMPDL3A
7.81185320205184e-05	50	931	2.00372336030631	KRIGE RESPONSE TO TOSEDOSTAT 6HR DN	http://www.gsea-msigdb.org/gsea/msigdb/cards/KRIGE_RESPONSE_TO_TOSEDOSTAT_6HR_DN	LUC7L NUB1 PGM3 TM7SF3 TBC1D1 TFRC SCARB1 GRAMD4 BAZ2A BZW1 POLR2E CLPTM1 AKT2 DNAJB6 LUC7L3 SLC11A2 FBRSL1 UMPS DHCR24 SFPQ ABCD3 TJP2 RBM25 AKAP1 RBBP6 TXNDC17 CHMP1A MRPS25 CLUH DCAF8 WDR74 ELP2 SLC43A3 EIF4E2 TUBB2A SORL1 TPM3 TIMM8B MSI2 APBB2 PCOLCE2 SFXN1 NUDT5 IDH3A CENPV ATF7IP2 DHCR7 PTMA ALKBH2 MPZL1
7.8321353711589e-05	13	100	4.85021276595745	DING LUNG CANCER EXPRESSION BY COPY NUMBER	http://www.gsea-msigdb.org/gsea/msigdb/cards/DING_LUNG_CANCER_EXPRESSION_BY_COPY_NUMBER	URI1 FBXO3 GTF3A PEPD C19orf12 COG3 MRPS28 TERF1 EIF3H CEBPG PPP4R2 FAM91A1 ANKRD46
8.26055093768246e-05	21	244	3.21104880470071	BLUM RESPONSE TO SALIRASIB UP	http://www.gsea-msigdb.org/gsea/msigdb/cards/BLUM_RESPONSE_TO_SALIRASIB_UP	CCNB1IP1 CLASRP NAMPT BIRC2 SSR3 GALE TNFRSF10B TOM1L1 NPC1 OGT EIF3H CEBPG AP3S2 CBS NDEL1 EEF2 GTPBP2 SHMT2 PTP4A2 P4HB MDM4
8.26055093768246e-05	19	205	3.45793780687398	CHANDRAN METASTASIS UP	http://www.gsea-msigdb.org/gsea/msigdb/cards/CHANDRAN_METASTASIS_UP	ACSM3 KMT2E NUB1 TRIO MAP4K4 GRAMD4 FN1 SFPQ RBBP6 TERF1 CELF1 MSI2 LARP1 EPB41 TM2D1 ZFP36L1 LRCH3 ZNF395 SECISBP2
8.8006848360052e-05	31	462	2.50343982258876	SWEET LUNG CANCER KRAS UP	http://www.gsea-msigdb.org/gsea/msigdb/cards/SWEET_LUNG_CANCER_KRAS_UP	ITIH4 VMP1 RNF4 ST6GAL1 IL4R POLR2E RPL3 PON2 EIF4G1 ACADL HDLBP PCYOX1 ITPR2 LRRFIP1 APOC1 ACLY CNDP2 TANK GRHPR RABGGTB IQGAP1 TOM1L1 PTPRF MX1 PSMD4 KLHDC2 EEF2 CES3 GLRX COL18A1 CYHR1
9.02467373247757e-05	29	417	2.59465357337698	HAN SATB1 TARGETS UP	http://www.gsea-msigdb.org/gsea/msigdb/cards/HAN_SATB1_TARGETS_UP	IL32 ACAA1 ST3GAL6 FNDC3B ECHDC1 SEC14L2 PPP6R2 SBF1 NDRG1 DNAJB6 HMGCR EPAS1 DHCR24 CALD1 APOL3 APOC1 CD164 SORL1 TPM1 NPC1 PTPRF MX1 FSTL1 LAMB2 GLRX HYI TPCN1 IGF2R DIO1
9.36275431591085e-05	14	118	4.42653055563261	KOKKINAKIS METHIONINE DEPRIVATION 96HR UP	http://www.gsea-msigdb.org/gsea/msigdb/cards/KOKKINAKIS_METHIONINE_DEPRIVATION_96HR_UP	CFLAR POLB POLR2E HMGCR SMAD5 UMPS IL1R1 TNFRSF10B IL6ST TANK SMAD4 ERBB2 DVL3 IGF2R
9.51642992514961e-05	28	396	2.63803336143762	HSIAO HOUSEKEEPING GENES	http://www.gsea-msigdb.org/gsea/msigdb/cards/HSIAO_HOUSEKEEPING_GENES	ACTB XPO1 GNAS COMT ABLIM1 CIRBP RPL3 MYH9 NDRG1 RPL19 DDX5 CD164 ESD IQGAP1 RPS8 NFIB RPS3 CAST EIF4A2 RBPMS DVL3 EEF2 HNRNPF GUSB CES2 CTDSP2 PTP4A2 PTMA
9.53774004899431e-05	21	247	3.17204821193106	DANG REGULATED BY MYC DN	http://www.gsea-msigdb.org/gsea/msigdb/cards/DANG_REGULATED_BY_MYC_DN	FOXN3 CYFIP2 NDRG1 AKT2 DDX5 FN1 SCPEP1 CALD1 MYO1B MDM2 TPM1 ERBB2 CAST FSTL1 ALB UGT1A6 CDH2 CD151 ZFP36L1 CD47 IGF2R
0.000102640466287386	32	490	2.43652760613247	SENESE HDAC3 TARGETS UP	http://www.gsea-msigdb.org/gsea/msigdb/cards/SENESE_HDAC3_TARGETS_UP	IL32 RNF19A TRIO NEDD4L TFRC SNAP23 NAMPT SMAD5 EIF4G1 FN1 CD46 MAPKAP1 TNFRSF10B ZNF644 SLC12A4 MYO1B LPIN1 IL6ST IQGAP1 NFKBIZ PHLDB2 PDGFC DST MBNL1 RHOC CLDN12 SETD5 RAB43 ZBTB38 ZBTB20 ANKRD46 IGF2R
0.000102640466287386	18	190	3.53456800758033	KARLSSON TGFB1 TARGETS DN	http://www.gsea-msigdb.org/gsea/msigdb/cards/KARLSSON_TGFB1_TARGETS_DN	KMT2E TNRC6B TMEM176B BBX SCP2 OSBPL9 DCAF8 SHROOM3 PIK3R1 GSN ALAD ADD3 NFIA ACAA2 CTDSP2 ZFP36L1 ZNF395 MAOA
0.000104554409577517	23	290	2.95901574580958	BROWNE HCMV INFECTION 14HR DN	http://www.gsea-msigdb.org/gsea/msigdb/cards/BROWNE_HCMV_INFECTION_14HR_DN	SPAG9 MNAT1 TRIO CDC14B TIA1 GALE MYO1B LDLR RRAS2 DYNC2LI1 ERBB2 ADD3 DST RBPMS AP3S2 NDUFS2 PSMD4 GLRX ATP2A2 PDE4DIP PSMG1 ZFP36L1 SIPA1
0.000127591813373571	30	449	2.49282821618508	MOOTHA MITOCHONDRIA	http://www.gsea-msigdb.org/gsea/msigdb/cards/MOOTHA_MITOCHONDRIA	UQCRC1 ACAA1 ACADVL ACAT1 GNAS MTHFD1 DECR1 PMPCB DGUOK ACADL SDHB MRPS14 CAT POR MPST IVD RAN MTO1 HADH ERBB2 MRPS28 TIMM8B NDUFS2 IDH3A ACAA2 GATM PC SHMT2 MAOA BCKDHA
0.00013210150030606	30	450	2.4872885979269	SENESE HDAC1 TARGETS UP	http://www.gsea-msigdb.org/gsea/msigdb/cards/SENESE_HDAC1_TARGETS_UP	TFPI PTBP1 TRIO CTNNA1 NEDD4L MAST4 TFRC HECTD1 SNAP23 NAMPT SSR3 EIF4G1 FN1 TNFRSF10B ZNF644 C3 IL6ST SLC43A3 NAB1 IQGAP1 TOR1AIP1 NFKBIZ CELF1 MBNL1 CLDN12 SETD5 GLRX ZBTB38 PDE4DIP MAOA
0.000135244539382417	7	27	9.67278899193793	IIZUKA LIVER CANCER PROGRESSION G2 G3 UP	http://www.gsea-msigdb.org/gsea/msigdb/cards/IIZUKA_LIVER_CANCER_PROGRESSION_G2_G3_UP	FOXN3 ACSM2B APOC1 KDELR2 HADH PCSK6 PAH
0.000135244539382417	28	405	2.57941039785011	REN ALVEOLAR RHABDOMYOSARCOMA DN	http://www.gsea-msigdb.org/gsea/msigdb/cards/REN_ALVEOLAR_RHABDOMYOSARCOMA_DN	SPAG9 MYLK TNFRSF1A WDR1 ACADVL FNDC3B SNAP23 MYH9 LGALS3BP FN1 EPAS1 SCP2 SCPEP1 CAT MYO1B IQGAP1 PDGFC GSN MBNL1 CAST RHOC FSTL1 NDEL1 STAT6 GLRX CD151 GAS6 P4HB
0.000138269836948342	14	123	4.24659028914348	MCBRYAN PUBERTAL BREAST 5 6WK DN	http://www.gsea-msigdb.org/gsea/msigdb/cards/MCBRYAN_PUBERTAL_BREAST_5_6WK_DN	RBM5 AKT2 PPP6R3 EIF4G1 HDLBP SFPQ CALD1 ACLY IL6ST NFIC OGT NFIB FGG ZBTB20
0.000138269836948342	14	123	4.24659028914348	TOOKER GEMCITABINE RESISTANCE DN	http://www.gsea-msigdb.org/gsea/msigdb/cards/TOOKER_GEMCITABINE_RESISTANCE_DN	TFRC MTHFD1 EHBP1 HPCAL1 VEZF1 PDGFC ADD3 CEBPG APBB2 IDH3A SRP72 SHMT2 PTP4A2 CD47
0.000142688706184851	24	318	2.81579841274743	RUTELLA RESPONSE TO CSF2RB AND IL4 DN	http://www.gsea-msigdb.org/gsea/msigdb/cards/RUTELLA_RESPONSE_TO_CSF2RB_AND_IL4_DN	TRIT1 HERPUD1 VMP1 TBC1D1 ACADVL ST6GAL1 ACAT1 SUN2 DECR1 NAMPT SFPQ SLC35B1 GTF3A C3 SLC43A3 SORL1 ANP32A PID1 SIK3 CCNL1 ACAA2 OAZ2 ZNF395 NCOA4
0.000146272237693798	31	477	2.42471529986584	ZHENG BOUND BY FOXP3	http://www.gsea-msigdb.org/gsea/msigdb/cards/ZHENG_BOUND_BY_FOXP3	FAM107B EVI5 MAP4K4 ST6GAL1 SMAP2 HECTD1 ABLIM1 TNRC6B LEPROTL1 NR5A2 RBBP6 ITPR2 MACF1 PSMA1 RRAS2 IL6ST MDM2 TCF12 VGLL4 NFKBIZ ADD3 MBNL1 CAST ANKH EPB41 PSMD4 SIK3 LDLRAD4 CHD2 FAM91A1 ZBTB20
0.000148320933155115	16	159	3.75439788366324	SERVITJA LIVER HNF1A TARGETS DN	http://www.gsea-msigdb.org/gsea/msigdb/cards/SERVITJA_LIVER_HNF1A_TARGETS_DN	NR1H4 C8B TRAM1 F11 IL1R1 PLG SLC41A2 CYP2C8 ALDH1L1 PDGFC SERPING1 CLDN14 PAH CES3 CYP4F2 SULT1A3
0.000159413663654124	16	160	3.73093289689034	MCBRYAN PUBERTAL TGFB1 TARGETS UP	http://www.gsea-msigdb.org/gsea/msigdb/cards/MCBRYAN_PUBERTAL_TGFB1_TARGETS_UP	CP ACADVL ACAT1 COMT FN1 HDLBP EPAS1 SFPQ TJP2 CALD1 NFIC PDGFC NFIB GSN ACAA2 GUSB
0.000167897943201432	12	93	4.81410696372948	GUO TARGETS OF IRS1 AND IRS2	http://www.gsea-msigdb.org/gsea/msigdb/cards/GUO_TARGETS_OF_IRS1_AND_IRS2	ABCB4 BCL3 SCARB1 ACTB MVK HMGCR DHCR24 RBPMS RCAN1 PCSK9 CTPS1 DHCR7
0.000184383741851695	38	655	2.16451068827226	HAMAI APOPTOSIS VIA TRAIL UP	http://www.gsea-msigdb.org/gsea/msigdb/cards/HAMAI_APOPTOSIS_VIA_TRAIL_UP	ST3GAL1 MNAT1 TM7SF3 RORA XPO1 TNPO1 HECTD1 ECHDC1 SMCHD1 STAG2 LUC7L3 BIRC2 METAP2 KRR1 BBX SCP2 PHF3 ZNF644 CALD1 ITPR2 ZCCHC9 SORL1 RDX ZCRB1 SCAF11 NFIB FRA10AC1 ADD3 CAST FSTL1 PPP4R2 CCNL1 ATF7IP SMPDL3A LARP7 ZBTB38 SULF2 SACM1L
0.000184383741851695	21	260	3.01344580133451	RIZKI TUMOR INVASIVENESS 3D DN	http://www.gsea-msigdb.org/gsea/msigdb/cards/RIZKI_TUMOR_INVASIVENESS_3D_DN	ACSM3 IL32 PTBP1 MYH9 MTHFD1 IL1R1 HDLBP HPCAL1 ITPR2 SLC12A4 RAP2A RRAS2 SLCO2B1 SORL1 DPYS EPB41 BPNT1 ACAA2 FGG SNRPE LAGE3
0.00018567857312379	52	1023	1.89646637965101	KRIGE RESPONSE TO TOSEDOSTAT 24HR DN	http://www.gsea-msigdb.org/gsea/msigdb/cards/KRIGE_RESPONSE_TO_TOSEDOSTAT_24HR_DN	LUC7L NUB1 TM7SF3 TBC1D1 TFRC SCARB1 ACAT1 GRAMD4 BZW1 POLR2E CLPTM1 AKT2 DNAJB6 LUC7L3 SLC11A2 FBRSL1 UMPS DHCR24 SFPQ ABCD3 TJP2 RBM25 AKAP1 RBBP6 TXNDC17 CHMP1A MRPS25 CLUH DCAF8 WDR74 ELP2 SLC43A3 EIF4E2 TUBB2A SORL1 SCAF11 WDR61 TPM3 TIMM8B MSI2 APBB2 PCOLCE2 SFXN1 NUDT5 FAM204A IDH3A CENPV ATF7IP2 DHCR7 PTMA ALKBH2 MPZL1
0.000197589634929862	30	462	2.42268369927944	DACOSTA UV RESPONSE VIA ERCC3 COMMON DN	http://www.gsea-msigdb.org/gsea/msigdb/cards/DACOSTA_UV_RESPONSE_VIA_ERCC3_COMMON_DN	ZMYND11 MNAT1 TRIO FOXN3 PUM2 EVI5 MARK3 XPO1 SMCHD1 BBX EHBP1 SRSF7 PHF3 TJP2 MYO1B UBE2G1 RRAS2 MEIS2 TCF12 OGT NFIB PARD3 EPS8 DST NMT2 MBNL1 DYRK1A SIK3 R3HDM2 MICAL3
0.000207891516800122	18	202	3.32459367049635	THUM SYSTOLIC HEART FAILURE DN	http://www.gsea-msigdb.org/gsea/msigdb/cards/THUM_SYSTOLIC_HEART_FAILURE_DN	CFLAR RBM5 SPAG9 EPN1 MAST4 MAP4K4 GRAMD4 METAP2 BBX RBBP6 LMO7 SCAF11 TACC1 SORBS2 PSD3 TM2D1 ZBTB20 TTC3
0.000207891516800122	41	736	2.07837294527859	KRIEG HYPOXIA NOT VIA KDM3A	http://www.gsea-msigdb.org/gsea/msigdb/cards/KRIEG_HYPOXIA_NOT_VIA_KDM3A	GCLC LUC7L NR1H4 TRIO CP FOXN3 RNF4 FAM107B BZW1 ITGB5 APOL1 MYH9 NDRG1 DNAJB6 CDK2AP1 FBRSL1 CCNG1 EPAS1 NEK6 RAP2A ENOSF1 ARFIP2 RRAS2 SLC43A3 KCTD3 TPM1 CTDSP1 PDGFC TACC1 GSN ADD3 CAST FAM207A NFIA TMEM41B KDM2A RAPH1 PTP4A2 CALM1 TBC1D8 MICAL3
0.000208292420455717	24	327	2.73829937386447	FARMER BREAST CANCER APOCRINE VS LUMINAL	http://www.gsea-msigdb.org/gsea/msigdb/cards/FARMER_BREAST_CANCER_APOCRINE_VS_LUMINAL	COMT ECHDC1 NDRG1 NAMPT PON2 KPNB1 GHR DHCR24 GALE ASS1 IL6ST MDM2 VEZF1 PCSK6 WDR19 SMCO4 ACAA2 LAMB2 SMPDL3A DHCR7 TMPRSS2 SERPINA5 MAOA MPZL1
0.000223390685588231	49	950	1.92437591523818	LOPEZ MBD TARGETS	http://www.gsea-msigdb.org/gsea/msigdb/cards/LOPEZ_MBD_TARGETS	RBM5 SNX1 FOXN3 CYFIP2 ACADVL XRCC5 SORBS1 PPIL2 FBXO7 UBE2I KPNB1 PTGES3 SUB1 SMAD5 FN1 IL1R1 EPAS1 SLC35B1 SLC12A4 LRRFIP1 THOC2 PSMA1 TXNDC17 ACSS2 CHMP1A RAN CLUH RRAS2 BTF3L4 SLC43A3 RPS8 PTPRF TPM3 EIF3H ADD3 SERPING1 RHOC NSA2 SMCO4 EEF2 HNRNPF GUSB FGG CTPS1 GLRX ZBTB8OS ARL6IP4 SERPINA5 NCOA4
0.000227795014924914	11	81	5.06669899577701	FALVELLA SMOKERS WITH LUNG CANCER	http://www.gsea-msigdb.org/gsea/msigdb/cards/FALVELLA_SMOKERS_WITH_LUNG_CANCER	CTNNA1 WDR1 SRSF5 NAMPT EPAS1 IL6ST SCAF11 IQGAP1 RCAN1 FGG TTC3
0.00024912820422372	24	331	2.70520814276037	KINSEY TARGETS OF EWSR1 FLII FUSION DN	http://www.gsea-msigdb.org/gsea/msigdb/cards/KINSEY_TARGETS_OF_EWSR1_FLII_FUSION_DN	TFPI FOXN3 FNDC3B GNAS TNRC6B LGALS3BP FN1 PLG LRRFIP1 ELP2 LMO7 IL11RA SELENBP1 VGLL4 NFKBIZ GSN DST PID1 WIPI2 NFIA FSTL1 SLC20A2 LAMB2 SULF2
0.000260414810127338	19	226	3.13662500181047	THEILGAARD NEUTROPHIL AT SKIN WOUND DN	http://www.gsea-msigdb.org/gsea/msigdb/cards/THEILGAARD_NEUTROPHIL_AT_SKIN_WOUND_DN	RBM5 XRCC5 GNAS SNAP23 CD46 LRRFIP1 ACLY MEIS2 SRSF1 RIPK1 IQGAP1 LBR UBA3 OGT ADD3 STAT6 IGF2R CALM1 NCOA4
0.00026317724677741	12	98	4.56848926149838	TAKAO RESPONSE TO UVB RADIATION DN	http://www.gsea-msigdb.org/gsea/msigdb/cards/TAKAO_RESPONSE_TO_UVB_RADIATION_DN	VRK2 PUM2 RNF4 TNFRSF1A MKNK1 BZW1 NDRG1 DHCR24 CD164 ESD CAST ACAA2
0.000284939827094715	39	696	2.09060895084373	SMID BREAST CANCER BASAL DN	http://www.gsea-msigdb.org/gsea/msigdb/cards/SMID_BREAST_CANCER_BASAL_DN	SNX1 NEDD4L SPHK2 ERBB3 MAST4 SREBF1 SEC14L2 ZBTB16 DHCR24 CRY2 IVD ANO1 IL6ST ITGA7 PAN2 KCTD3 SORL1 CSAD PCSK6 TOM1L1 ABCA8 ERBB2 SELENBP1 SPAG16 PSD3 NFIA ALB APBB2 PLXNB1 LDLRAD4 GPRC5C FGG ABLIM3 PNPLA2 TSKU PTP4A2 SERPINA5 MAOA DIO1
0.000287225032216011	25	357	2.61269810706607	WANG LMO4 TARGETS UP	http://www.gsea-msigdb.org/gsea/msigdb/cards/WANG_LMO4_TARGETS_UP	CFLAR VRK2 NDRG1 SUB1 SMAD5 IL1R1 PCYOX1 SFPQ NEK6 LRRFIP1 MRPS25 SELENBP1 VGLL4 CTDSP1 OGT DYRK1A NFIA SFXN1 TMEM135 PCMTD1 CD151 TTC3 TMEM120A CD47 MDM4
0.000287225032216011	12	99	4.52234290532163	ROVERSI GLIOMA COPY NUMBER UP	http://www.gsea-msigdb.org/gsea/msigdb/cards/ROVERSI_GLIOMA_COPY_NUMBER_UP	KMT2E NUB1 BCL3 SLC27A5 CLPTM1 CLASRP NAMPT AHR CRY2 PEX16 APOC1 F2
0.000296835478589208	13	116	4.18121790168745	LENAOUR DENDRITIC CELL MATURATION UP	http://www.gsea-msigdb.org/gsea/msigdb/cards/LENAOUR_DENDRITIC_CELL_MATURATION_UP	TFRC SCARB1 ST6GAL1 ITGB5 LGALS3BP SLC11A2 CAT APOC1 CBS ACAA2 GATM GAS6 MAOA
0.000312173393537276	12	100	4.47711947626841	BROWNE HCMV INFECTION 20HR DN	http://www.gsea-msigdb.org/gsea/msigdb/cards/BROWNE_HCMV_INFECTION_20HR_DN	TFPI TRIO ACAA1 AHR MACF1 RRAS2 ADD3 DST NMT2 MBNL1 GLRX TBC1D8
0.000325518668040112	27	406	2.48116227133102	MOHANKUMAR HOXA1 TARGETS UP	http://www.gsea-msigdb.org/gsea/msigdb/cards/MOHANKUMAR_HOXA1_TARGETS_UP	TFPI UQCRC1 RNF10 ACADVL XPO1 GNAS MTHFD1 CLPTM1 EPAS1 ABCD3 OSBPL9 SLC35B1 CAT LPIN1 SRSF1 KCTD3 SORL1 CELF1 SKI IDH3A UGP2 GATM LAMB2 GINS3 TTC3 TSKU SULF2
0.000331620144110662	41	754	2.02875661501995	KIM ALL DISORDERS OLIGODENDROCYTE NUMBER CORR UP	http://www.gsea-msigdb.org/gsea/msigdb/cards/KIM_ALL_DISORDERS_OLIGODENDROCYTE_NUMBER_CORR_UP	UQCRC1 CYFIP2 PUM2 SPHK2 HAGH RNF4 CLNS1A GNAS CIRBP POLR2E RPL3 NDRG1 COBL HMGCR SCAP DGUOK NDUFS7 HPCAL1 DHCR24 CRY2 GTF3A ASS1 CHMP1A ARFIP2 EFR3A RAN BIN1 GRHPR TUBB2A SORL1 RPS8 RPS3 PTS AMFR NDEL1 EEF2 DHCR7 SNRPE SACM1L SUPT4H1 NCOA4
0.000344499107138261	22	295	2.78239063496907	ENK UV RESPONSE EPIDERMIS UP	http://www.gsea-msigdb.org/gsea/msigdb/cards/ENK_UV_RESPONSE_EPIDERMIS_UP	RBM5 VRK2 MYLK BCL3 MAP4K4 IL4R SRSF7 GALE TJP2 TNFRSF10B SLC35B1 DCAF8 RRAS2 IL6ST SORL1 ANP32A MX1 PLXNB1 IDH3A CES2 SHMT2 CD47
0.000344688160049936	31	503	2.29938210345131	MARTORIATI MDM4 TARGETS FETAL LIVER DN	http://www.gsea-msigdb.org/gsea/msigdb/cards/MARTORIATI_MDM4_TARGETS_FETAL_LIVER_DN	RBM5 ZMYND11 SNX1 MEF2A DGCR2 TFRC GHR HMGCR UMPS SSR3 EIF4G1 HDLBP TIA1 SFPQ RCOR3 RBM25 PLG IL6ST UBAP2 NAB1 SHROOM3 PIK3R1 ADD3 CELF1 ALB CDH2 FGG ATF7IP CTDSP2 TMPRSS2 MDM4
0.000353462113420296	38	679	2.08800368309032	KIM BIPOLAR DISORDER OLIGODENDROCYTE DENSITY CORR UP	http://www.gsea-msigdb.org/gsea/msigdb/cards/KIM_BIPOLAR_DISORDER_OLIGODENDROCYTE_DENSITY_CORR_UP	UQCRC1 CYFIP2 PUM2 HAGH RNF4 ACADVL CLNS1A XRCC5 GNAS CIRBP POLR2E LZTR1 RPL3 COBL CDK2AP1 SUB1 SCAP DGUOK NDUFS7 EHBP1 HPCAL1 DHCR24 ASS1 ARFIP2 EFR3A RAN BIN1 GRHPR TUBB2A SORL1 PTS LARP1 NDEL1 PTPRM ATP2A2 R3HDM2 SNRPE P4HB
0.00036690469090897	11	86	4.77212347276672	SMITH TERT TARGETS DN	http://www.gsea-msigdb.org/gsea/msigdb/cards/SMITH_TERT_TARGETS_DN	XRCC5 PON2 CCNG1 DHCR24 CAT CHMP1A ACLY GSN SERPING1 UGP2 CD47
0.000369351295762085	10	71	5.25483506604274	LANDIS BREAST CANCER PROGRESSION DN	http://www.gsea-msigdb.org/gsea/msigdb/cards/LANDIS_BREAST_CANCER_PROGRESSION_DN	ACAA1 ST3GAL6 SORBS1 DECR1 GHR BNIP2 ALAD FSTL1 COL18A1 GAS6
0.000369351295762085	18	213	3.15290103962564	CAIRO HEPATOBLASTOMA CLASSES DN	http://www.gsea-msigdb.org/gsea/msigdb/cards/CAIRO_HEPATOBLASTOMA_CLASSES_DN	FMO3 HSD17B6 ITIH4 MYLK MAST4 SLC27A5 PLA2G4C GHR IL1R1 CAT IL6ST SERPING1 RCAN1 GATM KDM2A ZBTB20 COL18A1 GAS6
0.000377784246152081	14	137	3.81263215740619	COULOUARN TEMPORAL TGFB1 SIGNATURE DN	http://www.gsea-msigdb.org/gsea/msigdb/cards/COULOUARN_TEMPORAL_TGFB1_SIGNATURE_DN	DHCR24 SCP2 LDLR CLUH GRHPR SELENBP1 SLC26A1 SORBS2 CBS NDEL1 DHCR7 EPS8L2 COL18A1 CTNND1
0.000417662226202066	44	843	1.94734338627729	NUYTTEN NIPP1 TARGETS DN	http://www.gsea-msigdb.org/gsea/msigdb/cards/NUYTTEN_NIPP1_TARGETS_DN	ST3GAL1 PTBP1 FOXN3 PUM2 ACAA1 MAP4K4 ACTB GNAS LEPROTL1 KPNB1 CDK2AP1 KRR1 HMGCR EPAS1 DHCR24 SCPEP1 GIPC1 RAP2A MPDU1 ANO1 TMEM106C IL6ST SLC43A3 KDELR2 ANP32A LBR TACC1 NMT2 CAST SKI AMFR SFXN1 TMEM41B PCMTD1 PCSK9 TAPT1 ATP2A2 ATG13 VSIG10 ZBTB38 PNPLA2 GINS3 TMPRSS2 P4HB
0.000445498476536368	20	258	2.89219604410104	SENESE HDAC1 TARGETS DN	http://www.gsea-msigdb.org/gsea/msigdb/cards/SENESE_HDAC1_TARGETS_DN	MYLK CIRBP HMGCR HDLBP TIA1 CD46 LRRFIP1 ASS1 ITGA7 PHLDB2 GSN NMT2 RBPMS NFIA FSTL1 TMEM135 LDLRAD4 LAMB2 EPS8L2 ZNF395
0.000445498476536368	19	237	2.99104325067158	RUTELLA RESPONSE TO HGF DN	http://www.gsea-msigdb.org/gsea/msigdb/cards/RUTELLA_RESPONSE_TO_HGF_DN	TRIT1 HERPUD1 VMP1 MAP4K4 ACADVL ST6GAL1 CIRBP DECR1 NAMPT TIA1 SFPQ GTF3A SORL1 ANP32A PID1 SIK3 CCNL1 GAS6 ZNF395
0.000459582883006575	49	983	1.85977326498094	BENPORATH NANOG TARGETS	http://www.gsea-msigdb.org/gsea/msigdb/cards/BENPORATH_NANOG_TARGETS	SPAG9 VRK2 SNX1 NEDD4L FOXN3 MEF2A CDC14B TNPO1 SORBS1 ASCC2 SALL1 LEPROTL1 DDX5 KRR1 EHBP1 TIA1 TAF12 CALD1 PSMA1 UBAP2 RIPK1 ZCRB1 ANP32A MAN2C1 SAT2 ERBB2 TERF1 ADD3 UBP1 RBPMS NDUFS2 NUDT5 IDH3A TMEM135 EEF2 CDH2 DHCR7 KDM2A CHD2 LARP7 ATG13 PIPOX OAZ2 SNRPE ZFP36L1 SECISBP2 TMEM63A SUPT4H1 BCKDHA
0.000459582883006575	6	23	9.73286842667046	BRACHAT RESPONSE TO METHOTREXATE UP	http://www.gsea-msigdb.org/gsea/msigdb/cards/BRACHAT_RESPONSE_TO_METHOTREXATE_UP	VMP1 ABLIM1 CCNG1 LPIN1 MDM2 ZFP36L1
0.000459582883006575	6	23	9.73286842667046	MOOTHA FFA OXYDATION	http://www.gsea-msigdb.org/gsea/msigdb/cards/MOOTHA_FFA_OXYDATION	ACADVL ACAT1 DECR1 ACADL HADH ACAA2
0.000472221022893808	9	59	5.69125357152764	WEIGEL OXIDATIVE STRESS BY HNE AND TBH	http://www.gsea-msigdb.org/gsea/msigdb/cards/WEIGEL_OXIDATIVE_STRESS_BY_HNE_AND_TBH	MYLK TNFRSF1A MARK3 IL6ST SELENBP1 TERF1 DST STAT6 CD47
0.000480228897137214	17	198	3.20332622460282	WELCSH BRCA1 TARGETS UP	http://www.gsea-msigdb.org/gsea/msigdb/cards/WELCSH_BRCA1_TARGETS_UP	HAGH TRAM1 CIRBP SRSF5 CD46 ABCD3 TAF12 CAT KDELR2 RDX RABGGTB IQGAP1 ADD3 RHOC FSTL1 CD47 IGF2R
0.000498893677858454	12	106	4.22369761912114	KIM MYCN AMPLIFICATION TARGETS DN	http://www.gsea-msigdb.org/gsea/msigdb/cards/KIM_MYCN_AMPLIFICATION_TARGETS_DN	CFLAR MYLK FAM107B RORA NDRG1 XRN1 FN1 EPAS1 CD164 LMO7 CCNL1 PTPRM
0.000518715854510777	11	90	4.56002909619931	DE YY1 TARGETS DN	http://www.gsea-msigdb.org/gsea/msigdb/cards/DE_YY1_TARGETS_DN	WDR1 CCNG1 FN1 EPAS1 RBBP6 CALD1 MACF1 TACC1 EPS8 DST CCNL1
0.000532602226904276	19	241	2.94139937929114	SENESE HDAC1 AND HDAC2 TARGETS UP	http://www.gsea-msigdb.org/gsea/msigdb/cards/SENESE_HDAC1_AND_HDAC2_TARGETS_UP	ST3GAL1 PTBP1 CTNNA1 TFRC HECTD1 SNAP23 NAMPT EIF4G1 FN1 TNFRSF10B C3 IL6ST IQGAP1 NFKBIZ SORBS2 ZBTB38 PDE4DIP PPARA MAOA
0.000583916740750513	5	15	12.4364429896345	BOYAULT LIVER CANCER SUBCLASS G12 DN	http://www.gsea-msigdb.org/gsea/msigdb/cards/BOYAULT_LIVER_CANCER_SUBCLASS_G12_DN	GCKR HLF FAM13A ALDH1L1 TSKU
0.000596326238131507	7	35	7.46186579378069	LOPEZ TRANSLATION VIA FN1 SIGNALING	http://www.gsea-msigdb.org/gsea/msigdb/cards/LOPEZ_TRANSLATION_VIA_FN1_SIGNALING	PTBP1 TRIO RBM25 CALD1 ANP32A DYRK1A PTMA
0.0006076100363287	10	76	4.90912223275045	YAMASHITA LIVER CANCER STEM CELL DN	http://www.gsea-msigdb.org/gsea/msigdb/cards/YAMASHITA_LIVER_CANCER_STEM_CELL_DN	ABCB4 FMO3 C8B F11 HMGCR CYP2C8 NR1I3 ALDH1L1 CES2 MAOA
0.0006076100363287	22	309	2.65632762885397	PASINI SUZ12 TARGETS DN	http://www.gsea-msigdb.org/gsea/msigdb/cards/PASINI_SUZ12_TARGETS_DN	CYFIP2 FAM107B GNAS GHR CCNG1 FN1 CALD1 LRRFIP1 RRAS2 TMBIM1 TCF12 BNIP2 TPM1 PHLDB2 GSN CLDN12 AMFR KLHDC2 CDH2 CD151 TMPRSS2 KLHL9
0.000627365069444944	17	203	3.12442656389832	MANALO HYPOXIA UP	http://www.gsea-msigdb.org/gsea/msigdb/cards/MANALO_HYPOXIA_UP	PGM3 TRIO MEF2A MAST4 FNDC3B NDRG1 TNFRSF10B ITPR2 TPM1 PTPRF SORBS2 CDH2 MTSS1 TSKU COL18A1 GAS6 ZNF395
0.000635419595346936	21	288	2.72047190398254	GABRIELY MIR21 TARGETS	http://www.gsea-msigdb.org/gsea/msigdb/cards/GABRIELY_MIR21_TARGETS	FOXN3 ST6GAL1 TNPO1 HECTD1 TNRC6B FBXO3 CCNG1 CALD1 THOC2 LPIN1 SCAF11 TPM1 PIK3R1 TACC1 NFIB SFXN1 RAPH1 ZBTB38 ZBTB20 PPARA SACM1L
0.000640723633294184	8	48	6.21822149481724	WOOD EBV EBNA1 TARGETS DN	http://www.gsea-msigdb.org/gsea/msigdb/cards/WOOD_EBV_EBNA1_TARGETS_DN	MYLK SLC27A5 MACF1 KDELR2 TPM1 IQGAP1 ACAA2 UGP2
0.000640723633294184	39	729	1.99597233166973	BENPORATH SOX2 TARGETS	http://www.gsea-msigdb.org/gsea/msigdb/cards/BENPORATH_SOX2_TARGETS	SPAG9 SNX1 TRIT1 NEDD4L FOXN3 CDC14B ABLIM1 ACIN1 SALL1 DDX5 SRSF7 TIA1 SFPQ RCOR3 TAF12 BTF3L4 RIPK1 GUCD1 ZCRB1 ANP32A MAN2C1 ERBB2 TPM3 OGT ADD3 PAK1 TIMM8B UBP1 RBPMS SFXN1 EEF2 CDH2 MTSS1 LARP7 PIPOX OAZ2 ZFP36L1 TMEM63A BCKDHA
0.000653617556151678	9	62	5.41587033419566	ZHONG SECRETOME OF LUNG CANCER AND ENDOTHELIUM	http://www.gsea-msigdb.org/gsea/msigdb/cards/ZHONG_SECRETOME_OF_LUNG_CANCER_AND_ENDOTHELIUM	CP ACTB TF LGALS3BP FN1 ALAD ALB EEF2 COL18A1
0.000670997616660783	12	110	4.07010861478947	WOOD EBV EBNA1 TARGETS UP	http://www.gsea-msigdb.org/gsea/msigdb/cards/WOOD_EBV_EBNA1_TARGETS_UP	PTBP1 DGCR2 SCARB1 GNAS LGALS3BP EIF4G1 C3 ASS1 NAB1 RBPMS SPON2 IGF2R
0.000696056194848032	6	25	8.95423895253682	IIZUKA LIVER CANCER PROGRESSION G1 G2 DN	http://www.gsea-msigdb.org/gsea/msigdb/cards/IIZUKA_LIVER_CANCER_PROGRESSION_G1_G2_DN	ACTB EIF4G1 SFPQ VEZF1 ATXN2L ATP2A2
0.000705912487019075	20	269	2.77392780437944	WAMUNYOKOLI OVARIAN CANCER LMP UP	http://www.gsea-msigdb.org/gsea/msigdb/cards/WAMUNYOKOLI_OVARIAN_CANCER_LMP_UP	ACAA1 ERBB3 ACTB ATP8B1 ESRP2 EIF4G1 HDLBP GALE ABCD3 PLS1 GIPC1 POR MPST CHMP1A KDELR2 CENPV LMAN2 VSIG10 EPS8L2 TMEM63A
0.000705912487019075	55	1173	1.74937177603554	MARSON BOUND BY FOXP3 UNSTIMULATED	http://www.gsea-msigdb.org/gsea/msigdb/cards/MARSON_BOUND_BY_FOXP3_UNSTIMULATED	RBM5 CLK1 VMP1 MEF2A MAP4K4 ACAT1 MKNK1 XPO1 TNPO1 SMAP2 LEPROTL1 URI1 PON2 DNAJB6 KPNB1 KRR1 SUB1 TNFRSF10B CAT MTO1 VEZF1 CDK9 RIPK1 RDX ASCC1 BNIP2 NPC1 TOR1AIP1 LBR CTDSP1 UBA3 OGT TERF1 EIF3H MBNL1 USF1 PSMD4 FAM207A SIK3 NFIA SHROOM1 NUDT5 STAT6 EEF2 SETD5 LMAN2 TAPT1 HNRNPF ATF7IP ATG13 SUGCT SHMT2 ZFP36L1 MDM4 SACM1L
0.000708547322097114	12	111	4.03344096961118	HAHTOLA MYCOSIS FUNGOIDES CD4 DN	http://www.gsea-msigdb.org/gsea/msigdb/cards/HAHTOLA_MYCOSIS_FUNGOIDES_CD4_DN	SNX1 RNF4 LEPROTL1 LUC7L3 CCNG1 IL6ST UBAP2 ADD3 UBP1 SRP72 TTC3 CALM1
0.000708547322097114	10	78	4.78324730370557	ZAMORA NOS2 TARGETS DN	http://www.gsea-msigdb.org/gsea/msigdb/cards/ZAMORA_NOS2_TARGETS_DN	CP ACTB MYH9 RIPK1 SERPING1 NFIA EEF2 CD151 ZFP36L1 HP
0.000708547322097114	27	430	2.34267879572184	MOOTHA HUMAN MITODB 6 2002	http://www.gsea-msigdb.org/gsea/msigdb/cards/MOOTHA_HUMAN_MITODB_6_2002	UQCRC1 ACADVL ACAT1 RPL3 MTHFD1 DECR1 PMPCB DGUOK NDUFS7 ACADL SCP2 SDHB MRPS14 AKAP1 MPST IVD HADH MRPS28 TIMM8B NDUFS2 IDH3A ACAA2 GATM PC SHMT2 MAOA BCKDHA
0.000764008384531009	21	293	2.674047468761	HELLER HDAC TARGETS DN	http://www.gsea-msigdb.org/gsea/msigdb/cards/HELLER_HDAC_TARGETS_DN	CFLAR CLK1 HERPUD1 ST3GAL6 RORA ST6GAL1 ITGB5 STAG2 SRSF7 SFPQ GTF3A RAN NFIC OGT GAS2 CEBPG LARP1 CBS CTPS1 ZBTB38 SHMT2
0.000772649426711101	13	130	3.73093289689034	KOKKINAKIS METHIONINE DEPRIVATION 48HR UP	http://www.gsea-msigdb.org/gsea/msigdb/cards/KOKKINAKIS_METHIONINE_DEPRIVATION_48HR_UP	CFLAR ERBB3 POLB POLR2E HMGCR UMPS IL1R1 TNFRSF10B IL6ST TANK SMAD4 ERBB2 IGF2R
0.000772649426711101	30	506	2.21201555151601	MILI PSEUDOPODIA HAPTOTAXIS UP	http://www.gsea-msigdb.org/gsea/msigdb/cards/MILI_PSEUDOPODIA_HAPTOTAXIS_UP	ZMYND11 MEF2A BZW1 XPO1 SNAP23 SMCHD1 STAG2 NAMPT ATE1 METAP2 KRR1 CCNG1 SCP2 RBM25 MRPS14 EFR3A BTF3L4 TANK TCF12 UBA3 PHLDB2 MBNL1 NFIA SMCO4 UGP2 LARP7 ZBTB38 PTP4A2 ZNF429 SACM1L
0.000793768994264059	49	1011	1.80826619137119	NUYTTEN EZH2 TARGETS DN	http://www.gsea-msigdb.org/gsea/msigdb/cards/NUYTTEN_EZH2_TARGETS_DN	PTBP1 HSD17B6 FOXN3 FAM107B TBC1D1 SP100 MAP4K4 TFRC CDC14B EIF2AK1 SNAP23 MYH9 UBE2I LEPROTL1 KLHL2 UMPS EPAS1 CD46 ZNF644 RAP2A APOC1 ZCCHC9 ARFIP2 SLC43A3 PAN2 KCTD3 RABGGTB GUCD1 ANP32A LBR NFIB IDNK ADD3 RPS3 LARP1 PSD3 WIPI2 SPON2 FAM204A SMCO4 POP5 VSIG10 PSMG1 CMC1 PTMA CYHR1 LAGE3 MPZL1 KLHL9
0.000832476066636408	11	96	4.27502727768685	HOEBEKE LYMPHOID STEM CELL UP	http://www.gsea-msigdb.org/gsea/msigdb/cards/HOEBEKE_LYMPHOID_STEM_CELL_UP	ITIH4 MEF2A COBL SFPQ RBBP6 LRRFIP1 MACF1 LPIN1 CCNL1 TMEM41B SETD5
0.000868467848545939	57	1242	1.71226388987721	BLALOCK ALZHEIMERS DISEASE DN	http://www.gsea-msigdb.org/gsea/msigdb/cards/BLALOCK_ALZHEIMERS_DISEASE_DN	UQCRC1 PUM2 VMP1 MEF2A EIF2B3 TFRC ACAT1 EIF2AK1 GNAS SRSF5 MTHFD1 PMPCB PON2 KPNB1 DDX5 FBXO3 PTGES3 TPD52L1 SUB1 DGUOK FN1 SCP2 SFPQ SDHB SLC35B1 PSMA1 UBE2G1 KDELR2 TUBB2A DYNC2LI1 HADH ESD WDR61 UBA3 OGT MRPS28 PTS UBP1 SORBS2 PSD3 NDUFS2 AMFR TM2D1 CCNL1 NDEL1 UGP2 DHCR7 GLRX ATP2A2 SRP72 PDE4DIP OAZ2 TTC3 PSMG1 MAOA CALM1 SUPT4H1
0.000878512017634508	23	342	2.50910691896134	YAGI AML WITH 11Q23 REARRANGED	http://www.gsea-msigdb.org/gsea/msigdb/cards/YAGI_AML_WITH_11Q23_REARRANGED	GCLC ST3GAL6 EVI5 TNPO1 MYH9 SDHB PLS1 ITPR2 IVD ITGA7 EIF4E2 CDK9 N4BP2L1 TACC1 MBNL1 CAST CEBPG RBPMS ALB IDH3A POP5 DHCR7 CYP4F12
0.000892728958584939	21	297	2.63803336143762	WEST ADRENOCORTICAL TUMOR UP	http://www.gsea-msigdb.org/gsea/msigdb/cards/WEST_ADRENOCORTICAL_TUMOR_UP	ACSM3 NADK IL32 NR1H4 XPO1 TNPO1 DNAJB6 MVK HMGCR ACLY HSD17B7 TMEM106C LPIN1 CD164 TUBB2A PCSK6 CEBPG TMEM41B DHCR7 PTP4A2 IGF2R
0.00089841469132685	24	366	2.44651337501006	RHEIN ALL GLUCOCORTICOID THERAPY DN	http://www.gsea-msigdb.org/gsea/msigdb/cards/RHEIN_ALL_GLUCOCORTICOID_THERAPY_DN	CLNS1A ACAT1 RPL3 MTHFD1 METAP2 CCNG1 EHBP1 SCP2 CAT KDELR2 KCTD3 HADH ESD TCF12 ANP32A WDR61 RCAN1 TMEM135 ACAA2 UGP2 SNRPE SHMT2 PSMG1 CALM1
0.000944230873020095	23	344	2.49451908803715	SANSOM APC TARGETS DN	http://www.gsea-msigdb.org/gsea/msigdb/cards/SANSOM_APC_TARGETS_DN	NUB1 CYFIP2 ACAA1 SPHK2 HAGH ST6GAL1 SEC14L2 TFR2 SLC11A2 SLC35B1 PEPD MEIS2 RDH5 MTTP NR1I3 RHOC NFIA ALB CMBL PC PIPOX PPARA SIPA1
0.0010963945590134	25	395	2.36134993474072	OSMAN BLADDER CANCER UP	http://www.gsea-msigdb.org/gsea/msigdb/cards/OSMAN_BLADDER_CANCER_UP	FAM107B TNPO1 TNRC6B KPNB1 SMAD5 BBX EIF4G1 SCP2 RAP2A C19orf12 SCAF11 IQGAP1 NFKBIZ PIK3R1 MBNL1 TM2D1 PCMTD1 ATF7IP SRP72 PTP4A2 P4HB SECISBP2 CD47 KLHL9 TBC1D8
0.0010963945590134	9	67	5.01170090627061	VANHARANTA UTERINE FIBROID DN	http://www.gsea-msigdb.org/gsea/msigdb/cards/VANHARANTA_UTERINE_FIBROID_DN	TFPI ABLIM1 NDRG1 NAMPT KLHL2 APOL3 ABCA8 NFIB ADD3
0.0010963945590134	33	594	2.07274049827241	GRAESSMANN RESPONSE TO MC AND DOXORUBICIN UP	http://www.gsea-msigdb.org/gsea/msigdb/cards/GRAESSMANN_RESPONSE_TO_MC_AND_DOXORUBICIN_UP	HAGH TM7SF3 SCARB1 CIRBP LZTR1 UBE2I NAPA LGALS3BP PCYOX1 RAP2A IVD ASS1 LPIN1 MDM2 TMBIM1 N4BP2L1 WDR61 ALDH1L1 GSN MSI2 FLCN MX1 SNF8 SPON2 LMAN2 GUSB RAB43 CES2 PHYKPL PDE4DIP SHMT2 COL18A1 TBC1D8
0.0010963945590134	34	620	2.04599545958503	WAKABAYASHI ADIPOGENESIS PPARG BOUND 8D	http://www.gsea-msigdb.org/gsea/msigdb/cards/WAKABAYASHI_ADIPOGENESIS_PPARG_BOUND_8D	SPAG9 ITIH4 VMP1 SPHK2 ST3GAL6 DGCR2 GNAS ABLIM1 DECR1 DNAJB6 TMEM176B ATE1 BIRC6 OSBPL9 AKAP1 MPDU1 ACLY MEIS2 LPIN1 IL6ST ITGA7 CD164 UBAP2 GRHPR N4BP2L1 ADD3 PTS DYRK1A SPON2 TMEM135 ACSF2 AFMID LRCH3 CALM1
0.00111452192405091	27	444	2.26881054540629	MITSIADES RESPONSE TO APLIDIN UP	http://www.gsea-msigdb.org/gsea/msigdb/cards/MITSIADES_RESPONSE_TO_APLIDIN_UP	PGM3 CLK1 HERPUD1 BCL3 RORA POLB GNAS SRSF5 CCDC130 NAMPT DNAJB6 DGUOK SFPQ IVD LDLR RABGGTB ASCC1 FAM13A ABCA8 SORBS2 CBS SIK3 CCNL1 NDEL1 LDLRAD4 ATF7IP SUGCT
0.00115231127256137	16	195	3.06127827437156	RAMALHO STEMNESS UP	http://www.gsea-msigdb.org/gsea/msigdb/cards/RAMALHO_STEMNESS_UP	RNF4 XRCC5 XPO1 ZC3H14 URI1 DNAJB6 CDK2AP1 GHR UMPS ZNF644 MPDU1 ELP2 RABGGTB TOM1L1 GAS2 ZNF429
0.00115385594350703	8	53	5.63159682549486	SOTIRIOU BREAST CANCER GRADE 1 VS 3 DN	http://www.gsea-msigdb.org/gsea/msigdb/cards/SOTIRIOU_BREAST_CANCER_GRADE_1_VS_3_DN	SNX1 CIRBP ECHDC2 CRY2 CTDSP1 WDR19 LAMB2 ZNF395
0.0012352679695763	21	305	2.56883904376056	CREIGHTON ENDOCRINE THERAPY RESISTANCE 4	http://www.gsea-msigdb.org/gsea/msigdb/cards/CREIGHTON_ENDOCRINE_THERAPY_RESISTANCE_4	KPNB1 HPCAL1 SRSF7 SFPQ PSMF1 ASS1 ELP2 PIK3R1 ADD3 MSI2 AMFR SIK3 NSA2 KCTD6 FGG DHCR7 TSKU PSMG1 SERPINA5 LAGE3 C1orf226
0.00128919607947512	22	329	2.49484874564096	GINESTIER BREAST CANCER ZNF217 AMPLIFIED DN	http://www.gsea-msigdb.org/gsea/msigdb/cards/GINESTIER_BREAST_CANCER_ZNF217_AMPLIFIED_DN	PTBP1 SPHK2 EPN1 GRAMD4 PPP6R2 ACIN1 CLASRP FBRSL1 RBBP6 PPP1R12C THOC2 MRPS25 DCAF8 FBXO44 LARP1 SPON2 DAGLB SUN1 SETD5 ATXN2L TMEM63A CTNND1
0.00139888228394636	30	526	2.12790849632529	RODRIGUES THYROID CARCINOMA ANAPLASTIC DN	http://www.gsea-msigdb.org/gsea/msigdb/cards/RODRIGUES_THYROID_CARCINOMA_ANAPLASTIC_DN	ST3GAL1 SNX1 CYFIP2 ACAA1 TBC1D1 GRAMD4 CIRBP FBXO7 AKT2 METAP2 GHR AKAP1 ECHDC2 IVD DCAF8 SORL1 FAM13A SMAD4 VGLL4 CBR4 GSN MSI2 RBPMS SMCO4 TEF RAPH1 ZBTB20 ANKRD46 CALM1 SULT1A3
0.00139888228394636	39	762	1.90953258502262	GOZGIT ESR1 TARGETS DN	http://www.gsea-msigdb.org/gsea/msigdb/cards/GOZGIT_ESR1_TARGETS_DN	TFPI ST3GAL1 PGM3 CP VMP1 SP100 MAST4 ABLIM1 APOL1 AHR NR5A2 NEK6 SCPEP1 RBBP6 MACF1 MYO1B TMEM106C ELP2 VEZF1 CYP2C8 NAB1 SHROOM3 PCSK6 SAT2 SELENBP1 NFKBIZ GSN FLCN PSD3 RBPMS MX1 APBB2 CMBL MTSS1 COL18A1 SERPINA5 MAOA MPZL1 SUPT4H1
0.00144185773468872	21	309	2.53558546390606	BORCZUK MALIGNANT MESOTHELIOMA UP	http://www.gsea-msigdb.org/gsea/msigdb/cards/BORCZUK_MALIGNANT_MESOTHELIOMA_UP	ZMYND11 VRK2 XRCC5 TNPO1 PTGES3 CCNG1 SMAD5 SDHB MAPKAP1 TAF12 CALD1 RAN UBE2G1 SRSF1 SMAD4 TERF1 EIF3H NDUFS2 ATP2A2 SRSF10 MPZL1
0.00144185773468872	18	242	2.77507405553827	UDAYAKUMAR MED1 TARGETS DN	http://www.gsea-msigdb.org/gsea/msigdb/cards/UDAYAKUMAR_MED1_TARGETS_DN	TFPI SPAG9 TRIO NEDD4L ST6GAL1 GNAS NDRG1 DNAJB6 MDM2 TMBIM1 TPM1 GSN RHOC RBPMS DYRK1A RCAN1 GPRC5C ZNF395
0.00144185773468872	11	103	3.98449144328095	PLASARI TGFB1 SIGNALING VIA NFIC 1HR DN	http://www.gsea-msigdb.org/gsea/msigdb/cards/PLASARI_TGFB1_SIGNALING_VIA_NFIC_1HR_DN	RORA RCOR3 THOC2 TPM1 SELENBP1 PIK3R1 NFIB MSI2 NFIA PC IGF2R
0.00147530839375963	13	140	3.4644376899696	IGLESIAS E2F TARGETS UP	http://www.gsea-msigdb.org/gsea/msigdb/cards/IGLESIAS_E2F_TARGETS_UP	CLK1 BZW1 CCNG1 ACADL C3 TANK TUBB2A NFIB GSN COL18A1 GAS6 CD47 CALM1
0.00172752298745485	15	182	3.07494469523929	LASTOWSKA NEUROBLASTOMA COPY NUMBER UP	http://www.gsea-msigdb.org/gsea/msigdb/cards/LASTOWSKA_NEUROBLASTOMA_COPY_NUMBER_UP	ACADVL RFFL KPNB1 LUC7L3 DPH1 BIRC6 AKAP1 SCPEP1 SRSF1 MSI2 NDEL1 GPRC5C P4HB ANKFY1 SUPT4H1
0.00174698252774016	18	246	2.72995090016367	RUTELLA RESPONSE TO HGF VS CSF2RB AND IL4 DN	http://www.gsea-msigdb.org/gsea/msigdb/cards/RUTELLA_RESPONSE_TO_HGF_VS_CSF2RB_AND_IL4_DN	CFLAR HERPUD1 ST3GAL6 MAP4K4 CIRBP DNAJB6 IL1R1 TIA1 SFPQ LDLR IL6ST SORL1 ANP32A PSD3 CCNL1 DHCR7 GAS6 MAOA
0.00177366889465391	24	385	2.32577635130827	HAN SATB1 TARGETS DN	http://www.gsea-msigdb.org/gsea/msigdb/cards/HAN_SATB1_TARGETS_DN	NADK IL32 CYFIP2 ST3GAL6 ERBB3 MAST4 SEC14L2 FN1 AKAP1 HADH NPC1 ERBB2 SELENBP1 GSN DST EPB41 AMFR ACSF2 CDH2 PC ZNF395 MYO18A LAGE3 IGF2R
0.00180872826848697	15	183	3.05814171876258	DOANE RESPONSE TO ANDROGEN UP	http://www.gsea-msigdb.org/gsea/msigdb/cards/DOANE_RESPONSE_TO_ANDROGEN_UP	ACSM3 NEDD4L ACAA1 ST6GAL1 SEC14L2 NDRG1 AKT2 COBL ZBTB16 MVK ECHDC2 SLC50A1 TSKU TMPRSS2 CYP4F12
0.00182737441144608	8	57	5.23639704826715	LANDIS ERBB2 BREAST PRENEOPLASTIC DN	http://www.gsea-msigdb.org/gsea/msigdb/cards/LANDIS_ERBB2_BREAST_PRENEOPLASTIC_DN	ACAA1 ST3GAL6 DECR1 GHR SCP2 LPIN1 ALAD ACAA2
0.00182737441144608	7	43	6.07361169261219	ABBUD LIF SIGNALING 1 UP	http://www.gsea-msigdb.org/gsea/msigdb/cards/ABBUD_LIF_SIGNALING_1_UP	ST3GAL1 TNFRSF1A BCL3 TMEM176B IL1R1 ACAA2 FGG
0.00182737441144608	7	43	6.07361169261219	NAKAMURA METASTASIS MODEL DN	http://www.gsea-msigdb.org/gsea/msigdb/cards/NAKAMURA_METASTASIS_MODEL_DN	TFPI C3 LDLR CAST PID1 WIPI2 TMEM120A
0.00182737441144608	38	747	1.89793105865908	LEE BMP2 TARGETS UP	http://www.gsea-msigdb.org/gsea/msigdb/cards/LEE_BMP2_TARGETS_UP	CP CYFIP2 ACAA1 SCARB1 ITGB5 CIRBP SUN2 TMEM176B ZBTB16 GHR TJP2 CRY2 ITPR2 DCAF8 CNDP2 MEIS2 SLCO2B1 ASCC1 FGD4 CSAD PIK3R1 SERPING1 EPS8 CAST FLCN RBPMS NFIA TEF SMPDL3A CES2 CTDSP2 HYI COL18A1 TMPRSS2 ZFP36L1 ZNF395 IGF2R BCKDHA
0.00186795533928985	18	248	2.70793516709783	MITSIADES RESPONSE TO APLIDIN DN	http://www.gsea-msigdb.org/gsea/msigdb/cards/MITSIADES_RESPONSE_TO_APLIDIN_DN	CTNNA1 URI1 EIF4G1 DHCR24 RBBP6 RAP2A MACF1 ACLY TMEM106C HADH IQGAP1 LBR ADD3 MBNL1 RCAN1 CTPS1 TTC3 ZNF395
0.00191804387881413	9	73	4.59978028383741	LEE METASTASIS AND ALTERNATIVE SPLICING UP	http://www.gsea-msigdb.org/gsea/msigdb/cards/LEE_METASTASIS_AND_ALTERNATIVE_SPLICING_UP	TNFRSF1A MAP4K4 ITGB5 LZTR1 LGALS3BP PTPRF GAS2 PDCD6IP PTPRM
0.0019722020546974	49	1057	1.72957154160479	DANG BOUND BY MYC	http://www.gsea-msigdb.org/gsea/msigdb/cards/DANG_BOUND_BY_MYC	GCLC HERPUD1 RNF4 BCL3 POLB TFRC MKNK1 BZW1 MAEA LZTR1 RPL3 SRSF5 MTHFD1 NDRG1 STX10 PMPCB RPL19 DDX5 PTGES3 BIRC6 SRSF7 AKAP1 PEX16 PPP1R12C IRF3 PSMA1 ACSS2 ARFIP2 DCAF8 CNDP2 MEIS2 CD164 MDM2 EIF4E2 SRSF1 IL11RA ESD TCF12 ERBB2 LBR CTDSP1 MBNL1 CBS STAT6 MST1 PSMG1 ZFP36L1 PTMA LAGE3
0.00197341213041776	13	145	3.34497432134996	BASSO B LYMPHOCYTE NETWORK	http://www.gsea-msigdb.org/gsea/msigdb/cards/BASSO_B_LYMPHOCYTE_NETWORK	RBM5 ZMYND11 CTNNA1 SP100 SUN2 NDRG1 EIF4G1 ITPR2 SRSF1 BIN1 N4BP2L1 CTPS1 ZBTB20
0.00197341213041776	13	145	3.34497432134996	WAKABAYASHI ADIPOGENESIS PPARG RXRA BOUND WITH H4K20ME1 MARK	http://www.gsea-msigdb.org/gsea/msigdb/cards/WAKABAYASHI_ADIPOGENESIS_PPARG_RXRA_BOUND_WITH_H4K20ME1_MARK	BAZ2A PCYOX1 EFR3A TANK FAM13A HADH GUCD1 CSAD ALAD SFXN1 ACAA2 PC PNPLA2
0.00198137357466291	8	58	5.14611434053841	LUCAS HNF4A TARGETS UP	http://www.gsea-msigdb.org/gsea/msigdb/cards/LUCAS_HNF4A_TARGETS_UP	CFLAR ABCB4 ERBB3 ACADVL COBL BIRC2 AKAP1 SELENBP1
0.00198137357466291	5	20	9.32733224222586	FARMER BREAST CANCER CLUSTER 7	http://www.gsea-msigdb.org/gsea/msigdb/cards/FARMER_BREAST_CANCER_CLUSTER_7	SREBF1 ESRP2 GHR TMEM41B TMEM135
0.00198137357466291	17	228	2.78183593189192	BENPORATH MYC TARGETS WITH EBOX	http://www.gsea-msigdb.org/gsea/msigdb/cards/BENPORATH_MYC_TARGETS_WITH_EBOX	HERPUD1 BCL3 POLB TFRC CLNS1A ACTB RPL19 AKAP1 IRF3 MDM2 IL11RA TCF12 LBR CBS STAT6 MST1 PTMA
0.00198137357466291	6	31	7.22116044559421	YIH RESPONSE TO ARSENITE C3	http://www.gsea-msigdb.org/gsea/msigdb/cards/YIH_RESPONSE_TO_ARSENITE_C3	CCNG1 NEK6 POR MDM2 SMAD4 GLRX
0.00203271181488941	21	319	2.45610002616606	JAATINEN HEMATOPOIETIC STEM CELL UP	http://www.gsea-msigdb.org/gsea/msigdb/cards/JAATINEN_HEMATOPOIETIC_STEM_CELL_UP	TFPI MAST4 CCNB1IP1 PON2 HLF CDK2AP1 HMGCR DOCK7 LPIN1 KCTD3 RDX HADH PDGFC SERPING1 DST MSI2 RBPMS ACSF2 GATM PSMG1 ZNF395
0.00203271181488941	19	273	2.59661996486874	ACEVEDO LIVER TUMOR VS NORMAL ADJACENT TISSUE DN	http://www.gsea-msigdb.org/gsea/msigdb/cards/ACEVEDO_LIVER_TUMOR_VS_NORMAL_ADJACENT_TISSUE_DN	CFLAR MLXIPL CYFIP2 ACAA1 ACADVL GCKR CYP3A5 GHR RBM25 PLG LRRFIP1 C3 CLUH MTTP PLXNB1 CDH2 ZNF395 SERPINA5 OGDHL
0.00203376600616248	9	74	4.53762109081258	LEE LIVER CANCER DENA DN	http://www.gsea-msigdb.org/gsea/msigdb/cards/LEE_LIVER_CANCER_DENA_DN	ACSM3 SLC27A5 ABCD3 CSAD SELENBP1 DPYS LIPC PAH CYP4F2
0.00211070003828491	16	208	2.86994838222334	VANTVEER BREAST CANCER ESR1 UP	http://www.gsea-msigdb.org/gsea/msigdb/cards/VANTVEER_BREAST_CANCER_ESR1_UP	SNX1 NEDD4L ERBB3 MAST4 SREBF1 ATP8B1 CIRBP SEC14L2 IL6ST ELP2 KCTD3 PCSK6 SFXN5 MSI2 TAPT1 LAMB2
0.00226408365425911	17	231	2.7457081925167	ZWANG CLASS 3 TRANSIENTLY INDUCED BY EGF	http://www.gsea-msigdb.org/gsea/msigdb/cards/ZWANG_CLASS_3_TRANSIENTLY_INDUCED_BY_EGF	VMP1 BCL3 RORA TFRC NDRG1 COBL TJP2 LMO7 NAB1 NFKBIZ PHLDB2 PSD3 RCAN1 CCNL1 SLC20A2 ZBTB38 ZFP36L1
0.00230590127949292	23	370	2.31922855752643	MONNIER POSTRADIATION TUMOR ESCAPE DN	http://www.gsea-msigdb.org/gsea/msigdb/cards/MONNIER_POSTRADIATION_TUMOR_ESCAPE_DN	RNF19A CP ST6GAL1 ACAT1 ITGB5 SRSF5 DECR1 HPCAL1 RCOR3 CAT ACSS2 LPIN1 GRHPR ANP32A NFKBIZ GSN CAST MIX23 FSTL1 UGP2 CTDSP2 SULF2 ZBTB10
0.00236209283316811	17	232	2.73387324341103	MARKEY RB1 ACUTE LOF UP	http://www.gsea-msigdb.org/gsea/msigdb/cards/MARKEY_RB1_ACUTE_LOF_UP	GCLC ZMYND11 XPO1 LUC7L3 PTGES3 IL1R1 SFPQ TMEM106C MDM2 LMO7 OGT ALAD CDH2 CES2 GAS6 PTMA LAGE3
0.00241547203570012	38	761	1.86301511277047	NUYTTEN NIPP1 TARGETS UP	http://www.gsea-msigdb.org/gsea/msigdb/cards/NUYTTEN_NIPP1_TARGETS_UP	ST3GAL6 SP100 SLC27A5 MAEA TNRC6B LUC7L3 BIRC2 KRR1 XRN1 RBM25 CALD1 MRPS25 ZCCHC9 TANK TCF12 PTPRF VGLL4 PDGFC CBR4 OGT CELF1 UBP1 MX1 AP3S2 CLDN14 MIX23 NFIA TM2D1 PCOLCE2 PTPRM MST1 SUGCT TCAIM PTP4A2 ANKRD46 SECISBP2 SPATS2L OGDHL
0.00241547203570012	9	76	4.41821000947541	FONTAINE FOLLICULAR THYROID ADENOMA UP	http://www.gsea-msigdb.org/gsea/msigdb/cards/FONTAINE_FOLLICULAR_THYROID_ADENOMA_UP	GCLC LGALS3BP EIF4G1 RBM25 IL11RA MBNL1 SH3RF2 SETD5 OAZ2
0.00241547203570012	24	396	2.26117145266081	LU EZH2 TARGETS DN	http://www.gsea-msigdb.org/gsea/msigdb/cards/LU_EZH2_TARGETS_DN	CTNNA1 CYFIP2 TM7SF3 MYLK BIRC2 HMGCR CCNG1 SSR3 CALD1 ZCCHC9 HSD17B7 NPC1 SHQ1 NFKBIZ TACC1 TERF1 FSTL1 RAPH1 GLRX ATP2A2 PSMG1 ANKRD46 SACM1L NBPF11
0.00241547203570012	5	21	8.88317356402463	MINGUEZ LIVER CANCER VASCULAR INVASION DN	http://www.gsea-msigdb.org/gsea/msigdb/cards/MINGUEZ_LIVER_CANCER_VASCULAR_INVASION_DN	MYLK PIK3R1 DPYS GLYATL1 PAH
0.00248675325372813	24	397	2.25547580668434	MONNIER POSTRADIATION TUMOR ESCAPE UP	http://www.gsea-msigdb.org/gsea/msigdb/cards/MONNIER_POSTRADIATION_TUMOR_ESCAPE_UP	GCLC MAP4K4 TFRC TF ABLIM1 MTHFD1 CCNB1IP1 KPNB1 LUC7L3 SLC11A2 CDK2AP1 BBX SCAP EIF4G1 SFPQ RBM25 AKAP1 ASS1 TPM1 PIK3R1 NMT2 MSI2 PC ATP2A2
0.00255167364536456	19	279	2.54077867530167	HELLER HDAC TARGETS SILENCED BY METHYLATION DN	http://www.gsea-msigdb.org/gsea/msigdb/cards/HELLER_HDAC_TARGETS_SILENCED_BY_METHYLATION_DN	CFLAR CLK1 HERPUD1 ST3GAL6 BCL3 ST6GAL1 ITGB5 STAG2 SRSF7 NFIC OGT GAS2 DST MBNL1 CEBPG CBS STAT6 ZBTB38 SHMT2
0.0026079936126982	18	257	2.61310475268584	DURCHDEWALD SKIN CARCINOGENESIS DN	http://www.gsea-msigdb.org/gsea/msigdb/cards/DURCHDEWALD_SKIN_CARCINOGENESIS_DN	MAP4K4 TNPO1 MYH9 LGALS3BP CCNG1 RBM25 CAT MACF1 RIPK1 SHROOM3 ESD TPM1 PHLDB2 PAK1 EPS8 CAST ATF7IP CTNND1
0.0026079936126982	9	77	4.360830658703	MALONEY RESPONSE TO 17AAG DN	http://www.gsea-msigdb.org/gsea/msigdb/cards/MALONEY_RESPONSE_TO_17AAG_DN	XRCC5 PTGES3 SUB1 SMAD5 SRSF7 ABCD3 RPS8 SNRPE PTMA
0.0026079936126982	11	112	3.66430909516016	HOSHIDA LIVER CANCER SURVIVAL DN	http://www.gsea-msigdb.org/gsea/msigdb/cards/HOSHIDA_LIVER_CANCER_SURVIVAL_DN	ACSM3 C8B GCKR GHR HMGCR PLG SELENBP1 DST HAAO LIPC ANKRD46
0.00263167060809778	17	235	2.69897273392067	AGUIRRE PANCREATIC CANCER COPY NUMBER DN	http://www.gsea-msigdb.org/gsea/msigdb/cards/AGUIRRE_PANCREATIC_CANCER_COPY_NUMBER_DN	SEC14L2 TFIP11 SUN2 ASCC2 MYH9 LEPROTL1 SLC11A2 GALE TAF12 APOL3 MPST CD164 SCAF11 NFIB PSD3 RBPMS KLHL9
0.00263561387351236	26	449	2.16045112069374	MARTENS BOUND BY PML RARA FUSION	http://www.gsea-msigdb.org/gsea/msigdb/cards/MARTENS_BOUND_BY_PML_RARA_FUSION	NADK MLXIPL SPHK2 BCL3 SREBF1 SCARB1 MYH9 NDRG1 DDX5 ZBTB16 HPCAL1 NEK6 TNFRSF10B SLC35B1 GTF3A ITPR2 CD164 CDK9 LBR SKI TMEM41B MIDN GUSB RAB43 PDE4DIP SULF2
0.00278420695008093	14	172	3.03680584630609	ACEVEDO NORMAL TISSUE ADJACENT TO LIVER TUMOR UP	http://www.gsea-msigdb.org/gsea/msigdb/cards/ACEVEDO_NORMAL_TISSUE_ADJACENT_TO_LIVER_TUMOR_UP	RBM5 TRIT1 PON2 CYP3A5 PTGES3 PHF3 MYO1B SHROOM3 PCMTD1 LMAN2 ZFP36L1 PTMA MYO18A SACM1L
0.00279985114274621	26	451	2.15087040618956	DELACROIX RAR BOUND ES	http://www.gsea-msigdb.org/gsea/msigdb/cards/DELACROIX_RAR_BOUND_ES	UQCRC1 TM7SF3 BCL3 SMAP2 MTHFD1 DNAJB6 COBL HLF FN1 AKAP1 RREB1 MDM2 HADH ANP32A PTPRF THNSL2 NFIB MSI2 SLC28A1 RBPMS TMEM135 MTSS1 ATP2A2 FAM91A1 SULF2 BCKDHA
0.00281769501845105	9	78	4.30492257333501	ROSS AML WITH PML RARA FUSION	http://www.gsea-msigdb.org/gsea/msigdb/cards/ROSS_AML_WITH_PML_RARA_FUSION	ST3GAL6 FNDC3B ITPR2 SERPING1 LDLRAD4 MST1 ATG13 P4HB ANKFY1
0.00282148266119962	7	47	5.55670856983668	MARIADASON RESPONSE TO BUTYRATE SULINDAC 6	http://www.gsea-msigdb.org/gsea/msigdb/cards/MARIADASON_RESPONSE_TO_BUTYRATE_SULINDAC_6	TIA1 ITPR2 SCAF11 ANP32A CTDSP1 MSI2 SORBS2
0.00288848786958979	67	1615	1.54781736279661	PUJANA BRCA1 PCC NETWORK	http://www.gsea-msigdb.org/gsea/msigdb/cards/PUJANA_BRCA1_PCC_NETWORK	PTBP1 MNAT1 TBC1D1 SP100 POLB TFRC CLNS1A GRAMD4 XRCC5 BZW1 XPO1 PPIL2 TTI1 STAG2 UBE2I CLASRP PMPCB RPL19 KPNB1 SMARCD2 MVK PTGES3 METAP2 HMGCR CCNG1 SUB1 DGUOK SFPQ SDHB TAF12 GTF3A RBBP6 RREB1 THOC2 PSMA1 ACLY RAN UBE2G1 TMEM106C MDM2 EIF4E2 SRSF1 RABGGTB BNIP2 ANP32A LBR EIF3H MBNL1 CAST CEBPG EPB41 NSA2 POP5 EEF2 ATXN2L HNRNPF CTPS1 LARP7 SRP72 SNRPE SHMT2 PSMG1 PTP4A2 PTMA SRSF10 CD47 MDM4
0.00288848786958979	5	22	8.47939294747805	BRACHAT RESPONSE TO CISPLATIN	http://www.gsea-msigdb.org/gsea/msigdb/cards/BRACHAT_RESPONSE_TO_CISPLATIN	VMP1 ABLIM1 CCNG1 LPIN1 MDM2
0.00291316464305436	11	114	3.60002297068367	BURTON ADIPOGENESIS 5	http://www.gsea-msigdb.org/gsea/msigdb/cards/BURTON_ADIPOGENESIS_5	SORBS1 RREB1 C3 POR IVD PSMA1 LPIN1 GUCD1 LMAN2 PC SIPA1
0.00301541530267823	9	79	4.2504298825333	PUIFFE INVASION INHIBITED BY ASCITES UP	http://www.gsea-msigdb.org/gsea/msigdb/cards/PUIFFE_INVASION_INHIBITED_BY_ASCITES_UP	PTBP1 ACIN1 LEPROTL1 KPNB1 EIF4G1 UBE2G1 ASCC1 SUN1 CALM1
0.00301541530267823	19	284	2.4960466563703	GENTILE UV HIGH DOSE DN	http://www.gsea-msigdb.org/gsea/msigdb/cards/GENTILE_UV_HIGH_DOSE_DN	RBM5 HERPUD1 PUM2 RNF4 TNFRSF1A IL4R XPO1 PHF3 UBE2G1 RRAS2 MEIS2 RIPK1 BNIP2 LBR EPS8 DYRK1A SLC20A2 ATP2A2 CTDSP2
0.00301541530267823	9	79	4.2504298825333	CHIANG LIVER CANCER SUBCLASS POLYSOMY7 UP	http://www.gsea-msigdb.org/gsea/msigdb/cards/CHIANG_LIVER_CANCER_SUBCLASS_POLYSOMY7_UP	ABCB4 COBL PEPD POR CDHR3 ANO1 SLC28A1 CLDN14 HAAO
0.00310299264905476	24	405	2.21092319815724	SWEET LUNG CANCER KRAS DN	http://www.gsea-msigdb.org/gsea/msigdb/cards/SWEET_LUNG_CANCER_KRAS_DN	TFPI FMO3 ZMYND11 CP TFRC SORBS1 ABLIM1 ZBTB16 EPAS1 C3 MACF1 MYO1B IL6ST IL11RA CYP2C8 NFIB GSN SERPING1 EPB41 CES2 ATP2A2 ZBTB20 CD47 HP
0.00312146893279581	7	48	5.44094380796508	FAELT B CLL WITH VH REARRANGEMENTS UP	http://www.gsea-msigdb.org/gsea/msigdb/cards/FAELT_B_CLL_WITH_VH_REARRANGEMENTS_UP	EFR3A N4BP2L1 RHOC SUN1 MTSS1 CTDSP2 ZBTB20
0.00315373839380195	23	381	2.25226920284719	WANG SMARCE1 TARGETS DN	http://www.gsea-msigdb.org/gsea/msigdb/cards/WANG_SMARCE1_TARGETS_DN	MEF2A IL4R MAEA LGALS3BP TPD52L1 SDHB CAT RRAS2 HADH TPM1 LBR CELF1 NMT2 SORBS2 MX1 SPON2 APBB2 SFXN1 IDH3A CENPV CTPS1 PDE4DIP SACM1L
0.00324513217578174	12	135	3.31638479723586	CHIARADONNA NEOPLASTIC TRANSFORMATION KRAS DN	http://www.gsea-msigdb.org/gsea/msigdb/cards/CHIARADONNA_NEOPLASTIC_TRANSFORMATION_KRAS_DN	DGCR2 ITGB5 ABLIM1 IL6ST TUBB2A SHROOM3 GSN FSTL1 LAMB2 CES2 CTDSP2 CD151
0.00328050407666422	20	310	2.40705348186474	LIU SOX4 TARGETS DN	http://www.gsea-msigdb.org/gsea/msigdb/cards/LIU_SOX4_TARGETS_DN	TFPI PTBP1 PPIL2 TNRC6B SRSF5 STAG2 DECR1 MVK NDUFS7 HDLBP RBBP6 EIF4E2 SRSF1 FAM13A SHROOM3 LARP1 TMEM135 SRP72 PSMG1 MICAL3
0.00328050407666422	15	197	2.84081185042412	TURASHVILI BREAST DUCTAL CARCINOMA VS DUCTAL NORMAL DN	http://www.gsea-msigdb.org/gsea/msigdb/cards/TURASHVILI_BREAST_DUCTAL_CARCINOMA_VS_DUCTAL_NORMAL_DN	CP ST3GAL6 MYLK CDC14B TF TNFRSF10B MRPS25 ENOSF1 NFIB DST SORBS2 RBPMS RCAN1 GATM MICAL3
0.00330287248946808	16	219	2.7257957237555	AMUNDSON RESPONSE TO ARSENITE	http://www.gsea-msigdb.org/gsea/msigdb/cards/AMUNDSON_RESPONSE_TO_ARSENITE	RBM5 CLK1 BCL3 DNAJB6 TNFRSF10B AKAP1 IL6ST TANK CTDSP1 OGT CEBPG DYRK1A STAT6 KDM2A CHD2 IGF2R
0.00330287248946808	16	219	2.7257957237555	WANG CISPLATIN RESPONSE AND XPC DN	http://www.gsea-msigdb.org/gsea/msigdb/cards/WANG_CISPLATIN_RESPONSE_AND_XPC_DN	ITIH4 SP100 IL1R1 SDHB CD46 TNFRSF10B SLC12A4 MYO1B EFR3A VEZF1 TANK ADD3 SERPING1 CELF1 UGP2 ATG13
0.00342218472928505	15	198	2.82646431582602	EBAUER TARGETS OF PAX3 FOXO1 FUSION UP	http://www.gsea-msigdb.org/gsea/msigdb/cards/EBAUER_TARGETS_OF_PAX3_FOXO1_FUSION_UP	IL32 TPD52L1 AKAP1 MACF1 PAN2 BIN1 ASCC1 FAM13A TPM1 ATF7IP2 ACAA2 MTSS1 ABLIM3 PDE4DIP TTC3
0.00352329835633215	26	460	2.10878815911193	CHARAFE BREAST CANCER LUMINAL VS MESENCHYMAL DN	http://www.gsea-msigdb.org/gsea/msigdb/cards/CHARAFE_BREAST_CANCER_LUMINAL_VS_MESENCHYMAL_DN	TFPI SPAG9 TRIO ST3GAL6 MYLK TBC1D1 MAP4K4 ECHDC1 KPNB1 EHBP1 SFPQ CALD1 UBE2G1 BIN1 NAB1 TPM1 PHLDB2 PDGFC ADD3 NMT2 ANKH FSTL1 NDEL1 CENPV PTPRM SPATS2L
0.00358218366893336	15	199	2.81226097755553	JIANG HYPOXIA NORMAL	http://www.gsea-msigdb.org/gsea/msigdb/cards/JIANG_HYPOXIA_NORMAL	NDRG1 KPNB1 HLF MVK NEK6 ENOSF1 PDGFC ADD3 UGP2 ATF7IP GTPBP2 DHCR7 TSKU P4HB ZNF395
0.00358218366893336	18	266	2.52469143398595	VANTVEER BREAST CANCER ESR1 DN	http://www.gsea-msigdb.org/gsea/msigdb/cards/VANTVEER_BREAST_CANCER_ESR1_DN	TBC1D1 FNDC3B NDRG1 BIRC2 CDK2AP1 SRSF7 ASS1 LPIN1 SLC43A3 BIN1 RDX CEBPG RCAN1 SMCO4 UGP2 CTPS1 PSMG1 MPZL1
0.00358435076425747	16	221	2.70112788915138	CHEN HOXA5 TARGETS 9HR UP	http://www.gsea-msigdb.org/gsea/msigdb/cards/CHEN_HOXA5_TARGETS_9HR_UP	RBM5 CLK1 MARK3 SMCHD1 BIRC2 SFPQ TNFRSF10B PLG RBBP6 TANK RABGGTB CEBPG RCAN1 CCNL1 ZNF3 SRSF10
0.00365646937235863	8	65	4.59191741155735	LEE LIVER CANCER ACOX1 DN	http://www.gsea-msigdb.org/gsea/msigdb/cards/LEE_LIVER_CANCER_ACOX1_DN	SLC27A5 TNFRSF10B SLCO2B1 SELENBP1 LIPC PAH PIPOX CYP4F2
0.00373544977967355	21	338	2.31803523179578	PHONG TNF RESPONSE NOT VIA P38	http://www.gsea-msigdb.org/gsea/msigdb/cards/PHONG_TNF_RESPONSE_NOT_VIA_P38	CFLAR TRIO SP100 BCL3 MYH9 ABCD3 PROX1 TNFRSF10B CALD1 LDLR MEIS2 IL6ST TANK TUBB2A NAB1 RCAN1 GPRC5C ABLIM3 TPCN1 CD47 ZBTB10
0.00378672999746471	14	179	2.91804807578016	FERNANDEZ BOUND BY MYC	http://www.gsea-msigdb.org/gsea/msigdb/cards/FERNANDEZ_BOUND_BY_MYC	HERPUD1 BCL3 POLB TFRC CLNS1A RPL19 AKAP1 IRF3 MDM2 IL11RA TCF12 LBR STAT6 PTMA
0.00380830636942851	7	50	5.22330605564648	ZHU CMV 8 HR DN	http://www.gsea-msigdb.org/gsea/msigdb/cards/ZHU_CMV_8_HR_DN	TNFRSF1A MYH9 AHR ZCCHC9 IL6ST ANP32A ZFP36L1
0.00389013891872487	11	119	3.44876150132721	ZHU CMV ALL DN	http://www.gsea-msigdb.org/gsea/msigdb/cards/ZHU_CMV_ALL_DN	MYLK TNFRSF1A MYH9 AHR ZCCHC9 IL6ST ANP32A NFIC LAMB2 CD151 ZFP36L1
0.00396115466394749	14	180	2.90183669758138	KYNG DNA DAMAGE DN	http://www.gsea-msigdb.org/gsea/msigdb/cards/KYNG_DNA_DAMAGE_DN	MARK3 ITGB5 NDRG1 SSR3 FN1 TIA1 TNFRSF10B SLC35B1 RAP2A IL11RA RABGGTB ESD TPM1 GLRX
0.0040050054719758	29	543	1.9925792635326	GRAESSMANN APOPTOSIS BY SERUM DEPRIVATION UP	http://www.gsea-msigdb.org/gsea/msigdb/cards/GRAESSMANN_APOPTOSIS_BY_SERUM_DEPRIVATION_UP	CP SPHK2 TBC1D1 ACTB UBE2I URI1 KPNB1 LGALS3BP KLHL2 GHR HMGCR IL1R1 C3 APOL3 CYP2C8 SHROOM3 HADH N4BP2L1 WDR61 PHLDB2 DST CEBPG FLCN MX1 BPNT1 FSTL1 CTPS1 PIPOX ZFP36L1
0.00401416378023699	5	24	7.77277686852155	BIOCARTA EIF4 PATHWAY	http://www.gsea-msigdb.org/gsea/msigdb/cards/BIOCARTA_EIF4_PATHWAY	MKNK1 GHR EIF4G1 PIK3R1 EIF4A2
0.00401416378023699	5	24	7.77277686852155	HORTON SREBF TARGETS	http://www.gsea-msigdb.org/gsea/msigdb/cards/HORTON_SREBF_TARGETS	LDLR ACSS2 ACLY HSD17B7 PCSK9
0.00404162800344172	10	101	3.69399296721816	HUMMERICH SKIN CANCER PROGRESSION DN	http://www.gsea-msigdb.org/gsea/msigdb/cards/HUMMERICH_SKIN_CANCER_PROGRESSION_DN	SCP2 C3 IL11RA SMAD4 PTPRF SERPING1 DST LAMB2 PC HP
0.00407097880399904	20	317	2.35390088131883	GRESHOCK CANCER COPY NUMBER UP	http://www.gsea-msigdb.org/gsea/msigdb/cards/GRESHOCK_CANCER_COPY_NUMBER_UP	BCL3 TFRC GNAS MYH9 CCNB1IP1 AKT2 HLF ZBTB16 SFPQ SDHB TCF12 SMAD4 ERBB2 TPM3 MSI2 FLCN EIF4A2 PDE4DIP TMPRSS2 NCOA4
0.00432465112110361	4	14	10.6598082768296	STEINER ERYTHROCYTE MEMBRANE GENES	http://www.gsea-msigdb.org/gsea/msigdb/cards/STEINER_ERYTHROCYTE_MEMBRANE_GENES	ACTB TPM3 ADD3 EPB41
0.00439616382499915	37	764	1.80686540817988	BYSTRYKH HEMATOPOIESIS STEM CELL QTL TRANS	http://www.gsea-msigdb.org/gsea/msigdb/cards/BYSTRYKH_HEMATOPOIESIS_STEM_CELL_QTL_TRANS	LUC7L MNAT1 CP NEDD4L RORA TFRC GNAS SNAP23 COMT SEC14L2 PPIL2 SUB1 NR5A2 CRY2 GTF3A ZNF644 GIPC1 SLC12A4 IL6ST CYP2C8 PIK3R1 SERPING1 TIMM8B NMT2 CEBPG RBPMS WIPI2 STAT6 CTDSP2 PDE4DIP PIPOX ARL6IP4 TMPRSS2 ZFP36L1 ANKRD46 SRSF10 CTNND1
0.00450255131907306	25	444	2.10075050500582	DELYS THYROID CANCER UP	http://www.gsea-msigdb.org/gsea/msigdb/cards/DELYS_THYROID_CANCER_UP	SNX1 CYFIP2 TM7SF3 ERBB3 TNFRSF1A MAP4K4 ITGB5 PON2 KLHL2 FN1 GALE TNFRSF10B C3 APOC1 RDH5 PTPRF EPS8 PSD3 PLXNB1 ACAA2 CDH2 DHCR7 PC CD151 HP
0.00450255131907306	19	296	2.39485557570664	DAZARD RESPONSE TO UV NHEK DN	http://www.gsea-msigdb.org/gsea/msigdb/cards/DAZARD_RESPONSE_TO_UV_NHEK_DN	GCLC PUM2 ERBB3 MAST4 XPO1 AHR BIRC2 SMAD5 BBX PHF3 ENOSF1 UBE2G1 SCAF11 DST PSD3 DYRK1A LARP7 KLHL9 DIO1
0.00468785258855716	20	321	2.32456878310925	DEURIG T CELL PROLYMPHOCYTIC LEUKEMIA DN	http://www.gsea-msigdb.org/gsea/msigdb/cards/DEURIG_T_CELL_PROLYMPHOCYTIC_LEUKEMIA_DN	CFLAR RNF19A RORA ACAT1 BAZ2A TFIP11 ASCC2 SRSF5 LEPROTL1 DNAJB6 KLHL2 ENOSF1 EIF4E2 RDX TOR1AIP1 PIK3R1 KDM2A PTPRM ZBTB38 CALM1
0.00469745226945839	8	68	4.38933281987099	VILLANUEVA LIVER CANCER KRT19 DN	http://www.gsea-msigdb.org/gsea/msigdb/cards/VILLANUEVA_LIVER_CANCER_KRT19_DN	GCLC NDUFS7 POR IVD N4BP2L1 ABCA8 NR1I3 SUGCT
0.00491844761802187	30	578	1.93647036170779	MARTINEZ TP53 TARGETS DN	http://www.gsea-msigdb.org/gsea/msigdb/cards/MARTINEZ_TP53_TARGETS_DN	GCLC CLK1 ZMYND11 CLNS1A SMARCD2 LGALS3BP CDK2AP1 EPAS1 TJP2 SLC35B1 RBBP6 CALD1 ZCCHC9 MEIS2 LPIN1 NHSL1 SCAF11 MAN2C1 SMAD4 PTPRF NFIB CELF1 CEBPG NFIA CCNL1 NDEL1 ATF7IP2 CES4A ATP2A2 COL18A1
0.00559018871213117	12	145	3.08766860432304	RODWELL AGING KIDNEY DN	http://www.gsea-msigdb.org/gsea/msigdb/cards/RODWELL_AGING_KIDNEY_DN	NEDD4L GNAS CCNB1IP1 FBXO3 GHR ENOSF1 MTO1 WDR61 SELENBP1 VSIG10 TMPRSS2 C1orf226
0.00585746929805366	24	427	2.09701146429434	THUM SYSTOLIC HEART FAILURE UP	http://www.gsea-msigdb.org/gsea/msigdb/cards/THUM_SYSTOLIC_HEART_FAILURE_UP	CTNNA1 CP ST3GAL6 WDR1 ST6GAL1 ACTB SNAP23 RPL3 NAMPT DNAJB6 CD46 ABCD3 AKAP1 CAT NHSL1 TANK RDX ASCC1 NAB1 ANP32A PDGFC GSN NFIA APBB2
0.0061810300066993	16	234	2.55106522864297	SANSOM APC MYC TARGETS	http://www.gsea-msigdb.org/gsea/msigdb/cards/SANSOM_APC_MYC_TARGETS	NUB1 TFRC TFIP11 MTHFD1 NDRG1 MVK EIF4G1 DHCR24 TUBB2A NFIC WIPI2 USF1 EPB41 CTDSP2 SHMT2 ALKBH2
0.0061810300066993	16	234	2.55106522864297	ALFANO MYC TARGETS	http://www.gsea-msigdb.org/gsea/msigdb/cards/ALFANO_MYC_TARGETS	RBM5 CLK1 HERPUD1 MYLK ATP8B1 ITGB5 DNAJB6 AKAP1 ITGA7 GSN ADD3 LARP1 DHCR7 GAS6 PSMG1 CTNND1
0.00629820683848221	28	534	1.95629440286385	MARTINEZ RB1 TARGETS DN	http://www.gsea-msigdb.org/gsea/msigdb/cards/MARTINEZ_RB1_TARGETS_DN	GCLC NADK CLNS1A NDRG1 SMARCD2 CDK2AP1 TIA1 EPAS1 TJP2 SLC35B1 PSMF1 ZCCHC9 MEIS2 TMEM106C HADH ESD MAN2C1 SMAD4 PTPRF PDGFC NFIB CELF1 SPON2 NFIA NDEL1 ATF7IP2 ATP2A2 COL18A1
0.00640574663914114	6	40	5.59639934533552	EHLERS ANEUPLOIDY UP	http://www.gsea-msigdb.org/gsea/msigdb/cards/EHLERS_ANEUPLOIDY_UP	MRPS25 RABGGTB SCAF11 MBNL1 CAST RHOC
0.00647733472265565	37	782	1.76527515581768	FORTSCHEGGER PHF8 TARGETS DN	http://www.gsea-msigdb.org/gsea/msigdb/cards/FORTSCHEGGER_PHF8_TARGETS_DN	ZMYND11 NEDD4L MYLK ST6GAL1 IL4R DNAJB6 FN1 PLS1 SLC12A4 RAP2A ACSS2 TMBIM1 SRSF1 PHLDB2 TACC1 NFIB CELF1 PTS MBNL1 CAST AP3S2 SPON2 NFIA FSTL1 IDH3A LAMB2 GLRX VSIG10 OAZ2 ANKFY1 MAOA MYO18A CD47 CTNND1 KLHL9 CALM1 SUPT4H1
0.00651486393458306	54	1278	1.57645051981282	KINSEY TARGETS OF EWSR1 FLII FUSION UP	http://www.gsea-msigdb.org/gsea/msigdb/cards/KINSEY_TARGETS_OF_EWSR1_FLII_FUSION_UP	LUC7L NADK PTBP1 ACTB XRCC5 BZW1 MTHFD1 URI1 DNAJB6 KPNB1 METAP2 KRR1 UMPS SFPQ MAPKAP1 PLS1 MPDU1 ACLY UBE2G1 SLC43A3 MTO1 KDELR2 SRSF1 KCTD3 CDK9 TUBB2A HADH ESD ANP32A SMAD4 PTPRF TACC1 ANKH EPB41 CBS SIK3 APBB2 NUDT5 SMCO4 IDH3A CENPV HNRNPF CTPS1 RAPH1 ATP2A2 SRP72 FAM91A1 GINS3 PSMG1 ANKRD46 SRSF10 ALKBH2 CALM1 C1orf226
0.00668960862241641	18	283	2.37303152452389	NAKAMURA TUMOR ZONE PERIPHERAL VS CENTRAL UP	http://www.gsea-msigdb.org/gsea/msigdb/cards/NAKAMURA_TUMOR_ZONE_PERIPHERAL_VS_CENTRAL_UP	ITGB5 TNPO1 HECTD1 MYH9 STX10 NDUFS7 FN1 CALD1 PSMA1 ANO1 FBXO44 TUBB2A TPM1 TACC1 MIX23 NUDT5 CENPV CTPS1
0.00668960862241641	22	381	2.15434445489731	MULLIGHAN MLL SIGNATURE 1 UP	http://www.gsea-msigdb.org/gsea/msigdb/cards/MULLIGHAN_MLL_SIGNATURE_1_UP	UQCRC1 SNX1 NDUFS7 SDHB TNFRSF10B SCPEP1 CAT SLC43A3 ITGA7 TANK ABCA8 TOR1AIP1 MBNL1 CEBPG RCAN1 SMCO4 LMAN2 P4HB IGF2R CALM1 TBC1D8 SIPA1
0.00693683469123602	14	192	2.72047190398254	KYNG WERNER SYNDROM AND NORMAL AGING DN	http://www.gsea-msigdb.org/gsea/msigdb/cards/KYNG_WERNER_SYNDROM_AND_NORMAL_AGING_DN	BAZ2A EIF2AK1 TNRC6B CDK2AP1 DHCR24 TJP2 LPIN1 NHSL1 SRSF1 AMFR ZNF32 HNRNPF MYO18A IGF2R
0.00705704355417909	4	16	9.32733224222586	YAMASHITA LIVER CANCER WITH EPCAM DN	http://www.gsea-msigdb.org/gsea/msigdb/cards/YAMASHITA_LIVER_CANCER_WITH_EPCAM_DN	HSD17B6 ECHDC2 APOC1 ALDH1L1
0.00724872493843328	14	193	2.70637619463548	ZHENG FOXP3 TARGETS IN THYMUS UP	http://www.gsea-msigdb.org/gsea/msigdb/cards/ZHENG_FOXP3_TARGETS_IN_THYMUS_UP	TRIO EVI5 PSMA1 ESD TCF12 NFKBIZ PIK3R1 ADD3 MBNL1 CAST SIK3 LDLRAD4 FAM91A1 ZBTB20
0.0072887860387391	9	91	3.68993363428715	DUTERTRE ESTRADIOL RESPONSE 6HR DN	http://www.gsea-msigdb.org/gsea/msigdb/cards/DUTERTRE_ESTRADIOL_RESPONSE_6HR_DN	TFPI NEDD4L IL1R1 EPAS1 MYO1B LMO7 ERBB2 RCAN1 ACAA2
0.00767375421905897	19	311	2.27934807205519	CHANDRAN METASTASIS DN	http://www.gsea-msigdb.org/gsea/msigdb/cards/CHANDRAN_METASTASIS_DN	ZMYND11 RNF10 VMP1 MYLK ECHDC1 SORBS1 CIRBP MVK ERBB2 PDGFC IDNK PAK1 ANKH SORBS2 PSD3 MX1 NFIA PCOLCE2 SLC20A2
0.00797167114401747	40	878	1.69974163867442	LEE BMP2 TARGETS DN	http://www.gsea-msigdb.org/gsea/msigdb/cards/LEE_BMP2_TARGETS_DN	LUC7L RNF4 EIF2B3 TFRC CLNS1A BZW1 XPO1 MTHFD1 SMCHD1 NAMPT KPNB1 SLC11A2 CDK2AP1 KRR1 HMGCR UMPS IL1R1 SRSF7 SFPQ LDLR ASS1 HSD17B7 CLUH WDR74 RRAS2 MTO1 SLC41A2 TANK SHQ1 UBA3 PDGFC FRA10AC1 LARP1 NUDT5 IDH3A CTPS1 RAPH1 SHMT2 SECISBP2 SRSF10
0.00802093581078113	6	42	5.32990413841478	BILBAN B CLL LPL DN	http://www.gsea-msigdb.org/gsea/msigdb/cards/BILBAN_B_CLL_LPL_DN	SRSF7 SFPQ SORL1 CCNL1 GLRX ZBTB20
0.00802093581078113	6	42	5.32990413841478	WIERENGA PML INTERACTOME	http://www.gsea-msigdb.org/gsea/msigdb/cards/WIERENGA_PML_INTERACTOME	RPL3 KPNB1 RPS3 ALB HNRNPF CTPS1
0.00816773893897376	19	313	2.26478354763312	DOUGLAS BMI1 TARGETS DN	http://www.gsea-msigdb.org/gsea/msigdb/cards/DOUGLAS_BMI1_TARGETS_DN	IL32 TM7SF3 SP100 SUN2 BIRC2 PEX16 IVD PAN2 TMBIM1 TPM3 NFKBIZ CBR4 TACC1 STAT6 PCMTD1 SLC20A2 GTPBP2 FAM91A1 TMEM63A
0.00834530680274313	22	389	2.11003917047783	CHEMNITZ RESPONSE TO PROSTAGLANDIN E2 DN	http://www.gsea-msigdb.org/gsea/msigdb/cards/CHEMNITZ_RESPONSE_TO_PROSTAGLANDIN_E2_DN	TM7SF3 COBL AHR TJP2 PLS1 SUMF2 ACSS2 LMO7 DYNC2LI1 NFIB MSI2 CLDN12 GPBP1L1 NFIA SUN1 ACAA2 PDCD6IP GPRC5C GATM TCAIM ZBTB20 SPATS2L
0.00834530680274313	12	153	2.926221879914	SARRIO EPITHELIAL MESENCHYMAL TRANSITION DN	http://www.gsea-msigdb.org/gsea/msigdb/cards/SARRIO_EPITHELIAL_MESENCHYMAL_TRANSITION_DN	TFPI ZBTB16 CCNG1 IL1R1 SCPEP1 CALD1 DST PLXNB1 EEF2 LAMB2 PC MAOA
0.00834530680274313	8	75	3.97966175668303	BRUECKNER TARGETS OF MIRLET7A3 DN	http://www.gsea-msigdb.org/gsea/msigdb/cards/BRUECKNER_TARGETS_OF_MIRLET7A3_DN	TRAM1 BZW1 LGALS3BP FN1 CALD1 PTPRF TMPRSS9 SULF2
0.00834530680274313	28	546	1.91329892148223	KIM ALL DISORDERS CALB1 CORR UP	http://www.gsea-msigdb.org/gsea/msigdb/cards/KIM_ALL_DISORDERS_CALB1_CORR_UP	CYFIP2 PUM2 RNF4 GNAS CIRBP POLR2E NAPA HMGCR SUB1 EHBP1 DHCR24 ASS1 EFR3A RAN TUBB2A SORL1 PAK1 MBNL1 EIF4A2 NDUFS2 IDH3A NDEL1 EEF2 ATP2A2 OAZ2 TTC3 ANKRD46 CALM1
0.00834530680274313	9	93	3.61058022279711	LIM MAMMARY LUMINAL MATURE DN	http://www.gsea-msigdb.org/gsea/msigdb/cards/LIM_MAMMARY_LUMINAL_MATURE_DN	FOXN3 MAP4K4 SORBS1 CALD1 MEIS2 FAM13A NFIB FSTL1 GAS6
0.00872726735981286	10	113	3.30171052822154	DAZARD RESPONSE TO UV SCC DN	http://www.gsea-msigdb.org/gsea/msigdb/cards/DAZARD_RESPONSE_TO_UV_SCC_DN	NEDD4L TNFRSF1A MAST4 MARK3 IL4R HMGCR PHF3 DYRK1A KDM2A ANKRD46
0.00886858744106453	6	43	5.20595287938187	KIM LIVER CANCER POOR SURVIVAL DN	http://www.gsea-msigdb.org/gsea/msigdb/cards/KIM_LIVER_CANCER_POOR_SURVIVAL_DN	PLG ITPR2 MTSS1 PAH MST1 CYP4F12
0.00898063592050028	3	8	13.9909983633388	CAFFAREL RESPONSE TO THC 24HR 3 UP	http://www.gsea-msigdb.org/gsea/msigdb/cards/CAFFAREL_RESPONSE_TO_THC_24HR_3_UP	SRSF5 CCNG1 LRRFIP1
0.00898063592050028	3	8	13.9909983633388	LOPEZ MESOTHELIOMA SURVIVAL OVERALL UP	http://www.gsea-msigdb.org/gsea/msigdb/cards/LOPEZ_MESOTHELIOMA_SURVIVAL_OVERALL_UP	ST6GAL1 N4BP2L1 HP
0.00898063592050028	3	8	13.9909983633388	BIOCARTA S1P PATHWAY	http://www.gsea-msigdb.org/gsea/msigdb/cards/BIOCARTA_S1P_PATHWAY	SREBF1 SCAP LDLR
0.00917520756438303	39	858	1.69587858949561	JOHNSTONE PARVB TARGETS 3 DN	http://www.gsea-msigdb.org/gsea/msigdb/cards/JOHNSTONE_PARVB_TARGETS_3_DN	NUB1 MNAT1 VRK2 TNPO1 ECHDC1 TNRC6B SMCHD1 DNAJB6 SUB1 SMAD5 SSR3 SFPQ RAP2A MYO1B UBE2G1 MTO1 EIF4E2 UBAP2 TUBB2A CPNE8 CSAD TCF12 BNIP2 TPM1 CELF1 MBNL1 CAST FLCN FSTL1 PPP4R2 SFXN1 FAM204A CTPS1 RAPH1 GINS3 LRCH3 PTMA MDM4 SACM1L
0.00929110765557016	15	222	2.52090060600699	ZHANG RESPONSE TO IKK INHIBITOR AND TNF UP	http://www.gsea-msigdb.org/gsea/msigdb/cards/ZHANG_RESPONSE_TO_IKK_INHIBITOR_AND_TNF_UP	GCLC IL32 NUB1 NEDD4L HERPUD1 MAST4 BCL3 DNAJB6 BIRC2 TNFRSF10B TANK TUBB2A NFKBIZ RCAN1 KDM2A
0.00958374142015695	12	156	2.86994838222334	RUIZ TNC TARGETS UP	http://www.gsea-msigdb.org/gsea/msigdb/cards/RUIZ_TNC_TARGETS_UP	ST3GAL1 HERPUD1 IL1R1 CAT TCF12 SELENBP1 VGLL4 GSN GPRC5C CTDSP2 ZBTB20 COL18A1
0.00963058645547712	8	77	3.87629391884711	MORI PRE BI LYMPHOCYTE DN	http://www.gsea-msigdb.org/gsea/msigdb/cards/MORI_PRE_BI_LYMPHOCYTE_DN	CLK1 FAM107B IL4R ABLIM1 TANK GUCD1 NFKBIZ UBP1
0.00967776237165221	41	919	1.66450760361811	KRIGE RESPONSE TO TOSEDOSTAT 6HR UP	http://www.gsea-msigdb.org/gsea/msigdb/cards/KRIGE_RESPONSE_TO_TOSEDOSTAT_6HR_UP	ST3GAL1 HAGH TM7SF3 SP100 MEF2A BCL3 SCARB1 ACAT1 TNRC6B CCNB1IP1 CCDC130 NAMPT KLHL2 UMPS TNFRSF10B ITPR2 LRRFIP1 RAP2A MYO1B ASS1 MRPS25 WDR74 TANK SCAF11 TCF12 WDR61 OGT FRA10AC1 CAST CBS TM2D1 FAM204A TMEM135 ACAA2 PCMTD1 TAPT1 GTPBP2 CHD2 SHMT2 IGF2R MDM4
0.00971349220757121	6	44	5.08763576848683	LUI THYROID CANCER PAX8 PPARG UP	http://www.gsea-msigdb.org/gsea/msigdb/cards/LUI_THYROID_CANCER_PAX8_PPARG_UP	ZC3H14 IL1R1 SFPQ TNFRSF10B DYNC2LI1 SLC20A2
0.00971349220757121	6	44	5.08763576848683	IKEDA MIR133 TARGETS UP	http://www.gsea-msigdb.org/gsea/msigdb/cards/IKEDA_MIR133_TARGETS_UP	SNX1 MYH9 NDRG1 DNAJB6 RAPH1 SACM1L
0.00988816214920618	14	201	2.59865972917735	HOLLMANN APOPTOSIS VIA CD40 UP	http://www.gsea-msigdb.org/gsea/msigdb/cards/HOLLMANN_APOPTOSIS_VIA_CD40_UP	FOXN3 TBC1D1 MAP4K4 ACAT1 XRCC5 GNAS SBF1 SDHB MEIS2 TMEM106C TUBB2A TACC1 NFIB DST
0.00988816214920618	9	96	3.4977495908347	GAVIN FOXP3 TARGETS CLUSTER T7	http://www.gsea-msigdb.org/gsea/msigdb/cards/GAVIN_FOXP3_TARGETS_CLUSTER_T7	MTHFD1 EIF3H CAST KLHDC2 UGP2 HNRNPF PTP4A2 CD47 SUPT4H1
0.0100258691927375	13	179	2.70961607036729	GAUSSMANN MLL AF4 FUSION TARGETS F UP	http://www.gsea-msigdb.org/gsea/msigdb/cards/GAUSSMANN_MLL_AF4_FUSION_TARGETS_F_UP	IL4R ABLIM1 DECR1 TMEM176B LGALS3BP ECHDC2 LMO7 CSAD NFKBIZ CAST NCKAP5 GAS6 ZFP36L1
0.0102489435302775	8	78	3.82659784296446	BASSO HAIRY CELL LEUKEMIA UP	http://www.gsea-msigdb.org/gsea/msigdb/cards/BASSO_HAIRY_CELL_LEUKEMIA_UP	TNFRSF1A ACTB IL1R1 TACC1 DST MTSS1 SMPDL3A PTPRM
0.0105955831747454	22	398	2.06232471687406	PEDERSEN METASTASIS BY ERBB2 ISOFORM 7	http://www.gsea-msigdb.org/gsea/msigdb/cards/PEDERSEN_METASTASIS_BY_ERBB2_ISOFORM_7	CFLAR TFPI SP100 FNDC3B ITGB5 MTHFD1 PLA2G4C KLHL2 TPD52L1 HPCAL1 NR5A2 LDLR SRSF1 HADH PHLDB2 PIK3R1 ADD3 ZNF362 CMBL CENPV LDLRAD4 LRCH3
0.0107140872168246	6	45	4.97457719585379	CHENG RESPONSE TO NICKEL ACETATE	http://www.gsea-msigdb.org/gsea/msigdb/cards/CHENG_RESPONSE_TO_NICKEL_ACETATE	CP TF POLR2E RABGGTB ZNF3 PNPLA2
0.0107140872168246	6	45	4.97457719585379	ICHIBA GRAFT VERSUS HOST DISEASE D7 DN	http://www.gsea-msigdb.org/gsea/msigdb/cards/ICHIBA_GRAFT_VERSUS_HOST_DISEASE_D7_DN	ACAA1 GHR CYP2C8 SLC26A1 LIPC DIO1
0.010781723394458	24	451	1.98541883648267	SCHAEFFER PROSTATE DEVELOPMENT 6HR DN	http://www.gsea-msigdb.org/gsea/msigdb/cards/SCHAEFFER_PROSTATE_DEVELOPMENT_6HR_DN	FOXN3 DGCR2 BZW1 ITGB5 ABLIM1 TNRC6B LEPROTL1 CLPTM1 PTGES3 HMGCR SFPQ TJP2 CAT ZNF644 CALD1 GIPC1 MYO1B HSD17B7 KDELR2 PHLDB2 SKI NFIA DAGLB BCKDHA
0.0113267568302308	10	118	3.16180753973758	OUELLET OVARIAN CANCER INVASIVE VS LMP UP	http://www.gsea-msigdb.org/gsea/msigdb/cards/OUELLET_OVARIAN_CANCER_INVASIVE_VS_LMP_UP	CTNNA1 HERPUD1 GNAS DDX5 SDHB SLC35B1 EFR3A KDELR2 PTS CD47
0.0113267568302308	10	118	3.16180753973758	MCBRYAN PUBERTAL BREAST 5 6WK UP	http://www.gsea-msigdb.org/gsea/msigdb/cards/MCBRYAN_PUBERTAL_BREAST_5_6WK_UP	ERBB3 CIRBP NDRG1 KLHL2 ZBTB16 TJP2 PDGFC PCOLCE2 SFXN1 ACSF2
0.0113267568302308	10	118	3.16180753973758	DAIRKEE CANCER PRONE RESPONSE BPA E2	http://www.gsea-msigdb.org/gsea/msigdb/cards/DAIRKEE_CANCER_PRONE_RESPONSE_BPA_E2	MKNK1 KPNB1 EIF4G1 SFPQ TPM1 LBR ACAA2 GATM CTPS1 PTP4A2
0.011334202832217	13	182	2.66495206920739	JISON SICKLE CELL DISEASE UP	http://www.gsea-msigdb.org/gsea/msigdb/cards/JISON_SICKLE_CELL_DISEASE_UP	VRK2 MKNK1 ITGB5 FN1 TUBB2A NAB1 TPM1 SERPING1 MX1 NDUFS2 ABLIM3 CD151 P4HB
0.0114320416275258	7	62	4.21234359326329	MASSARWEH RESPONSE TO ESTRADIOL	http://www.gsea-msigdb.org/gsea/msigdb/cards/MASSARWEH_RESPONSE_TO_ESTRADIOL	SCARB1 TPD52L1 ADD3 AMFR TSKU PSMG1 SERPINA5
0.0117115855229803	6	46	4.86643421333523	ZHAN MULTIPLE MYELOMA LB UP	http://www.gsea-msigdb.org/gsea/msigdb/cards/ZHAN_MULTIPLE_MYELOMA_LB_UP	CFLAR MAST4 SMAP2 NAMPT PLS1 C1orf226
0.0117115855229803	6	46	4.86643421333523	NADLER OBESITY DN	http://www.gsea-msigdb.org/gsea/msigdb/cards/NADLER_OBESITY_DN	MYLK SREBF1 SDHB ACLY PC HP
0.0117115855229803	8	80	3.73093289689034	TOOKER GEMCITABINE RESISTANCE UP	http://www.gsea-msigdb.org/gsea/msigdb/cards/TOOKER_GEMCITABINE_RESISTANCE_UP	XRCC5 CIRBP CCNB1IP1 PON2 ASS1 ARFIP2 WDR74 GRHPR
0.0117699054392967	12	161	2.78081955047728	YAMAZAKI TCEB3 TARGETS UP	http://www.gsea-msigdb.org/gsea/msigdb/cards/YAMAZAKI_TCEB3_TARGETS_UP	TFPI HERPUD1 GNAS GHR EPAS1 ZNF644 KDELR2 SERPING1 AMFR PTPRM P4HB CALM1
0.0119379793727664	35	759	1.72045654006801	PUJANA CHEK2 PCC NETWORK	http://www.gsea-msigdb.org/gsea/msigdb/cards/PUJANA_CHEK2_PCC_NETWORK	MNAT1 SP100 TFRC XRCC5 BZW1 XPO1 TTI1 UBE2I METAP2 HMGCR DGUOK SFPQ GTF3A RBBP6 PSMA1 ACLY RAN UBE2G1 TMEM106C SRSF1 LBR EIF3H CEBPG EPB41 NSA2 POP5 HNRNPF CTPS1 LARP7 SRP72 SNRPE SHMT2 PTMA SRSF10 CD47
0.0122235923631397	15	230	2.43321710666762	MARTORIATI MDM4 TARGETS FETAL LIVER UP	http://www.gsea-msigdb.org/gsea/msigdb/cards/MARTORIATI_MDM4_TARGETS_FETAL_LIVER_UP	KMT2E MNAT1 RNF19A NDRG1 NAMPT ZBTB16 CCNG1 LRRFIP1 RAP2A MDM2 TIMM8B USF1 MIX23 NUDT5 LAGE3
0.0122235923631397	13	184	2.63598519888992	JISON SICKLE CELL DISEASE DN	http://www.gsea-msigdb.org/gsea/msigdb/cards/JISON_SICKLE_CELL_DISEASE_DN	CIRBP SRSF5 RPL19 DDX5 SFPQ RBBP6 OGT EIF3H EIF4A2 EEF2 ATXN2L PTPRM PTMA
0.0123236886271276	14	207	2.52333625876642	PICCALUGA ANGIOIMMUNOBLASTIC LYMPHOMA UP	http://www.gsea-msigdb.org/gsea/msigdb/cards/PICCALUGA_ANGIOIMMUNOBLASTIC_LYMPHOMA_UP	CP MYLK PLA2G4C TMEM176B FN1 CALD1 C3 APOC1 SLCO2B1 TPM1 NFIB SERPING1 RBPMS FSTL1
0.012329870110477	9	100	3.35783960720131	GROSS HYPOXIA VIA ELK3 AND HIF1A DN	http://www.gsea-msigdb.org/gsea/msigdb/cards/GROSS_HYPOXIA_VIA_ELK3_AND_HIF1A_DN	TBC1D1 LZTR1 MYH9 SRSF5 LGALS3BP CDK2AP1 IL1R1 SRSF7 SRSF10
0.012329870110477	8	81	3.68487199692873	SAKAI TUMOR INFILTRATING MONOCYTES DN	http://www.gsea-msigdb.org/gsea/msigdb/cards/SAKAI_TUMOR_INFILTRATING_MONOCYTES_DN	XPO1 PTGES3 SUB1 MACF1 RAN SRSF1 EPB41 NCOA4
0.012329870110477	8	81	3.68487199692873	TARTE PLASMA CELL VS B LYMPHOCYTE UP	http://www.gsea-msigdb.org/gsea/msigdb/cards/TARTE_PLASMA_CELL_VS_B_LYMPHOCYTE_UP	HAGH TRAM1 HDLBP SLC35B1 KDELR2 LMAN2 GAS6 P4HB
0.0124664405031651	11	141	2.91065686991445	PROVENZANI METASTASIS DN	http://www.gsea-msigdb.org/gsea/msigdb/cards/PROVENZANI_METASTASIS_DN	CTNNA1 FOXN3 CLPTM1 PON2 EPAS1 ANO1 KDELR2 TUBB2A TPM1 PDGFC SPATS2L
0.0125133729765052	5	32	5.82958265139116	GARGALOVIC RESPONSE TO OXIDIZED PHOSPHOLIPIDS YELLOW UP	http://www.gsea-msigdb.org/gsea/msigdb/cards/GARGALOVIC_RESPONSE_TO_OXIDIZED_PHOSPHOLIPIDS_YELLOW_UP	GCLC XPO1 TNPO1 LDLR NPC1
0.0125133729765052	5	32	5.82958265139116	DUTTA APOPTOSIS VIA NFKB	http://www.gsea-msigdb.org/gsea/msigdb/cards/DUTTA_APOPTOSIS_VIA_NFKB	CFLAR BIRC2 TNFRSF10B MDM2 SCAF11
0.0125674381904234	16	255	2.3409775039312	MASSARWEH TAMOXIFEN RESISTANCE DN	http://www.gsea-msigdb.org/gsea/msigdb/cards/MASSARWEH_TAMOXIFEN_RESISTANCE_DN	SCARB1 PABPC1L TPD52L1 CCNG1 HPCAL1 ELP2 PIK3R1 ADD3 AMFR APBB2 TSKU PSMG1 SERPINA5 LAGE3 ZBTB10 C1orf226
0.0131416605517555	8	82	3.63993453355155	HUMMERICH SKIN CANCER PROGRESSION UP	http://www.gsea-msigdb.org/gsea/msigdb/cards/HUMMERICH_SKIN_CANCER_PROGRESSION_UP	TNFRSF1A IL4R PLG UBA3 RHOC RCAN1 COL18A1 MAOA
0.0132464986875621	12	164	2.72995090016367	PHONG TNF RESPONSE VIA P38 PARTIAL	http://www.gsea-msigdb.org/gsea/msigdb/cards/PHONG_TNF_RESPONSE_VIA_P38_PARTIAL	NEDD4L HERPUD1 FNDC3B IL4R NAMPT BIRC2 TNFRSF10B LDLR IL6ST TANK TUBB2A ZNF395
0.0137101621195455	11	143	2.86994838222334	BROWNE HCMV INFECTION 24HR DN	http://www.gsea-msigdb.org/gsea/msigdb/cards/BROWNE_HCMV_INFECTION_24HR_DN	CFLAR ACSM3 CCNG1 CALD1 RRAS2 RDH5 ABCA8 DST AP3S2 PTPRM GAS6
0.013801488504995	17	282	2.2491439449339	IVANOVA HEMATOPOIESIS MATURE CELL	http://www.gsea-msigdb.org/gsea/msigdb/cards/IVANOVA_HEMATOPOIESIS_MATURE_CELL	RNF19A HAGH ST3GAL6 HECTD1 RFFL TNRC6B C3 GUCD1 LBR CAST TAPT1 MTSS1 GTPBP2 RAB43 PC SACM1L SUPT4H1
0.0138542545824989	6	48	4.66366612111293	DAUER STAT3 TARGETS UP	http://www.gsea-msigdb.org/gsea/msigdb/cards/DAUER_STAT3_TARGETS_UP	BCL3 C3 LDLR NPC1 FGG SLC2A14
0.0138542545824989	6	48	4.66366612111293	GERHOLD ADIPOGENESIS UP	http://www.gsea-msigdb.org/gsea/msigdb/cards/GERHOLD_ADIPOGENESIS_UP	ACADVL GHR SCP2 ITGA7 PC BCKDHA
0.0138542545824989	6	48	4.66366612111293	YAO TEMPORAL RESPONSE TO PROGESTERONE CLUSTER 8	http://www.gsea-msigdb.org/gsea/msigdb/cards/YAO_TEMPORAL_RESPONSE_TO_PROGESTERONE_CLUSTER_8	TFRC ZBTB16 CCNG1 LMO7 ANKH CTPS1
0.0139200893645038	8	83	3.5960799006172	ACOSTA PROLIFERATION INDEPENDENT MYC TARGETS UP	http://www.gsea-msigdb.org/gsea/msigdb/cards/ACOSTA_PROLIFERATION_INDEPENDENT_MYC_TARGETS_UP	URI1 CLUH WDR74 CTPS1 DHCR7 PSMG1 ZNF395 MPZL1
0.0140086939860837	5	33	5.65292863165204	CAFFAREL RESPONSE TO THC 24HR 5 UP	http://www.gsea-msigdb.org/gsea/msigdb/cards/CAFFAREL_RESPONSE_TO_THC_24HR_5_UP	RNF10 TFRC NAMPT ZFP36L1 NCOA4
0.0141215025372946	4	20	7.46186579378069	BIOCARTA AMI PATHWAY	http://www.gsea-msigdb.org/gsea/msigdb/cards/BIOCARTA_AMI_PATHWAY	TFPI PLG FGG F2
0.0141215025372946	4	20	7.46186579378069	ABRAHAM ALPC VS MULTIPLE MYELOMA DN	http://www.gsea-msigdb.org/gsea/msigdb/cards/ABRAHAM_ALPC_VS_MULTIPLE_MYELOMA_DN	XRCC5 IL6ST CDK9 CD47
0.0147299865275968	28	574	1.81996726677578	MARTINEZ RB1 AND TP53 TARGETS DN	http://www.gsea-msigdb.org/gsea/msigdb/cards/MARTINEZ_RB1_AND_TP53_TARGETS_DN	GCLC CLK1 ZMYND11 CLNS1A SMARCD2 CDK2AP1 TIA1 TJP2 SLC35B1 RBBP6 CALD1 ZCCHC9 MEIS2 NHSL1 SCAF11 MAN2C1 SMAD4 PTPRF NFIB CELF1 CEBPG NFIA CCNL1 NDEL1 ATF7IP2 CES4A PDE4DIP COL18A1
0.0147909384184556	11	145	2.83036288729612	PUIFFE INVASION INHIBITED BY ASCITES DN	http://www.gsea-msigdb.org/gsea/msigdb/cards/PUIFFE_INVASION_INHIBITED_BY_ASCITES_DN	NR1H4 FNDC3B ECHDC1 CALD1 LDLR RRAS2 RABGGTB PDGFC CCNL1 NDEL1 DHCR7
0.0147909384184556	8	84	3.55326942560985	ONDER CDH1 SIGNALING VIA CTNNB1	http://www.gsea-msigdb.org/gsea/msigdb/cards/ONDER_CDH1_SIGNALING_VIA_CTNNB1	TFRC NDRG1 EPAS1 C3 MYO1B BIN1 SORL1 TPM1
0.0147909384184556	11	145	2.83036288729612	SMITH TERT TARGETS UP	http://www.gsea-msigdb.org/gsea/msigdb/cards/SMITH_TERT_TARGETS_UP	HERPUD1 AHR DGUOK NPC1 EPS8 CEBPG DYRK1A PSMD4 APBB2 ATXN2L SHMT2
0.0148673673276638	10	124	3.00881685233092	KAYO AGING MUSCLE DN	http://www.gsea-msigdb.org/gsea/msigdb/cards/KAYO_AGING_MUSCLE_DN	SNX1 MARK3 COMT PON2 SDHB RBBP6 LPIN1 HADH TPM1 UGP2
0.0148673673276638	10	124	3.00881685233092	ZHONG SECRETOME OF LUNG CANCER AND FIBROBLAST	http://www.gsea-msigdb.org/gsea/msigdb/cards/ZHONG_SECRETOME_OF_LUNG_CANCER_AND_FIBROBLAST	CP WDR1 ACTB TF LGALS3BP FN1 PSMA1 EEF2 COL18A1 P4HB
0.01497610559145	7	66	3.95705004215643	SHAFFER IRF4 TARGETS IN PLASMA CELL VS MATURE B LYMPHOCYTE	http://www.gsea-msigdb.org/gsea/msigdb/cards/SHAFFER_IRF4_TARGETS_IN_PLASMA_CELL_VS_MATURE_B_LYMPHOCYTE	CFLAR TRAM1 NDRG1 NAMPT SUB1 SLC12A4 LDLR
0.015149066342096	15	237	2.36134993474072	SENESE HDAC1 AND HDAC2 TARGETS DN	http://www.gsea-msigdb.org/gsea/msigdb/cards/SENESE_HDAC1_AND_HDAC2_TARGETS_DN	TFPI MYLK ATP8B1 ABLIM1 HMGCR ACADL CALD1 TPM1 NFIB ZNF362 FSTL1 TMEM135 LAMB2 DHCR7 ZNF395
0.0152840909361618	22	414	1.98262134617361	ODONNELL TFRC TARGETS UP	http://www.gsea-msigdb.org/gsea/msigdb/cards/ODONNELL_TFRC_TARGETS_UP	TFPI CP TM7SF3 MYLK IL4R RBBP6 CALD1 ASS1 FBXO44 NHSL1 BIN1 TPM3 NFIB IDNK SORBS2 CMBL ZBTB20 ZFP36L1 CYP4F2 TPCN1 MAOA CCDC13
0.0153568015053514	11	146	2.81097684012286	WEI MIR34A TARGETS	http://www.gsea-msigdb.org/gsea/msigdb/cards/WEI_MIR34A_TARGETS	BAZ2A PROX1 SMAD4 EPB41 RCAN1 PPP4R2 RAB43 GINS3 ZNF395 CD47 MDM4
0.0154401566282246	5	34	5.48666602483874	BIOCARTA NUCLEARRS PATHWAY	http://www.gsea-msigdb.org/gsea/msigdb/cards/BIOCARTA_NUCLEARRS_PATHWAY	ABCB4 NR1H4 ABCD3 NR1I3 PPARA
0.0154401566282246	5	34	5.48666602483874	PETRETTO CARDIAC HYPERTROPHY	http://www.gsea-msigdb.org/gsea/msigdb/cards/PETRETTO_CARDIAC_HYPERTROPHY	ST3GAL6 ACTB SNAP23 FN1 FSTL1
0.0154752537832149	10	125	2.98474631751228	EPPERT HSC R	http://www.gsea-msigdb.org/gsea/msigdb/cards/EPPERT_HSC_R	TFPI ST3GAL6 DDX5 HLF TCF12 OGT DST MSI2 RBPMS KDM2A
0.0159831769289858	14	215	2.42944467704487	TIEN INTESTINE PROBIOTICS 24HR DN	http://www.gsea-msigdb.org/gsea/msigdb/cards/TIEN_INTESTINE_PROBIOTICS_24HR_DN	HERPUD1 TRAM1 RPL3 NDRG1 LRRFIP1 THOC2 TANK PTPRF RPS3 CEBPG EEF2 GLRX TTC3 P4HB
0.0159831769289858	7	67	3.89798959376603	HOFFMANN LARGE TO SMALL PRE BII LYMPHOCYTE DN	http://www.gsea-msigdb.org/gsea/msigdb/cards/HOFFMANN_LARGE_TO_SMALL_PRE_BII_LYMPHOCYTE_DN	BCL3 BAZ2A IL4R CYP2C8 NFKBIZ LIPC CD151
0.0162803272687897	4	21	7.1065388512197	BIOCARTA RAC1 PATHWAY	http://www.gsea-msigdb.org/gsea/msigdb/cards/BIOCARTA_RAC1_PATHWAY	TRIO ARFIP2 PIK3R1 PAK1
0.0162803272687897	10	126	2.96105785467488	BHATI G2M ARREST BY 2METHOXYESTRADIOL DN	http://www.gsea-msigdb.org/gsea/msigdb/cards/BHATI_G2M_ARREST_BY_2METHOXYESTRADIOL_DN	HERPUD1 CIRBP RPL3 CCNB1IP1 SLCO2B1 CAST CEBPG CBS EEF2 OGDHL
0.0164603442528769	8	86	3.47063525292125	SASSON RESPONSE TO GONADOTROPHINS DN	http://www.gsea-msigdb.org/gsea/msigdb/cards/SASSON_RESPONSE_TO_GONADOTROPHINS_DN	CFLAR CYFIP2 MAP4K4 ITGB5 ABLIM1 TUBB2A ATP2A2 CTNND1
0.0169671046977515	20	366	2.03876114584172	YAGI AML WITH T 8 21 TRANSLOCATION	http://www.gsea-msigdb.org/gsea/msigdb/cards/YAGI_AML_WITH_T_8_21_TRANSLOCATION	TFPI ACSM3 TRIO TNFRSF1A DGCR2 GNAS COMT LEPROTL1 SMARCD2 CCNG1 MACF1 ENOSF1 CDK9 SORL1 PIK3R1 PSD3 EPB41 UGP2 CDH2 TTC3
0.0170707265054198	10	127	2.93774243849633	MATTIOLI MGUS VS PCL	http://www.gsea-msigdb.org/gsea/msigdb/cards/MATTIOLI_MGUS_VS_PCL	XPO1 EPAS1 AKAP1 RAN SRSF1 LBR SHQ1 PSMD4 CCNL1 HNRNPF
0.0170834251334467	14	217	2.40705348186474	KIM WT1 TARGETS UP	http://www.gsea-msigdb.org/gsea/msigdb/cards/KIM_WT1_TARGETS_UP	ST3GAL1 TRIO ACTB BAZ2A IL4R SRSF5 COBL CALD1 RRAS2 NAB1 NPC1 SMCO4 CDH2 ZFP36L1
0.0170834251334467	7	68	3.84066621738712	YAO TEMPORAL RESPONSE TO PROGESTERONE CLUSTER 0	http://www.gsea-msigdb.org/gsea/msigdb/cards/YAO_TEMPORAL_RESPONSE_TO_PROGESTERONE_CLUSTER_0	RORA ST6GAL1 ABLIM1 EPS8 TEF SMPDL3A PNPLA2
0.0172153370225452	28	583	1.79187171720291	FULCHER INFLAMMATORY RESPONSE LECTIN VS LPS UP	http://www.gsea-msigdb.org/gsea/msigdb/cards/FULCHER_INFLAMMATORY_RESPONSE_LECTIN_VS_LPS_UP	TFPI NEDD4L FOXN3 ST3GAL6 SUN2 MYH9 NDRG1 SUB1 FN1 NEK6 GTF3A CALD1 RAP2A C3 PAN2 SLC41A2 TUBB2A ANP32A PDGFC GSN PTS RHOC RCAN1 TM2D1 TAPT1 SULF2 MPZL1 CALM1
0.0172153370225452	24	473	1.89307377432068	ONDER CDH1 TARGETS 2 DN	http://www.gsea-msigdb.org/gsea/msigdb/cards/ONDER_CDH1_TARGETS_2_DN	GCLC ERBB3 MAST4 TFRC ST6GAL1 IL4R ABLIM1 ESRP2 NDRG1 TPD52L1 EPAS1 AKAP1 C3 MYO1B APOC1 ANO1 SORL1 PTPRF DST PLXNB1 SLC20A2 MTSS1 EPS8L2 MAOA
0.0172153370225452	13	194	2.50010967317394	YAGI AML FAB MARKERS	http://www.gsea-msigdb.org/gsea/msigdb/cards/YAGI_AML_FAB_MARKERS	MAST4 ZBTB16 DHCR24 TJP2 GIPC1 RRAS2 CD164 SORL1 TPM1 TOM1L1 CAST LDLRAD4 PSMG1
0.0172521576359539	11	149	2.75437999099287	SMID BREAST CANCER ERBB2 UP	http://www.gsea-msigdb.org/gsea/msigdb/cards/SMID_BREAST_CANCER_ERBB2_UP	CD46 LDLR ASS1 CD164 ANP32A ERBB2 FGG TSKU TMPRSS2 P4HB IGF2R
0.0172759820646334	26	528	1.83720180528691	STEIN ESRRA TARGETS	http://www.gsea-msigdb.org/gsea/msigdb/cards/STEIN_ESRRA_TARGETS	CFLAR UQCRC1 TRIO ACAA1 RNF4 ACAT1 MAEA ABLIM1 SEC14L2 DECR1 CCDC130 DGUOK NDUFS7 EPAS1 SDHB PLS1 TNFRSF10B AKAP1 CLUH TACC1 TERF1 NDUFS2 IDH3A ACAA2 UGP2 GAS6
0.0175599613765936	19	342	2.07274049827241	GRUETZMANN PANCREATIC CANCER UP	http://www.gsea-msigdb.org/gsea/msigdb/cards/GRUETZMANN_PANCREATIC_CANCER_UP	CFLAR MYLK POLB IL4R BZW1 ITGB5 XPO1 MYH9 NDRG1 FN1 CALD1 APOC1 CHMP1A TANK SORL1 IQGAP1 EPS8 CTPS1 CD47
0.0181874803332162	7	69	3.78500438814962	TURASHVILI BREAST DUCTAL CARCINOMA VS LOBULAR NORMAL DN	http://www.gsea-msigdb.org/gsea/msigdb/cards/TURASHVILI_BREAST_DUCTAL_CARCINOMA_VS_LOBULAR_NORMAL_DN	MYLK SORBS1 ZBTB16 GHR NFIB RCAN1 MAOA
0.0181874803332162	7	69	3.78500438814962	OUELLET CULTURED OVARIAN CANCER INVASIVE VS LMP UP	http://www.gsea-msigdb.org/gsea/msigdb/cards/OUELLET_CULTURED_OVARIAN_CANCER_INVASIVE_VS_LMP_UP	TNFRSF1A MARK3 GALE PSMD4 ACAA2 SRP72 SULT1A3
0.0184551020972423	9	108	3.10911074740862	BRUECKNER TARGETS OF MIRLET7A3 UP	http://www.gsea-msigdb.org/gsea/msigdb/cards/BRUECKNER_TARGETS_OF_MIRLET7A3_UP	TFPI FAM107B POLB NDRG1 PON2 EHBP1 PTS FGG GLRX
0.0186581944706686	34	758	1.67350552103261	KRIGE RESPONSE TO TOSEDOSTAT 24HR UP	http://www.gsea-msigdb.org/gsea/msigdb/cards/KRIGE_RESPONSE_TO_TOSEDOSTAT_24HR_UP	ST3GAL1 PGM3 HAGH SP100 MEF2A BCL3 BAZ2A TNRC6B CCNB1IP1 CCDC130 NAMPT KLHL2 TNFRSF10B ITPR2 LRRFIP1 RAP2A MYO1B ASS1 TANK TCF12 OGT FRA10AC1 CAST CBS TM2D1 TMEM135 ACAA2 PCMTD1 TAPT1 GTPBP2 CHD2 SHMT2 IGF2R MDM4
0.0186605205686036	4	22	6.78351435798244	BIOCARTA MTOR PATHWAY	http://www.gsea-msigdb.org/gsea/msigdb/cards/BIOCARTA_MTOR_PATHWAY	MKNK1 EIF4G1 PIK3R1 EIF4A2
0.0186952591347792	11	151	2.71789813680754	BIDUS METASTASIS DN	http://www.gsea-msigdb.org/gsea/msigdb/cards/BIDUS_METASTASIS_DN	CFLAR TNFRSF1A CIRBP AHR KLHL2 IRF3 BIN1 SPON2 ZBTB20 SECISBP2 HP
0.0186952591347792	14	220	2.37423002529385	RIGGINS TAMOXIFEN RESISTANCE DN	http://www.gsea-msigdb.org/gsea/msigdb/cards/RIGGINS_TAMOXIFEN_RESISTANCE_DN	CLK1 NAMPT LGALS3BP EFR3A IL6ST NAB1 PIK3R1 TACC1 PSD3 ALB APBB2 ZFP36L1 SERPINA5 CD47
0.0187170891745441	6	52	4.30492257333501	KENNY CTNNB1 TARGETS DN	http://www.gsea-msigdb.org/gsea/msigdb/cards/KENNY_CTNNB1_TARGETS_DN	ITGB5 TNPO1 DDX5 PPP6R3 FN1 IL6ST
0.0187170891745441	5	36	5.18185124568103	WEIGEL OXIDATIVE STRESS BY HNE AND H2O2	http://www.gsea-msigdb.org/gsea/msigdb/cards/WEIGEL_OXIDATIVE_STRESS_BY_HNE_AND_H2O2	ITGA7 TANK CDK9 ERBB2 CDH2
0.0187170891745441	27	560	1.79884264671499	CHICAS RB1 TARGETS CONFLUENT	http://www.gsea-msigdb.org/gsea/msigdb/cards/CHICAS_RB1_TARGETS_CONFLUENT	FMO3 IL32 MYLK WDR1 ACTB ATP8B1 MYH9 FN1 DHCR24 TJP2 ASS1 ANO1 RRAS2 TMEM106C LMO7 TUBB2A TPM1 GSN SERPING1 PAK1 NMT2 CBS CMBL MTSS1 SHMT2 GAS6 SPATS2L
0.0191260631333243	8	89	3.3536475477666	SEIDEN ONCOGENESIS BY MET	http://www.gsea-msigdb.org/gsea/msigdb/cards/SEIDEN_ONCOGENESIS_BY_MET	TRAM1 SUB1 SCP2 CD46 EPS8 MBNL1 NSA2 SRP72
0.0191260631333243	7	70	3.73093289689034	SESTO RESPONSE TO UV C8	http://www.gsea-msigdb.org/gsea/msigdb/cards/SESTO_RESPONSE_TO_UV_C8	CTNNA1 IL4R PON2 SORL1 PTPRF DST TTC3
0.0191260631333243	7	70	3.73093289689034	SESTO RESPONSE TO UV C7	http://www.gsea-msigdb.org/gsea/msigdb/cards/SESTO_RESPONSE_TO_UV_C7	CIRBP RPL3 MTHFD1 ASS1 ESD GSN PTMA
0.0191260631333243	7	70	3.73093289689034	HOSHIDA LIVER CANCER LATE RECURRENCE DN	http://www.gsea-msigdb.org/gsea/msigdb/cards/HOSHIDA_LIVER_CANCER_LATE_RECURRENCE_DN	ST3GAL6 GCKR TJP2 ALAD HAAO MAOA CTNND1
0.0191260631333243	10	130	2.86994838222334	DANG MYC TARGETS UP	http://www.gsea-msigdb.org/gsea/msigdb/cards/DANG_MYC_TARGETS_UP	TFRC RPL3 MTHFD1 RPL19 DDX5 SRSF7 AKAP1 SRSF1 PSMG1 PTMA
0.0191323225937006	3	11	10.1752715369737	WIEMANN TELOMERE SHORTENING AND CHRONIC LIVER DAMAGE UP	http://www.gsea-msigdb.org/gsea/msigdb/cards/WIEMANN_TELOMERE_SHORTENING_AND_CHRONIC_LIVER_DAMAGE_UP	TUBB2A CYP2C8 ALAD
0.0191323225937006	3	11	10.1752715369737	WHITESIDE CISPLATIN RESISTANCE UP	http://www.gsea-msigdb.org/gsea/msigdb/cards/WHITESIDE_CISPLATIN_RESISTANCE_UP	ERBB3 ITGA7 MX1
0.0195178437258193	18	321	2.09211190479832	LEI MYB TARGETS	http://www.gsea-msigdb.org/gsea/msigdb/cards/LEI_MYB_TARGETS	CFLAR TRIO XRCC5 CYP3A5 LGALS3BP FN1 POR TMEM106C EIF4E2 TUBB2A TPM1 NPC1 SELENBP1 SERPING1 DST STAT6 MAOA KLHL9
0.0199091985503488	24	481	1.86158813982055	SPIELMAN LYMPHOBLAST EUROPEAN VS ASIAN UP	http://www.gsea-msigdb.org/gsea/msigdb/cards/SPIELMAN_LYMPHOBLAST_EUROPEAN_VS_ASIAN_UP	LUC7L UQCRC1 HAGH ATP8B1 AHR RPL19 SMARCD2 DHCR24 GALE GIPC1 RREB1 MACF1 MPST IVD CHMP1A MEIS2 TUBB2A NPC1 RPS8 AP3S2 PSMD4 DHCR7 PTMA CALM1
0.0199091985503488	9	110	3.0525814610921	SUNG METASTASIS STROMA UP	http://www.gsea-msigdb.org/gsea/msigdb/cards/SUNG_METASTASIS_STROMA_UP	SNX1 TRIO VMP1 EIF2B3 CD46 ASS1 EPS8 PSD3 CTDSP2
0.0199091985503488	6	53	4.22369761912114	MCCLUNG CREB1 TARGETS DN	http://www.gsea-msigdb.org/gsea/msigdb/cards/MCCLUNG_CREB1_TARGETS_DN	ACTB EPB41 TEF DHCR7 PTPRM ZBTB20
0.0199091985503488	6	53	4.22369761912114	SESTO RESPONSE TO UV C2	http://www.gsea-msigdb.org/gsea/msigdb/cards/SESTO_RESPONSE_TO_UV_C2	GCLC ERBB3 XPO1 CCNG1 CTPS1 CTDSP2
0.0199091985503488	6	53	4.22369761912114	BACOLOD RESISTANCE TO ALKYLATING AGENTS DN	http://www.gsea-msigdb.org/gsea/msigdb/cards/BACOLOD_RESISTANCE_TO_ALKYLATING_AGENTS_DN	CCNG1 KDELR2 SRSF1 VEZF1 OGT SMPDL3A
0.0199091985503488	10	131	2.84804037930561	POOLA INVASIVE BREAST CANCER DN	http://www.gsea-msigdb.org/gsea/msigdb/cards/POOLA_INVASIVE_BREAST_CANCER_DN	NEDD4L MYLK TF ITGA7 PIK3R1 DST ANKH TAPT1 CD151 SERPINA5
0.0199757078777913	15	247	2.2657487228079	VERHAAK AML WITH NPM1 MUTATED DN	http://www.gsea-msigdb.org/gsea/msigdb/cards/VERHAAK_AML_WITH_NPM1_MUTATED_DN	TFPI MEF2A ABLIM1 RAP2A ASS1 SORL1 GSN SERPING1 EPS8 RBPMS MX1 LDLRAD4 GATM PTPRM MST1
0.0202230346471016	38	882	1.6074314068235	GEORGES TARGETS OF MIR192 AND MIR215	http://www.gsea-msigdb.org/gsea/msigdb/cards/GEORGES_TARGETS_OF_MIR192_AND_MIR215	SPAG9 PGM3 CLK1 ZMYND11 ST3GAL6 FNDC3B XPO1 GNAS LEPROTL1 FBXO3 IL1R1 DHCR24 TJP2 LRRFIP1 MACF1 MEIS2 IL6ST BTF3L4 CD164 NHSL1 NAB1 HADH IQGAP1 TOR1AIP1 NFKBIZ CCZ1B NFIB PTS EPS8 DST DYRK1A PCOLCE2 PCSK9 MTSS1 GATM MPZL1 MDM4 ZBTB10
0.0202230346471016	5	37	5.04180121201398	BURTON ADIPOGENESIS PEAK AT 8HR	http://www.gsea-msigdb.org/gsea/msigdb/cards/BURTON_ADIPOGENESIS_PEAK_AT_8HR	BZW1 XPO1 POR RRAS2 TUBB2A
0.0205978797504485	15	248	2.25661263924819	BILD HRAS ONCOGENIC SIGNATURE	http://www.gsea-msigdb.org/gsea/msigdb/cards/BILD_HRAS_ONCOGENIC_SIGNATURE	MAST4 TNRC6B NDRG1 NAMPT FN1 TIA1 TNFRSF10B LRRFIP1 LDLR TOR1AIP1 NFKBIZ NFIB CCNL1 GTPBP2 RAPH1
0.0206993715803855	4	23	6.48857895111364	BIOCARTA INTRINSIC PATHWAY	http://www.gsea-msigdb.org/gsea/msigdb/cards/BIOCARTA_INTRINSIC_PATHWAY	F11 SERPING1 FGG F2
0.0206993715803855	4	23	6.48857895111364	BIOCARTA HER2 PATHWAY	http://www.gsea-msigdb.org/gsea/msigdb/cards/BIOCARTA_HER2_PATHWAY	ERBB3 IL6ST ERBB2 PIK3R1
0.0206993715803855	4	23	6.48857895111364	HASLINGER B CLL WITH 11Q23 DELETION	http://www.gsea-msigdb.org/gsea/msigdb/cards/HASLINGER_B_CLL_WITH_11Q23_DELETION	AHR BIRC2 GSN SIK3
0.022111484910342	16	275	2.17072459455438	MULLIGHAN MLL SIGNATURE 2 DN	http://www.gsea-msigdb.org/gsea/msigdb/cards/MULLIGHAN_MLL_SIGNATURE_2_DN	TFPI MAST4 LEPROTL1 LGALS3BP CCNG1 SLC12A4 MACF1 ASS1 SORL1 CSAD VGLL4 RBPMS LAMB2 ATP2A2 TTC3 CYP4F2
0.0221396823573459	18	326	2.06002429889651	FARMER BREAST CANCER APOCRINE VS BASAL	http://www.gsea-msigdb.org/gsea/msigdb/cards/FARMER_BREAST_CANCER_APOCRINE_VS_BASAL	SREBF1 ECHDC1 CIRBP PON2 ZBTB16 GHR HMGCR DHCR24 GALE ECHDC2 ENOSF1 ARFIP2 LBR PIK3R1 TMEM41B TMEM135 TMPRSS2 MAOA
0.023099754579497	9	113	2.97153947539939	WATANABE RECTAL CANCER RADIOTHERAPY RESPONSIVE UP	http://www.gsea-msigdb.org/gsea/msigdb/cards/WATANABE_RECTAL_CANCER_RADIOTHERAPY_RESPONSIVE_UP	WDR1 XRCC5 TNRC6B ABCD3 MPST HADH GAS6 TMEM63A LAGE3
0.023099754579497	7	73	3.5776068874291	JAIN NFKB SIGNALING	http://www.gsea-msigdb.org/gsea/msigdb/cards/JAIN_NFKB_SIGNALING	SPHK2 CLNS1A DECR1 PLA2G4C CLUH LMAN2 PSMG1
0.0234667224631343	11	157	2.61402941820343	VERHAAK GLIOBLASTOMA CLASSICAL	http://www.gsea-msigdb.org/gsea/msigdb/cards/VERHAAK_GLIOBLASTOMA_CLASSICAL	GNAS AKT2 SLC12A4 PEPD IRF3 ITGA7 CDH2 LAMB2 CD151 PIPOX CALM1
0.0236810574141255	3	12	9.32733224222586	BIOCARTA FIBRINOLYSIS PATHWAY	http://www.gsea-msigdb.org/gsea/msigdb/cards/BIOCARTA_FIBRINOLYSIS_PATHWAY	PLG FGG F2
0.0236810574141255	10	135	2.76365399769655	PICCALUGA ANGIOIMMUNOBLASTIC LYMPHOMA DN	http://www.gsea-msigdb.org/gsea/msigdb/cards/PICCALUGA_ANGIOIMMUNOBLASTIC_LYMPHOMA_DN	CLK1 SRSF5 NAMPT DNAJB6 COG3 TUBB2A SIK3 CCNL1 PTP4A2 ZBTB10
0.0236810574141255	8	93	3.20940464248632	FERREIRA EWINGS SARCOMA UNSTABLE VS STABLE DN	http://www.gsea-msigdb.org/gsea/msigdb/cards/FERREIRA_EWINGS_SARCOMA_UNSTABLE_VS_STABLE_DN	SPHK2 TMEM176B MAPKAP1 ECHDC2 CRY2 VEZF1 AMFR EPS8L2
0.0237917802870442	4	24	6.21822149481724	BIOCARTA CTCF PATHWAY	http://www.gsea-msigdb.org/gsea/msigdb/cards/BIOCARTA_CTCF_PATHWAY	SMAD5 MDM2 SMAD4 PIK3R1
0.0240415398733992	16	278	2.14729950900164	OSWALD HEMATOPOIETIC STEM CELL IN COLLAGEN GEL DN	http://www.gsea-msigdb.org/gsea/msigdb/cards/OSWALD_HEMATOPOIETIC_STEM_CELL_IN_COLLAGEN_GEL_DN	PGM3 MEF2A LGALS3BP RBM25 PLG CALD1 LRRFIP1 ASS1 RRAS2 FAM13A NFIB AMFR ALB LDLRAD4 SLC50A1 GPRC5C
0.0244563334962129	17	304	2.08637694891894	HORIUCHI WTAP TARGETS UP	http://www.gsea-msigdb.org/gsea/msigdb/cards/HORIUCHI_WTAP_TARGETS_UP	TFPI FOXN3 RORA FNDC3B APOL1 LGALS3BP SLC11A2 IL1R1 ITPR2 SPAG16 CAST PCMTD1 KDM2A PTPRM CHD2 ZFP36L1 IGF2R
0.0244906371804605	14	229	2.2809196749548	KONDO EZH2 TARGETS	http://www.gsea-msigdb.org/gsea/msigdb/cards/KONDO_EZH2_TARGETS	TFPI ST3GAL1 CP ST3GAL6 MYLK SCARB1 ATP8B1 TNRC6B HLF ANO1 CD164 SORL1 TPM3 APBB2
0.024570730438935	10	136	2.74333301241937	EPPERT PROGENITOR	http://www.gsea-msigdb.org/gsea/msigdb/cards/EPPERT_PROGENITOR	ACSM3 TRIT1 TFRC EIF2AK1 FBXO7 METAP2 UMPS TPM1 IDH3A CTPS1
0.0247161873306916	15	254	2.20330682887225	ONDER CDH1 TARGETS 2 UP	http://www.gsea-msigdb.org/gsea/msigdb/cards/ONDER_CDH1_TARGETS_2_UP	TFPI FOXN3 CYFIP2 ZBTB16 FN1 ITGA7 BIN1 TPM1 ABCA8 EPS8 PID1 PCOLCE2 CDH2 ABLIM3 GLRX
0.0247707557315045	6	56	3.99742810381108	BIOCARTA HIVNEF PATHWAY	http://www.gsea-msigdb.org/gsea/msigdb/cards/BIOCARTA_HIVNEF_PATHWAY	CFLAR TNFRSF1A BIRC2 MDM2 RIPK1 GSN
0.0247707557315045	32	719	1.6604986467384	RODRIGUES THYROID CARCINOMA ANAPLASTIC UP	http://www.gsea-msigdb.org/gsea/msigdb/cards/RODRIGUES_THYROID_CARCINOMA_ANAPLASTIC_UP	PGM3 TRIO ST3GAL6 SP100 TFRC BZW1 HECTD1 NAMPT XRN1 SSR3 EIF4G1 FN1 TIA1 GALE TNFRSF10B RBBP6 ZNF644 THOC2 LDLR RRAS2 TANK IQGAP1 MBNL1 CAST CEBPG EIF4A2 CDH2 GTPBP2 GLRX ZBTB38 SHMT2 TTC3
0.0247707557315045	6	56	3.99742810381108	DIRMEIER LMP1 RESPONSE LATE UP	http://www.gsea-msigdb.org/gsea/msigdb/cards/DIRMEIER_LMP1_RESPONSE_LATE_UP	CFLAR IL4R BZW1 TUBB2A ANP32A DHCR7
0.0247707557315045	54	1385	1.45465975763234	PUJANA ATM PCC NETWORK	http://www.gsea-msigdb.org/gsea/msigdb/cards/PUJANA_ATM_PCC_NETWORK	CFLAR SP100 GRAMD4 BAZ2A XPO1 SNAP23 SMCHD1 STAG2 CLASRP STX10 RPL19 SMARCD2 DDX5 MVK METAP2 DGUOK SFPQ PHF3 MRPS14 GTF3A RBBP6 SLC12A4 RREB1 LRRFIP1 THOC2 RAN UBE2G1 MDM2 SRSF1 TANK SCAF11 N4BP2L1 BNIP2 ANP32A LBR UBA3 OGT EIF3H CELF1 MBNL1 CAST EPB41 NFIA NSA2 POP5 HNRNPF LARP7 SRP72 SNRPE SHMT2 PTP4A2 PTMA SRSF10 CD47
0.0248441262167632	12	182	2.45995575619144	GINESTIER BREAST CANCER 20Q13 AMPLIFICATION DN	http://www.gsea-msigdb.org/gsea/msigdb/cards/GINESTIER_BREAST_CANCER_20Q13_AMPLIFICATION_DN	PTBP1 GRAMD4 ECHDC1 CLASRP EIF4G1 SFPQ DOCK7 COG3 LARP1 CCNL1 GTPBP2 CHD2
0.0248441262167632	12	182	2.45995575619144	BROWNE HCMV INFECTION 18HR DN	http://www.gsea-msigdb.org/gsea/msigdb/cards/BROWNE_HCMV_INFECTION_18HR_DN	ACSM3 MYLK CIRBP SFPQ RDH5 ABCA8 ADD3 GAS2 DST RBPMS PLXNB1 GAS6
0.0248447720361744	66	1766	1.3943463827563	DODD NASOPHARYNGEAL CARCINOMA UP	http://www.gsea-msigdb.org/gsea/msigdb/cards/DODD_NASOPHARYNGEAL_CARCINOMA_UP	CTNNA1 CP NEDD4L FOXN3 FAM107B RORA DGCR2 HECTD1 ABLIM1 CIRBP COBL HLF EPAS1 DHCR24 GALE PLS1 CRY2 LRRFIP1 POR CDHR3 ASS1 CHMP1A MEIS2 TMBIM1 LMO7 TUBB2A CYP2C8 ABCA8 SAT2 ERBB2 SELENBP1 SPAG16 ALDH1L1 TRIM55 IDNK GSN CAST MSI2 SORBS2 AMFR SIK3 NFIA ALB PLXNB1 SUN1 ATF7IP2 SLC20A2 PDCD6IP GPRC5C MTSS1 RAB43 CES4A CES2 ABLIM3 MST1 EPS8L2 ZBTB38 TNRC18 TMPRSS2 TPCN1 ZNF395 TMEM120A CALM1 DIO1 MICAL…
0.0248733132333684	9	115	2.91986052800114	LAIHO COLORECTAL CANCER SERRATED UP	http://www.gsea-msigdb.org/gsea/msigdb/cards/LAIHO_COLORECTAL_CANCER_SERRATED_UP	MRPS14 PLS1 MACF1 IL6ST IQGAP1 PDGFC PSMD4 SNRPE NCOA4
0.0256466379317034	20	385	1.93814695942356	STEIN ESRRA TARGETS UP	http://www.gsea-msigdb.org/gsea/msigdb/cards/STEIN_ESRRA_TARGETS_UP	CFLAR UQCRC1 ACAA1 RNF4 ACAT1 MAEA ABLIM1 SEC14L2 DECR1 CCDC130 NDUFS7 EPAS1 SDHB AKAP1 CLUH NDUFS2 IDH3A ACAA2 UGP2 GAS6
0.0257182624441742	12	183	2.44651337501006	TONKS TARGETS OF RUNX1 RUNX1T1 FUSION HSC UP	http://www.gsea-msigdb.org/gsea/msigdb/cards/TONKS_TARGETS_OF_RUNX1_RUNX1T1_FUSION_HSC_UP	TFPI AHR TMEM176B HLF TOM1L1 GSN ADD3 EPS8 RHOC RBPMS FSTL1 ZBTB20
0.0257383432392528	16	281	2.12437460321158	FOURNIER ACINAR DEVELOPMENT LATE 2	http://www.gsea-msigdb.org/gsea/msigdb/cards/FOURNIER_ACINAR_DEVELOPMENT_LATE_2	MAP4K4 ACTB ITGB5 MYH9 MTHFD1 TTI1 PTGES3 FN1 HPCAL1 GALE RBM25 LDLR KDELR2 MBNL1 SRSF10 CALM1
0.0258383257644599	15	256	2.18609349427169	DAVICIONI TARGETS OF PAX FOXO1 FUSIONS UP	http://www.gsea-msigdb.org/gsea/msigdb/cards/DAVICIONI_TARGETS_OF_PAX_FOXO1_FUSIONS_UP	MAP4K4 IL4R MYH9 NDRG1 PON2 HMGCR HPCAL1 ASS1 PDGFC UGP2 GATM COL18A1 ZNF395 SPATS2L NCOA4
0.0258820878782463	28	607	1.72102341207462	CAIRO HEPATOBLASTOMA CLASSES UP	http://www.gsea-msigdb.org/gsea/msigdb/cards/CAIRO_HEPATOBLASTOMA_CLASSES_UP	MNAT1 TFRC CLNS1A XRCC5 CCNB1IP1 RPL19 KPNB1 SSR3 DGUOK HDLBP SFPQ TAF12 PSMF1 ACLY RAN CD164 EIF4E2 SRSF1 UBAP2 RABGGTB RPS8 EIF3H RPS3 SRP72 PSMG1 P4HB MPZL1 SUPT4H1
0.0259780434606278	9	116	2.89468931655285	SENESE HDAC2 TARGETS UP	http://www.gsea-msigdb.org/gsea/msigdb/cards/SENESE_HDAC2_TARGETS_UP	PTBP1 TFRC SNAP23 NAMPT TNFRSF10B IL6ST NAB1 IQGAP1 NFKBIZ
0.0263863313361324	6	57	3.92729778620036	BYSTROEM CORRELATED WITH IL5 DN	http://www.gsea-msigdb.org/gsea/msigdb/cards/BYSTROEM_CORRELATED_WITH_IL5_DN	TRAM1 SSR3 EIF4G1 IL6ST SORL1 PIK3R1
0.0263938932497324	23	468	1.83357813308713	MATSUDA NATURAL KILLER DIFFERENTIATION	http://www.gsea-msigdb.org/gsea/msigdb/cards/MATSUDA_NATURAL_KILLER_DIFFERENTIATION	ST3GAL6 EVI5 TFRC ACTB TF PPIL2 MTHFD1 ZBTB16 DOCK7 ACLY SLC41A2 SORL1 PTPRF NAT8 PAK1 EPS8 DST RHOC AP3S2 SPON2 FSTL1 DAGLB SHMT2
0.0270311529185196	7	76	3.43638556292532	MULLIGHAN NPM1 MUTATED SIGNATURE 2 DN	http://www.gsea-msigdb.org/gsea/msigdb/cards/MULLIGHAN_NPM1_MUTATED_SIGNATURE_2_DN	MEF2A WDR1 LDLR ACLY GRHPR GAS6 TMPRSS2
0.0270311529185196	7	76	3.43638556292532	BURTON ADIPOGENESIS 8	http://www.gsea-msigdb.org/gsea/msigdb/cards/BURTON_ADIPOGENESIS_8	MYH9 HMGCR SCPEP1 PHLDB2 SKI NSA2 FAM91A1
0.0271795213188929	9	117	2.86994838222334	RODRIGUES DCC TARGETS DN	http://www.gsea-msigdb.org/gsea/msigdb/cards/RODRIGUES_DCC_TARGETS_DN	FOXN3 MAST4 AHR NR5A2 CAT TANK GSN EPS8 GLRX
0.0275388027136432	13	209	2.32067596457294	IVANOVA HEMATOPOIESIS STEM CELL LONG TERM	http://www.gsea-msigdb.org/gsea/msigdb/cards/IVANOVA_HEMATOPOIESIS_STEM_CELL_LONG_TERM	ZMYND11 FOXN3 RORA ABLIM1 HLF PROX1 SHROOM3 CSAD SKI FSTL1 LAMB2 ZBTB20 COL18A1
0.0276052019898981	11	162	2.5333494978885	GAUSSMANN MLL AF4 FUSION TARGETS C UP	http://www.gsea-msigdb.org/gsea/msigdb/cards/GAUSSMANN_MLL_AF4_FUSION_TARGETS_C_UP	FOXN3 ACAA1 RORA SLC11A2 RREB1 LPIN1 BTF3L4 KCTD3 BNIP2 ZBTB38 SACM1L
0.0276052019898981	11	162	2.5333494978885	PETROVA ENDOTHELIUM LYMPHATIC VS BLOOD DN	http://www.gsea-msigdb.org/gsea/msigdb/cards/PETROVA_ENDOTHELIUM_LYMPHATIC_VS_BLOOD_DN	IL32 CYFIP2 IL4R ITGB5 TANK TPM1 EPS8 NMT2 APBB2 STAT6 CDH2
0.0276052019898981	26	554	1.75097933789077	FEVR CTNNB1 TARGETS DN	http://www.gsea-msigdb.org/gsea/msigdb/cards/FEVR_CTNNB1_TARGETS_DN	LUC7L VRK2 POLB SCARB1 SLC46A1 XPO1 RPL3 MTHFD1 CYP3A5 DDX5 SRSF7 SFPQ IVD PSMA1 MEIS2 SRSF1 HADH TCF12 LBR PIK3R1 TERF1 ADD3 MSI2 CTPS1 LARP7 NCOA4
0.0279159120190534	17	310	2.04599545958503	FISCHER DIRECT P53 TARGETS META ANALYSIS	http://www.gsea-msigdb.org/gsea/msigdb/cards/FISCHER_DIRECT_P53_TARGETS_META_ANALYSIS	CFLAR CYFIP2 TM7SF3 MAST4 SLC46A1 GNAS CCNG1 SMAD5 TNFRSF10B SLC12A4 MDM2 SFXN5 CMBL EPS8L2 TCAIM TSKU SULF2
0.0280059046425545	3	13	8.60984514667002	BIOCARTA EXTRINSIC PATHWAY	http://www.gsea-msigdb.org/gsea/msigdb/cards/BIOCARTA_EXTRINSIC_PATHWAY	TFPI FGG F2
0.0280059046425545	3	13	8.60984514667002	SAENZ DETOX PATHWAY AND CARCINOGENESIS DN	http://www.gsea-msigdb.org/gsea/msigdb/cards/SAENZ_DETOX_PATHWAY_AND_CARCINOGENESIS_DN	CYP3A5 CYP2C8 CYP4F2
0.0280059046425545	6	58	3.8595857554038	GALE APL WITH FLT3 MUTATED UP	http://www.gsea-msigdb.org/gsea/msigdb/cards/GALE_APL_WITH_FLT3_MUTATED_UP	KPNB1 LUC7L3 PSMF1 MYO1B RRAS2 TCF12
0.0280896711434403	22	444	1.84866044440513	FULCHER INFLAMMATORY RESPONSE LECTIN VS LPS DN	http://www.gsea-msigdb.org/gsea/msigdb/cards/FULCHER_INFLAMMATORY_RESPONSE_LECTIN_VS_LPS_DN	VMP1 SP100 SCARB1 GRAMD4 COMT ECHDC1 NAMPT LGALS3BP XRN1 APOL3 APOC1 ENOSF1 RDX CPNE8 ADD3 SERPING1 CELF1 CAST MX1 CCNL1 GATM GAS6
0.0281591608673374	10	140	2.66495206920739	WAMUNYOKOLI OVARIAN CANCER GRADES 1 2 UP	http://www.gsea-msigdb.org/gsea/msigdb/cards/WAMUNYOKOLI_OVARIAN_CANCER_GRADES_1_2_UP	ERBB3 ATP8B1 TNPO1 ABCD3 PLS1 CD164 KDELR2 CEBPG SFXN1 VSIG10
0.0282081579235746	5	41	4.54991816693944	PARK HSC AND MULTIPOTENT PROGENITORS	http://www.gsea-msigdb.org/gsea/msigdb/cards/PARK_HSC_AND_MULTIPOTENT_PROGENITORS	RNF4 KPNB1 VEZF1 TTC3 PTMA
0.0282081579235746	11	163	2.51780747642907	BLALOCK ALZHEIMERS DISEASE INCIPIENT DN	http://www.gsea-msigdb.org/gsea/msigdb/cards/BLALOCK_ALZHEIMERS_DISEASE_INCIPIENT_DN	MEF2A EIF2B3 GNAS DDX5 HADH UBP1 CCNL1 GLRX ATP2A2 TTC3 MAOA
0.0282081579235746	7	77	3.39175717899122	BILD CTNNB1 ONCOGENIC SIGNATURE	http://www.gsea-msigdb.org/gsea/msigdb/cards/BILD_CTNNB1_ONCOGENIC_SIGNATURE	MAPKAP1 RBM25 THOC2 SORL1 SCAF11 SECISBP2 SRSF10
0.0282081579235746	7	77	3.39175717899122	HELLEBREKERS SILENCED DURING TUMOR ANGIOGENESIS	http://www.gsea-msigdb.org/gsea/msigdb/cards/HELLEBREKERS_SILENCED_DURING_TUMOR_ANGIOGENESIS	IL32 ASS1 MX1 USF1 ACSF2 CDH2 IGF2R
0.0282081579235746	5	41	4.54991816693944	CHANGOLKAR H2AFY TARGETS DN	http://www.gsea-msigdb.org/gsea/msigdb/cards/CHANGOLKAR_H2AFY_TARGETS_DN	MYLK GHR PROX1 SORBS2 SECISBP2
0.0284730787499426	19	364	1.94746497365155	DEURIG T CELL PROLYMPHOCYTIC LEUKEMIA UP	http://www.gsea-msigdb.org/gsea/msigdb/cards/DEURIG_T_CELL_PROLYMPHOCYTIC_LEUKEMIA_UP	CTNNA1 NEDD4L ERBB3 NAPA LGALS3BP CDK2AP1 FN1 PEPD MYO1B CLUH GRHPR FAM13A A1CF LARP1 EPB41 MTSS1 LAMB2 COL18A1 MPZL1
0.0288047140834068	24	501	1.78727324401933	RAO BOUND BY SALL4 ISOFORM B	http://www.gsea-msigdb.org/gsea/msigdb/cards/RAO_BOUND_BY_SALL4_ISOFORM_B	TFPI RBM5 FAM107B ABLIM1 SRSF5 DNAJB6 HLF BIRC2 SFPQ OSBPL9 AKAP1 ZCRB1 LBR PARD3 DST RBPMS RCAN1 CLDN14 GPBP1L1 FAM204A SETD5 PIPOX CD47 MPZL1
0.0290122937927166	4	26	5.73989676444668	GARGALOVIC RESPONSE TO OXIDIZED PHOSPHOLIPIDS GREEN UP	http://www.gsea-msigdb.org/gsea/msigdb/cards/GARGALOVIC_RESPONSE_TO_OXIDIZED_PHOSPHOLIPIDS_GREEN_UP	LDLR CPNE8 RCAN1 CHD2
0.0290122937927166	4	26	5.73989676444668	BRACHAT RESPONSE TO CAMPTOTHECIN UP	http://www.gsea-msigdb.org/gsea/msigdb/cards/BRACHAT_RESPONSE_TO_CAMPTOTHECIN_UP	CCNG1 LPIN1 CBS ZFP36L1
0.0290122937927166	4	26	5.73989676444668	SCHMIDT POR TARGETS IN LIMB BUD UP	http://www.gsea-msigdb.org/gsea/msigdb/cards/SCHMIDT_POR_TARGETS_IN_LIMB_BUD_UP	MVK LDLR ACLY DHCR7
0.0290754159135711	26	558	1.73842751468009	DOUGLAS BMI1 TARGETS UP	http://www.gsea-msigdb.org/gsea/msigdb/cards/DOUGLAS_BMI1_TARGETS_UP	SREBF1 SCARB1 ITGB5 ACIN1 ATE1 CDK2AP1 FN1 GTF3A MACF1 IL6ST EIF4E2 IL11RA TUBB2A RDX TPM1 PCSK6 IQGAP1 PDGFC GSN PTS ANKH IDH3A CENPV UGP2 VSIG10 PTP4A2
0.0293111285797818	18	339	1.98102631693293	DAVICIONI MOLECULAR ARMS VS ERMS UP	http://www.gsea-msigdb.org/gsea/msigdb/cards/DAVICIONI_MOLECULAR_ARMS_VS_ERMS_UP	MNAT1 IL4R CDC14B SUN2 COBL CDK2AP1 POR ASS1 PCSK6 TOM1L1 NPC1 PTPRF DST SMPDL3A PIPOX COL18A1 SPATS2L CD47
0.0293111285797818	18	339	1.98102631693293	BLUM RESPONSE TO SALIRASIB DN	http://www.gsea-msigdb.org/gsea/msigdb/cards/BLUM_RESPONSE_TO_SALIRASIB_DN	MYLK DGCR2 MTHFD1 KPNB1 CDK2AP1 SRSF7 TIA1 DHCR24 SFPQ ABCD3 ACLY MEIS2 SRSF1 TUBB2A ANP32A ANKH OAZ2 SRSF10
0.0294321678558007	6	59	3.7941690476851	MIKKELSEN NPC LCP WITH H3K4ME3	http://www.gsea-msigdb.org/gsea/msigdb/cards/MIKKELSEN_NPC_LCP_WITH_H3K4ME3	CP RDH5 CYP2C8 FGD4 GLRX PIPOX
0.0294604990678553	7	78	3.3482731125939	FRASOR RESPONSE TO ESTRADIOL DN	http://www.gsea-msigdb.org/gsea/msigdb/cards/FRASOR_RESPONSE_TO_ESTRADIOL_DN	ERBB3 NDRG1 IL1R1 MYO1B ERBB2 SELENBP1 LAMB2
0.030449717228657	5	42	4.44158678201231	JOHANSSON BRAIN CANCER EARLY VS LATE DN	http://www.gsea-msigdb.org/gsea/msigdb/cards/JOHANSSON_BRAIN_CANCER_EARLY_VS_LATE_DN	GNAS NDRG1 TEF ATP2A2 CALM1
0.030449717228657	5	42	4.44158678201231	AMIT EGF RESPONSE 40 HELA	http://www.gsea-msigdb.org/gsea/msigdb/cards/AMIT_EGF_RESPONSE_40_HELA	BCL3 LDLR NFIB MBNL1 CCNL1
0.030449717228657	5	42	4.44158678201231	FLECHNER PBL KIDNEY TRANSPLANT OK VS DONOR DN	http://www.gsea-msigdb.org/gsea/msigdb/cards/FLECHNER_PBL_KIDNEY_TRANSPLANT_OK_VS_DONOR_DN	MKNK1 DNAJB6 AHR DDX5 AMFR
0.0306533428265668	8	99	3.01489527021442	REN ALVEOLAR RHABDOMYOSARCOMA UP	http://www.gsea-msigdb.org/gsea/msigdb/cards/REN_ALVEOLAR_RHABDOMYOSARCOMA_UP	FOXN3 CYFIP2 ERBB3 GNAS COBL SRSF7 BIN1 PIPOX
0.0311295308106513	7	79	3.30588990863701	RUAN RESPONSE TO TNF DN	http://www.gsea-msigdb.org/gsea/msigdb/cards/RUAN_RESPONSE_TO_TNF_DN	SCARB1 SORBS1 SELENBP1 ALAD CEBPG PC BCKDHA
0.0311295308106513	40	975	1.53063913718578	MARSON BOUND BY FOXP3 STIMULATED	http://www.gsea-msigdb.org/gsea/msigdb/cards/MARSON_BOUND_BY_FOXP3_STIMULATED	SPAG9 FAM107B MAP4K4 XPO1 TNPO1 SMAP2 SUN2 LEPROTL1 KPNB1 SLC11A2 SCP2 OSBPL9 TNFRSF10B PLG TNFSF14 MTO1 MDM2 COG3 BNIP2 NPC1 TOR1AIP1 UBA3 OGT MRPS28 MBNL1 DYRK1A USF1 PSMD4 MIX23 NFIA LIPC STAT6 POP5 SETD5 HNRNPF CTPS1 GTPBP2 SUGCT ZFP36L1 CD47
0.0311295308106513	7	79	3.30588990863701	SHAFFER IRF4 TARGETS IN ACTIVATED B LYMPHOCYTE	http://www.gsea-msigdb.org/gsea/msigdb/cards/SHAFFER_IRF4_TARGETS_IN_ACTIVATED_B_LYMPHOCYTE	CFLAR ST3GAL1 NDRG1 MVK HMGCR LDLR TBC1D8
0.031302235356763	15	264	2.11984823686951	HOLLMANN APOPTOSIS VIA CD40 DN	http://www.gsea-msigdb.org/gsea/msigdb/cards/HOLLMANN_APOPTOSIS_VIA_CD40_DN	NADK CTNNA1 TRAM1 FNDC3B CCNB1IP1 DECR1 PON2 LGALS3BP SUB1 EFR3A TOR1AIP1 APBB2 GATM MPZL1 KLHL9
0.031302235356763	6	60	3.73093289689034	GERHOLD ADIPOGENESIS DN	http://www.gsea-msigdb.org/gsea/msigdb/cards/GERHOLD_ADIPOGENESIS_DN	IL4R FN1 IL1R1 IL11RA EEF2 GAS6
0.0318774759839036	25	535	1.74342658733194	BERENJENO TRANSFORMED BY RHOA UP	http://www.gsea-msigdb.org/gsea/msigdb/cards/BERENJENO_TRANSFORMED_BY_RHOA_UP	NEDD4L TFRC XPO1 SORBS1 POLR2E PON2 TMEM176B KPNB1 SLC11A2 PTGES3 CCNG1 LRRFIP1 PSMA1 MRPS25 MDM2 RABGGTB ESD TOM1L1 LBR NFKBIZ PHLDB2 CENPV CTPS1 CD151 CYHR1
0.0320784510130412	8	100	2.98474631751228	SHAFFER IRF4 TARGETS IN MYELOMA VS MATURE B LYMPHOCYTE	http://www.gsea-msigdb.org/gsea/msigdb/cards/SHAFFER_IRF4_TARGETS_IN_MYELOMA_VS_MATURE_B_LYMPHOCYTE	CFLAR TRAM1 NDRG1 NAMPT SUB1 LDLR MPZL1 BCKDHA
0.0320885523518342	4	27	5.5273079953931	SIG IL4RECEPTOR IN B LYPHOCYTES	http://www.gsea-msigdb.org/gsea/msigdb/cards/SIG_IL4RECEPTOR_IN_B_LYPHOCYTES	IL4R AKT2 PIK3R1 STAT6
0.0320885523518342	4	27	5.5273079953931	NGUYEN NOTCH1 TARGETS UP	http://www.gsea-msigdb.org/gsea/msigdb/cards/NGUYEN_NOTCH1_TARGETS_UP	HMGCR SFPQ LAMB2 COL18A1
0.0321405126012494	36	857	1.56725302553153	ACEVEDO LIVER TUMOR VS NORMAL ADJACENT TISSUE UP	http://www.gsea-msigdb.org/gsea/msigdb/cards/ACEVEDO_LIVER_TUMOR_VS_NORMAL_ADJACENT_TISSUE_UP	NEDD4L TFRC XPO1 SEC14L2 TFIP11 SBF1 PLA2G4C BBX TAF12 SLC35B1 ITPR2 RAP2A ACLY ZCCHC9 KDELR2 KCTD3 CPNE8 WDR61 TOM1L1 NPC1 TOR1AIP1 UBA3 DVL3 TM2D1 PCOLCE2 SUN1 NUDT5 TEF SLC50A1 GTF2IRD2B ATP2A2 PSMG1 CYP4F2 CMC1 LAGE3 SUPT4H1
0.0323854785227847	3	14	7.99485620762216	BIOCARTA PLATELETAPP PATHWAY	http://www.gsea-msigdb.org/gsea/msigdb/cards/BIOCARTA_PLATELETAPP_PATHWAY	F11 PLG F2
0.0323854785227847	3	14	7.99485620762216	TERAMOTO OPN TARGETS CLUSTER 1	http://www.gsea-msigdb.org/gsea/msigdb/cards/TERAMOTO_OPN_TARGETS_CLUSTER_1	ERBB3 TFRC HMGCR
0.0323854785227847	23	480	1.78773867975996	BROWNE HCMV INFECTION 48HR DN	http://www.gsea-msigdb.org/gsea/msigdb/cards/BROWNE_HCMV_INFECTION_48HR_DN	RNF10 VRK2 TRIO ACADVL CDC14B EIF2AK1 PPP6R2 UBE2I LGALS3BP FN1 EPAS1 GALE RAP2A RRAS2 LPIN1 LMO7 ERBB2 NFIB RBPMS ATG13 CD151 IGF2R KLHL9
0.0323854785227847	7	80	3.26456628477905	HILLION HMGA1 TARGETS	http://www.gsea-msigdb.org/gsea/msigdb/cards/HILLION_HMGA1_TARGETS	TFRC RPL19 GHR PSMA1 ERBB2 EEF2 IGF2R
0.0323854785227847	7	80	3.26456628477905	SMID BREAST CANCER RELAPSE IN BRAIN DN	http://www.gsea-msigdb.org/gsea/msigdb/cards/SMID_BREAST_CANCER_RELAPSE_IN_BRAIN_DN	ERBB3 MAST4 IVD IL6ST SELENBP1 PSD3 SERPINA5
0.0323854785227847	7	80	3.26456628477905	ROSS LEUKEMIA WITH MLL FUSIONS	http://www.gsea-msigdb.org/gsea/msigdb/cards/ROSS_LEUKEMIA_WITH_MLL_FUSIONS	MYH9 SCP2 SCPEP1 ITGA7 MBNL1 LIPC POP5
0.0323854785227847	18	344	1.9522323297682	OISHI CHOLANGIOMA STEM CELL LIKE UP	http://www.gsea-msigdb.org/gsea/msigdb/cards/OISHI_CHOLANGIOMA_STEM_CELL_LIKE_UP	RNF19A DGCR2 RCOR3 PROX1 MRPS14 KCTD3 IL11RA UBAP2 PTPRF TOR1AIP1 LBR PTS NDUFS2 CTPS1 ZBTB20 SNRPE MDM4 TBC1D8
0.0332041016079097	10	145	2.5730571702692	BROCKE APOPTOSIS REVERSED BY IL6	http://www.gsea-msigdb.org/gsea/msigdb/cards/BROCKE_APOPTOSIS_REVERSED_BY_IL6	ST3GAL6 MYLK BCL3 NAMPT LDLR IL6ST PAN2 MX1 GATM GAS6
0.0332041016079097	8	101	2.95519437377453	BROWNE HCMV INFECTION 8HR UP	http://www.gsea-msigdb.org/gsea/msigdb/cards/BROWNE_HCMV_INFECTION_8HR_UP	TFRC SFPQ PROX1 RBBP6 RAP2A UBE2G1 N4BP2L1 CALM1
0.0338661799166036	9	123	2.72995090016367	WIERENGA STAT5A TARGETS GROUP1	http://www.gsea-msigdb.org/gsea/msigdb/cards/WIERENGA_STAT5A_TARGETS_GROUP1	FNDC3B IL4R SMAP2 MTHFD1 NDRG1 BBX TJP2 CBS PCSK9
0.0338967351631118	14	242	2.15839093208532	WINTER HYPOXIA METAGENE	http://www.gsea-msigdb.org/gsea/msigdb/cards/WINTER_HYPOXIA_METAGENE	CLK1 CP HERPUD1 TFRC ACAT1 TF NDRG1 BIRC2 UMPS FN1 CALD1 SORL1 GLRX PPARA
0.0340285255983499	20	400	1.86546644844517	SENGUPTA NASOPHARYNGEAL CARCINOMA WITH LMP1 UP	http://www.gsea-msigdb.org/gsea/msigdb/cards/SENGUPTA_NASOPHARYNGEAL_CARCINOMA_WITH_LMP1_UP	TFPI SPAG9 CP FNDC3B SMCHD1 NAMPT LUC7L3 GHR EIF4G1 RBM25 RAP2A ANO1 MDM2 LMO7 IQGAP1 MBNL1 SFXN1 GATM TTC3 ZBTB10
0.0340942882849715	11	169	2.42841786188129	ONDER CDH1 TARGETS 1 DN	http://www.gsea-msigdb.org/gsea/msigdb/cards/ONDER_CDH1_TARGETS_1_DN	SP100 METAP2 SUB1 UMPS EIF4G1 SFPQ ANO1 IL6ST SLC43A3 TOR1AIP1 CALM1
0.0341530853285505	7	81	3.22426299731264	HILLION HMGA1B TARGETS	http://www.gsea-msigdb.org/gsea/msigdb/cards/HILLION_HMGA1B_TARGETS	TNFRSF1A ACADVL RPL19 ACADL PSMA1 ERBB2 PTMA
0.034280092426216	10	146	2.55543349102078	KAAB FAILED HEART ATRIUM DN	http://www.gsea-msigdb.org/gsea/msigdb/cards/KAAB_FAILED_HEART_ATRIUM_DN	ST3GAL1 CTNNA1 ACTB UBE2I DGUOK GTF3A MPST RAN UBA3 LAGE3
0.034280092426216	10	146	2.55543349102078	RODWELL AGING KIDNEY NO BLOOD DN	http://www.gsea-msigdb.org/gsea/msigdb/cards/RODWELL_AGING_KIDNEY_NO_BLOOD_DN	NEDD4L GNAS CCNB1IP1 FBXO3 GHR ENOSF1 MTO1 WDR61 TMPRSS2 C1orf226
0.0351704286888631	9	124	2.70793516709783	STEARMAN LUNG CANCER EARLY VS LATE UP	http://www.gsea-msigdb.org/gsea/msigdb/cards/STEARMAN_LUNG_CANCER_EARLY_VS_LATE_UP	CLK1 ITIH4 TM7SF3 TIA1 SMAD4 NFIB CAST APBB2 MDM4
0.0351939332840781	4	28	5.32990413841478	HWANG PROSTATE CANCER MARKERS	http://www.gsea-msigdb.org/gsea/msigdb/cards/HWANG_PROSTATE_CANCER_MARKERS	NDRG1 KPNB1 RAN SELENBP1
0.0351939332840781	15	269	2.08044585328458	BOYLAN MULTIPLE MYELOMA C D DN	http://www.gsea-msigdb.org/gsea/msigdb/cards/BOYLAN_MULTIPLE_MYELOMA_C_D_DN	CP RORA FNDC3B ITGB5 TMEM176B ZBTB16 C3 RRAS2 SLC41A2 CDH2 GATM RAPH1 ZBTB20 TBC1D8 HP
0.0357769512984717	13	219	2.21470902555135	OSWALD HEMATOPOIETIC STEM CELL IN COLLAGEN GEL UP	http://www.gsea-msigdb.org/gsea/msigdb/cards/OSWALD_HEMATOPOIETIC_STEM_CELL_IN_COLLAGEN_GEL_UP	GCLC CFLAR ACSM3 CIRBP KPNB1 LUC7L3 NR5A2 PROX1 SLCO2B1 ALAD LARP1 SIK3 ZFP36L1
0.0359647356480399	22	458	1.79215117317877	HELLER HDAC TARGETS SILENCED BY METHYLATION UP	http://www.gsea-msigdb.org/gsea/msigdb/cards/HELLER_HDAC_TARGETS_SILENCED_BY_METHYLATION_UP	TFPI SPAG9 NR1H4 TFRC CDC14B SNAP23 SORBS1 AHR FN1 EPAS1 SCP2 PLS1 C3 POR ITGA7 BIN1 TUBB2A TPM1 GSN ATF7IP2 OGDHL CALM1
0.0362688514052615	19	376	1.88531183619459	LINDGREN BLADDER CANCER CLUSTER 1 DN	http://www.gsea-msigdb.org/gsea/msigdb/cards/LINDGREN_BLADDER_CANCER_CLUSTER_1_DN	IL32 ERBB3 MYLK TFRC SLC46A1 SUN2 STAG2 PEPD PSMA1 SLC43A3 KDELR2 CDK9 PCSK6 ERBB2 ACSF2 CTPS1 CES2 COL18A1 P4HB
0.0362688514052615	8	103	2.89781195874978	HIRSCH CELLULAR TRANSFORMATION SIGNATURE DN	http://www.gsea-msigdb.org/gsea/msigdb/cards/HIRSCH_CELLULAR_TRANSFORMATION_SIGNATURE_DN	CALD1 RAP2A NFIC EPS8 DST UBP1 TTC3 SPATS2L
0.0370240014499612	3	15	7.46186579378069	BIOCARTA LONGEVITY PATHWAY	http://www.gsea-msigdb.org/gsea/msigdb/cards/BIOCARTA_LONGEVITY_PATHWAY	GHR CAT PIK3R1
0.0370240014499612	5	45	4.14548099654483	SIG CHEMOTAXIS	http://www.gsea-msigdb.org/gsea/msigdb/cards/SIG_CHEMOTAXIS	MYLK AKT2 ITPR2 PIK3R1 PAK1
0.0370240014499612	23	488	1.75843148828848	LIU PROSTATE CANCER DN	http://www.gsea-msigdb.org/gsea/msigdb/cards/LIU_PROSTATE_CANCER_DN	MYLK TBC1D1 ECHDC1 SORBS1 CYP3A5 HLF EPAS1 SCPEP1 CALD1 ANO1 BNIP2 TPM1 PDGFC PIK3R1 TACC1 DST RBPMS ACAA2 GATM LAMB2 GAS6 ZNF395 SERPINA5
0.0370240014499612	2	5	14.9237315875614	OZANNE AP1 TARGETS DN	http://www.gsea-msigdb.org/gsea/msigdb/cards/OZANNE_AP1_TARGETS_DN	FN1 FSTL1
0.0370240014499612	2	5	14.9237315875614	MYLLYKANGAS AMPLIFICATION HOT SPOT 5	http://www.gsea-msigdb.org/gsea/msigdb/cards/MYLLYKANGAS_AMPLIFICATION_HOT_SPOT_5	HLF MSI2
0.0370240014499612	2	5	14.9237315875614	LI WILMS TUMOR ANAPLASTIC DN	http://www.gsea-msigdb.org/gsea/msigdb/cards/LI_WILMS_TUMOR_ANAPLASTIC_DN	RBBP6 TACC1
0.0370240014499612	2	5	14.9237315875614	RANKIN ANGIOGENIC TARGETS OF VHL HIF2A UP	http://www.gsea-msigdb.org/gsea/msigdb/cards/RANKIN_ANGIOGENIC_TARGETS_OF_VHL_HIF2A_UP	PLG DHCR7
0.0370240014499612	12	196	2.28424463074919	GOTZMANN EPITHELIAL TO MESENCHYMAL TRANSITION DN	http://www.gsea-msigdb.org/gsea/msigdb/cards/GOTZMANN_EPITHELIAL_TO_MESENCHYMAL_TRANSITION_DN	CLNS1A SNAP23 CYP3A5 ACADL IL1R1 SCP2 ABCD3 CYP2C8 ALAD EPS8 PTPRM ZFP36L1
0.0370240014499612	12	196	2.28424463074919	STARK PREFRONTAL CORTEX 22Q11 DELETION UP	http://www.gsea-msigdb.org/gsea/msigdb/cards/STARK_PREFRONTAL_CORTEX_22Q11_DELETION_UP	CYFIP2 MYH9 ACIN1 ZBTB16 RBM25 BIN1 NFIC PIK3R1 OGT SKI TEF TNRC18
0.0370240014499612	7	83	3.14656991304005	NELSON RESPONSE TO ANDROGEN UP	http://www.gsea-msigdb.org/gsea/msigdb/cards/NELSON_RESPONSE_TO_ANDROGEN_UP	PGM3 CDC14B NDRG1 DHCR24 ANKH TMPRSS2 ZBTB10
0.0370240014499612	13	221	2.1946664099355	BROWNE HCMV INFECTION 16HR UP	http://www.gsea-msigdb.org/gsea/msigdb/cards/BROWNE_HCMV_INFECTION_16HR_UP	ACSM3 PGM3 RORA TFRC PLS1 RAP2A ARFIP2 N4BP2L1 PTS GATM SRSF10 MAOA IGF2R
0.0370240014499612	5	45	4.14548099654483	LEE CALORIE RESTRICTION MUSCLE DN	http://www.gsea-msigdb.org/gsea/msigdb/cards/LEE_CALORIE_RESTRICTION_MUSCLE_DN	DGCR2 POLB CYP3A5 KPNB1 DYRK1A
0.0370240014499612	7	83	3.14656991304005	COATES MACROPHAGE M1 VS M2 UP	http://www.gsea-msigdb.org/gsea/msigdb/cards/COATES_MACROPHAGE_M1_VS_M2_UP	TM7SF3 COMT SLCO2B1 ALAD DST GATM TTC3
0.0370240014499612	6	63	3.55326942560985	LINDSTEDT DENDRITIC CELL MATURATION C	http://www.gsea-msigdb.org/gsea/msigdb/cards/LINDSTEDT_DENDRITIC_CELL_MATURATION_C	CTNNA1 TFRC IL4R POLR2E TUBB2A N4BP2L1
0.0370240014499612	2	5	14.9237315875614	CHEOK RESPONSE TO MERCAPTOPURINE AND HD MTX UP	http://www.gsea-msigdb.org/gsea/msigdb/cards/CHEOK_RESPONSE_TO_MERCAPTOPURINE_AND_HD_MTX_UP	PLS1 TERF1
0.0370240014499612	2	5	14.9237315875614	PLASARI TGFB1 TARGETS 1HR DN	http://www.gsea-msigdb.org/gsea/msigdb/cards/PLASARI_TGFB1_TARGETS_1HR_DN	MEIS2 NFIB
0.0370240014499612	3	15	7.46186579378069	GARGALOVIC RESPONSE TO OXIDIZED PHOSPHOLIPIDS SALMON DN	http://www.gsea-msigdb.org/gsea/msigdb/cards/GARGALOVIC_RESPONSE_TO_OXIDIZED_PHOSPHOLIPIDS_SALMON_DN	PROX1 APOL3 VGLL4
0.0370554613350617	8	104	2.86994838222334	SERVITJA ISLET HNF1A TARGETS DN	http://www.gsea-msigdb.org/gsea/msigdb/cards/SERVITJA_ISLET_HNF1A_TARGETS_DN	MLXIPL NR1H4 SLC26A1 NDUFS2 CBS PCSK9 GATM TMPRSS2
0.0371144404695582	15	272	2.05749975931453	MARTINEZ RESPONSE TO TRABECTEDIN DN	http://www.gsea-msigdb.org/gsea/msigdb/cards/MARTINEZ_RESPONSE_TO_TRABECTEDIN_DN	CFLAR XRCC5 BIRC2 PTGES3 BIRC6 OSBPL9 RBM25 RIPK1 RABGGTB LBR OGT EPS8 EPB41 GLRX CYHR1
0.0374844323504054	20	406	1.83789797876372	YAGI AML WITH INV 16 TRANSLOCATION	http://www.gsea-msigdb.org/gsea/msigdb/cards/YAGI_AML_WITH_INV_16_TRANSLOCATION	MNAT1 BAZ2A PPIL2 RPL19 KRR1 RBM25 CAT THOC2 LPIN1 BIN1 RABGGTB CYP2C8 TACC1 NFIB RBPMS DYRK1A ALB ACAA2 F2 PTMA
0.0377081220905691	21	434	1.80529011139855	GARY CD5 TARGETS DN	http://www.gsea-msigdb.org/gsea/msigdb/cards/GARY_CD5_TARGETS_DN	TFRC BZW1 TNPO1 TTI1 DNAJB6 KPNB1 SLC11A2 METAP2 CDK2AP1 UMPS TIA1 RBM25 PSMF1 RAN CNDP2 PAN2 EIF4E2 SRSF1 TANK ANP32A SRSF10
0.0377081220905691	12	197	2.2726494803393	LEE DIFFERENTIATING T LYMPHOCYTE	http://www.gsea-msigdb.org/gsea/msigdb/cards/LEE_DIFFERENTIATING_T_LYMPHOCYTE	KMT2E CYFIP2 FAM107B ATP8B1 METAP2 SRSF7 SFPQ GTF3A SORL1 EPB41 ATF7IP2 MDM4
0.0378673774740019	4	29	5.14611434053841	BIOCARTA DEATH PATHWAY	http://www.gsea-msigdb.org/gsea/msigdb/cards/BIOCARTA_DEATH_PATHWAY	CFLAR BIRC2 RIPK1 GAS2
0.0378673774740019	16	299	1.99648583111189	AGUIRRE PANCREATIC CANCER COPY NUMBER UP	http://www.gsea-msigdb.org/gsea/msigdb/cards/AGUIRRE_PANCREATIC_CANCER_COPY_NUMBER_UP	SPAG9 EPN1 NDRG1 NAPA PON2 CYP3A5 KPNB1 LUC7L3 HLF SLC35B1 IRF3 ACLY NPC1 SNF8 ACSF2 CYHR1
0.0387311875030861	10	150	2.4872885979269	TSAI RESPONSE TO IONIZING RADIATION	http://www.gsea-msigdb.org/gsea/msigdb/cards/TSAI_RESPONSE_TO_IONIZING_RADIATION	CFLAR CLK1 RORA LZTR1 AHR CCNG1 FN1 CD164 TANK SIPA1
0.0388216124460269	12	198	2.26117145266081	WIERENGA STAT5A TARGETS UP	http://www.gsea-msigdb.org/gsea/msigdb/cards/WIERENGA_STAT5A_TARGETS_UP	FNDC3B IL4R SMAP2 MTHFD1 NDRG1 BBX TJP2 EPB41 CBS PCSK9 SLC2A14 MAOA
0.0388216124460269	16	300	1.98983087834152	BRUINS UVC RESPONSE EARLY LATE	http://www.gsea-msigdb.org/gsea/msigdb/cards/BRUINS_UVC_RESPONSE_EARLY_LATE	C8B RORA SNAP23 SORBS1 STAG2 CCDC130 ABCD3 PHF3 CALD1 UBE2G1 RRAS2 TOM1L1 FRA10AC1 CES2 CHD2 SHMT2
0.0394836498224552	18	354	1.89708452384255	WANG LMO4 TARGETS DN	http://www.gsea-msigdb.org/gsea/msigdb/cards/WANG_LMO4_TARGETS_DN	POLB BZW1 SMAP2 CLPTM1 FBXO3 BBX RBM25 ELP2 RDX IQGAP1 NFKBIZ MRPS28 PTS MIX23 DAGLB SUN1 SRP72 CTNND1
0.0396199040990296	5	46	4.05536184444603	SESTO RESPONSE TO UV C5	http://www.gsea-msigdb.org/gsea/msigdb/cards/SESTO_RESPONSE_TO_UV_C5	SREBF1 ABLIM1 LDLR IQGAP1 VGLL4
0.0398549023882489	23	493	1.74059749753505	IVANOVA HEMATOPOIESIS LATE PROGENITOR	http://www.gsea-msigdb.org/gsea/msigdb/cards/IVANOVA_HEMATOPOIESIS_LATE_PROGENITOR	ABCB4 SNX1 FAM107B TFRC FNDC3B ASCC2 NAPA SLC12A4 SORL1 CPNE8 WDR61 GPN2 TACC1 NFIB ALAD USF1 KLHDC2 CES2 GLRX ANKRD46 LAMTOR4 HP NCOA4
0.0404197456650234	8	106	2.81579841274743	MACAEVA PBMC RESPONSE TO IR	http://www.gsea-msigdb.org/gsea/msigdb/cards/MACAEVA_PBMC_RESPONSE_TO_IR	TM7SF3 MAP4K4 CCNG1 TNFRSF10B ITPR2 MDM2 CMBL TCAIM
0.0404727792622044	33	786	1.56642220861808	WEI MYCN TARGETS WITH E BOX	http://www.gsea-msigdb.org/gsea/msigdb/cards/WEI_MYCN_TARGETS_WITH_E_BOX	MYLK BCL3 EIF2B3 WDR1 TFRC SCARB1 LEPROTL1 NAMPT KPNB1 UMPS EIF4G1 SRSF7 SFPQ TJP2 AKAP1 SLC35B1 ACLY RABGGTB N4BP2L1 NFIC TPM3 MRPS28 PTS MIX23 NUDT5 CENPV CTPS1 ATP2A2 ZBTB38 PSMG1 CMC1 MPZL1 CALM1
0.040679780768621	21	438	1.78880344371455	ZHOU INFLAMMATORY RESPONSE LIVE UP	http://www.gsea-msigdb.org/gsea/msigdb/cards/ZHOU_INFLAMMATORY_RESPONSE_LIVE_UP	CFLAR ST3GAL1 NEDD4L FNDC3B GNAS NDRG1 NAMPT COBL IL1R1 SFPQ AKAP1 MACF1 LDLR DCAF8 SELENBP1 MBNL1 PSD3 SLC28A1 EPB41 RCAN1 RAPH1
0.040679780768621	6	65	3.44393805866801	BYSTRYKH HEMATOPOIESIS STEM CELL AND BRAIN QTL CIS	http://www.gsea-msigdb.org/gsea/msigdb/cards/BYSTRYKH_HEMATOPOIESIS_STEM_CELL_AND_BRAIN_QTL_CIS	KMT2E ACAA1 ACADL IQGAP1 PTPRF ALAD
0.040679780768621	6	65	3.44393805866801	RHODES CANCER META SIGNATURE	http://www.gsea-msigdb.org/gsea/msigdb/cards/RHODES_CANCER_META_SIGNATURE	ACLY KDELR2 OGT DVL3 SNRPE PTMA
0.040679780768621	7	85	3.07253297390969	SASSON RESPONSE TO FORSKOLIN DN	http://www.gsea-msigdb.org/gsea/msigdb/cards/SASSON_RESPONSE_TO_FORSKOLIN_DN	CYFIP2 MAP4K4 ACTB ITGB5 ABLIM1 PTPRF CTNND1
0.041595856756849	9	129	2.60297643969094	TSENG IRS1 TARGETS DN	http://www.gsea-msigdb.org/gsea/msigdb/cards/TSENG_IRS1_TARGETS_DN	CIRBP IL1R1 IL6ST GAS2 CMBL ZNF32 GLRX CTDSP2 MAOA
0.0416294852002778	4	30	4.97457719585379	BURTON ADIPOGENESIS 10	http://www.gsea-msigdb.org/gsea/msigdb/cards/BURTON_ADIPOGENESIS_10	FAM107B ACADL LRRFIP1 UBA3
0.0425870993542383	3	16	6.99549918166939	BIOCARTA EIF PATHWAY	http://www.gsea-msigdb.org/gsea/msigdb/cards/BIOCARTA_EIF_PATHWAY	EIF4G1 EIF4A2 EEF2
0.0425870993542383	3	16	6.99549918166939	RICKMAN TUMOR DIFFERENTIATED MODERATELY VS POORLY DN	http://www.gsea-msigdb.org/gsea/msigdb/cards/RICKMAN_TUMOR_DIFFERENTIATED_MODERATELY_VS_POORLY_DN	LUC7L3 SRSF1 ANP32A
0.0426022172907701	7	86	3.03680584630609	DACOSTA UV RESPONSE VIA ERCC3 XPCS DN	http://www.gsea-msigdb.org/gsea/msigdb/cards/DACOSTA_UV_RESPONSE_VIA_ERCC3_XPCS_DN	SP100 ATP8B1 SMAD4 TERF1 DST APBB2 CDH2
0.0426022172907701	7	86	3.03680584630609	ALCALA APOPTOSIS	http://www.gsea-msigdb.org/gsea/msigdb/cards/ALCALA_APOPTOSIS	IL32 CYFIP2 XPO1 GNAS TMEM106C MTO1 MX1
0.0426022172907701	7	86	3.03680584630609	SASSON RESPONSE TO FORSKOLIN UP	http://www.gsea-msigdb.org/gsea/msigdb/cards/SASSON_RESPONSE_TO_FORSKOLIN_UP	CFLAR GNAS TUBB2A POP5 DHCR7 ATP2A2 COL18A1
0.0428703676683721	15	278	2.01309328968903	PASQUALUCCI LYMPHOMA BY GC STAGE UP	http://www.gsea-msigdb.org/gsea/msigdb/cards/PASQUALUCCI_LYMPHOMA_BY_GC_STAGE_UP	FNDC3B SLC46A1 ITGB5 TF LEPROTL1 PON2 CCNG1 SSR3 HDLBP ECHDC2 IL6ST KDELR2 SHROOM3 GUSB P4HB
0.0428821028505239	6	66	3.39175717899122	DAVICIONI TARGETS OF PAX FOXO1 FUSIONS DN	http://www.gsea-msigdb.org/gsea/msigdb/cards/DAVICIONI_TARGETS_OF_PAX_FOXO1_FUSIONS_DN	COBL BBX GAS2 LARP1 GLRX TBC1D8
0.0428821028505239	6	66	3.39175717899122	TURASHVILI BREAST NORMAL DUCTAL VS LOBULAR UP	http://www.gsea-msigdb.org/gsea/msigdb/cards/TURASHVILI_BREAST_NORMAL_DUCTAL_VS_LOBULAR_UP	ST3GAL6 SMAD5 DCAF8 GATM PDE4DIP LRCH3
0.0428821028505239	28	642	1.62719814817647	BENPORATH CYCLING GENES	http://www.gsea-msigdb.org/gsea/msigdb/cards/BENPORATH_CYCLING_GENES	CFLAR SRSF5 DNAJB6 KPNB1 PPP6R3 BIRC2 HMGCR SSR3 SRSF7 SFPQ ENOSF1 RAN MDM2 TUBB2A NAB1 NFIC LBR OGT LARP1 RCAN1 NFIA ATF7IP LARP7 GINS3 TSKU GAS6 SRSF10 CTNND1
0.0434083399778892	12	202	2.2163957803309	GROSS HYPOXIA VIA ELK3 UP	http://www.gsea-msigdb.org/gsea/msigdb/cards/GROSS_HYPOXIA_VIA_ELK3_UP	TFRC SRSF5 LGALS3BP CDK2AP1 SRSF7 RRAS2 NFIC PHLDB2 SKI CTPS1 ARL6IP4 SRSF10
0.0448056477544242	9	131	2.56323634137505	YAGI AML WITH T 9 11 TRANSLOCATION	http://www.gsea-msigdb.org/gsea/msigdb/cards/YAGI_AML_WITH_T_9_11_TRANSLOCATION	EVI5 TNPO1 RBBP6 ITGA7 IDH3A POP5 LDLRAD4 F2 MDM4
0.0453172389548836	5	48	3.88638843426078	EBAUER MYOGENIC TARGETS OF PAX3 FOXO1 FUSION	http://www.gsea-msigdb.org/gsea/msigdb/cards/EBAUER_MYOGENIC_TARGETS_OF_PAX3_FOXO1_FUSION	MACF1 BIN1 TPM1 MTSS1 ABLIM3
0.0453172389548836	4	31	4.81410696372948	SIMBULAN UV RESPONSE IMMORTALIZED DN	http://www.gsea-msigdb.org/gsea/msigdb/cards/SIMBULAN_UV_RESPONSE_IMMORTALIZED_DN	FN1 CALD1 RDX TACC1
0.0453172389548836	5	48	3.88638843426078	POMEROY MEDULLOBLASTOMA PROGNOSIS UP	http://www.gsea-msigdb.org/gsea/msigdb/cards/POMEROY_MEDULLOBLASTOMA_PROGNOSIS_UP	ACADVL GNAS IRF3 TERF1 DVL3
0.0453172389548836	5	48	3.88638843426078	ZHANG PROLIFERATING VS QUIESCENT	http://www.gsea-msigdb.org/gsea/msigdb/cards/ZHANG_PROLIFERATING_VS_QUIESCENT	GNAS MDM2 SKI CDH2 PTMA
0.0453172389548836	4	31	4.81410696372948	KYNG ENVIRONMENTAL STRESS RESPONSE NOT BY GAMMA IN WS	http://www.gsea-msigdb.org/gsea/msigdb/cards/KYNG_ENVIRONMENTAL_STRESS_RESPONSE_NOT_BY_GAMMA_IN_WS	MARK3 NDRG1 GLRX CTNND1
0.0453172389548836	4	31	4.81410696372948	WENDT COHESIN TARGETS UP	http://www.gsea-msigdb.org/gsea/msigdb/cards/WENDT_COHESIN_TARGETS_UP	MEF2A TNPO1 FRA10AC1 CAST
0.0453172389548836	6	67	3.34113393751374	DANG REGULATED BY MYC UP	http://www.gsea-msigdb.org/gsea/msigdb/cards/DANG_REGULATED_BY_MYC_UP	TFRC SREBF1 UMPS SRSF7 SRSF1 SFXN1
0.046305490951694	9	132	2.54381788424342	UDAYAKUMAR MED1 TARGETS UP	http://www.gsea-msigdb.org/gsea/msigdb/cards/UDAYAKUMAR_MED1_TARGETS_UP	ZMYND11 SUB1 PTPRF LBR MBNL1 CBS PTMA CD47 CTNND1
0.0468096050750192	7	88	2.96778753161732	SWEET KRAS ONCOGENIC SIGNATURE	http://www.gsea-msigdb.org/gsea/msigdb/cards/SWEET_KRAS_ONCOGENIC_SIGNATURE	RPL3 PON2 ACLY TANK RABGGTB EEF2 GLRX
0.0470682188198094	13	230	2.10878815911193	CHYLA CBFA2T3 TARGETS DN	http://www.gsea-msigdb.org/gsea/msigdb/cards/CHYLA_CBFA2T3_TARGETS_DN	EVI5 SORBS1 SEC14L2 TFR2 SLC11A2 SLC12A4 LPIN1 NFIA CENPV CES2 PC ZFP36L1 IGF2R
0.0471176346761517	15	282	1.98453877494167	HUTTMANN B CLL POOR SURVIVAL UP	http://www.gsea-msigdb.org/gsea/msigdb/cards/HUTTMANN_B_CLL_POOR_SURVIVAL_UP	UQCRC1 TBC1D1 MAST4 CLPTM1 PON2 HPCAL1 ENOSF1 MAN2C1 OGT PAK1 PSD3 MX1 LDLRAD4 GATM PIPOX
0.0476006677666033	25	561	1.66262606813295	CHICAS RB1 TARGETS SENESCENT	http://www.gsea-msigdb.org/gsea/msigdb/cards/CHICAS_RB1_TARGETS_SENESCENT	ST3GAL1 VRK2 SP100 MTHFD1 CCNB1IP1 NAMPT CYP3A5 KPNB1 LGALS3BP SMAD5 BBX C3 ENOSF1 TMEM106C IL6ST SLC43A3 HADH NFKBIZ ADD3 CENPV GUSB ZBTB38 TTC3 PTP4A2 PTMA
0.048089527284986	6	68	3.29199961490324	GINESTIER BREAST CANCER ZNF217 AMPLIFIED UP	http://www.gsea-msigdb.org/gsea/msigdb/cards/GINESTIER_BREAST_CANCER_ZNF217_AMPLIFIED_UP	STAG2 BBX SCAF11 APBB2 ZBTB38 SRSF10
0.0482868008747981	3	17	6.58399922980649	BIOCARTA GCR PATHWAY	http://www.gsea-msigdb.org/gsea/msigdb/cards/BIOCARTA_GCR_PATHWAY	GNAS PIK3R1 CALM1
0.0482868008747981	13	231	2.09965920604218	BROWNE HCMV INFECTION 20HR UP	http://www.gsea-msigdb.org/gsea/msigdb/cards/BROWNE_HCMV_INFECTION_20HR_UP	PGM3 ERBB3 TFRC SMARCD2 PROX1 RAP2A MPDU1 ARFIP2 CLUH CELF1 ATXN2L PPARA IGF2R
0.0482868008747981	3	17	6.58399922980649	INGA TP53 TARGETS	http://www.gsea-msigdb.org/gsea/msigdb/cards/INGA_TP53_TARGETS	CCNG1 TNFRSF10B MDM2
0.0482868008747981	3	17	6.58399922980649	LOPEZ EPITHELIOID MESOTHELIOMA	http://www.gsea-msigdb.org/gsea/msigdb/cards/LOPEZ_EPITHELIOID_MESOTHELIOMA	COBL PTPRF HP
0.0482868008747981	11	181	2.26741778264054	YAO TEMPORAL RESPONSE TO PROGESTERONE CLUSTER 17	http://www.gsea-msigdb.org/gsea/msigdb/cards/YAO_TEMPORAL_RESPONSE_TO_PROGESTERONE_CLUSTER_17	TRAM1 ACTB XRCC5 URI1 SDHB MRPS14 EIF4E2 CMBL PC PSMG1 CALM1
0.048505448027484	12	206	2.17335896906234	MCBRYAN PUBERTAL BREAST 3 4WK UP	http://www.gsea-msigdb.org/gsea/msigdb/cards/MCBRYAN_PUBERTAL_BREAST_3_4WK_UP	COMT FN1 TJP2 ACLY ANO1 SHROOM3 OGT GSN ANKH ACSF2 FGG TMPRSS2
0.0486423623413932	35	861	1.51663938897981	BRUINS UVC RESPONSE VIA TP53 GROUP A	http://www.gsea-msigdb.org/gsea/msigdb/cards/BRUINS_UVC_RESPONSE_VIA_TP53_GROUP_A	WDR1 COBL TFR2 DPH1 XRN1 DOCK7 SCPEP1 CAT MYO1B HSD17B7 ITGA7 CD164 NHSL1 CYP2C8 GUCD1 FGD4 BNIP2 SELENBP1 PDGFC PIK3R1 SERPING1 DST CMBL LMAN2 GPRC5C GATM CES2 DHCR7 PHYKPL ZBTB20 MAOA SPATS2L TMEM63A CD47 SUPT4H1
0.0487791240482966	2	6	12.4364429896345	KAUFFMANN MELANOMA RELAPSE DN	http://www.gsea-msigdb.org/gsea/msigdb/cards/KAUFFMANN_MELANOMA_RELAPSE_DN	CRY2 NFIA
0.0487791240482966	2	6	12.4364429896345	BIOCARTA LDL PATHWAY	http://www.gsea-msigdb.org/gsea/msigdb/cards/BIOCARTA_LDL_PATHWAY	ACAT1 LDLR
0.0491843108756855	4	32	4.66366612111293	ROZANOV MMP14 TARGETS SUBSET	http://www.gsea-msigdb.org/gsea/msigdb/cards/ROZANOV_MMP14_TARGETS_SUBSET	FN1 CALD1 COL18A1 SULF2
0.0491843108756855	4	32	4.66366612111293	HOUSTIS ROS	http://www.gsea-msigdb.org/gsea/msigdb/cards/HOUSTIS_ROS	CP CAT GLRX HP
0.0495581944931491	11	182	2.25495944317548	ALCALAY AML BY NPM1 LOCALIZATION DN	http://www.gsea-msigdb.org/gsea/msigdb/cards/ALCALAY_AML_BY_NPM1_LOCALIZATION_DN	CYFIP2 ACAT1 MTHFD1 HPCAL1 TMEM106C SORL1 HADH GSN EPS8 HAAO ACAA2
0.0514742433337098	5	50	3.73093289689034	LUI THYROID CANCER CLUSTER 1	http://www.gsea-msigdb.org/gsea/msigdb/cards/LUI_THYROID_CANCER_CLUSTER_1	ZC3H14 SFPQ TNFRSF10B DYNC2LI1 GAS6
0.0514742433337098	5	50	3.73093289689034	TSUNODA CISPLATIN RESISTANCE DN	http://www.gsea-msigdb.org/gsea/msigdb/cards/TSUNODA_CISPLATIN_RESISTANCE_DN	ESRP2 FN1 EPAS1 C3 ASS1
0.0514742433337098	5	50	3.73093289689034	KLEIN PRIMARY EFFUSION LYMPHOMA UP	http://www.gsea-msigdb.org/gsea/msigdb/cards/KLEIN_PRIMARY_EFFUSION_LYMPHOMA_UP	LDLR ALDH1L1 NFIB GUSB ATP2A2
0.0515783187921013	34	835	1.51918225741643	MARTENS TRETINOIN RESPONSE DN	http://www.gsea-msigdb.org/gsea/msigdb/cards/MARTENS_TRETINOIN_RESPONSE_DN	SPHK2 ACADVL CLNS1A CIRBP RPL3 SMCHD1 RPL19 DDX5 UMPS SRSF7 SFPQ TXNDC17 RAN SLC43A3 RDH5 SRSF1 RABGGTB ESD MAN2C1 RPS8 RPS3 TIMM8B EIF4A2 CCNL1 CENPV ATXN2L UGP2 HNRNPF PNPLA2 PDE4DIP SNRPE ARL6IP4 PTMA SUPT4H1
0.0518414771997356	10	159	2.34649867728952	RODRIGUES NTN1 TARGETS DN	http://www.gsea-msigdb.org/gsea/msigdb/cards/RODRIGUES_NTN1_TARGETS_DN	RBM5 SPAG9 MYLK ITGB5 HECTD1 FN1 BIN1 RAPH1 MDM4 SULT1A3
0.0528695039676865	12	209	2.14216242883656	CAIRO HEPATOBLASTOMA UP	http://www.gsea-msigdb.org/gsea/msigdb/cards/CAIRO_HEPATOBLASTOMA_UP	MAP4K4 HMGCR TIA1 CD46 RCOR3 RAP2A ACLY UBAP2 TACC1 PSMD4 ZBTB38 MPZL1
0.0531882635448315	8	113	2.64136842257723	DITTMER PTHLH TARGETS UP	http://www.gsea-msigdb.org/gsea/msigdb/cards/DITTMER_PTHLH_TARGETS_UP	UQCRC1 SFPQ OSBPL9 GRHPR PDGFC PTS SRSF10 TBC1D8
0.0531882635448315	6	70	3.19794248304887	WAMUNYOKOLI OVARIAN CANCER GRADES 1 2 DN	http://www.gsea-msigdb.org/gsea/msigdb/cards/WAMUNYOKOLI_OVARIAN_CANCER_GRADES_1_2_DN	SRSF5 IL1R1 SFPQ C3 SERPING1 CTDSP2
0.0531882635448315	6	70	3.19794248304887	NATSUME RESPONSE TO INTERFERON BETA UP	http://www.gsea-msigdb.org/gsea/msigdb/cards/NATSUME_RESPONSE_TO_INTERFERON_BETA_UP	BCL3 SFPQ TNFSF14 IL11RA DST PPARA
0.0534112299576394	4	33	4.52234290532163	RODRIGUES NTN1 AND DCC TARGETS	http://www.gsea-msigdb.org/gsea/msigdb/cards/RODRIGUES_NTN1_AND_DCC_TARGETS	KMT2E BCL3 NFKBIZ PPARA
0.0534112299576394	4	33	4.52234290532163	CAFFAREL RESPONSE TO THC UP	http://www.gsea-msigdb.org/gsea/msigdb/cards/CAFFAREL_RESPONSE_TO_THC_UP	HERPUD1 TFRC SHMT2 ZFP36L1
0.0534112299576394	4	33	4.52234290532163	SCHAEFFER PROSTATE DEVELOPMENT AND CANCER BOX4 DN	http://www.gsea-msigdb.org/gsea/msigdb/cards/SCHAEFFER_PROSTATE_DEVELOPMENT_AND_CANCER_BOX4_DN	TNRC6B SFPQ MYO1B NFIA
0.0534112299576394	4	33	4.52234290532163	ONGUSAHA TP53 TARGETS	http://www.gsea-msigdb.org/gsea/msigdb/cards/ONGUSAHA_TP53_TARGETS	CCNG1 LPIN1 MDM2 COL18A1
0.0534112299576394	10	160	2.33183306055646	BANDRES RESPONSE TO CARMUSTIN MGMT 48HR DN	http://www.gsea-msigdb.org/gsea/msigdb/cards/BANDRES_RESPONSE_TO_CARMUSTIN_MGMT_48HR_DN	HAGH POLR2E AKT2 SFPQ HADH ALAD SORBS2 ATXN2L CD151 SHMT2
0.0536004821002915	15	288	1.94319421713039	BENPORATH OCT4 TARGETS	http://www.gsea-msigdb.org/gsea/msigdb/cards/BENPORATH_OCT4_TARGETS	SPAG9 CDC14B SORBS1 SALL1 TAF12 MEIS2 TCF12 MAN2C1 PARD3 ADD3 PAK1 SFXN1 NUDT5 PIPOX ZFP36L1
0.054046615299572	11	185	2.21839253328615	WANG CISPLATIN RESPONSE AND XPC UP	http://www.gsea-msigdb.org/gsea/msigdb/cards/WANG_CISPLATIN_RESPONSE_AND_XPC_UP	IL32 VRK2 SCARB1 TF GALE SLC43A3 LBR PAH MST1 COL18A1 IGF2R
0.0541569169354992	3	18	6.21822149481724	TONKS TARGETS OF RUNX1 RUNX1T1 FUSION ERYTHROCYTE DN	http://www.gsea-msigdb.org/gsea/msigdb/cards/TONKS_TARGETS_OF_RUNX1_RUNX1T1_FUSION_ERYTHROCYTE_DN	MYLK LDLRAD4 COL18A1
0.0541569169354992	3	18	6.21822149481724	JEON SMAD6 TARGETS DN	http://www.gsea-msigdb.org/gsea/msigdb/cards/JEON_SMAD6_TARGETS_DN	ERBB3 DHCR7 BCKDHA
0.0541569169354992	3	18	6.21822149481724	MORI EMU MYC LYMPHOMA BY ONSET TIME DN	http://www.gsea-msigdb.org/gsea/msigdb/cards/MORI_EMU_MYC_LYMPHOMA_BY_ONSET_TIME_DN	ITGB5 IL6ST NFKBIZ
0.0541569169354992	3	18	6.21822149481724	WENG POR TARGETS GLOBAL UP	http://www.gsea-msigdb.org/gsea/msigdb/cards/WENG_POR_TARGETS_GLOBAL_UP	CYP2C8 CES2 DHCR7
0.0541569169354992	5	51	3.65777734989249	DAIRKEE CANCER PRONE RESPONSE BPA	http://www.gsea-msigdb.org/gsea/msigdb/cards/DAIRKEE_CANCER_PRONE_RESPONSE_BPA	ERBB3 MTHFD1 GTF3A RDX PIK3R1
0.0545431268067477	15	289	1.93647036170779	HADDAD B LYMPHOCYTE PROGENITOR	http://www.gsea-msigdb.org/gsea/msigdb/cards/HADDAD_B_LYMPHOCYTE_PROGENITOR	CYFIP2 MYLK MEF2A MAP4K4 COBL TIA1 FAM193B PSD3 LDLRAD4 GLRX VSIG10 ZFP36L1 IGF2R CALM1 ZBTB10
0.0545955522305717	8	114	2.61819852413357	IKEDA MIR30 TARGETS UP	http://www.gsea-msigdb.org/gsea/msigdb/cards/IKEDA_MIR30_TARGETS_UP	MAP4K4 FNDC3B XPO1 CPNE8 NFIB CAST RAPH1 CALM1
0.0550477348906887	6	71	3.15290103962564	RAMALHO STEMNESS DN	http://www.gsea-msigdb.org/gsea/msigdb/cards/RAMALHO_STEMNESS_DN	CYFIP2 ST3GAL6 ABLIM1 BIN1 GSN CD47
0.0550477348906887	6	71	3.15290103962564	MAHAJAN RESPONSE TO IL1A DN	http://www.gsea-msigdb.org/gsea/msigdb/cards/MAHAJAN_RESPONSE_TO_IL1A_DN	FOXN3 ACADVL ITGB5 RPL3 IL11RA LDLRAD4
0.0550477348906887	7	92	2.83875329111222	CHEN LIVER METABOLISM QTL CIS	http://www.gsea-msigdb.org/gsea/msigdb/cards/CHEN_LIVER_METABOLISM_QTL_CIS	MRPS14 LRRFIP1 HSD17B7 DCAF8 TOR1AIP1 USF1 BPNT1
0.0550477348906887	6	71	3.15290103962564	RAGHAVACHARI PLATELET SPECIFIC GENES	http://www.gsea-msigdb.org/gsea/msigdb/cards/RAGHAVACHARI_PLATELET_SPECIFIC_GENES	MYLK ITGB5 EIF2AK1 GNAS TUBB2A TPM1
0.0555918034013158	15	290	1.9297928777019	GRADE COLON AND RECTAL CANCER UP	http://www.gsea-msigdb.org/gsea/msigdb/cards/GRADE_COLON_AND_RECTAL_CANCER_UP	GCLC ITGB5 MTHFD1 URI1 PMPCB SUB1 CD46 GTF3A PSMA1 RAN WDR74 SRSF1 PSMD4 SRP72 PSMG1
0.0561213803943941	9	138	2.43321710666762	YAO TEMPORAL RESPONSE TO PROGESTERONE CLUSTER 14	http://www.gsea-msigdb.org/gsea/msigdb/cards/YAO_TEMPORAL_RESPONSE_TO_PROGESTERONE_CLUSTER_14	CDK2AP1 SSR3 EIF4G1 HDLBP WDR74 TANK DVL3 LMAN2 COL18A1
0.0561213803943941	9	138	2.43321710666762	LI INDUCED T TO NATURAL KILLER DN	http://www.gsea-msigdb.org/gsea/msigdb/cards/LI_INDUCED_T_TO_NATURAL_KILLER_DN	ST6GAL1 ITPR2 C3 N4BP2L1 TACC1 CENPV TAPT1 TTC3 TPCN1
0.0573312110680655	4	34	4.38933281987099	CEBALLOS TARGETS OF TP53 AND MYC DN	http://www.gsea-msigdb.org/gsea/msigdb/cards/CEBALLOS_TARGETS_OF_TP53_AND_MYC_DN	CYFIP2 COMT MDM2 TPM1
0.0573312110680655	4	34	4.38933281987099	HU GENOTOXIC DAMAGE 24HR	http://www.gsea-msigdb.org/gsea/msigdb/cards/HU_GENOTOXIC_DAMAGE_24HR	HERPUD1 RPL3 TUBB2A EEF2
0.0573312110680655	4	34	4.38933281987099	KYNG DNA DAMAGE BY 4NQO	http://www.gsea-msigdb.org/gsea/msigdb/cards/KYNG_DNA_DAMAGE_BY_4NQO	ITGB5 SSR3 RABGGTB ESD
0.0573312110680655	4	34	4.38933281987099	VALK AML CLUSTER 3	http://www.gsea-msigdb.org/gsea/msigdb/cards/VALK_AML_CLUSTER_3	PLS1 RAP2A IL6ST GAS2
0.0579136743694713	19	402	1.76337624479892	KUMAR TARGETS OF MLL AF9 FUSION	http://www.gsea-msigdb.org/gsea/msigdb/cards/KUMAR_TARGETS_OF_MLL_AF9_FUSION	ST6GAL1 XPO1 ABLIM1 LGALS3BP RBBP6 TXNDC17 PAN2 RABGGTB GUCD1 GAS2 MBNL1 RBPMS ZNF362 CMBL GUSB GTPBP2 ARL6IP4 CYHR1 BCKDHA
0.0579136743694713	6	72	3.10911074740862	HUANG GATA2 TARGETS DN	http://www.gsea-msigdb.org/gsea/msigdb/cards/HUANG_GATA2_TARGETS_DN	ST3GAL6 TFRC ACTB TACC1 CTPS1 SHMT2
0.0584653541547941	24	546	1.63997050412762	IVANOVA HEMATOPOIESIS STEM CELL AND PROGENITOR	http://www.gsea-msigdb.org/gsea/msigdb/cards/IVANOVA_HEMATOPOIESIS_STEM_CELL_AND_PROGENITOR	TFPI MLXIPL MYLK CLASRP TMEM176B LGALS3BP SMAD5 ACADL PHF3 NEK6 TMEM106C CDK9 IL11RA MSI2 RBPMS WDR19 DVL3 TMEM135 MIDN PCMTD1 SLC50A1 PTPRM ZBTB38 ZBTB10
0.0587247405807856	8	116	2.5730571702692	BOYAULT LIVER CANCER SUBCLASS G1 UP	http://www.gsea-msigdb.org/gsea/msigdb/cards/BOYAULT_LIVER_CANCER_SUBCLASS_G1_UP	MAP4K4 TIA1 KCTD3 UBAP2 LBR TTC3 TMEM63A MPZL1
0.0594604274046391	12	214	2.09211190479832	LOCKWOOD AMPLIFIED IN LUNG CANCER	http://www.gsea-msigdb.org/gsea/msigdb/cards/LOCKWOOD_AMPLIFIED_IN_LUNG_CANCER	TFRC EIF4G1 CAT TPM3 PARD3 NDUFS2 DVL3 ZNF3 DHCR7 KDM2A PC CALM1
0.0597886797738967	7	94	2.77835428491834	TURASHVILI BREAST LOBULAR CARCINOMA VS LOBULAR NORMAL UP	http://www.gsea-msigdb.org/gsea/msigdb/cards/TURASHVILI_BREAST_LOBULAR_CARCINOMA_VS_LOBULAR_NORMAL_UP	MYLK FBXO3 SORL1 N4BP2L1 ESD TOM1L1 DST
0.0597886797738967	10	164	2.27495908346972	BROWNE HCMV INFECTION 6HR DN	http://www.gsea-msigdb.org/gsea/msigdb/cards/BROWNE_HCMV_INFECTION_6HR_DN	CFLAR SMAD5 PHF3 TJP2 THOC2 MDM2 PIK3R1 GAS2 EPB41 TBC1D8
0.0599356695524605	9	140	2.39845686228665	ALCALAY AML BY NPM1 LOCALIZATION UP	http://www.gsea-msigdb.org/gsea/msigdb/cards/ALCALAY_AML_BY_NPM1_LOCALIZATION_UP	CTNNA1 PLS1 ECHDC2 TMBIM1 TANK TOM1L1 LAMB2 SMPDL3A CTNND1
0.0599356695524605	11	189	2.17144242676158	KASLER HDAC7 TARGETS 1 UP	http://www.gsea-msigdb.org/gsea/msigdb/cards/KASLER_HDAC7_TARGETS_1_UP	CYFIP2 AP1M1 SMAP2 SBF1 CLPTM1 AKAP1 GPN2 LDLRAD4 LMAN2 MTSS1 ATP2A2
0.0599380203963716	3	19	5.89094667930054	SA CASPASE CASCADE	http://www.gsea-msigdb.org/gsea/msigdb/cards/SA_CASPASE_CASCADE	SREBF1 BIRC2 SCAP
0.0599380203963716	21	461	1.69955728491751	GAZDA DIAMOND BLACKFAN ANEMIA ERYTHROID DN	http://www.gsea-msigdb.org/gsea/msigdb/cards/GAZDA_DIAMOND_BLACKFAN_ANEMIA_ERYTHROID_DN	CFLAR ACSM3 PGM3 CYFIP2 ATP8B1 CLASRP AHR RBM25 TAF12 RDX FAM13A TOR1AIP1 GSN A1CF DST CEBPG SUN1 ZNF32 HYI MAOA TBC1D8
0.0599380203963716	12	215	2.08238115175275	KIM WT1 TARGETS 12HR DN	http://www.gsea-msigdb.org/gsea/msigdb/cards/KIM_WT1_TARGETS_12HR_DN	NADK CTNNA1 HERPUD1 VMP1 SRSF7 SDHB RBM25 CALD1 TUBB2A ANP32A APBB2 ZFP36L1
0.0599380203963716	3	19	5.89094667930054	MANN RESPONSE TO AMIFOSTINE UP	http://www.gsea-msigdb.org/gsea/msigdb/cards/MANN_RESPONSE_TO_AMIFOSTINE_UP	CAT MDM2 ZFP36L1
0.0599380203963716	6	73	3.06652018922494	GROSS HYPOXIA VIA HIF1A UP	http://www.gsea-msigdb.org/gsea/msigdb/cards/GROSS_HYPOXIA_VIA_HIF1A_UP	TFRC LZTR1 SRSF5 SRSF7 CTPS1 SHMT2
0.0599380203963716	6	73	3.06652018922494	ADDYA ERYTHROID DIFFERENTIATION BY HEMIN	http://www.gsea-msigdb.org/gsea/msigdb/cards/ADDYA_ERYTHROID_DIFFERENTIATION_BY_HEMIN	HERPUD1 ITGB5 APOC1 SLC43A3 CEBPG SLC2A14
0.0599380203963716	6	73	3.06652018922494	CROMER METASTASIS UP	http://www.gsea-msigdb.org/gsea/msigdb/cards/CROMER_METASTASIS_UP	XPO1 CD46 CD164 TCF12 DYRK1A TMEM63A
0.0599380203963716	3	19	5.89094667930054	HOWLIN CITED1 TARGETS 2 DN	http://www.gsea-msigdb.org/gsea/msigdb/cards/HOWLIN_CITED1_TARGETS_2_DN	SLC41A2 SORL1 FGG
0.0599380203963716	6	73	3.06652018922494	LEIN OLIGODENDROCYTE MARKERS	http://www.gsea-msigdb.org/gsea/msigdb/cards/LEIN_OLIGODENDROCYTE_MARKERS	NDRG1 NPC1 GSN EEF2 GATM TMEM63A
0.0599380203963716	12	215	2.08238115175275	VERHAAK GLIOBLASTOMA MESENCHYMAL	http://www.gsea-msigdb.org/gsea/msigdb/cards/VERHAAK_GLIOBLASTOMA_MESENCHYMAL	SP100 TNFRSF1A FNDC3B IL4R MYH9 IL1R1 SCPEP1 LRRFIP1 TMBIM1 IQGAP1 CAST STAT6
0.0599380203963716	5	53	3.51974801593429	DEMAGALHAES AGING UP	http://www.gsea-msigdb.org/gsea/msigdb/cards/DEMAGALHAES_AGING_UP	NDRG1 PTGES3 C3 PCSK6 SERPING1
0.0599380203963716	3	19	5.89094667930054	FARMER BREAST CANCER CLUSTER 5	http://www.gsea-msigdb.org/gsea/msigdb/cards/FARMER_BREAST_CANCER_CLUSTER_5	VMP1 SMARCD2 SUPT4H1
0.0602398883409843	2	7	10.6598082768296	LOPEZ MESOTELIOMA SURVIVAL TIME DN	http://www.gsea-msigdb.org/gsea/msigdb/cards/LOPEZ_MESOTELIOMA_SURVIVAL_TIME_DN	ST6GAL1 HP
0.0602398883409843	2	7	10.6598082768296	LOPEZ MESOTHELIOMA SURVIVAL WORST VS BEST DN	http://www.gsea-msigdb.org/gsea/msigdb/cards/LOPEZ_MESOTHELIOMA_SURVIVAL_WORST_VS_BEST_DN	ST6GAL1 HP
0.0602398883409843	2	7	10.6598082768296	MYLLYKANGAS AMPLIFICATION HOT SPOT 7	http://www.gsea-msigdb.org/gsea/msigdb/cards/MYLLYKANGAS_AMPLIFICATION_HOT_SPOT_7	TFRC EIF4A2
0.0602398883409843	2	7	10.6598082768296	LUDWICZEK TREATING IRON OVERLOAD	http://www.gsea-msigdb.org/gsea/msigdb/cards/LUDWICZEK_TREATING_IRON_OVERLOAD	CP TFRC
0.0602398883409843	2	7	10.6598082768296	BIOCARTA FXR PATHWAY	http://www.gsea-msigdb.org/gsea/msigdb/cards/BIOCARTA_FXR_PATHWAY	NR1H4 LDLR
0.0602398883409843	2	7	10.6598082768296	BIOCARTA IRES PATHWAY	http://www.gsea-msigdb.org/gsea/msigdb/cards/BIOCARTA_IRES_PATHWAY	EIF4G1 EIF4A2
0.0602398883409843	2	7	10.6598082768296	BIOCARTA EEA1 PATHWAY	http://www.gsea-msigdb.org/gsea/msigdb/cards/BIOCARTA_EEA1_PATHWAY	TFRC TF
0.0604124211101407	4	35	4.26392331073182	YAGI AML RELAPSE PROGNOSIS	http://www.gsea-msigdb.org/gsea/msigdb/cards/YAGI_AML_RELAPSE_PROGNOSIS	XPO1 LBR OGT PTP4A2
0.0604124211101407	4	35	4.26392331073182	GUTIERREZ MULTIPLE MYELOMA UP	http://www.gsea-msigdb.org/gsea/msigdb/cards/GUTIERREZ_MULTIPLE_MYELOMA_UP	SSR3 MX1 SRP72 CD47
0.0605373838291775	51	1387	1.37186429517958	DODD NASOPHARYNGEAL CARCINOMA DN	http://www.gsea-msigdb.org/gsea/msigdb/cards/DODD_NASOPHARYNGEAL_CARCINOMA_DN	VRK2 RNF4 TM7SF3 TFRC FNDC3B XRCC5 XPO1 TNPO1 TTI1 URI1 PLA2G4C DNAJB6 KPNB1 LUC7L3 GHR CCNG1 SUB1 UMPS FN1 SRSF7 TIA1 DOCK7 TNFRSF10B CALD1 PSMA1 APOC1 RAN PAN2 EIF4E2 SRSF1 TANK KCTD3 RABGGTB ZCRB1 CSAD TCF12 PCSK6 NPC1 APBB2 PCOLCE2 SFXN1 CTPS1 SRP72 GINS3 SNRPE SHMT2 PSMG1 ANKRD46 SRSF10 ALKBH2 MPZL1
0.0606408531917559	7	95	2.74910845034025	KIM GASTRIC CANCER CHEMOSENSITIVITY	http://www.gsea-msigdb.org/gsea/msigdb/cards/KIM_GASTRIC_CANCER_CHEMOSENSITIVITY	SLC11A2 IL1R1 DCAF8 SLCO2B1 N4BP2L1 PLXNB1 MPZL1
0.0607771420925319	13	242	2.00422015122209	HIRSCH CELLULAR TRANSFORMATION SIGNATURE UP	http://www.gsea-msigdb.org/gsea/msigdb/cards/HIRSCH_CELLULAR_TRANSFORMATION_SIGNATURE_UP	VRK2 NEDD4L BCL3 SNAP23 DGUOK IL1R1 EPAS1 GALE TJP2 NPC1 GTPBP2 GLRX ANKRD46
0.0615760614407872	8	118	2.52944603179006	LINDGREN BLADDER CANCER CLUSTER 1 UP	http://www.gsea-msigdb.org/gsea/msigdb/cards/LINDGREN_BLADDER_CANCER_CLUSTER_1_UP	TPD52L1 BBX PHF3 ESD CBR4 PIK3R1 CAST LDLRAD4
0.061744030007282	10	166	2.24754993788575	LIN NPAS4 TARGETS UP	http://www.gsea-msigdb.org/gsea/msigdb/cards/LIN_NPAS4_TARGETS_UP	NEDD4L FAM107B ST6GAL1 GRAMD4 CCNG1 EPAS1 DHCR24 RBBP6 USF1 RCAN1
0.0617647130272531	19	407	1.74171314596847	PURBEY TARGETS OF CTBP1 NOT SATB1 DN	http://www.gsea-msigdb.org/gsea/msigdb/cards/PURBEY_TARGETS_OF_CTBP1_NOT_SATB1_DN	VRK2 RORA MARK3 POLR2E ATE1 KLHL2 GHR PLS1 AKAP1 APOL3 TXNDC17 TMEM106C NPC1 PTPRF OGT TRIM55 DYRK1A GUSB MDM4
0.0619247044255592	18	379	1.77194702226982	BENPORATH ES 1	http://www.gsea-msigdb.org/gsea/msigdb/cards/BENPORATH_ES_1	ST6GAL1 MTHFD1 SALL1 DNAJB6 COBL SRSF7 TIA1 RRAS2 SRSF1 SORL1 ERBB2 TERF1 PAK1 CBS UGP2 LARP7 PIPOX OAZ2
0.062740545091197	5	54	3.45456749712069	BECKER TAMOXIFEN RESISTANCE DN	http://www.gsea-msigdb.org/gsea/msigdb/cards/BECKER_TAMOXIFEN_RESISTANCE_DN	IL1R1 IRF3 LBR NFIB ACAA2
0.062740545091197	5	54	3.45456749712069	GENTILE UV RESPONSE CLUSTER D4	http://www.gsea-msigdb.org/gsea/msigdb/cards/GENTILE_UV_RESPONSE_CLUSTER_D4	RBM5 XPO1 UBE2G1 SLC20A2 ATP2A2
0.062740545091197	5	54	3.45456749712069	VERRECCHIA EARLY RESPONSE TO TGFB1	http://www.gsea-msigdb.org/gsea/msigdb/cards/VERRECCHIA_EARLY_RESPONSE_TO_TGFB1	ITGB5 FN1 PAK1 RHOC IGF2R
0.0634054013966195	11	192	2.13751363884343	YAMAZAKI TCEB3 TARGETS DN	http://www.gsea-msigdb.org/gsea/msigdb/cards/YAMAZAKI_TCEB3_TARGETS_DN	TFRC XRCC5 COBL DHCR24 ACLY SORL1 LBR DPYS PIPOX COL18A1 SULF2
0.0637263279673446	8	119	2.50819018278342	KARLSSON TGFB1 TARGETS UP	http://www.gsea-msigdb.org/gsea/msigdb/cards/KARLSSON_TGFB1_TARGETS_UP	EIF2B3 SALL1 KPNB1 EIF4G1 ESD TPM1 IDH3A SHMT2
0.0651310818624832	4	36	4.14548099654483	CHANDRAN METASTASIS TOP50 UP	http://www.gsea-msigdb.org/gsea/msigdb/cards/CHANDRAN_METASTASIS_TOP50_UP	KMT2E CELF1 MSI2 LARP1
0.0651310818624832	4	36	4.14548099654483	HOFFMANN SMALL PRE BII TO IMMATURE B LYMPHOCYTE DN	http://www.gsea-msigdb.org/gsea/msigdb/cards/HOFFMANN_SMALL_PRE_BII_TO_IMMATURE_B_LYMPHOCYTE_DN	MYH9 IL6ST GLRX CD151
0.0651862739863071	6	75	2.98474631751228	YAO TEMPORAL RESPONSE TO PROGESTERONE CLUSTER 6	http://www.gsea-msigdb.org/gsea/msigdb/cards/YAO_TEMPORAL_RESPONSE_TO_PROGESTERONE_CLUSTER_6	FAM107B GHR C3 TMEM106C CES2 SUPT4H1
0.0654266093614307	10	168	2.22079339100616	TIEN INTESTINE PROBIOTICS 6HR DN	http://www.gsea-msigdb.org/gsea/msigdb/cards/TIEN_INTESTINE_PROBIOTICS_6HR_DN	FNDC3B CIRBP SRSF5 MRPS14 CALD1 CELF1 PTS ACAA2 SMPDL3A ZNF395
0.0654266093614307	10	168	2.22079339100616	SMIRNOV RESPONSE TO IR 6HR UP	http://www.gsea-msigdb.org/gsea/msigdb/cards/SMIRNOV_RESPONSE_TO_IR_6HR_UP	CLK1 TM7SF3 MAP4K4 CCNG1 SMAD5 TNFRSF10B MDM2 LDLRAD4 CES2 ZBTB20
0.0654532955569708	15	299	1.8717054666674	DEBIASI APOPTOSIS BY REOVIRUS INFECTION UP	http://www.gsea-msigdb.org/gsea/msigdb/cards/DEBIASI_APOPTOSIS_BY_REOVIRUS_INFECTION_UP	ACSM3 CLK1 SP100 SREBF1 DNAJB6 KRR1 SMAD5 RRAS2 UBA3 CELF1 CEBPG DYRK1A RCAN1 TM2D1 ZBTB20
0.0654532955569708	3	20	5.59639934533552	SESTO RESPONSE TO UV C4	http://www.gsea-msigdb.org/gsea/msigdb/cards/SESTO_RESPONSE_TO_UV_C4	TNFRSF1A ABCD3 EFR3A
0.0654532955569708	3	20	5.59639934533552	BUCKANOVICH T LYMPHOCYTE HOMING ON TUMOR UP	http://www.gsea-msigdb.org/gsea/msigdb/cards/BUCKANOVICH_T_LYMPHOCYTE_HOMING_ON_TUMOR_UP	CFLAR CALD1 C3
0.0654532955569708	7	97	2.69242580187963	QI PLASMACYTOMA DN	http://www.gsea-msigdb.org/gsea/msigdb/cards/QI_PLASMACYTOMA_DN	ITGB5 LZTR1 EPAS1 ARFIP2 USF1 FSTL1 P4HB
0.0654532955569708	3	20	5.59639934533552	WANG RECURRENT LIVER CANCER UP	http://www.gsea-msigdb.org/gsea/msigdb/cards/WANG_RECURRENT_LIVER_CANCER_UP	SSR3 PARD3 ZBTB38
0.0654532955569708	3	20	5.59639934533552	PEDERSEN METASTASIS BY ERBB2 ISOFORM 3	http://www.gsea-msigdb.org/gsea/msigdb/cards/PEDERSEN_METASTASIS_BY_ERBB2_ISOFORM_3	VMP1 LMO7 NPC1
0.0660459846420874	5	55	3.39175717899122	LAU APOPTOSIS CDKN2A UP	http://www.gsea-msigdb.org/gsea/msigdb/cards/LAU_APOPTOSIS_CDKN2A_UP	CFLAR ACIN1 TNFRSF10B BNIP2 PDCD6IP
0.0660459846420874	16	327	1.82553291590965	NIKOLSKY BREAST CANCER 17Q21 Q25 AMPLICON	http://www.gsea-msigdb.org/gsea/msigdb/cards/NIKOLSKY_BREAST_CANCER_17Q21_Q25_AMPLICON	SPAG9 VMP1 SMARCD2 DDX5 LGALS3BP LUC7L3 HLF SCPEP1 SLC35B1 TOM1L1 ABCA8 SNF8 ACSF2 GPRC5C AFMID SUPT4H1
0.0662348576993016	18	383	1.7534410481469	CHARAFE BREAST CANCER LUMINAL VS BASAL UP	http://www.gsea-msigdb.org/gsea/msigdb/cards/CHARAFE_BREAST_CANCER_LUMINAL_VS_BASAL_UP	ERBB3 GRAMD4 BAZ2A ATP8B1 CIRBP LZTR1 LUC7L3 FBRSL1 IVD ARFIP2 KDELR2 TAPT1 GPRC5C TNRC18 TTC3 SECISBP2 CYHR1 MDM4
0.0663137920688615	27	646	1.55936823863838	BUYTAERT PHOTODYNAMIC THERAPY STRESS DN	http://www.gsea-msigdb.org/gsea/msigdb/cards/BUYTAERT_PHOTODYNAMIC_THERAPY_STRESS_DN	CFLAR NEDD4L TM7SF3 APOL1 STX10 PON2 SMARCD2 SUB1 FN1 SRSF7 MRPS14 CALD1 IVD DCAF8 MEIS2 SLC43A3 PAN2 HADH ANP32A PCSK6 TIMM8B SMCO4 POP5 CTPS1 ATP2A2 ANKFY1 LAGE3
0.0663137920688615	11	194	2.11547741576257	PAL PRMT5 TARGETS UP	http://www.gsea-msigdb.org/gsea/msigdb/cards/PAL_PRMT5_TARGETS_UP	LUC7L3 TIA1 DOCK7 IVD TUBB2A NFIB GAS2 FSTL1 GUSB LARP7 LAGE3
0.0666469782362283	12	220	2.03505430739473	RAO BOUND BY SALL4	http://www.gsea-msigdb.org/gsea/msigdb/cards/RAO_BOUND_BY_SALL4	MAP4K4 COBL FN1 IL6ST FGD4 ANP32A PDGFC OGT CHD2 FAM91A1 ZFP36L1 SULF2
0.0674681859132538	6	76	2.94547333965027	RODRIGUES THYROID CARCINOMA DN	http://www.gsea-msigdb.org/gsea/msigdb/cards/RODRIGUES_THYROID_CARCINOMA_DN	ST3GAL6 NAMPT BBX FN1 PHLDB2 TM2D1
0.0674681859132538	6	76	2.94547333965027	LEE AGING NEOCORTEX UP	http://www.gsea-msigdb.org/gsea/msigdb/cards/LEE_AGING_NEOCORTEX_UP	NUB1 NDRG1 AKT2 NAPA LGALS3BP EEF2
0.0674681859132538	22	499	1.64490027518212	BONOME OVARIAN CANCER SURVIVAL SUBOPTIMAL DEBULKING	http://www.gsea-msigdb.org/gsea/msigdb/cards/BONOME_OVARIAN_CANCER_SURVIVAL_SUBOPTIMAL_DEBULKING	TFPI NADK EPN1 TNPO1 SBF1 ZBTB16 HMGCR SLC12A4 RAP2A IL6ST CD164 ABCA8 PIK3R1 EPS8 DST NMT2 PSD3 TM2D1 ATXN2L GATM MAOA SIPA1
0.0679514278582556	9	145	2.31575145324228	LANDIS ERBB2 BREAST TUMORS 324 UP	http://www.gsea-msigdb.org/gsea/msigdb/cards/LANDIS_ERBB2_BREAST_TUMORS_324_UP	ERBB3 TPD52L1 ITPR2 LRRFIP1 SHROOM3 TOM1L1 ANKH IGF2R CTNND1
0.0679921558654322	23	529	1.62214473777841	CREIGHTON ENDOCRINE THERAPY RESISTANCE 1	http://www.gsea-msigdb.org/gsea/msigdb/cards/CREIGHTON_ENDOCRINE_THERAPY_RESISTANCE_1	PTBP1 XRCC5 MTHFD1 CCNB1IP1 PABPC1L RPL19 TPD52L1 GTF3A MRPS25 ELP2 UBAP2 ESD TPM3 OGT DST MSI2 RBPMS APBB2 GINS3 SNRPE SHMT2 ZBTB10 C1orf226
0.0679921558654322	44	1176	1.39592727434673	YOSHIMURA MAPK8 TARGETS UP	http://www.gsea-msigdb.org/gsea/msigdb/cards/YOSHIMURA_MAPK8_TARGETS_UP	C8B EPN1 ERBB3 POLB GCKR GNAS TF CIRBP HLF IL1R1 NR5A2 AKAP1 PLG MYO1B PSMA1 ASS1 CHMP1A VEZF1 BIN1 GRHPR CYP2C8 FGD4 CSAD ERBB2 NFIC PTPRF TPM3 NAT8 DPYS SLC28A1 DYRK1A MX1 HAAO TEF EEF2 GPRC5C CES2 GAS6 CYP4F2 PPARA SERPINA5 TMEM120A IGF2R HP
0.0688796562602537	4	37	4.03344096961118	SNIJDERS AMPLIFIED IN HEAD AND NECK TUMORS	http://www.gsea-msigdb.org/gsea/msigdb/cards/SNIJDERS_AMPLIFIED_IN_HEAD_AND_NECK_TUMORS	BIRC2 MDM2 TACC1 PAK1
0.0688796562602537	4	37	4.03344096961118	LEE AGING MUSCLE DN	http://www.gsea-msigdb.org/gsea/msigdb/cards/LEE_AGING_MUSCLE_DN	ABCB4 IL6ST APBB2 ZNF32
0.0688796562602537	4	37	4.03344096961118	GENTILE UV RESPONSE CLUSTER D7	http://www.gsea-msigdb.org/gsea/msigdb/cards/GENTILE_UV_RESPONSE_CLUSTER_D7	TNFRSF1A IL4R RRAS2 CTDSP2
0.0688796562602537	4	37	4.03344096961118	WENG POR TARGETS LIVER UP	http://www.gsea-msigdb.org/gsea/msigdb/cards/WENG_POR_TARGETS_LIVER_UP	DHCR24 CYP2C8 CSAD CES2
0.0692631678867504	31	771	1.50011569135669	BENPORATH MYC MAX TARGETS	http://www.gsea-msigdb.org/gsea/msigdb/cards/BENPORATH_MYC_MAX_TARGETS	GCLC RNF4 MKNK1 MAEA LZTR1 SRSF5 MTHFD1 STX10 PMPCB RPL19 DDX5 PTGES3 BIRC6 SRSF7 PEX16 IRF3 PSMA1 ACSS2 HSD17B7 ARFIP2 DCAF8 CNDP2 CD164 EIF4E2 TCF12 PTPRF TIMM8B MBNL1 PSMG1 LAGE3 BCKDHA
0.0692631678867504	5	56	3.33119008650924	BERNARD PPAPDC1B TARGETS DN	http://www.gsea-msigdb.org/gsea/msigdb/cards/BERNARD_PPAPDC1B_TARGETS_DN	IL6ST ADD3 RCAN1 PPARA CALM1
0.0698335395270944	8	122	2.44651337501006	YAGI AML SURVIVAL	http://www.gsea-msigdb.org/gsea/msigdb/cards/YAGI_AML_SURVIVAL	GRAMD4 XPO1 TIA1 HADH LBR OGT PDE4DIP PTP4A2
0.0701559797340985	7	99	2.63803336143762	BOUDOUKHA BOUND BY IGF2BP2	http://www.gsea-msigdb.org/gsea/msigdb/cards/BOUDOUKHA_BOUND_BY_IGF2BP2	XPO1 NDRG1 CCNG1 IQGAP1 LBR EPS8 SRSF10
0.070720931961234	13	249	1.94787661283432	PLASARI TGFB1 TARGETS 10HR DN	http://www.gsea-msigdb.org/gsea/msigdb/cards/PLASARI_TGFB1_TARGETS_10HR_DN	ABLIM1 ACSS2 MEIS2 IL6ST LMO7 PIK3R1 NFIB GAS2 SORBS2 WDR19 NFIA CDH2 GLRX
0.0708569128836831	14	276	1.89250219407481	FORTSCHEGGER PHF8 TARGETS UP	http://www.gsea-msigdb.org/gsea/msigdb/cards/FORTSCHEGGER_PHF8_TARGETS_UP	GCLC TFPI MLXIPL HERPUD1 TNPO1 URI1 KPNB1 RCOR3 BNIP2 PDGFC SORBS2 CENPV ANKRD46 TPCN1
0.0713152356079529	3	21	5.32990413841478	BIOCARTA NFKB PATHWAY	http://www.gsea-msigdb.org/gsea/msigdb/cards/BIOCARTA_NFKB_PATHWAY	TNFRSF1A IL1R1 RIPK1
0.0713152356079529	3	21	5.32990413841478	LANDIS ERBB2 BREAST TUMORS 65 UP	http://www.gsea-msigdb.org/gsea/msigdb/cards/LANDIS_ERBB2_BREAST_TUMORS_65_UP	TPD52L1 ITPR2 IGF2R
0.0713152356079529	3	21	5.32990413841478	RAHMAN TP53 TARGETS PHOSPHORYLATED	http://www.gsea-msigdb.org/gsea/msigdb/cards/RAHMAN_TP53_TARGETS_PHOSPHORYLATED	ACTB TPM3 IDH3A
0.0713152356079529	9	147	2.28424463074919	BENPORATH PROLIFERATION	http://www.gsea-msigdb.org/gsea/msigdb/cards/BENPORATH_PROLIFERATION	TFRC KDELR2 RDX LBR PTS CEBPG NUDT5 CTPS1 GINS3
0.0713152356079529	3	21	5.32990413841478	STARK HYPPOCAMPUS 22Q11 DELETION DN	http://www.gsea-msigdb.org/gsea/msigdb/cards/STARK_HYPPOCAMPUS_22Q11_DELETION_DN	FOXN3 DGCR2 COMT
0.0713152356079529	3	21	5.32990413841478	AMIT EGF RESPONSE 240 MCF10A	http://www.gsea-msigdb.org/gsea/msigdb/cards/AMIT_EGF_RESPONSE_240_MCF10A	HERPUD1 TUBB2A GPN2
0.0713152356079529	3	21	5.32990413841478	NUMATA CSF3 SIGNALING VIA STAT3	http://www.gsea-msigdb.org/gsea/msigdb/cards/NUMATA_CSF3_SIGNALING_VIA_STAT3	RORA TFRC MKNK1
0.0713152356079529	3	21	5.32990413841478	VERRECCHIA RESPONSE TO TGFB1 C5	http://www.gsea-msigdb.org/gsea/msigdb/cards/VERRECCHIA_RESPONSE_TO_TGFB1_C5	CTNNA1 TNFRSF1A DVL3
0.0713152356079529	3	21	5.32990413841478	STEGER ADIPOGENESIS UP	http://www.gsea-msigdb.org/gsea/msigdb/cards/STEGER_ADIPOGENESIS_UP	CP PNPLA2 HP
0.0713152356079529	9	147	2.28424463074919	HUANG GATA2 TARGETS UP	http://www.gsea-msigdb.org/gsea/msigdb/cards/HUANG_GATA2_TARGETS_UP	FAM107B NDRG1 N4BP2L1 GSN ANKH TAPT1 TPCN1 CD47 HP
0.0713152356079529	3	21	5.32990413841478	HOLLEMAN ASPARAGINASE RESISTANCE ALL UP	http://www.gsea-msigdb.org/gsea/msigdb/cards/HOLLEMAN_ASPARAGINASE_RESISTANCE_ALL_UP	RPL3 RPS3 MICAL3
0.0714500392266489	2	8	9.32733224222586	BIOCARTA CDC42RAC PATHWAY	http://www.gsea-msigdb.org/gsea/msigdb/cards/BIOCARTA_CDC42RAC_PATHWAY	PIK3R1 PAK1
0.0714500392266489	7	100	2.61165302782324	WANG ESOPHAGUS CANCER VS NORMAL DN	http://www.gsea-msigdb.org/gsea/msigdb/cards/WANG_ESOPHAGUS_CANCER_VS_NORMAL_DN	ACAA1 HECTD1 PCYOX1 TXNDC17 ASCC1 CAST AMFR
0.0714500392266489	2	8	9.32733224222586	BAFNA MUC4 TARGETS UP	http://www.gsea-msigdb.org/gsea/msigdb/cards/BAFNA_MUC4_TARGETS_UP	NEK6 ATF7IP
0.0714500392266489	2	8	9.32733224222586	KUMAMOTO RESPONSE TO NUTLIN 3A UP	http://www.gsea-msigdb.org/gsea/msigdb/cards/KUMAMOTO_RESPONSE_TO_NUTLIN_3A_UP	CYFIP2 SULF2
0.0714500392266489	2	8	9.32733224222586	MATZUK STEROIDOGENESIS	http://www.gsea-msigdb.org/gsea/msigdb/cards/MATZUK_STEROIDOGENESIS	DHCR24 NR5A2
0.0714500392266489	2	8	9.32733224222586	YAGUE PRETUMOR DRUG RESISTANCE UP	http://www.gsea-msigdb.org/gsea/msigdb/cards/YAGUE_PRETUMOR_DRUG_RESISTANCE_UP	SALL1 TBC1D8
0.0714500392266489	2	8	9.32733224222586	TCGA GLIOBLASTOMA MUTATED	http://www.gsea-msigdb.org/gsea/msigdb/cards/TCGA_GLIOBLASTOMA_MUTATED	ERBB2 PIK3R1
0.0714500392266489	17	360	1.76182942353155	DELACROIX RARG BOUND MEF	http://www.gsea-msigdb.org/gsea/msigdb/cards/DELACROIX_RARG_BOUND_MEF	CP FAM107B SUN2 RPL19 DDX5 FN1 CHMP1A ESD ADD3 GAS2 DST MBNL1 RHOC FSTL1 MIDN EPS8L2 TNRC18
0.0714500392266489	2	8	9.32733224222586	BIOCARTA MALATEX PATHWAY	http://www.gsea-msigdb.org/gsea/msigdb/cards/BIOCARTA_MALATEX_PATHWAY	ACLY PC
0.0719713443122235	6	78	2.86994838222334	LEE AGING CEREBELLUM UP	http://www.gsea-msigdb.org/gsea/msigdb/cards/LEE_AGING_CEREBELLUM_UP	MNAT1 TBC1D1 ACADVL ITGB5 LGALS3BP F2
0.0719713443122235	6	78	2.86994838222334	YAO TEMPORAL RESPONSE TO PROGESTERONE CLUSTER 12	http://www.gsea-msigdb.org/gsea/msigdb/cards/YAO_TEMPORAL_RESPONSE_TO_PROGESTERONE_CLUSTER_12	CIRBP DECR1 LGALS3BP MPDU1 PC CYHR1
0.0719713443122235	6	78	2.86994838222334	QUINTENS EMBRYONIC BRAIN RESPONSE TO IR	http://www.gsea-msigdb.org/gsea/msigdb/cards/QUINTENS_EMBRYONIC_BRAIN_RESPONSE_TO_IR	TM7SF3 CCNG1 HPCAL1 RAP2A LPIN1 TBC1D8
0.0719904984569267	4	38	3.92729778620036	NIKOLSKY BREAST CANCER 7P22 AMPLICON	http://www.gsea-msigdb.org/gsea/msigdb/cards/NIKOLSKY_BREAST_CANCER_7P22_AMPLICON	ACTB WIPI2 SUN1 TNRC18
0.0719904984569267	4	38	3.92729778620036	SESTO RESPONSE TO UV C6	http://www.gsea-msigdb.org/gsea/msigdb/cards/SESTO_RESPONSE_TO_UV_C6	ACAT1 ITGB5 DHCR24 GALE
0.0719904984569267	19	418	1.69587858949561	ZHANG BREAST CANCER PROGENITORS UP	http://www.gsea-msigdb.org/gsea/msigdb/cards/ZHANG_BREAST_CANCER_PROGENITORS_UP	TFRC ST6GAL1 XRCC5 XPO1 MTHFD1 SMCHD1 PCYOX1 SFPQ UBA3 RPS3 EPS8 CLDN12 ZNF362 NFIA IDH3A SLC20A2 TTC3 SRSF10 MPZL1
0.0719904984569267	4	38	3.92729778620036	GRADE COLON VS RECTAL CANCER UP	http://www.gsea-msigdb.org/gsea/msigdb/cards/GRADE_COLON_VS_RECTAL_CANCER_UP	UMPS FSTL1 CTPS1 LAGE3
0.0729539848260676	8	124	2.40705348186474	MULLIGHAN NPM1 MUTATED SIGNATURE 1 DN	http://www.gsea-msigdb.org/gsea/msigdb/cards/MULLIGHAN_NPM1_MUTATED_SIGNATURE_1_DN	MEF2A SUN2 HPCAL1 LDLR ACLY GRHPR PCSK6 TMPRSS2
0.0732595520643658	19	419	1.69183114656125	MULLIGHAN MLL SIGNATURE 2 UP	http://www.gsea-msigdb.org/gsea/msigdb/cards/MULLIGHAN_MLL_SIGNATURE_2_UP	UQCRC1 AKT2 NDUFS7 TNFRSF10B SCPEP1 ECHDC2 CAT ITGA7 EIF4E2 IQGAP1 ABCA8 TOR1AIP1 ALAD MBNL1 CEBPG SMCO4 P4HB IGF2R SIPA1
0.0732595520643658	11	199	2.06232471687406	WHITFIELD CELL CYCLE G2 M	http://www.gsea-msigdb.org/gsea/msigdb/cards/WHITFIELD_CELL_CYCLE_G2_M	CFLAR CTNNA1 TNPO1 BIRC2 SFPQ LBR RCAN1 ATF7IP TSKU GAS6 CTNND1
0.0732595520643658	11	199	2.06232471687406	FOSTER KDM1A TARGETS DN	http://www.gsea-msigdb.org/gsea/msigdb/cards/FOSTER_KDM1A_TARGETS_DN	NADK LZTR1 SUB1 TIA1 IL11RA SLC28A1 WIPI2 IDH3A GTPBP2 PHYKPL BCKDHA
0.0738023119991423	7	101	2.58579507705271	CHEN LVAD SUPPORT OF FAILING HEART UP	http://www.gsea-msigdb.org/gsea/msigdb/cards/CHEN_LVAD_SUPPORT_OF_FAILING_HEART_UP	FNDC3B CCNB1IP1 ZBTB16 CALD1 RRAS2 PIK3R1 ZBTB20
0.0751199099618705	6	79	2.83361992168887	TAYLOR METHYLATED IN ACUTE LYMPHOBLASTIC LEUKEMIA	http://www.gsea-msigdb.org/gsea/msigdb/cards/TAYLOR_METHYLATED_IN_ACUTE_LYMPHOBLASTIC_LEUKEMIA	PROX1 RREB1 SFXN5 NFIA GTPBP2 KLHL9
0.0751520221170149	5	58	3.2163214628365	BARIS THYROID CANCER DN	http://www.gsea-msigdb.org/gsea/msigdb/cards/BARIS_THYROID_CANCER_DN	CTNNA1 TJP2 LMO7 ERBB2 KLHL9
0.0751520221170149	5	58	3.2163214628365	SU LIVER	http://www.gsea-msigdb.org/gsea/msigdb/cards/SU_LIVER	FMO3 GCKR SEC14L2 TFR2 LIPC
0.0751520221170149	5	58	3.2163214628365	BILD SRC ONCOGENIC SIGNATURE	http://www.gsea-msigdb.org/gsea/msigdb/cards/BILD_SRC_ONCOGENIC_SIGNATURE	MARK3 TIA1 ACLY SORL1 SECISBP2
0.0752198619240143	13	253	1.91708014464721	SHETH LIVER CANCER VS TXNIP LOSS PAM1	http://www.gsea-msigdb.org/gsea/msigdb/cards/SHETH_LIVER_CANCER_VS_TXNIP_LOSS_PAM1	TFRC SCARB1 LEPROTL1 TJP2 NEK6 SHROOM3 SPON2 KLHDC2 TMEM41B GUSB CTPS1 CES2 CD151
0.0752198619240143	8	125	2.38779705400982	AZARE NEOPLASTIC TRANSFORMATION BY STAT3 UP	http://www.gsea-msigdb.org/gsea/msigdb/cards/AZARE_NEOPLASTIC_TRANSFORMATION_BY_STAT3_UP	WDR1 STX10 SSR3 FN1 CALD1 SORL1 PID1 MX1
0.0766197410584049	7	102	2.56044414492475	DER IFN BETA RESPONSE UP	http://www.gsea-msigdb.org/gsea/msigdb/cards/DER_IFN_BETA_RESPONSE_UP	CALD1 CD164 HADH IQGAP1 SMAD4 RHOC MX1
0.0766197410584049	10	175	2.13196165536591	CHIANG LIVER CANCER SUBCLASS CTNNB1 UP	http://www.gsea-msigdb.org/gsea/msigdb/cards/CHIANG_LIVER_CANCER_SUBCLASS_CTNNB1_UP	ACSM3 CDC14B SEC14L2 MTHFD1 SALL1 HLF ITPR2 GRHPR SELENBP1 ALDH1L1
0.076802054778191	21	480	1.63228314238953	SMID BREAST CANCER NORMAL LIKE UP	http://www.gsea-msigdb.org/gsea/msigdb/cards/SMID_BREAST_CANCER_NORMAL_LIKE_UP	TFPI SNX1 FOXN3 MYLK ST6GAL1 TF SORBS1 ABLIM1 IL1R1 CRY2 SLC12A4 C3 ITGA7 BIN1 ABCA8 PIK3R1 ADD3 SERPING1 DST ZBTB20 COL18A1
0.0768381579528195	4	39	3.82659784296446	BALDWIN PRKCI TARGETS UP	http://www.gsea-msigdb.org/gsea/msigdb/cards/BALDWIN_PRKCI_TARGETS_UP	MEF2A SLC11A2 TMEM106C ZBTB20
0.0771884310878198	3	22	5.08763576848683	WEST ADRENOCORTICAL TUMOR MARKERS UP	http://www.gsea-msigdb.org/gsea/msigdb/cards/WEST_ADRENOCORTICAL_TUMOR_MARKERS_UP	IL32 MVK PCSK6
0.0771884310878198	3	22	5.08763576848683	YIH RESPONSE TO ARSENITE C1	http://www.gsea-msigdb.org/gsea/msigdb/cards/YIH_RESPONSE_TO_ARSENITE_C1	CFLAR CLK1 MNAT1
0.0771884310878198	3	22	5.08763576848683	PARK TRETINOIN RESPONSE AND RARA PLZF FUSION	http://www.gsea-msigdb.org/gsea/msigdb/cards/PARK_TRETINOIN_RESPONSE_AND_RARA_PLZF_FUSION	ST3GAL1 NDRG1 LBR
0.0780201749701138	6	80	2.79819967266776	VANDESLUIS COMMD1 TARGETS GROUP 3 UP	http://www.gsea-msigdb.org/gsea/msigdb/cards/VANDESLUIS_COMMD1_TARGETS_GROUP_3_UP	SCARB1 TF CCNG1 APOC1 GRHPR SHMT2
0.0785669245399071	10	176	2.11984823686951	HAHTOLA MYCOSIS FUNGOIDES SKIN UP	http://www.gsea-msigdb.org/gsea/msigdb/cards/HAHTOLA_MYCOSIS_FUNGOIDES_SKIN_UP	TNFRSF1A MAP4K4 TNPO1 CIRBP CCNB1IP1 RBM25 NFIB GSN ARL6IP4 CALM1
0.0789329096797689	5	59	3.16180753973758	ELVIDGE HYPOXIA BY DMOG DN	http://www.gsea-msigdb.org/gsea/msigdb/cards/ELVIDGE_HYPOXIA_BY_DMOG_DN	NAPA SRSF1 IDH3A CTPS1 CALM1
0.0789329096797689	5	59	3.16180753973758	GRAHAM CML QUIESCENT VS NORMAL DIVIDING UP	http://www.gsea-msigdb.org/gsea/msigdb/cards/GRAHAM_CML_QUIESCENT_VS_NORMAL_DIVIDING_UP	BCL3 APOC1 RRAS2 TUBB2A ZBTB10
0.0791643804218526	18	395	1.70017195301332	TARTE PLASMA CELL VS PLASMABLAST UP	http://www.gsea-msigdb.org/gsea/msigdb/cards/TARTE_PLASMA_CELL_VS_PLASMABLAST_UP	HERPUD1 ITIH4 ACTB IL4R CIRBP APOC1 SORL1 TPM1 PCSK6 NFIC SERPING1 RBPMS MX1 CBS FSTL1 ZNF32 ANKRD46 HP
0.0800672986467714	17	367	1.72822504760588	WANG RESPONSE TO GSK3 INHIBITOR SB216763 DN	http://www.gsea-msigdb.org/gsea/msigdb/cards/WANG_RESPONSE_TO_GSK3_INHIBITOR_SB216763_DN	HERPUD1 TFRC ITGB5 SUN2 NDRG1 UMPS DHCR24 LDLR LBR SFXN1 KLHDC2 NUDT5 CENPV CTPS1 DHCR7 CD151 GINS3
0.0801282858888308	8	127	2.35019395079707	BYSTRYKH HEMATOPOIESIS STEM CELL QTL CIS	http://www.gsea-msigdb.org/gsea/msigdb/cards/BYSTRYKH_HEMATOPOIESIS_STEM_CELL_QTL_CIS	TFPI NUB1 PON2 ACADL PTPRF ALAD GATM D2HGDH
0.0801282858888308	8	127	2.35019395079707	MIKKELSEN MEF LCP WITH H3K4ME3	http://www.gsea-msigdb.org/gsea/msigdb/cards/MIKKELSEN_MEF_LCP_WITH_H3K4ME3	CP TMEM176B LGALS3BP RDH5 CYP2C8 TEF RAB43 GLRX
0.0801754671204953	13	256	1.89461436170213	WANG CLIM2 TARGETS UP	http://www.gsea-msigdb.org/gsea/msigdb/cards/WANG_CLIM2_TARGETS_UP	CTNNA1 XPO1 CIRBP PPIL2 SRSF5 SFPQ ECHDC2 FBXO44 WDR61 PTPRF LDLRAD4 ATG13 COL18A1
0.0813065412269	6	81	2.76365399769655	GRABARCZYK BCL11B TARGETS UP	http://www.gsea-msigdb.org/gsea/msigdb/cards/GRABARCZYK_BCL11B_TARGETS_UP	ZBTB16 RDX PIK3R1 MSI2 PDCD6IP ANKRD46
0.0813065412269	6	81	2.76365399769655	SANA TNF SIGNALING UP	http://www.gsea-msigdb.org/gsea/msigdb/cards/SANA_TNF_SIGNALING_UP	SPAG9 IL32 APOL1 LGALS3BP APOL3 MX1
0.0818139743474117	4	40	3.73093289689034	BOYAULT LIVER CANCER SUBCLASS G1 DN	http://www.gsea-msigdb.org/gsea/msigdb/cards/BOYAULT_LIVER_CANCER_SUBCLASS_G1_DN	GCLC CDC14B SDHB GLRX
0.0818139743474117	4	40	3.73093289689034	THILLAINADESAN ZNF217 TARGETS UP	http://www.gsea-msigdb.org/gsea/msigdb/cards/THILLAINADESAN_ZNF217_TARGETS_UP	LBR SRP72 ZNF395 CALM1
0.0831381275198212	5	60	3.10911074740862	DAVICIONI PAX FOXO1 SIGNATURE IN ARMS UP	http://www.gsea-msigdb.org/gsea/msigdb/cards/DAVICIONI_PAX_FOXO1_SIGNATURE_IN_ARMS_UP	IL4R PON2 ASS1 COL18A1 SPATS2L
0.0835848859192256	16	341	1.75058435044708	JOHNSTONE PARVB TARGETS 2 DN	http://www.gsea-msigdb.org/gsea/msigdb/cards/JOHNSTONE_PARVB_TARGETS_2_DN	RNF19A MYLK XRN1 EHBP1 SFPQ RREB1 UBE2G1 SRSF1 HADH CPNE8 ESD PDGFC DST MBNL1 PTP4A2 SRSF10
0.0837430296954832	9	153	2.1946664099355	LU AGING BRAIN DN	http://www.gsea-msigdb.org/gsea/msigdb/cards/LU_AGING_BRAIN_DN	NAPA SFPQ RAP2A RAN OGT PAK1 ATP2A2 SRSF10 CALM1
0.0843730249319508	3	23	4.86643421333523	MARKS HDAC TARGETS UP	http://www.gsea-msigdb.org/gsea/msigdb/cards/MARKS_HDAC_TARGETS_UP	TNFRSF10B GSN GLRX
0.0843730249319508	3	23	4.86643421333523	BREUHAHN GROWTH FACTOR SIGNALING IN LIVER CANCER	http://www.gsea-msigdb.org/gsea/msigdb/cards/BREUHAHN_GROWTH_FACTOR_SIGNALING_IN_LIVER_CANCER	ERBB3 SMAD4 ERBB2
0.0843730249319508	3	23	4.86643421333523	HERNANDEZ ABERRANT MITOSIS BY DOCETACEL 4NM UP	http://www.gsea-msigdb.org/gsea/msigdb/cards/HERNANDEZ_ABERRANT_MITOSIS_BY_DOCETACEL_4NM_UP	HLF GHR FGG
0.0843730249319508	3	23	4.86643421333523	BERTUCCI INVASIVE CARCINOMA DUCTAL VS LOBULAR UP	http://www.gsea-msigdb.org/gsea/msigdb/cards/BERTUCCI_INVASIVE_CARCINOMA_DUCTAL_VS_LOBULAR_UP	SCARB1 ERBB2 DHCR7
0.0843730249319508	3	23	4.86643421333523	CHEOK RESPONSE TO HD MTX UP	http://www.gsea-msigdb.org/gsea/msigdb/cards/CHEOK_RESPONSE_TO_HD_MTX_UP	IL32 MYLK ABLIM1
0.0843730249319508	11	205	2.00196399345336	BILD MYC ONCOGENIC SIGNATURE	http://www.gsea-msigdb.org/gsea/msigdb/cards/BILD_MYC_ONCOGENIC_SIGNATURE	CFLAR VMP1 ERBB3 MKNK1 DPH1 ACSS2 WDR74 SORL1 FAM193B PCOLCE2 PC
0.0843730249319508	3	23	4.86643421333523	CLIMENT BREAST CANCER COPY NUMBER UP	http://www.gsea-msigdb.org/gsea/msigdb/cards/CLIMENT_BREAST_CANCER_COPY_NUMBER_UP	ERBB2 PAK1 MTSS1
0.0843730249319508	3	23	4.86643421333523	WALLACE JAK2 TARGETS UP	http://www.gsea-msigdb.org/gsea/msigdb/cards/WALLACE_JAK2_TARGETS_UP	BIN1 PAK1 CES2
0.0843730249319508	11	205	2.00196399345336	LINSLEY MIR16 TARGETS	http://www.gsea-msigdb.org/gsea/msigdb/cards/LINSLEY_MIR16_TARGETS	PON2 DNAJB6 SLC11A2 TNFRSF10B CRY2 MACF1 LMO7 SFXN5 TACC1 RHOC ANKFY1
0.0845356096498051	7	105	2.4872885979269	JAZAG TGFB1 SIGNALING VIA SMAD4 UP	http://www.gsea-msigdb.org/gsea/msigdb/cards/JAZAG_TGFB1_SIGNALING_VIA_SMAD4_UP	ACTB NAMPT MPDU1 GRHPR TOM1L1 WIPI2 PTMA
0.0845356096498051	7	105	2.4872885979269	CHAUHAN RESPONSE TO METHOXYESTRADIOL DN	http://www.gsea-msigdb.org/gsea/msigdb/cards/CHAUHAN_RESPONSE_TO_METHOXYESTRADIOL_DN	HERPUD1 CYFIP2 GNAS UBE2I CD164 TUBB2A HADH
0.0847585893154913	8	129	2.31375683528083	RASHI RESPONSE TO IONIZING RADIATION 5	http://www.gsea-msigdb.org/gsea/msigdb/cards/RASHI_RESPONSE_TO_IONIZING_RADIATION_5	EVI5 MAP4K4 ANP32A PIK3R1 EPB41 NFIA LARP7 P4HB
0.0861442205830916	10	180	2.07274049827241	TAKEDA TARGETS OF NUP98 HOXA9 FUSION 3D UP	http://www.gsea-msigdb.org/gsea/msigdb/cards/TAKEDA_TARGETS_OF_NUP98_HOXA9_FUSION_3D_UP	ACSM3 VMP1 AHR LGALS3BP SDSL SERPING1 DST RBPMS MX1 ZBTB20
0.0861442205830916	5	61	3.05814171876258	KOKKINAKIS METHIONINE DEPRIVATION 48HR DN	http://www.gsea-msigdb.org/gsea/msigdb/cards/KOKKINAKIS_METHIONINE_DEPRIVATION_48HR_DN	SMAD5 ECHDC2 CEBPG DVL3 CALM1
0.0861442205830916	4	41	3.63993453355155	LI LUNG CANCER	http://www.gsea-msigdb.org/gsea/msigdb/cards/LI_LUNG_CANCER	MDM2 RABGGTB P4HB HP
0.0861442205830916	4	41	3.63993453355155	VARELA ZMPSTE24 TARGETS DN	http://www.gsea-msigdb.org/gsea/msigdb/cards/VARELA_ZMPSTE24_TARGETS_DN	CAT CYP2C8 MIX23 SULT1A3
0.0861442205830916	5	61	3.05814171876258	BROWNE HCMV INFECTION 6HR UP	http://www.gsea-msigdb.org/gsea/msigdb/cards/BROWNE_HCMV_INFECTION_6HR_UP	HLF SFPQ RIPK1 MX1 IGF2R
0.0861442205830916	4	41	3.63993453355155	ZHU CMV 8 HR UP	http://www.gsea-msigdb.org/gsea/msigdb/cards/ZHU_CMV_8_HR_UP	SP100 NAMPT RIPK1 MX1
0.0861442205830916	11	206	1.99224572164047	KYNG DNA DAMAGE UP	http://www.gsea-msigdb.org/gsea/msigdb/cards/KYNG_DNA_DAMAGE_UP	GCLC RBM5 IL1R1 PHF3 RBBP6 PPP1R12C SMAD4 LIPC NDEL1 PDE4DIP CTNND1
0.0861442205830916	4	41	3.63993453355155	IRITANI MAD1 TARGETS DN	http://www.gsea-msigdb.org/gsea/msigdb/cards/IRITANI_MAD1_TARGETS_DN	UQCRC1 ASS1 WDR74 EEF2
0.0872444868737648	8	130	2.29595870577867	IVANOVA HEMATOPOIESIS INTERMEDIATE PROGENITOR	http://www.gsea-msigdb.org/gsea/msigdb/cards/IVANOVA_HEMATOPOIESIS_INTERMEDIATE_PROGENITOR	LUC7L GTF3A MRPS25 ELP2 AP3S2 LMAN2 GUSB MAOA
0.0872923215126578	6	83	2.6970599254629	NGUYEN NOTCH1 TARGETS DN	http://www.gsea-msigdb.org/gsea/msigdb/cards/NGUYEN_NOTCH1_TARGETS_DN	TRIO HERPUD1 IL1R1 HPCAL1 SLC12A4 ASS1
0.0874695781249485	9	155	2.16634813367826	GROSS HYPOXIA VIA ELK3 DN	http://www.gsea-msigdb.org/gsea/msigdb/cards/GROSS_HYPOXIA_VIA_ELK3_DN	NEDD4L ASCC2 MYH9 NDRG1 C3 SCAF11 RCAN1 ATXN2L ZBTB20
0.0898315319215823	19	432	1.64091956113233	SCHAEFFER PROSTATE DEVELOPMENT 48HR UP	http://www.gsea-msigdb.org/gsea/msigdb/cards/SCHAEFFER_PROSTATE_DEVELOPMENT_48HR_UP	GCLC ACSM3 ST3GAL1 LEPROTL1 NAMPT TPD52L1 SSR3 ANO1 PDGFC GSN PTS PID1 SORBS2 PCOLCE2 ACAA2 GAS6 TMPRSS2 CALM1 SULT1A3
0.0902374746102659	8	131	2.27843230344448	PETROVA ENDOTHELIUM LYMPHATIC VS BLOOD UP	http://www.gsea-msigdb.org/gsea/msigdb/cards/PETROVA_ENDOTHELIUM_LYMPHATIC_VS_BLOOD_UP	NDRG1 DHCR24 PROX1 PCSK6 LBR ADD3 RBPMS MAOA
0.0902374746102659	8	131	2.27843230344448	WHITFIELD CELL CYCLE M G1	http://www.gsea-msigdb.org/gsea/msigdb/cards/WHITFIELD_CELL_CYCLE_M_G1	DNAJB6 KPNB1 PPP6R3 RAN NFIC LARP1 NFIA LARP7
0.0902412893811891	9	156	2.15246128666751	MIKKELSEN MCV6 LCP WITH H3K4ME3	http://www.gsea-msigdb.org/gsea/msigdb/cards/MIKKELSEN_MCV6_LCP_WITH_H3K4ME3	EVI5 TMEM176B LGALS3BP CYP2C8 FGD4 CES2 GLRX PIPOX ZBTB20
0.0904405330846695	7	107	2.44079722226471	ZHU CMV ALL UP	http://www.gsea-msigdb.org/gsea/msigdb/cards/ZHU_CMV_ALL_UP	SP100 NAMPT SRSF7 TUBB2A RIPK1 MX1 IDH3A
0.0904405330846695	7	107	2.44079722226471	IZADPANAH STEM CELL ADIPOSE VS BONE DN	http://www.gsea-msigdb.org/gsea/msigdb/cards/IZADPANAH_STEM_CELL_ADIPOSE_VS_BONE_DN	TPD52L1 EHBP1 N4BP2L1 PCSK6 NFIB SERPING1 SORBS2
0.0904578274406164	5	62	3.00881685233092	BRIDEAU IMPRINTED GENES	http://www.gsea-msigdb.org/gsea/msigdb/cards/BRIDEAU_IMPRINTED_GENES	GNAS PON2 GATM DHCR7 IGF2R
0.0906566057591962	10	182	2.04996313015953	LI AMPLIFIED IN LUNG CANCER	http://www.gsea-msigdb.org/gsea/msigdb/cards/LI_AMPLIFIED_IN_LUNG_CANCER	ERBB3 UBE2I LGALS3BP CD46 RAN ERBB2 PTPRF FGG SNRPE P4HB
0.0906566057591962	6	84	2.66495206920739	ZHU CMV 24 HR DN	http://www.gsea-msigdb.org/gsea/msigdb/cards/ZHU_CMV_24_HR_DN	MYLK TNFRSF1A AHR NFIC LAMB2 CD151
0.0906566057591962	6	84	2.66495206920739	SASSON RESPONSE TO GONADOTROPHINS UP	http://www.gsea-msigdb.org/gsea/msigdb/cards/SASSON_RESPONSE_TO_GONADOTROPHINS_UP	ACTB GNAS PTPRF POP5 DHCR7 COL18A1
0.0909260224637746	3	24	4.66366612111293	BIOCARTA STRESS PATHWAY	http://www.gsea-msigdb.org/gsea/msigdb/cards/BIOCARTA_STRESS_PATHWAY	TNFRSF1A TANK RIPK1
0.0909260224637746	3	24	4.66366612111293	BIOCARTA TFF PATHWAY	http://www.gsea-msigdb.org/gsea/msigdb/cards/BIOCARTA_TFF_PATHWAY	GHR ERBB2 PIK3R1
0.0909260224637746	3	24	4.66366612111293	COLLER MYC TARGETS UP	http://www.gsea-msigdb.org/gsea/msigdb/cards/COLLER_MYC_TARGETS_UP	TFRC NAMPT ASS1
0.0909260224637746	3	24	4.66366612111293	IKEDA MIR30 TARGETS DN	http://www.gsea-msigdb.org/gsea/msigdb/cards/IKEDA_MIR30_TARGETS_DN	NEDD4L ATP2A2 IGF2R
0.0924032389361024	12	236	1.89708452384255	MULLIGHAN MLL SIGNATURE 1 DN	http://www.gsea-msigdb.org/gsea/msigdb/cards/MULLIGHAN_MLL_SIGNATURE_1_DN	TFPI MAST4 SRSF5 HLF CCNG1 SLC12A4 BIN1 CSAD RBPMS LAMB2 SRP72 TTC3
0.0943247369254472	6	85	2.6335996919226	SCHUETZ BREAST CANCER DUCTAL INVASIVE DN	http://www.gsea-msigdb.org/gsea/msigdb/cards/SCHUETZ_BREAST_CANCER_DUCTAL_INVASIVE_DN	ERBB3 MAST4 ABCD3 PTPRF DST TBC1D8
0.0943247369254472	6	85	2.6335996919226	MARTIN VIRAL GPCR SIGNALING UP	http://www.gsea-msigdb.org/gsea/msigdb/cards/MARTIN_VIRAL_GPCR_SIGNALING_UP	CP RORA C3 IQGAP1 NFKBIZ MST1
0.0943247369254472	6	85	2.6335996919226	SMID BREAST CANCER LUMINAL A UP	http://www.gsea-msigdb.org/gsea/msigdb/cards/SMID_BREAST_CANCER_LUMINAL_A_UP	HLF ZBTB16 ITGA7 ABCA8 PSD3 MAOA
0.0943247369254472	14	292	1.78880344371455	DURAND STROMA S UP	http://www.gsea-msigdb.org/gsea/msigdb/cards/DURAND_STROMA_S_UP	ST3GAL1 ST6GAL1 IL4R NDRG1 IL1R1 IVD CYP2C8 PTPRF GAS2 SPON2 GLRX NCKAP5 LAMTOR4 SULF2
0.094459411460989	5	63	2.96105785467488	WILCOX RESPONSE TO PROGESTERONE DN	http://www.gsea-msigdb.org/gsea/msigdb/cards/WILCOX_RESPONSE_TO_PROGESTERONE_DN	FN1 MDM2 OGT DST SPON2
0.094459411460989	5	63	2.96105785467488	LEE LIVER CANCER MYC DN	http://www.gsea-msigdb.org/gsea/msigdb/cards/LEE_LIVER_CANCER_MYC_DN	HERPUD1 IL1R1 SFXN1 FGG TBC1D8
0.0948006136958527	16	349	1.71045634241391	SCHUETZ BREAST CANCER DUCTAL INVASIVE UP	http://www.gsea-msigdb.org/gsea/msigdb/cards/SCHUETZ_BREAST_CANCER_DUCTAL_INVASIVE_UP	HSD17B6 FOXN3 ST3GAL6 MAP4K4 FN1 IL1R1 CALD1 MEIS2 TACC1 SERPING1 SPON2 FSTL1 SMCO4 LDLRAD4 GLRX PTPRM
0.0948006136958527	43	1183	1.3561294553363	PEREZ TP53 TARGETS	http://www.gsea-msigdb.org/gsea/msigdb/cards/PEREZ_TP53_TARGETS	CFLAR CYFIP2 HAGH MEF2A RORA GRAMD4 SLC46A1 ATP8B1 SMAP2 GNAS ESRP2 FBRSL1 GHR SMAD5 FBXO44 MDM2 LMO7 FGD4 ALDH1L1 MBNL1 CAST SORBS2 MX1 WIPI2 EPB41 DVL3 CMBL SUN1 EEF2 LDLRAD4 GPRC5C GATM CES3 CES2 KDM2A MST1 EPS8L2 ZBTB20 COL18A1 ANKRD46 CYP4F2 TMEM63A MICAL3
0.0970067954797786	4	43	3.47063525292125	CHANDRAN METASTASIS TOP50 DN	http://www.gsea-msigdb.org/gsea/msigdb/cards/CHANDRAN_METASTASIS_TOP50_DN	CIRBP KCTD3 SORBS2 STAT6
0.0970067954797786	4	43	3.47063525292125	HUMMEL BURKITTS LYMPHOMA UP	http://www.gsea-msigdb.org/gsea/msigdb/cards/HUMMEL_BURKITTS_LYMPHOMA_UP	TUBB2A HADH APBB2 SUGCT
0.0970067954797786	4	43	3.47063525292125	LUI THYROID CANCER CLUSTER 2	http://www.gsea-msigdb.org/gsea/msigdb/cards/LUI_THYROID_CANCER_CLUSTER_2	ACAA1 ACADVL PPIL2 PAN2
0.0970931779749851	2	10	7.46186579378069	BIOCARTA ETC PATHWAY	http://www.gsea-msigdb.org/gsea/msigdb/cards/BIOCARTA_ETC_PATHWAY	UQCRC1 SDHB
0.0970931779749851	2	10	7.46186579378069	BIOCARTA RANMS PATHWAY	http://www.gsea-msigdb.org/gsea/msigdb/cards/BIOCARTA_RANMS_PATHWAY	KPNB1 RAN
0.0970931779749851	2	10	7.46186579378069	BIOCARTA SODD PATHWAY	http://www.gsea-msigdb.org/gsea/msigdb/cards/BIOCARTA_SODD_PATHWAY	TNFRSF1A RIPK1
0.0970931779749851	2	10	7.46186579378069	SCHAEFFER PROSTATE DEVELOPMENT AND CANCER BOX5 UP	http://www.gsea-msigdb.org/gsea/msigdb/cards/SCHAEFFER_PROSTATE_DEVELOPMENT_AND_CANCER_BOX5_UP	EHBP1 PID1
0.0970931779749851	6	86	2.60297643969094	SANA RESPONSE TO IFNG DN	http://www.gsea-msigdb.org/gsea/msigdb/cards/SANA_RESPONSE_TO_IFNG_DN	TFRC CCNB1IP1 PON2 RAN KDELR2 RHOC
0.0970931779749851	6	86	2.60297643969094	SAFFORD T LYMPHOCYTE ANERGY	http://www.gsea-msigdb.org/gsea/msigdb/cards/SAFFORD_T_LYMPHOCYTE_ANERGY	HSD17B6 RNF19A NDRG1 HLF ANP32A ZFP36L1
0.0970931779749851	2	10	7.46186579378069	MCCOLLUM GELDANAMYCIN RESISTANCE UP	http://www.gsea-msigdb.org/gsea/msigdb/cards/MCCOLLUM_GELDANAMYCIN_RESISTANCE_UP	FOXN3 SULF2
0.0970931779749851	2	10	7.46186579378069	ZHOU PANCREATIC EXOCRINE PROGENITOR	http://www.gsea-msigdb.org/gsea/msigdb/cards/ZHOU_PANCREATIC_EXOCRINE_PROGENITOR	NR5A2 PROX1
0.0970931779749851	2	10	7.46186579378069	GUTIERREZ WALDENSTROEMS MACROGLOBULINEMIA 1 UP	http://www.gsea-msigdb.org/gsea/msigdb/cards/GUTIERREZ_WALDENSTROEMS_MACROGLOBULINEMIA_1_UP	ABCB4 IL4R
0.0970931779749851	20	467	1.59782993442841	LIM MAMMARY STEM CELL UP	http://www.gsea-msigdb.org/gsea/msigdb/cards/LIM_MAMMARY_STEM_CELL_UP	TM7SF3 MYLK SORBS1 EPAS1 CALD1 SLC12A4 C19orf12 IL6ST CPNE8 TACC1 GSN SERPING1 DST MBNL1 RBPMS SKI MTSS1 ATP2A2 TSKU COL18A1
0.0980579716932311	3	25	4.47711947626841	XU HGF SIGNALING NOT VIA AKT1 6HR	http://www.gsea-msigdb.org/gsea/msigdb/cards/XU_HGF_SIGNALING_NOT_VIA_AKT1_6HR	HPCAL1 TNFRSF10B IL6ST
0.0980579716932311	5	64	2.91479132569558	LEE LIVER CANCER ACOX1 UP	http://www.gsea-msigdb.org/gsea/msigdb/cards/LEE_LIVER_CANCER_ACOX1_UP	NDRG1 LGALS3BP SORBS2 SPON2 TBC1D8
0.0980579716932311	3	25	4.47711947626841	HOEGERKORP CD44 TARGETS TEMPORAL DN	http://www.gsea-msigdb.org/gsea/msigdb/cards/HOEGERKORP_CD44_TARGETS_TEMPORAL_DN	MNAT1 MEF2A TERF1
0.0980579716932311	5	64	2.91479132569558	GENTILE UV LOW DOSE DN	http://www.gsea-msigdb.org/gsea/msigdb/cards/GENTILE_UV_LOW_DOSE_DN	EHBP1 MEIS2 SLC20A2 CDH2 PTPRM
0.0985999537925222	7	110	2.37423002529385	ROPERO HDAC2 TARGETS	http://www.gsea-msigdb.org/gsea/msigdb/cards/ROPERO_HDAC2_TARGETS	NADK ST3GAL1 MACF1 MDM2 ADD3 RBPMS NCOA4
0.0985999537925222	7	110	2.37423002529385	COULOUARN TEMPORAL TGFB1 SIGNATURE UP	http://www.gsea-msigdb.org/gsea/msigdb/cards/COULOUARN_TEMPORAL_TGFB1_SIGNATURE_UP	TBC1D1 BCL3 LMO7 KCTD3 NAB1 IQGAP1 SPATS2L
0.0988676667635609	9	160	2.09864975450082	SCHLOSSER MYC TARGETS REPRESSED BY SERUM	http://www.gsea-msigdb.org/gsea/msigdb/cards/SCHLOSSER_MYC_TARGETS_REPRESSED_BY_SERUM	ZC3H14 PMPCB PTGES3 RAN UBE2G1 SRSF1 RABGGTB IDH3A PSMG1
0.0988676667635609	10	186	2.00587790155395	VERHAAK AML WITH NPM1 MUTATED UP	http://www.gsea-msigdb.org/gsea/msigdb/cards/VERHAAK_AML_WITH_NPM1_MUTATED_UP	NAMPT TMEM176B LGALS3BP PLS1 SCPEP1 CAT CAST SMCO4 SMPDL3A IGF2R
0.103332221108804	14	297	1.75868890762508	PURBEY TARGETS OF CTBP1 NOT SATB1 UP	http://www.gsea-msigdb.org/gsea/msigdb/cards/PURBEY_TARGETS_OF_CTBP1_NOT_SATB1_UP	ST3GAL1 UQCRC1 CTNNA1 RNF4 MARK3 CIRBP KPNB1 DDX5 ACLY BIN1 SORL1 MAN2C1 SPAG16 PAH
0.106000730450167	26	655	1.48098099723891	PATIL LIVER CANCER	http://www.gsea-msigdb.org/gsea/msigdb/cards/PATIL_LIVER_CANCER	TRIO NEDD4L DGCR2 MAP4K4 XPO1 TNPO1 NDRG1 CLPTM1 DPH1 BBX CD46 RAP2A ACLY TMEM106C PTPRF LBR OGT PAK1 RHOC LARP1 DVL3 MTSS1 SNRPE CD47 LAGE3 MPZL1
0.106177360008783	22	533	1.53997230265643	ENK UV RESPONSE KERATINOCYTE UP	http://www.gsea-msigdb.org/gsea/msigdb/cards/ENK_UV_RESPONSE_KERATINOCYTE_UP	UQCRC1 CLK1 MNAT1 ACAA1 POLB ACADVL GNAS COMT DNAJB6 RPL19 RBBP6 SLC12A4 PEPD MPDU1 EIF4E2 TUBB2A GSN RPS3 CEBPG NDEL1 P4HB SUPT4H1
0.107238516790297	3	26	4.30492257333501	GUENTHER GROWTH SPHERICAL VS ADHERENT DN	http://www.gsea-msigdb.org/gsea/msigdb/cards/GUENTHER_GROWTH_SPHERICAL_VS_ADHERENT_DN	FN1 CD46 COL18A1
0.107238516790297	3	26	4.30492257333501	SHIN B CELL LYMPHOMA CLUSTER 7	http://www.gsea-msigdb.org/gsea/msigdb/cards/SHIN_B_CELL_LYMPHOMA_CLUSTER_7	IL6ST DVL3 STAT6
0.107238516790297	3	26	4.30492257333501	JI METASTASIS REPRESSED BY STK11	http://www.gsea-msigdb.org/gsea/msigdb/cards/JI_METASTASIS_REPRESSED_BY_STK11	ITGB5 EPAS1 GLRX
0.107238516790297	3	26	4.30492257333501	BILANGES SERUM RESPONSE TRANSLATION	http://www.gsea-msigdb.org/gsea/msigdb/cards/BILANGES_SERUM_RESPONSE_TRANSLATION	EIF3H RPS3 NSA2
0.107544037183292	14	299	1.7469251022229	MUELLER PLURINET	http://www.gsea-msigdb.org/gsea/msigdb/cards/MUELLER_PLURINET	MNAT1 ERBB3 XRCC5 MTHFD1 KPNB1 LUC7L3 DHCR24 SRSF1 ANP32A PAK1 RBPMS POP5 SNRPE PTMA
0.107813933369734	15	328	1.70621931260229	FARMER BREAST CANCER BASAL VS LULMINAL	http://www.gsea-msigdb.org/gsea/msigdb/cards/FARMER_BREAST_CANCER_BASAL_VS_LULMINAL	SREBF1 ITGB5 CIRBP IL6ST SLC43A3 VEZF1 TOM1L1 LBR NFIB CEBPG WDR19 APBB2 SMCO4 TMEM135 SERPINA5
0.107813933369734	5	66	2.82646431582602	GOTZMANN EPITHELIAL TO MESENCHYMAL TRANSITION UP	http://www.gsea-msigdb.org/gsea/msigdb/cards/GOTZMANN_EPITHELIAL_TO_MESENCHYMAL_TRANSITION_UP	IL4R FN1 RBBP6 CDH2 COL18A1
0.107813933369734	4	45	3.31638479723586	GNATENKO PLATELET SIGNATURE	http://www.gsea-msigdb.org/gsea/msigdb/cards/GNATENKO_PLATELET_SIGNATURE	ACTB GNAS PTMA NCOA4
0.107813933369734	9	163	2.06002429889651	BROWN MYELOID CELL DEVELOPMENT UP	http://www.gsea-msigdb.org/gsea/msigdb/cards/BROWN_MYELOID_CELL_DEVELOPMENT_UP	TNFRSF1A PLG C3 MYO1B CNDP2 IQGAP1 NPC1 GSN GLRX
0.107813933369734	5	66	2.82646431582602	RAMASWAMY METASTASIS UP	http://www.gsea-msigdb.org/gsea/msigdb/cards/RAMASWAMY_METASTASIS_UP	URI1 CDK2AP1 EIF4E2 CHD2 P4HB
0.107813933369734	4	45	3.31638479723586	TSENG ADIPOGENIC POTENTIAL DN	http://www.gsea-msigdb.org/gsea/msigdb/cards/TSENG_ADIPOGENIC_POTENTIAL_DN	IL1R1 IL6ST GAS2 CMBL
0.107813933369734	4	45	3.31638479723586	LEE METASTASIS AND ALTERNATIVE SPLICING DN	http://www.gsea-msigdb.org/gsea/msigdb/cards/LEE_METASTASIS_AND_ALTERNATIVE_SPLICING_DN	EIF2AK1 UBP1 CEBPG DVL3
0.107813933369734	4	45	3.31638479723586	ABRAMSON INTERACT WITH AIRE	http://www.gsea-msigdb.org/gsea/msigdb/cards/ABRAMSON_INTERACT_WITH_AIRE	XPO1 KPNB1 DDX5 SRSF1
0.108831842584027	14	300	1.74110201854883	SENGUPTA NASOPHARYNGEAL CARCINOMA UP	http://www.gsea-msigdb.org/gsea/msigdb/cards/SENGUPTA_NASOPHARYNGEAL_CARCINOMA_UP	VRK2 TM7SF3 TFRC XPO1 FN1 TIA1 DOCK7 TNFRSF10B CALD1 APOC1 RAN SFXN1 ANKRD46 SRSF10
0.108831842584027	6	89	2.51523566082495	FERRANDO T ALL WITH MLL ENL FUSION UP	http://www.gsea-msigdb.org/gsea/msigdb/cards/FERRANDO_T_ALL_WITH_MLL_ENL_FUSION_UP	IL32 DDX5 SLC35B1 BIN1 CD47 SULT1A3
0.10906245004073	7	113	2.31119736975508	CERVERA SDHB TARGETS 2	http://www.gsea-msigdb.org/gsea/msigdb/cards/CERVERA_SDHB_TARGETS_2	TF SDHB ITPR2 GAS2 PCOLCE2 PAH MST1
0.109386619851938	8	138	2.16285965037121	PECE MAMMARY STEM CELL UP	http://www.gsea-msigdb.org/gsea/msigdb/cards/PECE_MAMMARY_STEM_CELL_UP	IL4R TUBB2A GUCD1 NFIB RPS3 TIMM8B EPS8L2 PTMA
0.109698083459791	17	387	1.63891109165726	LINDGREN BLADDER CANCER CLUSTER 2B	http://www.gsea-msigdb.org/gsea/msigdb/cards/LINDGREN_BLADDER_CANCER_CLUSTER_2B	IL32 MYLK SREBF1 ST6GAL1 HLF KRR1 NEK6 SLC43A3 TPM1 NFKBIZ TACC1 GSN SERPING1 LAMB2 COL18A1 CALM1 TBC1D8
0.111595406808349	2	11	6.78351435798244	BIOCARTA IL4 PATHWAY	http://www.gsea-msigdb.org/gsea/msigdb/cards/BIOCARTA_IL4_PATHWAY	IL4R STAT6
0.111595406808349	2	11	6.78351435798244	BIOCARTA PTC1 PATHWAY	http://www.gsea-msigdb.org/gsea/msigdb/cards/BIOCARTA_PTC1_PATHWAY	MNAT1 XPO1
0.111595406808349	2	11	6.78351435798244	RUAN RESPONSE TO TNF UP	http://www.gsea-msigdb.org/gsea/msigdb/cards/RUAN_RESPONSE_TO_TNF_UP	CP HP
0.111595406808349	2	11	6.78351435798244	PEDERSEN METASTASIS BY ERBB2 ISOFORM 5	http://www.gsea-msigdb.org/gsea/msigdb/cards/PEDERSEN_METASTASIS_BY_ERBB2_ISOFORM_5	NAB1 NFKBIZ
0.111595406808349	2	11	6.78351435798244	BIOCARTA RANBP2 PATHWAY	http://www.gsea-msigdb.org/gsea/msigdb/cards/BIOCARTA_RANBP2_PATHWAY	RAN MDM2
0.111595406808349	2	11	6.78351435798244	BIOCARTA NPC PATHWAY	http://www.gsea-msigdb.org/gsea/msigdb/cards/BIOCARTA_NPC_PATHWAY	KPNB1 RAN
0.111748056210879	5	67	2.78427828126145	ZHAN MULTIPLE MYELOMA CD1 VS CD2 UP	http://www.gsea-msigdb.org/gsea/msigdb/cards/ZHAN_MULTIPLE_MYELOMA_CD1_VS_CD2_UP	VMP1 ASS1 HADH CPNE8 CEBPG
0.111748056210879	5	67	2.78427828126145	ZHANG RESPONSE TO CANTHARIDIN DN	http://www.gsea-msigdb.org/gsea/msigdb/cards/ZHANG_RESPONSE_TO_CANTHARIDIN_DN	MTHFD1 GTF3A RHOC IDH3A CTPS1
0.112921164524953	9	165	2.03505430739473	IWANAGA CARCINOGENESIS BY KRAS UP	http://www.gsea-msigdb.org/gsea/msigdb/cards/IWANAGA_CARCINOGENESIS_BY_KRAS_UP	URI1 SCP2 LDLR CLDN12 GPBP1L1 CTPS1 DHCR7 GLRX PC
0.113272429817395	4	46	3.24428947555682	ZHANG ANTIVIRAL RESPONSE TO RIBAVIRIN DN	http://www.gsea-msigdb.org/gsea/msigdb/cards/ZHANG_ANTIVIRAL_RESPONSE_TO_RIBAVIRIN_DN	CFLAR AHR RRAS2 TUBB2A
0.113272429817395	4	46	3.24428947555682	MARCHINI TRABECTEDIN RESISTANCE DN	http://www.gsea-msigdb.org/gsea/msigdb/cards/MARCHINI_TRABECTEDIN_RESISTANCE_DN	AKT2 HDLBP PSMF1 FSTL1
0.113272429817395	4	46	3.24428947555682	ZHAN MULTIPLE MYELOMA CD1 DN	http://www.gsea-msigdb.org/gsea/msigdb/cards/ZHAN_MULTIPLE_MYELOMA_CD1_DN	ST6GAL1 CD46 ECHDC2 GATM
0.11378269948318	18	419	1.6027874020054	MOOTHA PGC	http://www.gsea-msigdb.org/gsea/msigdb/cards/MOOTHA_PGC	UQCRC1 TFRC EIF2AK1 COMT POLR2E ACADL SDHB AKAP1 ITPR2 LPIN1 WDR61 TIMM8B EIF4A2 IDH3A TMEM41B GTPBP2 GLRX SACM1L
0.113992480557273	3	27	4.14548099654483	AKL HTLV1 INFECTION UP	http://www.gsea-msigdb.org/gsea/msigdb/cards/AKL_HTLV1_INFECTION_UP	CTNNA1 MAP4K4 ACLY
0.113992480557273	3	27	4.14548099654483	BERENJENO ROCK SIGNALING NOT VIA RHOA UP	http://www.gsea-msigdb.org/gsea/msigdb/cards/BERENJENO_ROCK_SIGNALING_NOT_VIA_RHOA_UP	CP NDRG1 ACAA2
0.113992480557273	3	27	4.14548099654483	WEINMANN ADAPTATION TO HYPOXIA UP	http://www.gsea-msigdb.org/gsea/msigdb/cards/WEINMANN_ADAPTATION_TO_HYPOXIA_UP	ANP32A TPM1 CALM1
0.113992480557273	3	27	4.14548099654483	VALK AML CLUSTER 7	http://www.gsea-msigdb.org/gsea/msigdb/cards/VALK_AML_CLUSTER_7	TPM1 SELENBP1 EPB41
0.114240238543115	17	390	1.62630408325989	WANG RESPONSE TO GSK3 INHIBITOR SB216763 UP	http://www.gsea-msigdb.org/gsea/msigdb/cards/WANG_RESPONSE_TO_GSK3_INHIBITOR_SB216763_UP	CCNB1IP1 RCOR3 TAF12 PAN2 SORL1 NPC1 SAT2 ATF7IP2 ACSF2 GLRX CHD2 TCAIM R3HDM2 MYO18A CD47 ZNF429 CTNND1
0.11540086731597	7	115	2.27100263288977	RASHI RESPONSE TO IONIZING RADIATION 2	http://www.gsea-msigdb.org/gsea/msigdb/cards/RASHI_RESPONSE_TO_IONIZING_RADIATION_2	RNF19A ERBB3 SLC11A2 MDM2 TUBB2A NFKBIZ HP
0.116245192180713	6	91	2.45995575619144	TURASHVILI BREAST LOBULAR CARCINOMA VS DUCTAL NORMAL DN	http://www.gsea-msigdb.org/gsea/msigdb/cards/TURASHVILI_BREAST_LOBULAR_CARCINOMA_VS_DUCTAL_NORMAL_DN	CP MYLK MRPS25 SORL1 DST MAOA
0.116264745163386	5	68	2.74333301241937	LEE CALORIE RESTRICTION NEOCORTEX DN	http://www.gsea-msigdb.org/gsea/msigdb/cards/LEE_CALORIE_RESTRICTION_NEOCORTEX_DN	TFRC ZBTB16 ACLY EEF2 ATP2A2
0.118857470345845	14	305	1.71255936250704	TARTE PLASMA CELL VS PLASMABLAST DN	http://www.gsea-msigdb.org/gsea/msigdb/cards/TARTE_PLASMA_CELL_VS_PLASMABLAST_DN	BCL3 TFRC MTHFD1 SCAP DHCR24 SDHB ABCD3 PSMA1 LDLR ANP32A IQGAP1 LBR PSMD4 CTPS1
0.119024557655531	7	116	2.25142502398555	LINDGREN BLADDER CANCER WITH LOH IN CHR9Q	http://www.gsea-msigdb.org/gsea/msigdb/cards/LINDGREN_BLADDER_CANCER_WITH_LOH_IN_CHR9Q	NEK6 ITPR2 ASS1 CDK9 ANKH SECISBP2 KLHL9
0.119024557655531	21	512	1.53026544599018	STARK PREFRONTAL CORTEX 22Q11 DELETION DN	http://www.gsea-msigdb.org/gsea/msigdb/cards/STARK_PREFRONTAL_CORTEX_22Q11_DELETION_DN	HAGH DGCR2 CLNS1A COMT LEPROTL1 TPD52L1 NDUFS7 GTF3A TXNDC17 HSD17B7 CNDP2 MRPS28 EIF3H ALAD PAK1 TIMM8B NMT2 SIK3 IDH3A UGP2 CYHR1
0.119024557655531	4	47	3.17526203990668	HU GENOTOXIN ACTION DIRECT VS INDIRECT 24HR	http://www.gsea-msigdb.org/gsea/msigdb/cards/HU_GENOTOXIN_ACTION_DIRECT_VS_INDIRECT_24HR	DNAJB6 SLC50A1 MST1 PTMA
0.119024557655531	4	47	3.17526203990668	BURTON ADIPOGENESIS 7	http://www.gsea-msigdb.org/gsea/msigdb/cards/BURTON_ADIPOGENESIS_7	XPO1 SSR3 IL6ST APBB2
0.119024557655531	4	47	3.17526203990668	ENGELMANN CANCER PROGENITORS UP	http://www.gsea-msigdb.org/gsea/msigdb/cards/ENGELMANN_CANCER_PROGENITORS_UP	TFPI MAST4 CDC14B SFXN1
0.119024557655531	7	116	2.25142502398555	BHATI G2M ARREST BY 2METHOXYESTRADIOL UP	http://www.gsea-msigdb.org/gsea/msigdb/cards/BHATI_G2M_ARREST_BY_2METHOXYESTRADIOL_UP	NEDD4L TFRC TNPO1 PCYOX1 TNFSF14 PDGFC CTPS1
0.119057741841584	10	194	1.92316128705688	WAMUNYOKOLI OVARIAN CANCER LMP DN	http://www.gsea-msigdb.org/gsea/msigdb/cards/WAMUNYOKOLI_OVARIAN_CANCER_LMP_DN	SPAG9 XPO1 DDX5 CALD1 BTF3L4 BNIP2 PDGFC CBR4 UGP2 ZBTB20
0.120248119856186	6	92	2.43321710666762	LU IL4 SIGNALING	http://www.gsea-msigdb.org/gsea/msigdb/cards/LU_IL4_SIGNALING	CFLAR IL4R GNAS EIF4G1 NEK6 NFKBIZ
0.120511427441083	25	636	1.46656167330595	RODRIGUES THYROID CARCINOMA POORLY DIFFERENTIATED UP	http://www.gsea-msigdb.org/gsea/msigdb/cards/RODRIGUES_THYROID_CARCINOMA_POORLY_DIFFERENTIATED_UP	EVI5 TFRC LEPROTL1 NAMPT SUB1 SSR3 GALE ABCD3 TNFRSF10B ZNF644 RAP2A RAN IL6ST TANK RABGGTB MBNL1 CEBPG CBS SFXN1 NUDT5 CTPS1 GLRX ZBTB8OS PSMG1 SRSF10
0.120608815057286	5	69	2.70357456296402	RIZKI TUMOR INVASIVENESS 2D UP	http://www.gsea-msigdb.org/gsea/msigdb/cards/RIZKI_TUMOR_INVASIVENESS_2D_UP	SPHK2 RNF4 TAF12 SLC35B1 EIF4A2
0.120608815057286	5	69	2.70357456296402	HUANG DASATINIB RESISTANCE DN	http://www.gsea-msigdb.org/gsea/msigdb/cards/HUANG_DASATINIB_RESISTANCE_DN	SCARB1 LUC7L3 SORBS2 MIX23 CALM1
0.120608815057286	5	69	2.70357456296402	HOFFMANN PRE BI TO LARGE PRE BII LYMPHOCYTE DN	http://www.gsea-msigdb.org/gsea/msigdb/cards/HOFFMANN_PRE_BI_TO_LARGE_PRE_BII_LYMPHOCYTE_DN	ST3GAL6 NDRG1 BIN1 NPC1 SIPA1
0.120608815057286	9	168	1.99871405190554	YAO TEMPORAL RESPONSE TO PROGESTERONE CLUSTER 13	http://www.gsea-msigdb.org/gsea/msigdb/cards/YAO_TEMPORAL_RESPONSE_TO_PROGESTERONE_CLUSTER_13	PMPCB CAT TXNDC17 NAB1 ESD TIMM8B NDUFS2 PC LAGE3
0.120608815057286	22	544	1.50883315683065	ZWANG CLASS 1 TRANSIENTLY INDUCED BY EGF	http://www.gsea-msigdb.org/gsea/msigdb/cards/ZWANG_CLASS_1_TRANSIENTLY_INDUCED_BY_EGF	GCLC ST3GAL1 RNF19A NEDD4L WDR1 AHR BIRC2 CDK2AP1 IL1R1 CALD1 LRRFIP1 LDLR IL6ST SHROOM3 CPNE8 RPS8 DST CEBPG CLDN12 SUN1 MIDN TBC1D8
0.120790838242341	8	142	2.1019340264171	DAZARD UV RESPONSE CLUSTER G6	http://www.gsea-msigdb.org/gsea/msigdb/cards/DAZARD_UV_RESPONSE_CLUSTER_G6	MAST4 XPO1 BIRC2 BBX PHF3 LARP7 KLHL9 DIO1
0.12148705218399	3	28	3.99742810381108	WANG RESPONSE TO ANDROGEN UP	http://www.gsea-msigdb.org/gsea/msigdb/cards/WANG_RESPONSE_TO_ANDROGEN_UP	EVI5 HMGCR ZBTB10
0.12148705218399	3	28	3.99742810381108	LANG MYB FAMILY TARGETS	http://www.gsea-msigdb.org/gsea/msigdb/cards/LANG_MYB_FAMILY_TARGETS	FAM107B BIRC2 IQGAP1
0.12148705218399	3	28	3.99742810381108	BENNETT SYSTEMIC LUPUS ERYTHEMATOSUS	http://www.gsea-msigdb.org/gsea/msigdb/cards/BENNETT_SYSTEMIC_LUPUS_ERYTHEMATOSUS	LGALS3BP SERPING1 MX1
0.12148705218399	3	28	3.99742810381108	ZHANG ANTIVIRAL RESPONSE TO RIBAVIRIN UP	http://www.gsea-msigdb.org/gsea/msigdb/cards/ZHANG_ANTIVIRAL_RESPONSE_TO_RIBAVIRIN_UP	APOL1 ASS1 MX1
0.12148705218399	3	28	3.99742810381108	BOYLAN MULTIPLE MYELOMA C CLUSTER DN	http://www.gsea-msigdb.org/gsea/msigdb/cards/BOYLAN_MULTIPLE_MYELOMA_C_CLUSTER_DN	RRAS2 ZBTB20 ZBTB10
0.12148705218399	3	28	3.99742810381108	BOYAULT LIVER CANCER SUBCLASS G2	http://www.gsea-msigdb.org/gsea/msigdb/cards/BOYAULT_LIVER_CANCER_SUBCLASS_G2	RRAS2 MEIS2 PAN2
0.123662919680962	6	93	2.40705348186474	GRAHAM CML QUIESCENT VS NORMAL QUIESCENT UP	http://www.gsea-msigdb.org/gsea/msigdb/cards/GRAHAM_CML_QUIESCENT_VS_NORMAL_QUIESCENT_UP	TFR2 MPST APOC1 TUBB2A TPM1 SULT1A3
0.123662919680962	8	143	2.08723518707152	CHIARADONNA NEOPLASTIC TRANSFORMATION CDC25 DN	http://www.gsea-msigdb.org/gsea/msigdb/cards/CHIARADONNA_NEOPLASTIC_TRANSFORMATION_CDC25_DN	TRAM1 GIPC1 TMBIM1 NFIC STAT6 CES2 PNPLA2 CD151
0.123662919680962	8	143	2.08723518707152	GREGORY SYNTHETIC LETHAL WITH IMATINIB	http://www.gsea-msigdb.org/gsea/msigdb/cards/GREGORY_SYNTHETIC_LETHAL_WITH_IMATINIB	SP100 SORBS1 SCAF11 TPM1 LDLRAD4 SLC50A1 PDE4DIP CALM1
0.123662919680962	8	143	2.08723518707152	WAKABAYASHI ADIPOGENESIS PPARG RXRA BOUND 36HR	http://www.gsea-msigdb.org/gsea/msigdb/cards/WAKABAYASHI_ADIPOGENESIS_PPARG_RXRA_BOUND_36HR	ACAA1 ACADVL DECR1 BTF3L4 PAN2 UGT1A6 ACAA2 ANKRD46
0.124246830757709	2	12	6.21822149481724	BIOCARTA BARRESTIN PATHWAY	http://www.gsea-msigdb.org/gsea/msigdb/cards/BIOCARTA_BARRESTIN_PATHWAY	GNAS PPARA
0.124246830757709	5	70	2.66495206920739	ROSS AML OF FAB M7 TYPE	http://www.gsea-msigdb.org/gsea/msigdb/cards/ROSS_AML_OF_FAB_M7_TYPE	TFR2 APOC1 CD164 RDX TPM1
0.124246830757709	5	70	2.66495206920739	BASSO CD40 SIGNALING DN	http://www.gsea-msigdb.org/gsea/msigdb/cards/BASSO_CD40_SIGNALING_DN	ST3GAL6 ST6GAL1 TUBB2A CTDSP2 PTP4A2
0.124246830757709	2	12	6.21822149481724	ZHENG FOXP3 TARGETS IN THYMUS DN	http://www.gsea-msigdb.org/gsea/msigdb/cards/ZHENG_FOXP3_TARGETS_IN_THYMUS_DN	MAP4K4 EPB41
0.124246830757709	2	12	6.21822149481724	ZHENG FOXP3 TARGETS IN T LYMPHOCYTE UP	http://www.gsea-msigdb.org/gsea/msigdb/cards/ZHENG_FOXP3_TARGETS_IN_T_LYMPHOCYTE_UP	VRK2 RRAS2
0.124246830757709	2	12	6.21822149481724	CLAUS PGR POSITIVE MENINGIOMA DN	http://www.gsea-msigdb.org/gsea/msigdb/cards/CLAUS_PGR_POSITIVE_MENINGIOMA_DN	MAP4K4 FSTL1
0.124246830757709	5	70	2.66495206920739	LIN MELANOMA COPY NUMBER UP	http://www.gsea-msigdb.org/gsea/msigdb/cards/LIN_MELANOMA_COPY_NUMBER_UP	TRIO ANO1 IQGAP1 AP3S2 PSMD4
0.124246830757709	2	12	6.21822149481724	ITO PTTG1 TARGETS UP	http://www.gsea-msigdb.org/gsea/msigdb/cards/ITO_PTTG1_TARGETS_UP	GCLC UGT1A6
0.124246830757709	2	12	6.21822149481724	GUTIERREZ CHRONIC LYMPHOCYTIC LEUKEMIA UP	http://www.gsea-msigdb.org/gsea/msigdb/cards/GUTIERREZ_CHRONIC_LYMPHOCYTIC_LEUKEMIA_UP	LPIN1 GLRX
0.124322849611263	7	118	2.21326527781631	HOLLERN EMT BREAST TUMOR DN	http://www.gsea-msigdb.org/gsea/msigdb/cards/HOLLERN_EMT_BREAST_TUMOR_DN	ERBB3 ESRP2 APOC1 SHROOM3 PTPRF EPS8L2 TMPRSS2
0.12461061616139	12	252	1.77663471280493	AFFAR YY1 TARGETS DN	http://www.gsea-msigdb.org/gsea/msigdb/cards/AFFAR_YY1_TARGETS_DN	NR1H4 SCARB1 IL1R1 DHCR24 MYO1B LDLR APOC1 TUBB2A TERF1 ANKH PCOLCE2 SFXN1
0.12461061616139	12	252	1.77663471280493	BROWNE HCMV INFECTION 4HR DN	http://www.gsea-msigdb.org/gsea/msigdb/cards/BROWNE_HCMV_INFECTION_4HR_DN	MNAT1 ACAA1 POLB SBF1 KRR1 UMPS MPDU1 TOM1L1 DYRK1A ZNF3 KLHL9 SIPA1
0.127408747438102	11	225	1.82401163847972	COLDREN GEFITINIB RESISTANCE DN	http://www.gsea-msigdb.org/gsea/msigdb/cards/COLDREN_GEFITINIB_RESISTANCE_DN	ERBB3 GNAS COMT ESRP2 TJP2 HSD17B7 LMO7 FGD4 DST EPS8L2 ZNF429
0.128488599753068	3	29	3.8595857554038	BIOCARTA TNFR1 PATHWAY	http://www.gsea-msigdb.org/gsea/msigdb/cards/BIOCARTA_TNFR1_PATHWAY	TNFRSF1A RIPK1 PAK1
0.128488599753068	7	119	2.1946664099355	WANG ESOPHAGUS CANCER VS NORMAL UP	http://www.gsea-msigdb.org/gsea/msigdb/cards/WANG_ESOPHAGUS_CANCER_VS_NORMAL_UP	FN1 PLS1 IRF3 KDELR2 SERPING1 ACAA2 PNPLA2
0.128488599753068	3	29	3.8595857554038	WANG RESPONSE TO BEXAROTENE DN	http://www.gsea-msigdb.org/gsea/msigdb/cards/WANG_RESPONSE_TO_BEXAROTENE_DN	NAB1 CPNE8 CAST
0.128488599753068	5	71	2.62741753302137	CHESLER BRAIN QTL CIS	http://www.gsea-msigdb.org/gsea/msigdb/cards/CHESLER_BRAIN_QTL_CIS	ACAA1 AKAP1 DCAF8 SORL1 ALAD
0.128488599753068	3	29	3.8595857554038	JIANG AGING CEREBRAL CORTEX UP	http://www.gsea-msigdb.org/gsea/msigdb/cards/JIANG_AGING_CEREBRAL_CORTEX_UP	ACTB CCNG1 RDX
0.128488599753068	3	29	3.8595857554038	SIMBULAN PARP1 TARGETS UP	http://www.gsea-msigdb.org/gsea/msigdb/cards/SIMBULAN_PARP1_TARGETS_UP	CCNG1 MDM2 EEF2
0.128488599753068	3	29	3.8595857554038	KYNG ENVIRONMENTAL STRESS RESPONSE NOT BY GAMMA IN OLD	http://www.gsea-msigdb.org/gsea/msigdb/cards/KYNG_ENVIRONMENTAL_STRESS_RESPONSE_NOT_BY_GAMMA_IN_OLD	NDRG1 GLRX CTNND1
0.128488599753068	5	71	2.62741753302137	GU PDEF TARGETS UP	http://www.gsea-msigdb.org/gsea/msigdb/cards/GU_PDEF_TARGETS_UP	MAP4K4 FN1 SMAD4 CDH2 LAMB2
0.128488599753068	3	29	3.8595857554038	VALK AML CLUSTER 2	http://www.gsea-msigdb.org/gsea/msigdb/cards/VALK_AML_CLUSTER_2	MAP4K4 PLS1 LPIN1
0.128488599753068	9	171	1.96364889310018	BAKKER FOXO3 TARGETS DN	http://www.gsea-msigdb.org/gsea/msigdb/cards/BAKKER_FOXO3_TARGETS_DN	POLB COBL POR PSMA1 WDR74 CYP2C8 POP5 TNRC18 BCKDHA
0.128488599753068	3	29	3.8595857554038	SUMI HNF4A TARGETS	http://www.gsea-msigdb.org/gsea/msigdb/cards/SUMI_HNF4A_TARGETS	ACSM2B SLCO2B1 DIO1
0.128488599753068	3	29	3.8595857554038	WAKABAYASHI ADIPOGENESIS PPARG BOUND 36HR	http://www.gsea-msigdb.org/gsea/msigdb/cards/WAKABAYASHI_ADIPOGENESIS_PPARG_BOUND_36HR	TRIT1 LGALS3BP MDM2
0.128488599753068	3	29	3.8595857554038	GUILLAUMOND KLF10 TARGETS DN	http://www.gsea-msigdb.org/gsea/msigdb/cards/GUILLAUMOND_KLF10_TARGETS_DN	VMP1 OGT RCAN1
0.128510006940106	4	49	3.04565950766559	HOFMANN CELL LYMPHOMA UP	http://www.gsea-msigdb.org/gsea/msigdb/cards/HOFMANN_CELL_LYMPHOMA_UP	IL1R1 MDM2 BNIP2 CEBPG
0.128510006940106	4	49	3.04565950766559	FAELT B CLL WITH VH REARRANGEMENTS DN	http://www.gsea-msigdb.org/gsea/msigdb/cards/FAELT_B_CLL_WITH_VH_REARRANGEMENTS_DN	ZMYND11 MYLK XPO1 GTF3A
0.128510006940106	4	49	3.04565950766559	CHUNG BLISTER CYTOTOXICITY DN	http://www.gsea-msigdb.org/gsea/msigdb/cards/CHUNG_BLISTER_CYTOTOXICITY_DN	SNAP23 FBXO3 ADD3 PCMTD1
0.131209666328698	7	120	2.17637752318603	BROWN MYELOID CELL DEVELOPMENT DN	http://www.gsea-msigdb.org/gsea/msigdb/cards/BROWN_MYELOID_CELL_DEVELOPMENT_DN	ST6GAL1 TF SSR3 SRSF7 BIN1 PC SHMT2
0.131497606996985	12	255	1.7557331279484	RAY TUMORIGENESIS BY ERBB2 CDC25A DN	http://www.gsea-msigdb.org/gsea/msigdb/cards/RAY_TUMORIGENESIS_BY_ERBB2_CDC25A_DN	CFLAR HERPUD1 SCP2 CRY2 FAM13A TCF12 NFIC SKI EPB41 SETD5 ZBTB8OS ZNF395
0.134013421802143	5	72	2.59092562284052	SANA RESPONSE TO IFNG UP	http://www.gsea-msigdb.org/gsea/msigdb/cards/SANA_RESPONSE_TO_IFNG_UP	APOL1 LGALS3BP APOL3 SERPING1 MX1
0.134013421802143	5	72	2.59092562284052	YAO TEMPORAL RESPONSE TO PROGESTERONE CLUSTER 9	http://www.gsea-msigdb.org/gsea/msigdb/cards/YAO_TEMPORAL_RESPONSE_TO_PROGESTERONE_CLUSTER_9	MNAT1 PON2 NFIB NSA2 TMPRSS2
0.134021147301717	9	173	1.94094774982735	RAO BOUND BY SALL4 ISOFORM A	http://www.gsea-msigdb.org/gsea/msigdb/cards/RAO_BOUND_BY_SALL4_ISOFORM_A	MAEA ECHDC1 MTHFD1 DYNC2LI1 SHROOM3 GUCD1 PSD3 UGP2 SACM1L
0.134181277329525	12	256	1.74887479541735	KAAB HEART ATRIUM VS VENTRICLE UP	http://www.gsea-msigdb.org/gsea/msigdb/cards/KAAB_HEART_ATRIUM_VS_VENTRICLE_UP	MYLK RPL3 NDRG1 SMARCD2 SLC11A2 IL1R1 TMEM106C KDELR2 TUBB2A ERBB2 EPS8 CD47
0.134681628585539	14	314	1.66347326612945	HORIUCHI WTAP TARGETS DN	http://www.gsea-msigdb.org/gsea/msigdb/cards/HORIUCHI_WTAP_TARGETS_DN	RPL3 LEPROTL1 KPNB1 HMGCR SMAD5 ABCD3 CAT BNIP2 LBR NMT2 MBNL1 CDH2 ANKRD46 SPATS2L
0.134681628585539	4	50	2.98474631751228	SASAI RESISTANCE TO NEOPLASTIC TRANSFROMATION	http://www.gsea-msigdb.org/gsea/msigdb/cards/SASAI_RESISTANCE_TO_NEOPLASTIC_TRANSFROMATION	TNFRSF1A IL6ST FSTL1 LAMB2
0.134681628585539	6	96	2.33183306055647	KIM MYC AMPLIFICATION TARGETS DN	http://www.gsea-msigdb.org/gsea/msigdb/cards/KIM_MYC_AMPLIFICATION_TARGETS_DN	CFLAR RNF19A CTNNA1 RORA SHROOM3 SORBS2
0.134681628585539	4	50	2.98474631751228	GARCIA TARGETS OF FLI1 AND DAX1 UP	http://www.gsea-msigdb.org/gsea/msigdb/cards/GARCIA_TARGETS_OF_FLI1_AND_DAX1_UP	CIRBP PTGES3 WDR19 NCKAP5
0.134681628585539	4	50	2.98474631751228	GENTILE RESPONSE CLUSTER D3	http://www.gsea-msigdb.org/gsea/msigdb/cards/GENTILE_RESPONSE_CLUSTER_D3	HERPUD1 RNF4 RIPK1 BNIP2
0.134681628585539	4	50	2.98474631751228	CHAUHAN RESPONSE TO METHOXYESTRADIOL UP	http://www.gsea-msigdb.org/gsea/msigdb/cards/CHAUHAN_RESPONSE_TO_METHOXYESTRADIOL_UP	ITGB5 CIRBP PPIL2 RBPMS
0.134681628585539	4	50	2.98474631751228	BROWNE HCMV INFECTION 4HR UP	http://www.gsea-msigdb.org/gsea/msigdb/cards/BROWNE_HCMV_INFECTION_4HR_UP	TFRC RBBP6 IL6ST RIPK1
0.134681628585539	4	50	2.98474631751228	STAMBOLSKY TARGETS OF MUTATED TP53 DN	http://www.gsea-msigdb.org/gsea/msigdb/cards/STAMBOLSKY_TARGETS_OF_MUTATED_TP53_DN	SP100 CIRBP MX1 MICAL3
0.134681628585539	4	50	2.98474631751228	BILANGES SERUM AND RAPAMYCIN SENSITIVE GENES	http://www.gsea-msigdb.org/gsea/msigdb/cards/BILANGES_SERUM_AND_RAPAMYCIN_SENSITIVE_GENES	RBBP6 EIF3H RPS3 EEF2
0.135838484159815	23	586	1.46435932813102	SMID BREAST CANCER LUMINAL B DN	http://www.gsea-msigdb.org/gsea/msigdb/cards/SMID_BREAST_CANCER_LUMINAL_B_DN	TFPI IL32 MYLK FNDC3B NDRG1 ACADL CALD1 C3 ASS1 RRAS2 SLC43A3 ITGA7 BIN1 ABCA8 LBR NFIB ADD3 SERPING1 DST RCAN1 PCOLCE2 SMCO4 MICAL3
0.136522384429832	12	258	1.73531762646062	JAEGER METASTASIS DN	http://www.gsea-msigdb.org/gsea/msigdb/cards/JAEGER_METASTASIS_DN	MAST4 RORA ABLIM1 ESRP2 COBL HLF TPD52L1 ECHDC2 ASS1 NFIB DST CTNND1
0.136522384429832	10	202	1.84699648360908	TONKS TARGETS OF RUNX1 RUNX1T1 FUSION MONOCYTE UP	http://www.gsea-msigdb.org/gsea/msigdb/cards/TONKS_TARGETS_OF_RUNX1_RUNX1T1_FUSION_MONOCYTE_UP	TFPI ST6GAL1 TNPO1 TUBB2A EPS8 MX1 CBS SFXN1 CTPS1 SPATS2L
0.136522384429832	3	30	3.73093289689034	TIEN INTESTINE PROBIOTICS 2HR UP	http://www.gsea-msigdb.org/gsea/msigdb/cards/TIEN_INTESTINE_PROBIOTICS_2HR_UP	LRRFIP1 ANP32A PTP4A2
0.136522384429832	3	30	3.73093289689034	CHOW RASSF1 TARGETS DN	http://www.gsea-msigdb.org/gsea/msigdb/cards/CHOW_RASSF1_TARGETS_DN	BCL3 PSMG1 P4HB
0.136522384429832	2	13	5.73989676444668	CASTELLANO NRAS TARGETS DN	http://www.gsea-msigdb.org/gsea/msigdb/cards/CASTELLANO_NRAS_TARGETS_DN	RBPMS CYHR1
0.136522384429832	10	202	1.84699648360908	HAMAI APOPTOSIS VIA TRAIL DN	http://www.gsea-msigdb.org/gsea/msigdb/cards/HAMAI_APOPTOSIS_VIA_TRAIL_DN	BCL3 IL4R SLC27A5 SMARCD2 CHMP1A ERBB2 PTPRF SPON2 CDH2 MAOA
0.136522384429832	2	13	5.73989676444668	NUNODA RESPONSE TO DASATINIB IMATINIB DN	http://www.gsea-msigdb.org/gsea/msigdb/cards/NUNODA_RESPONSE_TO_DASATINIB_IMATINIB_DN	CDK2AP1 STAT6
0.136522384429832	2	13	5.73989676444668	HEIDENBLAD AMPLIFIED IN SOFT TISSUE CANCER	http://www.gsea-msigdb.org/gsea/msigdb/cards/HEIDENBLAD_AMPLIFIED_IN_SOFT_TISSUE_CANCER	MDM2 USF1
0.136522384429832	5	73	2.55543349102078	HERNANDEZ ABERRANT MITOSIS BY DOCETACEL 2NM UP	http://www.gsea-msigdb.org/gsea/msigdb/cards/HERNANDEZ_ABERRANT_MITOSIS_BY_DOCETACEL_2NM_UP	ERBB3 EPAS1 N4BP2L1 PIK3R1 PTPRM
0.136522384429832	3	30	3.73093289689034	SCIAN INVERSED TARGETS OF TP53 AND TP73 DN	http://www.gsea-msigdb.org/gsea/msigdb/cards/SCIAN_INVERSED_TARGETS_OF_TP53_AND_TP73_DN	MAEA DNAJB6 CELF1
0.136522384429832	5	73	2.55543349102078	LINDVALL IMMORTALIZED BY TERT DN	http://www.gsea-msigdb.org/gsea/msigdb/cards/LINDVALL_IMMORTALIZED_BY_TERT_DN	EIF2B3 ITGB5 LGALS3BP FN1 SLC43A3
0.136522384429832	2	13	5.73989676444668	WU HBX TARGETS 3 DN	http://www.gsea-msigdb.org/gsea/msigdb/cards/WU_HBX_TARGETS_3_DN	PAK1 GAS6
0.136522384429832	5	73	2.55543349102078	ZHONG SECRETOME OF LUNG CANCER AND MACROPHAGE	http://www.gsea-msigdb.org/gsea/msigdb/cards/ZHONG_SECRETOME_OF_LUNG_CANCER_AND_MACROPHAGE	CP ACTB LGALS3BP FN1 COL18A1
0.136522384429832	14	315	1.65819239861793	HELLER HDAC TARGETS UP	http://www.gsea-msigdb.org/gsea/msigdb/cards/HELLER_HDAC_TARGETS_UP	SPAG9 SORBS1 SBF1 CLPTM1 FN1 EPAS1 POR ITGA7 TUBB2A GSN WDR19 PDE4DIP ZBTB20 MAOA
0.136522384429832	6	97	2.30779354446825	SMID BREAST CANCER RELAPSE IN BONE UP	http://www.gsea-msigdb.org/gsea/msigdb/cards/SMID_BREAST_CANCER_RELAPSE_IN_BONE_UP	MAST4 TOM1L1 PSD3 PAH PDE4DIP SERPINA5
0.136522384429832	6	97	2.30779354446825	CADWELL ATG16L1 TARGETS UP	http://www.gsea-msigdb.org/gsea/msigdb/cards/CADWELL_ATG16L1_TARGETS_UP	ACAA1 AP1M1 TF MTTP PC HP
0.136522384429832	2	13	5.73989676444668	CONRAD GERMLINE STEM CELL	http://www.gsea-msigdb.org/gsea/msigdb/cards/CONRAD_GERMLINE_STEM_CELL	SPAG9 FSTL1
0.136522384429832	3	30	3.73093289689034	VALK AML CLUSTER 4	http://www.gsea-msigdb.org/gsea/msigdb/cards/VALK_AML_CLUSTER_4	CTNNA1 IL4R LDLRAD4
0.136522384429832	5	73	2.55543349102078	HOSHIDA LIVER CANCER SURVIVAL UP	http://www.gsea-msigdb.org/gsea/msigdb/cards/HOSHIDA_LIVER_CANCER_SURVIVAL_UP	TRIO SP100 ABLIM1 IQGAP1 ADD3
0.136522384429832	6	97	2.30779354446825	NAKAMURA ADIPOGENESIS LATE UP	http://www.gsea-msigdb.org/gsea/msigdb/cards/NAKAMURA_ADIPOGENESIS_LATE_UP	SMARCD2 CCNG1 LPIN1 ACSF2 GAS6 IGF2R
0.13933127693109	4	51	2.92622187991399	SIG INSULIN RECEPTOR PATHWAY IN CARDIAC MYOCYTES	http://www.gsea-msigdb.org/gsea/msigdb/cards/SIG_INSULIN_RECEPTOR_PATHWAY_IN_CARDIAC_MYOCYTES	SORBS1 AKT2 PIK3R1 PARD3
0.13933127693109	4	51	2.92622187991399	PRAMOONJAGO SOX4 TARGETS UP	http://www.gsea-msigdb.org/gsea/msigdb/cards/PRAMOONJAGO_SOX4_TARGETS_UP	CLK1 NDRG1 CCNL1 ZFP36L1
0.13933127693109	4	51	2.92622187991399	CHIARADONNA NEOPLASTIC TRANSFORMATION KRAS CDC25 DN	http://www.gsea-msigdb.org/gsea/msigdb/cards/CHIARADONNA_NEOPLASTIC_TRANSFORMATION_KRAS_CDC25_DN	TMEM176B IL1R1 C3 IL11RA
0.13933127693109	12	259	1.72861755840479	KOYAMA SEMA3B TARGETS UP	http://www.gsea-msigdb.org/gsea/msigdb/cards/KOYAMA_SEMA3B_TARGETS_UP	NEDD4L CYFIP2 SP100 CLPTM1 LGALS3BP TPD52L1 C19orf12 CELF1 DAGLB ATG13 TSKU KLHL9
0.140050007856993	11	231	1.77663471280493	LEE RECENT THYMIC EMIGRANT	http://www.gsea-msigdb.org/gsea/msigdb/cards/LEE_RECENT_THYMIC_EMIGRANT	NADK TRIO CDK2AP1 ZCCHC9 N4BP2L1 CSAD NFKBIZ EIF3H PAK1 TIMM8B CTPS1
0.14091848347247	9	176	1.90786341318256	DARWICHE SKIN TUMOR PROMOTER DN	http://www.gsea-msigdb.org/gsea/msigdb/cards/DARWICHE_SKIN_TUMOR_PROMOTER_DN	RNF19A CP FBRSL1 DGUOK SFPQ SLC35B1 PEX16 PEPD ANP32A
0.141649630553159	5	74	2.52090060600699	PEART HDAC PROLIFERATION CLUSTER DN	http://www.gsea-msigdb.org/gsea/msigdb/cards/PEART_HDAC_PROLIFERATION_CLUSTER_DN	ZMYND11 CDK2AP1 RAN NFIC SIPA1
0.141649630553159	5	74	2.52090060600699	SESTO RESPONSE TO UV C1	http://www.gsea-msigdb.org/gsea/msigdb/cards/SESTO_RESPONSE_TO_UV_C1	RNF4 UBE2I NAMPT TJP2 UBE2G1
0.143629264041603	3	31	3.61058022279711	BOGNI TREATMENT RELATED MYELOID LEUKEMIA UP	http://www.gsea-msigdb.org/gsea/msigdb/cards/BOGNI_TREATMENT_RELATED_MYELOID_LEUKEMIA_UP	MPST EPB41 HP
0.143629264041603	3	31	3.61058022279711	SCHLOSSER MYC AND SERUM RESPONSE SYNERGY	http://www.gsea-msigdb.org/gsea/msigdb/cards/SCHLOSSER_MYC_AND_SERUM_RESPONSE_SYNERGY	METAP2 ARFIP2 LARP1
0.143629264041603	3	31	3.61058022279711	GROSS HYPOXIA VIA ELK3 ONLY UP	http://www.gsea-msigdb.org/gsea/msigdb/cards/GROSS_HYPOXIA_VIA_ELK3_ONLY_UP	SPAG9 HERPUD1 ASCC2
0.143629264041603	3	31	3.61058022279711	BOQUEST STEM CELL CULTURED VS FRESH DN	http://www.gsea-msigdb.org/gsea/msigdb/cards/BOQUEST_STEM_CELL_CULTURED_VS_FRESH_DN	TMEM176B C3 SERPINA5
0.143629264041603	3	31	3.61058022279711	ZHAN VARIABLE EARLY DIFFERENTIATION GENES DN	http://www.gsea-msigdb.org/gsea/msigdb/cards/ZHAN_VARIABLE_EARLY_DIFFERENTIATION_GENES_DN	SNX1 DYRK1A PSMD4
0.143629264041603	3	31	3.61058022279711	DANG MYC TARGETS DN	http://www.gsea-msigdb.org/gsea/msigdb/cards/DANG_MYC_TARGETS_DN	NDRG1 ERBB2 ZFP36L1
0.143640010555175	9	177	1.89708452384255	BERTUCCI MEDULLARY VS DUCTAL BREAST CANCER DN	http://www.gsea-msigdb.org/gsea/msigdb/cards/BERTUCCI_MEDULLARY_VS_DUCTAL_BREAST_CANCER_DN	MYLK ITGB5 MYH9 CALD1 ANO1 RCAN1 FSTL1 MTSS1 TTC3
0.143640010555175	21	530	1.4782941666924	LIAO METASTASIS	http://www.gsea-msigdb.org/gsea/msigdb/cards/LIAO_METASTASIS	NUB1 DGCR2 MAP4K4 FNDC3B MKNK1 TNPO1 PPIL2 UBAP2 TUBB2A VGLL4 MBNL1 MSI2 FLCN SPON2 NFIA ATXN2L PTPRM CHD2 VSIG10 ANKRD46 PTMA
0.14449954843467	19	469	1.51146535268479	KIM WT1 TARGETS DN	http://www.gsea-msigdb.org/gsea/msigdb/cards/KIM_WT1_TARGETS_DN	DGCR2 DNAJB6 KLHL2 TIA1 ABCD3 RCOR3 PHF3 RBM25 AKAP1 UBE2G1 RABGGTB HADH NMT2 POP5 PDE4DIP ZBTB20 SHMT2 SRSF10 LAGE3
0.145271317640936	4	52	2.86994838222334	ROSS AML WITH CBFB MYH11 FUSION	http://www.gsea-msigdb.org/gsea/msigdb/cards/ROSS_AML_WITH_CBFB_MYH11_FUSION	MEF2A HPCAL1 GRHPR PTPRM
0.145271317640936	4	52	2.86994838222334	BREDEMEYER RAG SIGNALING VIA ATM NOT VIA NFKB UP	http://www.gsea-msigdb.org/gsea/msigdb/cards/BREDEMEYER_RAG_SIGNALING_VIA_ATM_NOT_VIA_NFKB_UP	DOCK7 PEPD IL6ST TCAIM
0.145271317640936	4	52	2.86994838222334	WU SILENCED BY METHYLATION IN BLADDER CANCER	http://www.gsea-msigdb.org/gsea/msigdb/cards/WU_SILENCED_BY_METHYLATION_IN_BLADDER_CANCER	ERBB3 COBL GATM CES2
0.145271317640936	4	52	2.86994838222334	BROWNE HCMV INFECTION 1HR UP	http://www.gsea-msigdb.org/gsea/msigdb/cards/BROWNE_HCMV_INFECTION_1HR_UP	TFRC HLF IL6ST NFIA
0.146865598746675	13	291	1.66673978211596	MANALO HYPOXIA DN	http://www.gsea-msigdb.org/gsea/msigdb/cards/MANALO_HYPOXIA_DN	EIF2B3 MTHFD1 SLC11A2 UMPS DHCR24 AKAP1 WDR74 IDH3A POP5 CTPS1 DHCR7 GINS3 PSMG1
0.146865598746675	13	291	1.66673978211596	WANG SMARCE1 TARGETS UP	http://www.gsea-msigdb.org/gsea/msigdb/cards/WANG_SMARCE1_TARGETS_UP	MYLK ATP8B1 ITGB5 GHR FN1 IL1R1 PCYOX1 EPAS1 CALD1 LRRFIP1 GSN CTDSP2 SULF2
0.147630967259395	7	125	2.08932242225859	SCHLOSSER SERUM RESPONSE UP	http://www.gsea-msigdb.org/gsea/msigdb/cards/SCHLOSSER_SERUM_RESPONSE_UP	ST3GAL1 SNX1 MAP4K4 TNRC6B SCAP STAT6 SIPA1
0.147630967259395	7	125	2.08932242225859	GERY CEBP TARGETS	http://www.gsea-msigdb.org/gsea/msigdb/cards/GERY_CEBP_TARGETS	TFRC HMGCR C3 TOM1L1 GLRX CD47 HP
0.150268858439837	2	14	5.32990413841478	SPIELMAN LYMPHOBLAST EUROPEAN VS ASIAN 2FC UP	http://www.gsea-msigdb.org/gsea/msigdb/cards/SPIELMAN_LYMPHOBLAST_EUROPEAN_VS_ASIAN_2FC_UP	ATP8B1 MEIS2
0.150268858439837	2	14	5.32990413841478	SCHAEFFER PROSTATE DEVELOPMENT AND CANCER BOX1 UP	http://www.gsea-msigdb.org/gsea/msigdb/cards/SCHAEFFER_PROSTATE_DEVELOPMENT_AND_CANCER_BOX1_UP	HMGCR HADH
0.150268858439837	2	14	5.32990413841478	YIH RESPONSE TO ARSENITE C2	http://www.gsea-msigdb.org/gsea/msigdb/cards/YIH_RESPONSE_TO_ARSENITE_C2	TCF12 CAST
0.150268858439837	2	14	5.32990413841478	VERRECCHIA RESPONSE TO TGFB1 C3	http://www.gsea-msigdb.org/gsea/msigdb/cards/VERRECCHIA_RESPONSE_TO_TGFB1_C3	ITGB5 IGF2R
0.150268858439837	2	14	5.32990413841478	IRITANI MAD1 TARGETS UP	http://www.gsea-msigdb.org/gsea/msigdb/cards/IRITANI_MAD1_TARGETS_UP	SLC43A3 PIK3R1
0.150268858439837	2	14	5.32990413841478	NGO MALIGNANT GLIOMA 1P LOH	http://www.gsea-msigdb.org/gsea/msigdb/cards/NGO_MALIGNANT_GLIOMA_1P_LOH	TPM3 P4HB
0.150268858439837	2	14	5.32990413841478	WORSCHECH TUMOR EVASION AND TOLEROGENICITY DN	http://www.gsea-msigdb.org/gsea/msigdb/cards/WORSCHECH_TUMOR_EVASION_AND_TOLEROGENICITY_DN	IRF3 TANK
0.150268858439837	2	14	5.32990413841478	ZHANG ADIPOGENESIS BY BMP7	http://www.gsea-msigdb.org/gsea/msigdb/cards/ZHANG_ADIPOGENESIS_BY_BMP7	AKT2 PIK3R1
0.15042275206447	4	53	2.81579841274743	JOHANSSON GLIOMAGENESIS BY PDGFB UP	http://www.gsea-msigdb.org/gsea/msigdb/cards/JOHANSSON_GLIOMAGENESIS_BY_PDGFB_UP	TMEM176B FN1 TPM1 SULF2
0.15042275206447	3	32	3.4977495908347	YANG BREAST CANCER ESR1 LASER UP	http://www.gsea-msigdb.org/gsea/msigdb/cards/YANG_BREAST_CANCER_ESR1_LASER_UP	IVD ALAD APBB2
0.15042275206447	3	32	3.4977495908347	LIEN BREAST CARCINOMA METAPLASTIC	http://www.gsea-msigdb.org/gsea/msigdb/cards/LIEN_BREAST_CARCINOMA_METAPLASTIC	STAG2 COL18A1 P4HB
0.15042275206447	5	76	2.45456111637523	MORI SMALL PRE BII LYMPHOCYTE UP	http://www.gsea-msigdb.org/gsea/msigdb/cards/MORI_SMALL_PRE_BII_LYMPHOCYTE_UP	HERPUD1 SLC11A2 TCF12 EPS8 KLHDC2
0.15042275206447	3	32	3.4977495908347	DORSAM HOXA9 TARGETS DN	http://www.gsea-msigdb.org/gsea/msigdb/cards/DORSAM_HOXA9_TARGETS_DN	RBBP6 GLRX SRP72
0.15042275206447	5	76	2.45456111637523	THEILGAARD NEUTROPHIL AT SKIN WOUND UP	http://www.gsea-msigdb.org/gsea/msigdb/cards/THEILGAARD_NEUTROPHIL_AT_SKIN_WOUND_UP	CFLAR NAMPT AHR IL1R1 TANK
0.15042275206447	4	53	2.81579841274743	ZHOU TNF SIGNALING 4HR	http://www.gsea-msigdb.org/gsea/msigdb/cards/ZHOU_TNF_SIGNALING_4HR	IL32 ACLY RPS8 EEF2
0.15042275206447	4	53	2.81579841274743	JI RESPONSE TO FSH DN	http://www.gsea-msigdb.org/gsea/msigdb/cards/JI_RESPONSE_TO_FSH_DN	ZMYND11 SNAP23 FN1 UBE2G1
0.15042275206447	4	53	2.81579841274743	KYNG ENVIRONMENTAL STRESS RESPONSE UP	http://www.gsea-msigdb.org/gsea/msigdb/cards/KYNG_ENVIRONMENTAL_STRESS_RESPONSE_UP	MARK3 NDRG1 FN1 GLRX
0.15042275206447	4	53	2.81579841274743	BOYAULT LIVER CANCER SUBCLASS G23 UP	http://www.gsea-msigdb.org/gsea/msigdb/cards/BOYAULT_LIVER_CANCER_SUBCLASS_G23_UP	TFPI TFRC NPC1 SLC50A1
0.15042275206447	4	53	2.81579841274743	MARSON FOXP3 TARGETS DN	http://www.gsea-msigdb.org/gsea/msigdb/cards/MARSON_FOXP3_TARGETS_DN	RNF19A RNF4 FAM107B BZW1
0.15042275206447	7	126	2.07274049827241	QI HYPOXIA	http://www.gsea-msigdb.org/gsea/msigdb/cards/QI_HYPOXIA	RNF19A RORA NDRG1 ACSS2 LPIN1 SLC41A2 GRHPR
0.15042275206447	4	53	2.81579841274743	SMIRNOV RESPONSE TO IR 2HR UP	http://www.gsea-msigdb.org/gsea/msigdb/cards/SMIRNOV_RESPONSE_TO_IR_2HR_UP	CLK1 TNFRSF10B MDM2 ZBTB10
0.154739222306191	7	127	2.05641970694743	GAL LEUKEMIC STEM CELL UP	http://www.gsea-msigdb.org/gsea/msigdb/cards/GAL_LEUKEMIC_STEM_CELL_UP	ABLIM1 BIN1 DST RBPMS RCAN1 LAMB2 ZFP36L1
0.155358114235787	37	1050	1.31470968747564	MEISSNER BRAIN HCP WITH H3K4ME3 AND H3K27ME3	http://www.gsea-msigdb.org/gsea/msigdb/cards/MEISSNER_BRAIN_HCP_WITH_H3K4ME3_AND_H3K27ME3	MLXIPL ERBB3 IL4R ATP8B1 ITGB5 GNAS ESRP2 SALL1 NDRG1 FN1 EPAS1 PROX1 ECHDC2 SLC12A4 ASS1 ANO1 RRAS2 ITGA7 SHROOM3 TPM1 ERBB2 CTDSP1 PHLDB2 NFIB RHOC RBPMS CBS SHROOM1 ACSF2 GPRC5C ABLIM3 VSIG10 TSKU COL18A1 PPARA TMEM63A SULF2
0.156121660833567	5	77	2.42268369927944	KYNG DNA DAMAGE BY GAMMA RADIATION	http://www.gsea-msigdb.org/gsea/msigdb/cards/KYNG_DNA_DAMAGE_BY_GAMMA_RADIATION	TIA1 SMAD4 LIPC NDEL1 PDE4DIP
0.156121660833567	5	77	2.42268369927944	PURBEY TARGETS OF CTBP1 AND SATB1 UP	http://www.gsea-msigdb.org/gsea/msigdb/cards/PURBEY_TARGETS_OF_CTBP1_AND_SATB1_UP	ACTB DGUOK PSMA1 EEF2 CYP4F2
0.156193495820829	10	209	1.7851353573638	SHEPARD BMYB MORPHOLINO UP	http://www.gsea-msigdb.org/gsea/msigdb/cards/SHEPARD_BMYB_MORPHOLINO_UP	VRK2 SCARB1 CCNG1 RBM25 PSMF1 CNDP2 MDM2 FAM207A LMAN2 PTP4A2
0.156299952795781	8	154	1.93814695942356	TAKEDA TARGETS OF NUP98 HOXA9 FUSION 8D UP	http://www.gsea-msigdb.org/gsea/msigdb/cards/TAKEDA_TARGETS_OF_NUP98_HOXA9_FUSION_8D_UP	LGALS3BP APOC1 TUBB2A SDSL RBPMS MX1 CMBL MTSS1
0.15765980518606	4	54	2.76365399769655	BECKER TAMOXIFEN RESISTANCE UP	http://www.gsea-msigdb.org/gsea/msigdb/cards/BECKER_TAMOXIFEN_RESISTANCE_UP	SNX1 DECR1 LGALS3BP MX1
0.158978568478081	7	128	2.04035392798691	IZADPANAH STEM CELL ADIPOSE VS BONE UP	http://www.gsea-msigdb.org/gsea/msigdb/cards/IZADPANAH_STEM_CELL_ADIPOSE_VS_BONE_UP	ABCB4 TBC1D1 HPCAL1 NEK6 TUBB2A CELF1 MTSS1
0.160508902775423	3	33	3.39175717899122	BOGNI TREATMENT RELATED MYELOID LEUKEMIA DN	http://www.gsea-msigdb.org/gsea/msigdb/cards/BOGNI_TREATMENT_RELATED_MYELOID_LEUKEMIA_DN	CCNG1 TNFRSF10B CDH2

## Sheet: Hallmark
Enrichment FDR	nGenes	Pathway Genes	Fold Enrichment	Pathway	URL	Genes
2.54437571349306e-10	27	200	5.03675941080196	HALLMARK XENOBIOTIC METABOLISM	http://www.gsea-msigdb.org/gsea/msigdb/cards/HALLMARK_XENOBIOTIC_METABOLISM	GCLC FMO3 CYFIP2 ITIH4 TNFRSF1A GCKR F11 COMT MTHFD1 TMEM176B PTGES3 SSR3 IL1R1 SLC35B1 CAT PLG SLC12A4 POR CNDP2 CSAD NPC1 PTS PC ATP2A2 SHMT2 CYP4F2 MAOA
1.05747626680228e-07	23	199	4.31213349891849	HALLMARK ADIPOGENESIS	http://www.gsea-msigdb.org/gsea/msigdb/cards/HALLMARK_ADIPOGENESIS	UQCRC1 MYLK SCARB1 BAZ2A SORBS1 DECR1 ACADL SCP2 SDHB CAT RREB1 C3 POR ACLY ITGA7 TANK HADH CMBL IDH3A ACAA2 DHCR7 CD151 BCKDHA
6.10009076968185e-06	20	197	3.78774913389883	HALLMARK HEME METABOLISM	http://www.gsea-msigdb.org/gsea/msigdb/cards/HALLMARK_HEME_METABOLISM	GCLC RBM5 RNF19A HAGH TFRC MARK3 EIF2AK1 FBXO7 TNRC6B SLC11A2 CAT C3 VEZF1 SELENBP1 ALDH1L1 ALAD CAST EPB41 PC NCOA4
6.83135707859008e-05	16	158	3.77815989558516	HALLMARK FATTY ACID METABOLISM	http://www.gsea-msigdb.org/gsea/msigdb/cards/HALLMARK_FATTY_ACID_METABOLISM	ACSM3 ACAA1 ACADVL DECR1 ACADL DHCR24 HSD17B7 GRHPR HADH ALAD PTS MIX23 ACAA2 D2HGDH PPARA MAOA
0.000286100402217327	17	200	3.17129296235679	HALLMARK MYOGENESIS	http://www.gsea-msigdb.org/gsea/msigdb/cards/HALLMARK_MYOGENESIS	ERBB3 MYLK MEF2A ITGB5 SORBS1 ABLIM1 MYH9 AKT2 TPD52L1 LPIN1 ITGA7 BIN1 TPM3 GSN EIF4A2 PC PDE4DIP
0.00038033466773662	12	112	3.99742810381108	HALLMARK BILE ACID METABOLISM	http://www.gsea-msigdb.org/gsea/msigdb/cards/HALLMARK_BILE_ACID_METABOLISM	NR1H4 HSD17B6 SLC27A5 DHCR24 SCP2 ABCD3 PEX16 CAT ABCA8 NPC1 PIPOX DIO1
0.000479500474910458	11	99	4.14548099654483	HALLMARK ANDROGEN RESPONSE	http://www.gsea-msigdb.org/gsea/msigdb/cards/HALLMARK_ANDROGEN_RESPONSE	PGM3 XRCC5 CDC14B UBE2I NDRG1 HMGCR DHCR24 ANKH TMPRSS2 ZBTB10 NCOA4
0.000537596204490952	13	138	3.51464693185322	HALLMARK COAGULATION	http://www.gsea-msigdb.org/gsea/msigdb/cards/HALLMARK_COAGULATION	C8B WDR1 F11 TF FN1 PLG C3 APOC1 GSN SERPING1 FGG MST1 F2
0.00394319803221909	8	73	4.08869358563325	HALLMARK CHOLESTEROL HOMEOSTASIS	http://www.gsea-msigdb.org/gsea/msigdb/cards/HALLMARK_CHOLESTEROL_HOMEOSTASIS	MVK HMGCR LDLR ACSS2 HSD17B7 CBS GUSB DHCR7
0.00479448929596565	14	199	2.62477691238517	HALLMARK MTORC1 SIGNALING	http://www.gsea-msigdb.org/gsea/msigdb/cards/HALLMARK_MTORC1_SIGNALING	GCLC TFRC NAMPT HMGCR CCNG1 DHCR24 LDLR ACLY ADD3 DHCR7 GLRX ATP2A2 SHMT2 PSMG1
0.00843002762514333	9	104	3.22869193000126	HALLMARK PEROXISOME	http://www.gsea-msigdb.org/gsea/msigdb/cards/HALLMARK_PEROXISOME	ABCB4 ACAA1 DHCR24 SCP2 ABCD3 CAT ALB CTPS1 DIO1
0.0119749091037655	13	200	2.42510638297872	HALLMARK OXIDATIVE PHOSPHORYLATION	http://www.gsea-msigdb.org/gsea/msigdb/cards/HALLMARK_OXIDATIVE_PHOSPHORYLATION	UQCRC1 ACAA1 ACADVL ACAT1 DECR1 NDUFS7 SDHB POR TIMM8B NDUFS2 IDH3A ACAA2 BCKDHA
0.019437506143409	10	143	2.6090439838394	HALLMARK UV RESPONSE DN	http://www.gsea-msigdb.org/gsea/msigdb/cards/HALLMARK_UV_RESPONSE_DN	TFPI PHF3 LDLR ERBB2 NFIB ADD3 RBPMS DYRK1A APBB2 PTPRM
0.0242431384090441	12	197	2.2726494803393	HALLMARK MITOTIC SPINDLE	http://www.gsea-msigdb.org/gsea/msigdb/cards/HALLMARK_MITOTIC_SPINDLE	TRIO SUN2 MYH9 ARFIP2 BIN1 FGD4 GSN DST SORBS2 EPB41 PPP4R2 SHROOM1
0.0253890387968539	12	200	2.23855973813421	HALLMARK ESTROGEN RESPONSE EARLY	http://www.gsea-msigdb.org/gsea/msigdb/cards/HALLMARK_ESTROGEN_RESPONSE_EARLY	MAST4 SCARB1 ABLIM1 SEC14L2 ESRP2 TPD52L1 AKAP1 IL6ST ADD3 AMFR DHCR7 TSKU
0.0490960269507303	11	199	2.06232471687406	HALLMARK TNFA SIGNALING VIA NFKB	http://www.gsea-msigdb.org/gsea/msigdb/cards/HALLMARK_TNFA_SIGNALING_VIA_NFKB	CFLAR BCL3 NAMPT BIRC2 LDLR IL6ST TANK TUBB2A RCAN1 CCNL1 ZBTB10
0.0490960269507303	11	200	2.05201309328969	HALLMARK HYPOXIA	http://www.gsea-msigdb.org/gsea/msigdb/cards/HALLMARK_HYPOXIA	CP NEDD4L RORA SCARB1 MYH9 NDRG1 HDLBP GRHPR SELENBP1 UGP2 GLRX
0.0490960269507303	11	198	2.07274049827241	HALLMARK G2M CHECKPOINT	http://www.gsea-msigdb.org/gsea/msigdb/cards/HALLMARK_G2M_CHECKPOINT	MNAT1 FOXN3 BCL3 XPO1 KPNB1 SFPQ CHMP1A MEIS2 SRSF1 LBR SRSF10
0.0490960269507303	11	199	2.06232471687406	HALLMARK COMPLEMENT	http://www.gsea-msigdb.org/gsea/msigdb/cards/HALLMARK_COMPLEMENT	CP RNF4 FN1 CD46 PLG C3 APOC1 SERPING1 PCSK9 F2 CALM1
0.0851825557013891	10	200	1.86546644844517	HALLMARK ESTROGEN RESPONSE LATE	http://www.gsea-msigdb.org/gsea/msigdb/cards/HALLMARK_ESTROGEN_RESPONSE_LATE	SCARB1 TPD52L1 GALE ASS1 IL6ST ADD3 AMFR PLXNB1 DHCR7 SERPINA5
0.0851825557013891	6	96	2.33183306055647	HALLMARK PROTEIN SECRETION	http://www.gsea-msigdb.org/gsea/msigdb/cards/HALLMARK_PROTEIN_SECRETION	GNAS SNAP23 NAPA TOM1L1 DST IGF2R
0.0851825557013891	10	199	1.87484065170369	HALLMARK MYC TARGETS V1	http://www.gsea-msigdb.org/gsea/msigdb/cards/HALLMARK_MYC_TARGETS_V1	CLNS1A XPO1 KPNB1 PTGES3 SRSF7 PSMA1 RAN SRSF1 RPS3 CTPS1
0.0851825557013891	10	200	1.86546644844517	HALLMARK EPITHELIAL MESENCHYMAL TRANSITION	http://www.gsea-msigdb.org/gsea/msigdb/cards/HALLMARK_EPITHELIAL_MESENCHYMAL_TRANSITION	IL32 MYLK ITGB5 FN1 CALD1 TPM1 DST FSTL1 PCOLCE2 CDH2
0.0851825557013891	4	49	3.04565950766559	HALLMARK REACTIVE OXYGEN SPECIES PATHWAY	http://www.gsea-msigdb.org/gsea/msigdb/cards/HALLMARK_REACTIVE_OXYGEN_SPECIES_PATHWAY	GCLC CAT NDUFS2 GLRX
0.0851825557013891	10	200	1.86546644844517	HALLMARK KRAS SIGNALING UP	http://www.gsea-msigdb.org/gsea/msigdb/cards/HALLMARK_KRAS_SIGNALING_UP	TFPI NR1H4 EVI5 ST6GAL1 AKT2 TMEM176B ANO1 CBR4 ANKH GLRX
0.126950762828542	8	161	1.85387970031818	HALLMARK APOPTOSIS	http://www.gsea-msigdb.org/gsea/msigdb/cards/HALLMARK_APOPTOSIS	CFLAR ERBB3 ERBB2 GSN PAK1 ANKH F2 IGF2R
0.139289103313905	5	86	2.16914703307578	HALLMARK IL6 JAK STAT3 SIGNALING	http://www.gsea-msigdb.org/gsea/msigdb/cards/HALLMARK_IL6_JAK_STAT3_SIGNALING	TNFRSF1A IL4R IL1R1 IL6ST PDGFC
0.139289103313905	6	112	1.99871405190554	HALLMARK UNFOLDED PROTEIN RESPONSE	http://www.gsea-msigdb.org/gsea/msigdb/cards/HALLMARK_UNFOLDED_PROTEIN_RESPONSE	HERPUD1 EIF4G1 TUBB2A CEBPG EIF4A2 EEF2
0.14465907607921	9	200	1.67891980360065	HALLMARK E2F TARGETS	http://www.gsea-msigdb.org/gsea/msigdb/cards/HALLMARK_E2F_TARGETS	TFRC XPO1 LUC7L3 RAN PAN2 SRSF1 LBR CTPS1 GINS3
0.14465907607921	9	200	1.67891980360065	HALLMARK P53 PATHWAY	http://www.gsea-msigdb.org/gsea/msigdb/cards/HALLMARK_P53_PATHWAY	CYFIP2 TM7SF3 NDRG1 ZBTB16 TPD52L1 CCNG1 MDM2 EPS8L2 ZFP36L1
0.164873880882262	7	149	1.75278726699546	HALLMARK DNA REPAIR	http://www.gsea-msigdb.org/gsea/msigdb/cards/HALLMARK_DNA_REPAIR	POLB POLR2E SMAD5 UMPS DGUOK TAF12 SUPT4H1
0.168218422212776	5	96	1.94319421713039	HALLMARK INTERFERON ALPHA RESPONSE	http://www.gsea-msigdb.org/gsea/msigdb/cards/HALLMARK_INTERFERON_ALPHA_RESPONSE	NUB1 IL4R LGALS3BP MX1 CD47
0.168218422212776	3	44	2.54381788424342	HALLMARK APICAL SURFACE	http://www.gsea-msigdb.org/gsea/msigdb/cards/HALLMARK_APICAL_SURFACE	ATP8B1 PCSK9 SULF2
