# Supplementary material for: HBV-driven host chromatin accessibility changes affect liver metabolic pathways, iron homeostasis and promote a preneoplastic phenotype
Source: J Exp Clin Cancer Res. 2025 May 16;44:146. doi: 10.1186/s13046-025-03414-7 (PMC12082925; doi:10.1186/s13046-025-03414-7)
Supplement: Supplementary file 21 — Supplementary Material 21. [file 13046_2025_3414_MOESM21_ESM.xlsx]

## Sheet: CH vs HL
entrez id	symbol	Up/Down regulated
3990	LIPC	DOWN
875	CBS	DOWN
2874	GPS2	DOWN
710	SERPING1	DOWN
1066	CES1	DOWN
7280	TUBB2A	DOWN
415	ARSL	DOWN
9970	NR1I3	DOWN
10998	SLC27A5	DOWN
83862	TMEM120A	DOWN
6818	SULT1A3	DOWN
4720	NDUFS2	DOWN
2990	GUSB	DOWN
3029	HAGH	DOWN
389524	GTF2IRD2B	DOWN
60	ACTB	DOWN
3250	HPR	DOWN
6188	RPS3	DOWN
5184	PEPD	DOWN
2778	GNAS	DOWN
1981	EIF4G1	DOWN
22937	SCAP	DOWN
348158	ACSM2B	DOWN
8270	LAGE3	DOWN
55753	OGDHL	DOWN
9659	PDE4DIP	DOWN
3069	HDLBP	DOWN
2041	EPHA1	DOWN
28957	MRPS28	DOWN
2582	GALE	DOWN
6202	RPS8	DOWN
30	ACAA1	DOWN
4128	MAOA	DOWN
9948	WDR1	DOWN
56288	PARD3	DOWN
201161	CENPV	DOWN
6603	SMARCD2	DOWN
1717	DHCR7	DOWN
4430	MYO1B	DOWN
8630	HSD17B6	DOWN
10237	SLC35B1	DOWN
2098	ESD	DOWN
11273	ATXN2L	DOWN
6296	ACSM3	DOWN
84629	TNRC18	DOWN
1716	DGUOK	DOWN
389	RHOC	DOWN
9448	MAP4K4	DOWN
83941	TM2D1	DOWN
2971	GTF3A	DOWN
6305	SBF1	DOWN
3939	LDHA	DOWN
10449	ACAA2	DOWN
2621	GAS6	DOWN
5959	RDH5	DOWN
4357	MPST	DOWN
6342	SCP2	DOWN
2628	GATM	DOWN
11275	KLHL2	DOWN
9526	MPDU1	DOWN
4547	MTTP	DOWN
80221	ACSF2	DOWN
55833	UBAP2	DOWN
26521	TIMM8B	DOWN
25793	FBXO7	DOWN
24144	TFIP11	DOWN
213	ALB	DOWN
11309	SLCO2B1	DOWN
26100	WIPI2	DOWN
1974	EIF4A2	DOWN
27102	EIF2AK1	DOWN
153769	SH3RF2	DOWN
57619	SHROOM3	DOWN
10412	NSA2	DOWN
9924	PAN2	DOWN
10040	TOM1L1	DOWN
8891	EIF2B3	DOWN
85440	DOCK7	DOWN
2729	GCLC	DOWN
84675	TRIM55	DOWN
10735	STAG2	DOWN
51133	KCTD3	DOWN
85437	ZCRB1	DOWN
5757	PTMA	DOWN
6731	SRP72	DOWN
84817	TXNDC17	DOWN
977	CD151	DOWN
8624	PSMG1	DOWN
26063	DECR2	DOWN
667	DST	DOWN
92292	GLYATL1	DOWN
10988	METAP2	DOWN
800	CALD1	DOWN
10861	SLC26A1	DOWN
114883	OSBPL9	DOWN
64332	NFKBIZ	DOWN
57553	MICAL3	DOWN
10351	ABCA8	DOWN
10135	NAMPT	DOWN
51667	NUB1	DOWN
4008	LMO7	DOWN
27327	TNRC6A	DOWN
9512	PMPCB	DOWN
23367	LARP1	DOWN
80349	SKIC8	DOWN
79109	MAPKAP1	DOWN
90102	PHLDB2	DOWN
23151	GRAMD4	DOWN
22985	ACIN1	DOWN
55904	KMT2E	DOWN
196	AHR	DOWN
5682	PSMA1	DOWN
1655	DDX5	DOWN
25831	HECTD1	DOWN
23541	SEC14L2	DOWN
5053	PAH	DOWN
9043	SPAG9	DOWN
7082	TJP1	DOWN
23471	TRAM1	DOWN
5825	ABCD3	DOWN
55250	ELP2	DOWN
6642	SNX1	UP
4089	SMAD4	UP
3554	IL1R1	UP
56172	ANKH	UP
7551	ZNF3	UP
55209	SETD5	UP
9169	SCAF11	UP
6497	SKI	UP
151987	PPP4R2	UP
253461	ZBTB38	UP
81671	VMP1	UP
4179	CD46	UP
6480	ST6GAL1	UP
84102	SLC41A2	UP
23112	TNRC6B	UP
8073	PTP4A2	UP
11167	FSTL1	UP
8473	OGT	UP
121512	FGD4	UP
8099	CDK2AP1	UP
9811	CTIF	UP
113235	SLC46A1	UP
51008	ASCC1	UP
10239	AP3S2	UP
6482	ST3GAL1	UP
55692	LUC7L	UP
23362	PSD3	UP
3983	ABLIM1	UP
25897	RNF19A	UP
3241	HPCAL1	UP
5238	PGM3	UP
284565	NBPF15	UP
200030	NBPF11	UP
1859	DYRK1A	UP
54707	GPN2	UP
1827	RCAN1	UP
4090	SMAD5	UP
80063	ATF7IP2	UP
4154	MBNL1	UP
79086	SMIM7	UP
1112	FOXN3	UP
23327	NEDD4L	UP
7008	TEF	UP
23484	LEPROTL1	UP
663	BNIP2	UP
10728	PTGES3	UP
10658	CELF1	UP
2035	EPB41	UP
11103	KRR1	UP
9019	MPZL1	UP
83641	FAM107B	UP
6095	RORA	UP
440026	TMEM41B	UP
55022	PID1	UP
7072	TIA1	UP
5465	PPARA	UP
91408	BTF3L4	UP
1054	CEBPG	UP
26137	ZBTB20	UP
124540	MSI2	UP
10772	SRSF10	UP
9555	MACROH2A1	UP
8773	SNAP23	UP
8837	CFLAR	UP
4193	MDM2	UP
2055	CLN8	UP
753	LDLRAD4	UP
653857	ACTR3C	UP
8740	TNFSF14	UP
80833	APOL3	UP

## Sheet: IC vs HL
entrez id	symbol	Up/Down regulated
4720	NDUFS2	DOWN
7280	TUBB2A	DOWN
6818	SULT1A3	DOWN
83862	TMEM120A	DOWN
875	CBS	DOWN
1066	CES1	DOWN
3990	LIPC	DOWN
8270	LAGE3	DOWN
2874	GPS2	DOWN
6188	RPS3	DOWN
60	ACTB	DOWN
710	SERPING1	DOWN
2990	GUSB	DOWN
9970	NR1I3	DOWN
415	ARSL	DOWN
2041	EPHA1	DOWN
389524	GTF2IRD2B	DOWN
22937	SCAP	DOWN
3029	HAGH	DOWN
2778	GNAS	DOWN
10998	SLC27A5	DOWN
1981	EIF4G1	DOWN
348158	ACSM2B	DOWN
6202	RPS8	DOWN
389	RHOC	DOWN
9659	PDE4DIP	DOWN
5184	PEPD	DOWN
1717	DHCR7	DOWN
30	ACAA1	DOWN
9948	WDR1	DOWN
9526	MPDU1	DOWN
2582	GALE	DOWN
3250	HPR	DOWN
3069	HDLBP	DOWN
10237	SLC35B1	DOWN
55753	OGDHL	DOWN
28957	MRPS28	DOWN
9448	MAP4K4	DOWN
2628	GATM	DOWN
8624	PSMG1	DOWN
201161	CENPV	DOWN
2971	GTF3A	DOWN
6305	SBF1	DOWN
84629	TNRC18	DOWN
11273	ATXN2L	DOWN
8630	HSD17B6	DOWN
56288	PARD3	DOWN
59342	SCPEP1	DOWN
977	CD151	DOWN
55833	UBAP2	DOWN
1716	DGUOK	DOWN
83941	TM2D1	DOWN
6296	ACSM3	DOWN
4547	MTTP	DOWN
4430	MYO1B	DOWN
80221	ACSF2	DOWN
25793	FBXO7	DOWN
6342	SCP2	DOWN
1974	EIF4A2	DOWN
11275	KLHL2	DOWN
4357	MPST	DOWN
4128	MAOA	DOWN
2098	ESD	DOWN
5959	RDH5	DOWN
27102	EIF2AK1	DOWN
6603	SMARCD2	DOWN
2621	GAS6	DOWN
5757	PTMA	DOWN
26521	TIMM8B	DOWN
11309	SLCO2B1	DOWN
51667	NUB1	DOWN
26100	WIPI2	DOWN
153769	SH3RF2	DOWN
24144	TFIP11	DOWN
55959	SULF2	DOWN
10988	METAP2	DOWN
84675	TRIM55	DOWN
5244	ABCB4	DOWN
213	ALB	DOWN
2729	GCLC	DOWN
6731	SRP72	DOWN
4008	LMO7	DOWN
85440	DOCK7	DOWN
7391	USF1	DOWN
10040	TOM1L1	DOWN
23647	ARFIP2	DOWN
10449	ACAA2	DOWN
114883	OSBPL9	DOWN
9924	PAN2	DOWN
57619	SHROOM3	DOWN
55904	KMT2E	DOWN
3939	LDHA	DOWN
10049	DNAJB6	DOWN
9512	PMPCB	DOWN
23367	LARP1	DOWN
57553	MICAL3	DOWN
23471	TRAM1	DOWN
92292	GLYATL1	DOWN
27327	TNRC6A	DOWN
10735	STAG2	DOWN
1655	DDX5	DOWN
51133	KCTD3	DOWN
800	CALD1	DOWN
7082	TJP1	DOWN
5682	PSMA1	DOWN
22985	ACIN1	DOWN
9043	SPAG9	DOWN
667	DST	DOWN
5053	PAH	DOWN
55729	ATF7IP	UP
7168	TPM1	UP
9169	SCAF11	UP
8470	SORBS2	UP
4089	SMAD4	UP
11164	NUDT5	UP
55209	SETD5	UP
55692	LUC7L	UP
3554	IL1R1	UP
51449	PCYOX1	UP
8473	OGT	UP
253461	ZBTB38	UP
10402	ST3GAL6	UP
84869	CBR4	UP
25897	RNF19A	UP
6497	SKI	UP
23112	TNRC6B	UP
9686	VGLL4	UP
4179	CD46	UP
5238	PGM3	UP
29974	A1CF	UP
7551	ZNF3	UP
8073	PTP4A2	UP
284565	NBPF15	UP
900	CCNG1	UP
10239	AP3S2	UP
3983	ABLIM1	UP
9811	CTIF	UP
6482	ST3GAL1	UP
23362	PSD3	UP
79086	SMIM7	UP
4090	SMAD5	UP
84102	SLC41A2	UP
1827	RCAN1	UP
1859	DYRK1A	UP
6480	ST6GAL1	UP
121512	FGD4	UP
23484	LEPROTL1	UP
113235	SLC46A1	UP
200030	NBPF11	UP
11167	FSTL1	UP
51008	ASCC1	UP
4154	MBNL1	UP
222256	CDHR3	UP
10658	CELF1	UP
9019	MPZL1	UP
3241	HPCAL1	UP
11103	KRR1	UP
440026	TMEM41B	UP
7008	TEF	UP
2035	EPB41	UP
1112	FOXN3	UP
54707	GPN2	UP
663	BNIP2	UP
7072	TIA1	UP
55022	PID1	UP
80063	ATF7IP2	UP
83641	FAM107B	UP
10728	PTGES3	UP
8773	SNAP23	UP
91408	BTF3L4	UP
9555	MACROH2A1	UP
124540	MSI2	UP
1054	CEBPG	UP
10772	SRSF10	UP
6095	RORA	UP
5465	PPARA	UP
26137	ZBTB20	UP
4193	MDM2	UP
80833	APOL3	UP
8837	CFLAR	UP
2055	CLN8	UP
653857	ACTR3C	UP
753	LDLRAD4	UP
8740	TNFSF14	UP

## Sheet: T vs NT Lyon cohort
entrez id	symbol	Up/Down regulated
10998	SLC27A5	DOWN
10351	ABCA8	DOWN
6296	ACSM3	DOWN
92292	GLYATL1	DOWN
9970	NR1I3	DOWN
710	SERPING1	DOWN
5959	RDH5	DOWN
7113	TMPRSS2	DOWN
8630	HSD17B6	DOWN
213	ALB	DOWN
1827	RCAN1	DOWN
55753	OGDHL	DOWN
10449	ACAA2	DOWN
30	ACAA1	DOWN
1577	CYP3A5	DOWN
23541	SEC14L2	DOWN
2628	GATM	DOWN
3990	LIPC	DOWN
875	CBS	DOWN
6342	SCP2	DOWN
11309	SLCO2B1	DOWN
23362	PSD3	DOWN
2621	GAS6	DOWN
5053	PAH	DOWN
51380	CSAD	DOWN
5244	ABCB4	DOWN
344148	NCKAP5	DOWN
348158	ACSM2B	DOWN
2055	CLN8	DOWN
84869	CBR4	DOWN
84102	SLC41A2	DOWN
3712	IVD	DOWN
5046	PCSK6	DOWN
81565	NDEL1	DOWN
8470	SORBS2	DOWN
5805	PTS	DOWN
6095	RORA	DOWN
3554	IL1R1	DOWN
10402	ST3GAL6	DOWN
121512	FGD4	DOWN
753	LDLRAD4	DOWN
90102	PHLDB2	DOWN
548645	DNAJC25	DOWN
9971	NR1H4	DOWN
57820	CCNB1IP1	DOWN
3029	HAGH	DOWN
55022	PID1	DOWN
64332	NFKBIZ	DOWN
10135	NAMPT	DOWN
2874	GPS2	DOWN
23151	GRAMD4	DOWN
5465	PPARA	DOWN
4008	LMO7	DOWN
9526	MPDU1	DOWN
29974	A1CF	DOWN
5825	ABCD3	DOWN
23301	EHBP1	DOWN
55890	GPRC5C	DOWN
11275	KLHL2	DOWN
663	BNIP2	DOWN
6430	SRSF5	DOWN
9924	PAN2	DOWN
667	DST	DOWN
94097	SFXN5	DOWN
8837	CFLAR	DOWN
56172	ANKH	DOWN
9811	CTIF	DOWN
80221	ACSF2	DOWN
51479	ANKFY1	DOWN
1195	CLK1	DOWN
1106	CHD2	DOWN
56288	PARD3	UP
5682	PSMA1	UP
24144	TFIP11	UP
7391	USF1	UP
10237	SLC35B1	UP
6731	SRP72	UP
9555	MACROH2A1	UP
157769	FAM91A1	UP
11164	NUDT5	UP
7013	TERF1	UP
4090	SMAD5	UP
57187	THOC2	UP
55833	UBAP2	UP
3842	TNPO1	UP
23327	NEDD4L	UP
10728	PTGES3	UP
5757	PTMA	UP
7170	TPM3	UP
7514	XPO1	UP
4864	NPC1	UP
23367	LARP1	UP
10923	SUB1	UP
9448	MAP4K4	UP
222256	CDHR3	UP
8270	LAGE3	UP
5901	RAN	UP
9019	MPZL1	UP
7280	TUBB2A	UP
6635	SNRPE	UP

## Sheet: T vs NT TCGA LIHC - HBVmatched
entrez id	symbol	Up/Down regulated
10351	ABCA8	DOWN
92292	GLYATL1	DOWN
6296	ACSM3	DOWN
55753	OGDHL	DOWN
1827	RCAN1	DOWN
213	ALB	DOWN
5244	ABCB4	DOWN
5959	RDH5	DOWN
30	ACAA1	DOWN
875	CBS	DOWN
84869	CBR4	DOWN
344148	NCKAP5	DOWN
6342	SCP2	DOWN
90102	PHLDB2	DOWN
3712	IVD	DOWN
10449	ACAA2	DOWN
10402	ST3GAL6	DOWN
710	SERPING1	DOWN
8630	HSD17B6	DOWN
51380	CSAD	DOWN
548645	DNAJC25	DOWN
5184	PEPD	DOWN
10998	SLC27A5	DOWN
9970	NR1I3	DOWN
1577	CYP3A5	DOWN
4547	MTTP	DOWN
11309	SLCO2B1	DOWN
23541	SEC14L2	DOWN
5053	PAH	DOWN
7113	TMPRSS2	DOWN
5046	PCSK6	DOWN
64332	NFKBIZ	DOWN
55862	ECHDC1	DOWN
81565	NDEL1	DOWN
1503	CTPS	DOWN
84102	SLC41A2	DOWN
10135	NAMPT	DOWN
2628	GATM	DOWN
9526	MPDU1	DOWN
663	BNIP2	DOWN
94097	SFXN5	DOWN
6480	ST6GAL1	DOWN
29974	A1CF	DOWN
5757	PTMA	UP
7514	XPO1	UP
7013	TERF1	UP
4864	NPC1	UP
10728	PTGES3	UP
7391	USF1	UP
7170	TPM3	UP
9555	MACROH2A1	UP
5901	RAN	UP
23327	NEDD4L	UP
23367	LARP1	UP
9019	MPZL1	UP
6305	SBF1	UP
6635	SNRPE	UP

## Sheet: T vs HL Lyon cohort
entrez_id	symbol	Up/Down regulated
7113	TMPRSS2	DOWN
6296	ACSM3	DOWN
5959	RDH5	DOWN
710	SERPING1	DOWN
10449	ACAA2	DOWN
10135	NAMPT	DOWN
1827	RCAN1	DOWN
55022	PID1	DOWN
5805	PTS	DOWN
9970	NR1I3	DOWN
30	ACAA1	DOWN
6342	SCP2	DOWN
64332	NFKBIZ	DOWN
6095	RORA	DOWN
81565	NDEL1	DOWN
753	LDLRAD4	DOWN
92292	GLYATL1	DOWN
10402	ST3GAL6	DOWN
213	ALB	DOWN
121512	FGD4	DOWN
2628	GATM	DOWN
3990	LIPC	DOWN
3554	IL1R1	DOWN
84102	SLC41A2	DOWN
57619	SHROOM3	DOWN
1503	CTPS1	DOWN
3712	IVD	DOWN
2055	CLN8	DOWN
84869	CBR4	DOWN
3983	ABLIM1	DOWN
548645	DNAJC25	DOWN
29974	A1CF	DOWN
9689	BZW1	DOWN
11275	KLHL2	DOWN
90102	PHLDB2	DOWN
83641	FAM107B	DOWN
663	BNIP2	DOWN
9526	MPDU1	DOWN
1655	DDX5	DOWN
51008	ASCC1	DOWN
1106	CHD2	DOWN
51479	ANKFY1	DOWN
10728	PTGES3	UP
55833	UBAP2	UP
7551	ZNF3	UP
7013	TERF1	UP
9686	VGLL4	UP
57187	THOC2	UP
5901	RAN	UP
7514	XPO1	UP
5205	ATP8B1	UP
9448	MAP4K4	UP
23327	NEDD4L	UP
6635	SNRPE	UP
9019	MPZL1	UP
