# Supplementary material for: HBV-driven host chromatin accessibility changes affect liver metabolic pathways, iron homeostasis and promote a preneoplastic phenotype
Source: J Exp Clin Cancer Res. 2025 May 16;44:146. doi: 10.1186/s13046-025-03414-7 (PMC12082925; doi:10.1186/s13046-025-03414-7)
Supplement: Supplementary file 22 — Supplementary Material 22. [file 13046_2025_3414_MOESM22_ESM.xlsx]

## Sheet: KEGG
Enrichment FDR	nGenes	Pathway Genes	Fold Enrichment	Pathway	URL	Genes
0.00223803755088161	29	1527	2.391878055046	Metabolic pathways	http://www.genome.jp/kegg-bin/show_pathway?hsa01100	GCLC ACSM3 KMT2E ST3GAL1 PGM3 HSD17B6 ACAA1 HAGH ACSM2B ST6GAL1 SLC27A5 NAMPT PTGES3 DGUOK SCP2 GALE MPST RDH5 ESD NDUFS2 CBS LIPC ACAA2 GUSB PAH GATM DHCR7 MAOA OGDHL

## Sheet: MSigDB
Enrichment FDR	nGenes	Pathway Genes	Fold Enrichment	Pathway	URL	Genes
1.53167521873054e-09	40	1394	3.61390965225869	DIAZ CHRONIC MEYLOGENOUS LEUKEMIA UP	http://www.gsea-msigdb.org/gsea/msigdb/cards/DIAZ_CHRONIC_MEYLOGENOUS_LEUKEMIA_UP	GCLC CFLAR ACSM3 SNX1 FOXN3 MAP4K4 WDR1 EIF2AK1 SNAP23 FBXO7 STAG2 PMPCB NAMPT AHR PTGES3 METAP2 CDK2AP1 EIF4G1 DGUOK TIA1 SCP2 CD46 ABCD3 MPST PSMA1 MPDU1 KCTD3 UBAP2 SCAF11 BNIP2 SMAD4 LARP1 DYRK1A EPB41 TM2D1 ACAA2 SRP72 PSMG1 PTP4A2 SRSF10
3.87881012921769e-07	22	551	5.02864706059299	FLECHNER BIOPSY KIDNEY TRANSPLANT REJECTED VS OK DN	http://www.gsea-msigdb.org/gsea/msigdb/cards/FLECHNER_BIOPSY_KIDNEY_TRANSPLANT_REJECTED_VS_OK_DN	ACSM3 ACAA1 HAGH PMPCB PTGES3 SMAD5 SCP2 ABCD3 PEPD TUBB2A SCAF11 ESD SMAD4 PARD3 DST RCAN1 ALB ACAA2 PAH GATM ZBTB20 MAOA
3.87881012921769e-07	21	504	5.24769797421731	DUTERTRE ESTRADIOL RESPONSE 24HR DN	http://www.gsea-msigdb.org/gsea/msigdb/cards/DUTERTRE_ESTRADIOL_RESPONSE_24HR_DN	ST3GAL1 RNF19A NEDD4L MAP4K4 NAMPT AHR IL1R1 CD46 CALD1 MYO1B LMO7 NFKBIZ PHLDB2 RHOC PSD3 EPB41 RCAN1 PPP4R2 ACAA2 LDLRAD4 MAOA
3.92602668217116e-07	22	565	4.9040434166137	FLECHNER BIOPSY KIDNEY TRANSPLANT OK VS DONOR UP	http://www.gsea-msigdb.org/gsea/msigdb/cards/FLECHNER_BIOPSY_KIDNEY_TRANSPLANT_OK_VS_DONOR_UP	CFLAR ACSM3 LEPROTL1 AHR DDX5 PTGES3 CDK2AP1 SMAD5 SCP2 CD46 GTF3A MYO1B SCAF11 OGT DST DYRK1A RCAN1 SRP72 ZBTB20 PTP4A2 PTMA MAOA
1.81716234634658e-05	23	776	3.73289855897932	RODRIGUES THYROID CARCINOMA POORLY DIFFERENTIATED DN	http://www.gsea-msigdb.org/gsea/msigdb/cards/RODRIGUES_THYROID_CARCINOMA_POORLY_DIFFERENTIATED_DN	CFLAR ST3GAL1 HSD17B6 SNX1 ACAA1 HECTD1 SNAP23 ABLIM1 FBXO7 TNRC6B NAMPT METAP2 FGD4 ABCA8 SMAD4 MBNL1 PID1 MSI2 EPB41 TM2D1 TEF GATM ZBTB20
1.81716234634658e-05	36	1712	2.6483709402592	GRAESSMANN APOPTOSIS BY DOXORUBICIN DN	http://www.gsea-msigdb.org/gsea/msigdb/cards/GRAESSMANN_APOPTOSIS_BY_DOXORUBICIN_DN	KMT2E ST3GAL1 NEDD4L ACTB HECTD1 TNRC6B ACIN1 STAG2 PMPCB IL1R1 TIA1 ABCD3 OSBPL9 MAPKAP1 MYO1B ELP2 SCAF11 TOM1L1 SMAD4 NR1I3 PHLDB2 OGT MRPS28 PARD3 DST CEBPG ANKH EIF4A2 DYRK1A SKI FSTL1 ACAA2 DHCR7 ZBTB20 PSMG1 SRSF10
4.84892882388277e-05	15	358	5.27701472267663	WANG TUMOR INVASIVENESS UP	http://www.gsea-msigdb.org/gsea/msigdb/cards/WANG_TUMOR_INVASIVENESS_UP	EIF2B3 GNAS DDX5 EIF4G1 HDLBP ABCD3 GTF3A CALD1 MPDU1 SHROOM3 RPS3 SKI NDUFS2 PSMG1 PTP4A2
5.66015796169647e-05	11	183	7.57044953657579	LEE LIVER CANCER SURVIVAL UP	http://www.gsea-msigdb.org/gsea/msigdb/cards/LEE_LIVER_CANCER_SURVIVAL_UP	HSD17B6 HAGH SLC27A5 SEC14L2 RDH5 TRIM55 SERPING1 NDUFS2 PAH ZBTB20 OGDHL
8.17388960348045e-05	17	490	4.3695117826136	SENESE HDAC3 TARGETS UP	http://www.gsea-msigdb.org/gsea/msigdb/cards/SENESE_HDAC3_TARGETS_UP	RNF19A NEDD4L SNAP23 NAMPT SMAD5 EIF4G1 CD46 MAPKAP1 MYO1B NFKBIZ PHLDB2 DST MBNL1 RHOC SETD5 ZBTB38 ZBTB20
0.000101138005667921	14	338	5.21664650691425	RUTELLA RESPONSE TO CSF2RB AND IL4 UP	http://www.gsea-msigdb.org/gsea/msigdb/cards/RUTELLA_RESPONSE_TO_CSF2RB_AND_IL4_UP	CFLAR ST3GAL1 EIF2B3 MAP4K4 IL1R1 TIA1 PSD3 NDUFS2 DHCR7 PDE4DIP GAS6 PSMG1 MAOA MPZL1
0.000114282458845731	16	452	4.45822128783064	CHARAFE BREAST CANCER LUMINAL VS BASAL DN	http://www.gsea-msigdb.org/gsea/msigdb/cards/CHARAFE_BREAST_CANCER_LUMINAL_VS_BASAL_DN	CFLAR MAP4K4 WDR1 NAMPT ABCD3 OSBPL9 CALD1 MYO1B PHLDB2 DST MBNL1 ANKH TM2D1 FSTL1 ZBTB38 MPZL1
0.000173487598507865	12	259	5.83527805627253	LU AGING BRAIN UP	http://www.gsea-msigdb.org/gsea/msigdb/cards/LU_AGING_BRAIN_UP	HSD17B6 SNAP23 SCP2 ABCD3 CALD1 CBS ACAA2 GATM PDE4DIP ZBTB20 PTP4A2 MAOA
0.000212790833829939	10	178	7.07554783040536	CHIANG LIVER CANCER SUBCLASS PROLIFERATION DN	http://www.gsea-msigdb.org/gsea/msigdb/cards/CHIANG_LIVER_CANCER_SUBCLASS_PROLIFERATION_DN	HSD17B6 HAGH SEC14L2 SCP2 MYO1B MTTP ABCA8 NR1I3 SERPING1 OGDHL
0.000212790833829939	12	267	5.66043826432429	CAIRO HEPATOBLASTOMA DN	http://www.gsea-msigdb.org/gsea/msigdb/cards/CAIRO_HEPATOBLASTOMA_DN	HSD17B6 ACAA1 HAGH GRAMD4 SLC27A5 NAMPT SCP2 NR1I3 SERPING1 CBS ACAA2 OGDHL
0.000473910957954276	13	344	4.75954002312733	SANSOM APC TARGETS DN	http://www.gsea-msigdb.org/gsea/msigdb/cards/SANSOM_APC_TARGETS_DN	NUB1 ACAA1 HAGH ST6GAL1 SEC14L2 SLC35B1 PEPD RDH5 MTTP NR1I3 RHOC ALB PPARA
0.000532369356592524	16	526	3.831019053421	ONKEN UVEAL MELANOMA DN	http://www.gsea-msigdb.org/gsea/msigdb/cards/ONKEN_UVEAL_MELANOMA_DN	ACAA1 WDR1 GNAS SNAP23 ABLIM1 SCAP EIF4G1 PEPD TOM1L1 RPS8 MBNL1 PSD3 EIF4A2 ZBTB38 ZBTB20 PTP4A2
0.000532369356592524	10	202	6.23488868223839	THUM SYSTOLIC HEART FAILURE DN	http://www.gsea-msigdb.org/gsea/msigdb/cards/THUM_SYSTOLIC_HEART_FAILURE_DN	CFLAR SPAG9 MAP4K4 GRAMD4 METAP2 LMO7 SCAF11 PSD3 TM2D1 ZBTB20
0.000532369356592524	23	1008	2.87373936683329	GRYDER PAX3FOXO1 ENHANCERS IN TADS	http://www.gsea-msigdb.org/gsea/msigdb/cards/GRYDER_PAX3FOXO1_ENHANCERS_IN_TADS	MAP4K4 WDR1 ACTB GNAS FBXO7 LEPROTL1 ACTR3C CDK2AP1 MACROH2A1 HPCAL1 ABCD3 GTF3A PHLDB2 PARD3 PID1 CEBPG MSI2 PSD3 WIPI2 TM2D1 PPP4R2 PDE4DIP SRSF10
0.000554233462272648	10	205	6.14364640883978	CHANDRAN METASTASIS UP	http://www.gsea-msigdb.org/gsea/msigdb/cards/CHANDRAN_METASTASIS_UP	ACSM3 KMT2E NUB1 MAP4K4 GRAMD4 CELF1 MSI2 LARP1 EPB41 TM2D1
0.000587162663035916	15	477	3.9605267729942	ZHENG BOUND BY FOXP3	http://www.gsea-msigdb.org/gsea/msigdb/cards/ZHENG_BOUND_BY_FOXP3	FAM107B MAP4K4 ST6GAL1 HECTD1 ABLIM1 TNRC6B LEPROTL1 PSMA1 MDM2 NFKBIZ MBNL1 ANKH EPB41 LDLRAD4 ZBTB20
0.000587162663035916	24	1099	2.75038583544056	BRUINS UVC RESPONSE LATE	http://www.gsea-msigdb.org/gsea/msigdb/cards/BRUINS_UVC_RESPONSE_LATE	SNX1 TRAM1 ACTB SLC46A1 FBXO7 HPCAL1 DOCK7 OSBPL9 SLC35B1 PSMA1 BTF3L4 UBAP2 ZCRB1 ESD MRPS28 PSD3 DYRK1A AP3S2 FSTL1 TMEM41B CENPV GATM PSMG1 PTP4A2
0.000821199953166034	10	218	5.77728217345025	CAIRO LIVER DEVELOPMENT DN	http://www.gsea-msigdb.org/gsea/msigdb/cards/CAIRO_LIVER_DEVELOPMENT_DN	HAGH ST6GAL1 SLC27A5 RDH5 ABCA8 SERPING1 CBS LIPC ACAA2 PPARA
0.00130467170931402	30	1654	2.28436671187211	BLALOCK ALZHEIMERS DISEASE UP	http://www.gsea-msigdb.org/gsea/msigdb/cards/BLALOCK_ALZHEIMERS_DISEASE_UP	GCLC CFLAR SPAG9 PGM3 RNF19A FOXN3 ACAA1 TRAM1 ABLIM1 SEC14L2 STAG2 NAMPT CDK2AP1 SMAD5 IL1R1 CALD1 MPST UBAP2 SMAD4 PARD3 SERPING1 DST AP3S2 WIPI2 LDLRAD4 GUSB PAH ZBTB20 PTP4A2 PTMA
0.00130467170931402	18	717	3.16179292170415	CREIGHTON ENDOCRINE THERAPY RESISTANCE 3	http://www.gsea-msigdb.org/gsea/msigdb/cards/CREIGHTON_ENDOCRINE_THERAPY_RESISTANCE_3	ST3GAL1 ACAA1 FAM107B TRAM1 RORA GRAMD4 GNAS LEPROTL1 NAMPT AHR KLHL2 MACROH2A1 IL1R1 GALE CD46 RCAN1 CENPV PPARA
0.00137687285355507	8	143	7.04586021713093	BROWNE HCMV INFECTION 24HR DN	http://www.gsea-msigdb.org/gsea/msigdb/cards/BROWNE_HCMV_INFECTION_24HR_DN	CFLAR ACSM3 CALD1 RDH5 ABCA8 DST AP3S2 GAS6
0.00158379320878881	14	471	3.74358072046076	GARY CD5 TARGETS UP	http://www.gsea-msigdb.org/gsea/msigdb/cards/GARY_CD5_TARGETS_UP	FOXN3 VMP1 HPCAL1 MPST PAN2 ASCC1 ESD CEBPG CBS TM2D1 ATXN2L DHCR7 PPARA TMEM120A
0.00158379320878881	10	241	5.22592329382637	SENESE HDAC1 AND HDAC2 TARGETS UP	http://www.gsea-msigdb.org/gsea/msigdb/cards/SENESE_HDAC1_AND_HDAC2_TARGETS_UP	ST3GAL1 HECTD1 SNAP23 NAMPT EIF4G1 NFKBIZ ZBTB38 PDE4DIP PPARA MAOA
0.00158379320878881	8	148	6.80782439898462	LANDIS ERBB2 BREAST TUMORS 324 DN	http://www.gsea-msigdb.org/gsea/msigdb/cards/LANDIS_ERBB2_BREAST_TUMORS_324_DN	ACAA1 FAM107B SCP2 BNIP2 FSTL1 ACAA2 CD151 GAS6
0.00158379320878881	13	410	3.99337016574586	RUTELLA RESPONSE TO HGF VS CSF2RB AND IL4 UP	http://www.gsea-msigdb.org/gsea/msigdb/cards/RUTELLA_RESPONSE_TO_HGF_VS_CSF2RB_AND_IL4_UP	ST3GAL1 VMP1 EIF2B3 ST6GAL1 NAMPT SLC35B1 GTF3A PID1 NDUFS2 ACAA2 PDE4DIP PSMG1 MPZL1
0.00182875621277871	10	248	5.07841739440385	HSIAO LIVER SPECIFIC GENES	http://www.gsea-msigdb.org/gsea/msigdb/cards/HSIAO_LIVER_SPECIFIC_GENES	ACSM3 ACAA1 NAMPT MTTP SERPING1 CBS ALB LIPC ACAA2 GATM
0.00183403856428899	13	419	3.9075937182716	RUTELLA RESPONSE TO HGF UP	http://www.gsea-msigdb.org/gsea/msigdb/cards/RUTELLA_RESPONSE_TO_HGF_UP	CFLAR ST3GAL1 EIF2B3 IL1R1 SLC35B1 PSD3 NDUFS2 ACAA2 DHCR7 PDE4DIP PSMG1 MAOA MPZL1
0.00183403856428899	17	682	3.13938529835874	FEVR CTNNB1 TARGETS UP	http://www.gsea-msigdb.org/gsea/msigdb/cards/FEVR_CTNNB1_TARGETS_UP	GCLC HSD17B6 RNF19A HAGH RORA EIF2AK1 ABLIM1 SEC14L2 TFIP11 GALE APOL3 MTTP BNIP2 CBS PAH GATM TMEM120A
0.00207098921425534	22	1062	2.60902498153177	GOBERT OLIGODENDROCYTE DIFFERENTIATION DN	http://www.gsea-msigdb.org/gsea/msigdb/cards/GOBERT_OLIGODENDROCYTE_DIFFERENTIATION_DN	NEDD4L ACAA1 RORA WDR1 ACTB ABLIM1 TNRC6B KLHL2 DOCK7 OSBPL9 MPDU1 SLC41A2 PHLDB2 OGT DST MSI2 ACAA2 GATM ZBTB20 PPARA MPZL1 MICAL3
0.00264118558369626	24	1242	2.43371500253556	BLALOCK ALZHEIMERS DISEASE DN	http://www.gsea-msigdb.org/gsea/msigdb/cards/BLALOCK_ALZHEIMERS_DISEASE_DN	VMP1 EIF2B3 EIF2AK1 GNAS PMPCB DDX5 PTGES3 MACROH2A1 DGUOK SCP2 SLC35B1 PSMA1 TUBB2A ESD OGT MRPS28 PSD3 NDUFS2 TM2D1 DHCR7 SRP72 PDE4DIP PSMG1 MAOA
0.0026563966746864	5	51	12.3475246452172	BOYAULT LIVER CANCER SUBCLASS G123 DN	http://www.gsea-msigdb.org/gsea/msigdb/cards/BOYAULT_LIVER_CANCER_SUBCLASS_G123_DN	ACAA1 SLC27A5 SEC14L2 PSD3 ACAA2
0.00311480702716567	5	53	11.8815803189826	MCCLUNG CREB1 TARGETS DN	http://www.gsea-msigdb.org/gsea/msigdb/cards/MCCLUNG_CREB1_TARGETS_DN	ACTB EPB41 TEF DHCR7 ZBTB20
0.00373678618913457	12	395	3.82616966221414	OSMAN BLADDER CANCER UP	http://www.gsea-msigdb.org/gsea/msigdb/cards/OSMAN_BLADDER_CANCER_UP	FAM107B TNRC6B MACROH2A1 SMAD5 EIF4G1 SCP2 SCAF11 NFKBIZ MBNL1 TM2D1 SRP72 PTP4A2
0.00373678618913457	6	89	8.49065739648644	SEIDEN ONCOGENESIS BY MET	http://www.gsea-msigdb.org/gsea/msigdb/cards/SEIDEN_ONCOGENESIS_BY_MET	TRAM1 SCP2 CD46 MBNL1 NSA2 SRP72
0.00401640829027708	6	91	8.3040495416186	DUTERTRE ESTRADIOL RESPONSE 6HR DN	http://www.gsea-msigdb.org/gsea/msigdb/cards/DUTERTRE_ESTRADIOL_RESPONSE_6HR_DN	NEDD4L IL1R1 MYO1B LMO7 RCAN1 ACAA2
0.00461331322709326	9	232	4.88578776909888	MARKEY RB1 ACUTE LOF UP	http://www.gsea-msigdb.org/gsea/msigdb/cards/MARKEY_RB1_ACUTE_LOF_UP	GCLC PTGES3 IL1R1 MDM2 LMO7 OGT GAS6 PTMA LAGE3
0.0052480460013529	10	293	4.29845567853978	HELLER HDAC TARGETS DN	http://www.gsea-msigdb.org/gsea/msigdb/cards/HELLER_HDAC_TARGETS_DN	CFLAR RORA ST6GAL1 STAG2 GTF3A OGT CEBPG LARP1 CBS ZBTB38
0.0052480460013529	18	835	2.71497667648129	KOINUMA TARGETS OF SMAD2 OR SMAD3	http://www.gsea-msigdb.org/gsea/msigdb/cards/KOINUMA_TARGETS_OF_SMAD2_OR_SMAD3	SPAG9 NUB1 NEDD4L FAM107B TRAM1 SNAP23 ABLIM1 SEC14L2 AHR CALD1 TUBB2A PHLDB2 DST MBNL1 RHOC EIF4A2 MPZL1 SULT1A3
0.0053217571897502	12	416	3.63302167445814	OSMAN BLADDER CANCER DN	http://www.gsea-msigdb.org/gsea/msigdb/cards/OSMAN_BLADDER_CANCER_DN	ST3GAL1 LEPROTL1 SCAP OGT CELF1 RPS3 EIF4A2 SKI WIPI2 EPB41 TMEM41B MPZL1
0.0053217571897502	4	33	15.2660304704504	RODRIGUES NTN1 AND DCC TARGETS	http://www.gsea-msigdb.org/gsea/msigdb/cards/RODRIGUES_NTN1_AND_DCC_TARGETS	KMT2E MACROH2A1 NFKBIZ PPARA
0.00566071951053044	16	698	2.88698570501354	SCHLOSSER SERUM RESPONSE DN	http://www.gsea-msigdb.org/gsea/msigdb/cards/SCHLOSSER_SERUM_RESPONSE_DN	TRAM1 LEPROTL1 DDX5 CDK2AP1 SCP2 SLC35B1 PSMA1 OGT MBNL1 PSD3 ARSL DYRK1A NSA2 LDLRAD4 PTP4A2 PTMA
0.00566071951053044	6	100	7.55668508287293	DING LUNG CANCER EXPRESSION BY COPY NUMBER	http://www.gsea-msigdb.org/gsea/msigdb/cards/DING_LUNG_CANCER_EXPRESSION_BY_COPY_NUMBER	MACROH2A1 GTF3A PEPD MRPS28 CEBPG PPP4R2
0.00566071951053044	13	486	3.36889252665803	CREIGHTON ENDOCRINE THERAPY RESISTANCE 5	http://www.gsea-msigdb.org/gsea/msigdb/cards/CREIGHTON_ENDOCRINE_THERAPY_RESISTANCE_5	ST3GAL1 RNF19A VMP1 GRAMD4 AHR IL1R1 MYO1B SLC41A2 PHLDB2 MBNL1 PSD3 TMEM41B ZBTB20
0.00620716980555784	16	705	2.85832059872262	WONG ADULT TISSUE STEM MODULE	http://www.gsea-msigdb.org/gsea/msigdb/cards/WONG_ADULT_TISSUE_STEM_MODULE	KMT2E RORA IL1R1 DOCK7 CALD1 MYO1B NFKBIZ PHLDB2 DST MSI2 ANKH SKI FSTL1 GATM ZBTB20 MPZL1
0.00640542467556382	12	430	3.51473724784787	BAELDE DIABETIC NEPHROPATHY DN	http://www.gsea-msigdb.org/gsea/msigdb/cards/BAELDE_DIABETIC_NEPHROPATHY_DN	CFLAR NAMPT CALD1 MYO1B TUBB2A PARD3 DST EIF4A2 DYRK1A RCAN1 PDE4DIP ZBTB20
0.00648769686745801	17	786	2.72399589501357	ONKEN UVEAL MELANOMA UP	http://www.gsea-msigdb.org/gsea/msigdb/cards/ONKEN_UVEAL_MELANOMA_UP	VMP1 TRAM1 ACTB GNAS ACIN1 CDK2AP1 TIA1 GTF3A OGT MRPS28 LARP1 RCAN1 TM2D1 LDLRAD4 GUSB PDE4DIP SULT1A3
0.00648769686745801	4	36	13.9938612645795	CHANDRAN METASTASIS TOP50 UP	http://www.gsea-msigdb.org/gsea/msigdb/cards/CHANDRAN_METASTASIS_TOP50_UP	KMT2E CELF1 MSI2 LARP1
0.00651154941063185	5	67	9.39886204337429	VANHARANTA UTERINE FIBROID DN	http://www.gsea-msigdb.org/gsea/msigdb/cards/VANHARANTA_UTERINE_FIBROID_DN	ABLIM1 NAMPT KLHL2 APOL3 ABCA8
0.00651154941063185	6	105	7.19684293606946	JAZAG TGFB1 SIGNALING VIA SMAD4 UP	http://www.gsea-msigdb.org/gsea/msigdb/cards/JAZAG_TGFB1_SIGNALING_VIA_SMAD4_UP	ACTB NAMPT MPDU1 TOM1L1 WIPI2 PTMA
0.00674217790332377	12	437	3.45843710886633	GRYDER PAX3FOXO1 ENHANCERS KO DOWN	http://www.gsea-msigdb.org/gsea/msigdb/cards/GRYDER_PAX3FOXO1_ENHANCERS_KO_DOWN	MAP4K4 ACTB FBXO7 LEPROTL1 ACTR3C MACROH2A1 GTF3A PHLDB2 PID1 CEBPG MSI2 PPP4R2
0.00795654017529215	10	319	3.94811132856475	JAATINEN HEMATOPOIETIC STEM CELL UP	http://www.gsea-msigdb.org/gsea/msigdb/cards/JAATINEN_HEMATOPOIETIC_STEM_CELL_UP	CDK2AP1 MACROH2A1 DOCK7 KCTD3 SERPING1 DST MSI2 ACSF2 GATM PSMG1
0.00849377895772585	12	450	3.35852670349908	SENESE HDAC1 TARGETS UP	http://www.gsea-msigdb.org/gsea/msigdb/cards/SENESE_HDAC1_TARGETS_UP	NEDD4L HECTD1 SNAP23 NAMPT EIF4G1 NFKBIZ CELF1 MBNL1 SETD5 ZBTB38 PDE4DIP MAOA
0.00880255974395279	17	815	2.6270684337186	BUYTAERT PHOTODYNAMIC THERAPY STRESS UP	http://www.gsea-msigdb.org/gsea/msigdb/cards/BUYTAERT_PHOTODYNAMIC_THERAPY_STRESS_UP	GCLC LUC7L SPAG9 PGM3 SNAP23 STAG2 NAMPT AHR TUBB2A SMAD4 CELF1 DST CEBPG AP3S2 RCAN1 SETD5 PDE4DIP
0.0088660371172477	6	113	6.68733193174595	WATANABE RECTAL CANCER RADIOTHERAPY RESPONSIVE UP	http://www.gsea-msigdb.org/gsea/msigdb/cards/WATANABE_RECTAL_CANCER_RADIOTHERAPY_RESPONSIVE_UP	WDR1 TNRC6B ABCD3 MPST GAS6 LAGE3
0.00899415274200626	7	160	5.51008287292818	OHGUCHI LIVER HNF4A TARGETS DN	http://www.gsea-msigdb.org/gsea/msigdb/cards/OHGUCHI_LIVER_HNF4A_TARGETS_DN	FAM107B SLC27A5 RDH5 SLCO2B1 MTTP NR1I3 LIPC
0.00913561393724404	5	74	8.50978049873078	LEE LIVER CANCER DENA DN	http://www.gsea-msigdb.org/gsea/msigdb/cards/LEE_LIVER_CANCER_DENA_DN	ACSM3 SLC27A5 ABCD3 LIPC PAH
0.00913561393724404	8	213	4.73031930070293	CAIRO HEPATOBLASTOMA CLASSES DN	http://www.gsea-msigdb.org/gsea/msigdb/cards/CAIRO_HEPATOBLASTOMA_CLASSES_DN	HSD17B6 SLC27A5 IL1R1 SERPING1 RCAN1 GATM ZBTB20 GAS6
0.00921110844621996	10	331	3.80497738311829	KINSEY TARGETS OF EWSR1 FLII FUSION DN	http://www.gsea-msigdb.org/gsea/msigdb/cards/KINSEY_TARGETS_OF_EWSR1_FLII_FUSION_DN	FOXN3 GNAS TNRC6B ELP2 LMO7 NFKBIZ DST PID1 WIPI2 FSTL1
0.00921110844621996	7	162	5.44205715844758	GAUSSMANN MLL AF4 FUSION TARGETS C UP	http://www.gsea-msigdb.org/gsea/msigdb/cards/GAUSSMANN_MLL_AF4_FUSION_TARGETS_C_UP	FOXN3 ACAA1 RORA BTF3L4 KCTD3 BNIP2 ZBTB38
0.00921110844621996	6	116	6.51438369213183	LENAOUR DENDRITIC CELL MATURATION UP	http://www.gsea-msigdb.org/gsea/msigdb/cards/LENAOUR_DENDRITIC_CELL_MATURATION_UP	ST6GAL1 CBS ACAA2 GATM GAS6 MAOA
0.00921110844621996	11	396	3.49846531614487	HSIAO HOUSEKEEPING GENES	http://www.gsea-msigdb.org/gsea/msigdb/cards/HSIAO_HOUSEKEEPING_GENES	ACTB GNAS ABLIM1 DDX5 ESD RPS8 RPS3 EIF4A2 GUSB PTP4A2 PTMA
0.00921110844621996	17	828	2.58582219019404	WAKABAYASHI ADIPOGENESIS PPARG RXRA BOUND 8D	http://www.gsea-msigdb.org/gsea/msigdb/cards/WAKABAYASHI_ADIPOGENESIS_PPARG_RXRA_BOUND_8D	ACAA1 TIA1 ABCD3 MPST BTF3L4 PAN2 MDM2 ZCRB1 NFKBIZ MBNL1 TEF ACAA2 SETD5 ZBTB38 CD151 PTP4A2 TMEM120A
0.00930060735210111	5	76	8.28583890665891	FONTAINE FOLLICULAR THYROID ADENOMA UP	http://www.gsea-msigdb.org/gsea/msigdb/cards/FONTAINE_FOLLICULAR_THYROID_ADENOMA_UP	GCLC EIF4G1 MBNL1 SH3RF2 SETD5
0.00973784837562751	5	77	8.17823060916984	MALONEY RESPONSE TO 17AAG DN	http://www.gsea-msigdb.org/gsea/msigdb/cards/MALONEY_RESPONSE_TO_17AAG_DN	PTGES3 SMAD5 ABCD3 RPS8 PTMA
0.010188790295627	5	78	8.07338149879586	WOO LIVER CANCER RECURRENCE DN	http://www.gsea-msigdb.org/gsea/msigdb/cards/WOO_LIVER_CANCER_RECURRENCE_DN	ACAA1 MTTP SERPING1 PAH PPARA
0.0103726095415856	9	279	4.06273391552308	HELLER HDAC TARGETS SILENCED BY METHYLATION DN	http://www.gsea-msigdb.org/gsea/msigdb/cards/HELLER_HDAC_TARGETS_SILENCED_BY_METHYLATION_DN	CFLAR ST6GAL1 STAG2 OGT DST MBNL1 CEBPG CBS ZBTB38
0.0106912458534893	13	544	3.00970913227169	ZWANG CLASS 1 TRANSIENTLY INDUCED BY EGF	http://www.gsea-msigdb.org/gsea/msigdb/cards/ZWANG_CLASS_1_TRANSIENTLY_INDUCED_BY_EGF	GCLC ST3GAL1 RNF19A NEDD4L WDR1 AHR CDK2AP1 IL1R1 CALD1 SHROOM3 RPS8 DST CEBPG
0.0110637802731081	17	849	2.52186192400549	DACOSTA UV RESPONSE VIA ERCC3 DN	http://www.gsea-msigdb.org/gsea/msigdb/cards/DACOSTA_UV_RESPONSE_VIA_ERCC3_DN	SPAG9 FOXN3 STAG2 NAMPT IL1R1 HPCAL1 TIA1 MYO1B SMAD4 OGT PARD3 DST MBNL1 PSD3 DYRK1A ZBTB20 MICAL3
0.0110637802731081	19	1011	2.36691421982502	NUYTTEN EZH2 TARGETS DN	http://www.gsea-msigdb.org/gsea/msigdb/cards/NUYTTEN_EZH2_TARGETS_DN	HSD17B6 FOXN3 FAM107B MAP4K4 EIF2AK1 SNAP23 LEPROTL1 KLHL2 CD46 PAN2 KCTD3 RPS3 LARP1 PSD3 WIPI2 PSMG1 PTMA LAGE3 MPZL1
0.0113115601553217	5	81	7.77436736921083	TARTE PLASMA CELL VS B LYMPHOCYTE UP	http://www.gsea-msigdb.org/gsea/msigdb/cards/TARTE_PLASMA_CELL_VS_B_LYMPHOCYTE_UP	HAGH TRAM1 HDLBP SLC35B1 GAS6
0.0117371958059596	12	482	3.13555397629582	PILON KLF1 TARGETS UP	http://www.gsea-msigdb.org/gsea/msigdb/cards/PILON_KLF1_TARGETS_UP	ACTB EIF2AK1 HECTD1 CALD1 MDM2 ABCA8 SERPING1 MBNL1 ANKH RHOC FSTL1 ALB
0.0118588002705964	10	350	3.59842146803473	ACEVEDO NORMAL TISSUE ADJACENT TO LIVER TUMOR DN	http://www.gsea-msigdb.org/gsea/msigdb/cards/ACEVEDO_NORMAL_TISSUE_ADJACENT_TO_LIVER_TUMOR_DN	HAGH EIF2AK1 SLC35B1 GTF3A RDH5 CBS CENPV TEF MAOA HPR
0.0118588002705964	9	288	3.93577348066298	GABRIELY MIR21 TARGETS	http://www.gsea-msigdb.org/gsea/msigdb/cards/GABRIELY_MIR21_TARGETS	FOXN3 ST6GAL1 HECTD1 TNRC6B CALD1 SCAF11 ZBTB38 ZBTB20 PPARA
0.0119956104651969	13	557	2.93946457442693	TIEN INTESTINE PROBIOTICS 24HR UP	http://www.gsea-msigdb.org/gsea/msigdb/cards/TIEN_INTESTINE_PROBIOTICS_24HR_UP	MAP4K4 METAP2 CDK2AP1 ABCD3 CALD1 PEPD TUBB2A MRPS28 CELF1 TIMM8B ACAA2 DHCR7 MPZL1
0.0119956104651969	9	290	3.9086302152791	BROWNE HCMV INFECTION 14HR DN	http://www.gsea-msigdb.org/gsea/msigdb/cards/BROWNE_HCMV_INFECTION_14HR_DN	SPAG9 TIA1 GALE MYO1B DST AP3S2 NDUFS2 PDE4DIP PSMG1
0.0119956104651969	8	231	4.36172299155725	ZWANG CLASS 3 TRANSIENTLY INDUCED BY EGF	http://www.gsea-msigdb.org/gsea/msigdb/cards/ZWANG_CLASS_3_TRANSIENTLY_INDUCED_BY_EGF	VMP1 RORA LMO7 NFKBIZ PHLDB2 PSD3 RCAN1 ZBTB38
0.0125292662161768	4	48	10.4953959484346	ZHANG PROLIFERATING VS QUIESCENT	http://www.gsea-msigdb.org/gsea/msigdb/cards/ZHANG_PROLIFERATING_VS_QUIESCENT	GNAS MDM2 SKI PTMA
0.012965551351806	4	49	10.2812041943849	HOFMANN CELL LYMPHOMA UP	http://www.gsea-msigdb.org/gsea/msigdb/cards/HOFMANN_CELL_LYMPHOMA_UP	IL1R1 MDM2 BNIP2 CEBPG
0.012965551351806	6	130	5.81283467913302	IVANOVA HEMATOPOIESIS INTERMEDIATE PROGENITOR	http://www.gsea-msigdb.org/gsea/msigdb/cards/IVANOVA_HEMATOPOIESIS_INTERMEDIATE_PROGENITOR	LUC7L GTF3A ELP2 AP3S2 GUSB MAOA
0.012965551351806	8	235	4.28748089808393	AGUIRRE PANCREATIC CANCER COPY NUMBER DN	http://www.gsea-msigdb.org/gsea/msigdb/cards/AGUIRRE_PANCREATIC_CANCER_COPY_NUMBER_DN	SEC14L2 TFIP11 LEPROTL1 GALE APOL3 MPST SCAF11 PSD3
0.012965551351806	5	86	7.32236926634974	CHIANG LIVER CANCER SUBCLASS UNANNOTATED UP	http://www.gsea-msigdb.org/gsea/msigdb/cards/CHIANG_LIVER_CANCER_SUBCLASS_UNANNOTATED_UP	RORA NAMPT TNFSF14 LMO7 NBPF11
0.0131446813840091	8	237	4.25129962468238	RUTELLA RESPONSE TO HGF DN	http://www.gsea-msigdb.org/gsea/msigdb/cards/RUTELLA_RESPONSE_TO_HGF_DN	VMP1 MAP4K4 ST6GAL1 NAMPT TIA1 GTF3A PID1 GAS6
0.0137210430754114	9	299	3.79097913856501	DEBIASI APOPTOSIS BY REOVIRUS INFECTION UP	http://www.gsea-msigdb.org/gsea/msigdb/cards/DEBIASI_APOPTOSIS_BY_REOVIRUS_INFECTION_UP	ACSM3 KRR1 SMAD5 CELF1 CEBPG DYRK1A RCAN1 TM2D1 ZBTB20
0.0137377889097409	3	22	17.1742842792567	BRACHAT RESPONSE TO CISPLATIN	http://www.gsea-msigdb.org/gsea/msigdb/cards/BRACHAT_RESPONSE_TO_CISPLATIN	VMP1 ABLIM1 MDM2
0.0143920748968543	8	242	4.16346285557737	UDAYAKUMAR MED1 TARGETS DN	http://www.gsea-msigdb.org/gsea/msigdb/cards/UDAYAKUMAR_MED1_TARGETS_DN	SPAG9 NEDD4L ST6GAL1 GNAS MDM2 RHOC DYRK1A RCAN1
0.0143920748968543	8	242	4.16346285557737	RICKMAN TUMOR DIFFERENTIATED WELL VS POORLY UP	http://www.gsea-msigdb.org/gsea/msigdb/cards/RICKMAN_TUMOR_DIFFERENTIATED_WELL_VS_POORLY_UP	GTF3A SHROOM3 OGT MSI2 EPB41 CENPV ATF7IP2 TNRC18
0.0150155655727945	8	244	4.12933611085952	BLUM RESPONSE TO SALIRASIB UP	http://www.gsea-msigdb.org/gsea/msigdb/cards/BLUM_RESPONSE_TO_SALIRASIB_UP	NAMPT GALE TOM1L1 OGT CEBPG AP3S2 CBS PTP4A2
0.01502366880555	3	23	16.4275762671151	BRACHAT RESPONSE TO METHOTREXATE UP	http://www.gsea-msigdb.org/gsea/msigdb/cards/BRACHAT_RESPONSE_TO_METHOTREXATE_UP	VMP1 ABLIM1 MDM2
0.0152642269333891	9	309	3.66829372954997	BORCZUK MALIGNANT MESOTHELIOMA UP	http://www.gsea-msigdb.org/gsea/msigdb/cards/BORCZUK_MALIGNANT_MESOTHELIOMA_UP	PTGES3 MACROH2A1 SMAD5 MAPKAP1 CALD1 SMAD4 NDUFS2 SRSF10 MPZL1
0.0152642269333891	15	737	2.56332601182935	GRAESSMANN RESPONSE TO MC AND DOXORUBICIN DN	http://www.gsea-msigdb.org/gsea/msigdb/cards/GRAESSMANN_RESPONSE_TO_MC_AND_DOXORUBICIN_DN	ACTB SLC46A1 ACIN1 PMPCB IL1R1 TIA1 OSBPL9 ELP2 TOM1L1 OGT CEBPG EIF4A2 FSTL1 PSMG1 SRSF10
0.0152642269333891	13	586	2.79399619105086	SPIELMAN LYMPHOBLAST EUROPEAN VS ASIAN DN	http://www.gsea-msigdb.org/gsea/msigdb/cards/SPIELMAN_LYMPHOBLAST_EUROPEAN_VS_ASIAN_DN	CFLAR SPAG9 TRAM1 EIF2B3 HPCAL1 SCP2 CD46 PEPD PSMA1 SCAF11 SMAD4 GATM SRP72
0.0152642269333891	7	191	4.61577622863093	BURTON ADIPOGENESIS 6	http://www.gsea-msigdb.org/gsea/msigdb/cards/BURTON_ADIPOGENESIS_6	ACAA1 MAP4K4 SCP2 MPDU1 ACAA2 DHCR7 CD151
0.0152642269333891	14	660	2.67155533232881	MARTINEZ RB1 TARGETS UP	http://www.gsea-msigdb.org/gsea/msigdb/cards/MARTINEZ_RB1_TARGETS_UP	GCLC FAM107B ACTB GNAS SMAD5 EIF4G1 HDLBP CALD1 TNFSF14 SCAF11 CEBPG CENPV ACAA2 PDE4DIP
0.0152642269333891	8	246	4.09576427255985	RUTELLA RESPONSE TO HGF VS CSF2RB AND IL4 DN	http://www.gsea-msigdb.org/gsea/msigdb/cards/RUTELLA_RESPONSE_TO_HGF_VS_CSF2RB_AND_IL4_DN	CFLAR MAP4K4 IL1R1 TIA1 PSD3 DHCR7 GAS6 MAOA
0.0152642269333891	8	247	4.07918223097054	DANG REGULATED BY MYC DN	http://www.gsea-msigdb.org/gsea/msigdb/cards/DANG_REGULATED_BY_MYC_DN	FOXN3 DDX5 CALD1 MYO1B MDM2 FSTL1 ALB CD151
0.0152642269333891	7	190	4.64006978772899	KARLSSON TGFB1 TARGETS DN	http://www.gsea-msigdb.org/gsea/msigdb/cards/KARLSSON_TGFB1_TARGETS_DN	KMT2E TNRC6B SCP2 OSBPL9 SHROOM3 ACAA2 MAOA
0.0154206359266975	3	24	15.7430939226519	BIOCARTA CTCF PATHWAY	http://www.gsea-msigdb.org/gsea/msigdb/cards/BIOCARTA_CTCF_PATHWAY	SMAD5 MDM2 SMAD4
0.0154206359266975	5	93	6.77122319253847	LIM MAMMARY LUMINAL MATURE DN	http://www.gsea-msigdb.org/gsea/msigdb/cards/LIM_MAMMARY_LUMINAL_MATURE_DN	FOXN3 MAP4K4 CALD1 FSTL1 GAS6
0.0164956803695734	29	1981	1.84371417973511	PILON KLF1 TARGETS DN	http://www.gsea-msigdb.org/gsea/msigdb/cards/PILON_KLF1_TARGETS_DN	CFLAR LUC7L FOXN3 FAM107B TRAM1 WDR1 GRAMD4 ABLIM1 LEPROTL1 SMARCD2 DDX5 PTGES3 CDK2AP1 KRR1 MACROH2A1 SCP2 OSBPL9 TXNDC17 BTF3L4 BNIP2 SMAD4 CELF1 RPS3 LARP1 SETD5 GUSB TNRC18 PSMG1 PTP4A2
0.0164998344439399	11	449	3.08550615855984	MOOTHA MITOCHONDRIA	http://www.gsea-msigdb.org/gsea/msigdb/cards/MOOTHA_MITOCHONDRIA	ACAA1 GNAS PMPCB DGUOK MPST MRPS28 TIMM8B NDUFS2 ACAA2 GATM MAOA
0.0168973885392453	3	25	15.1133701657459	IIZUKA LIVER CANCER PROGRESSION G1 G2 DN	http://www.gsea-msigdb.org/gsea/msigdb/cards/IIZUKA_LIVER_CANCER_PROGRESSION_G1_G2_DN	ACTB EIF4G1 ATXN2L
0.0184632133451096	8	258	3.90526360871986	ROZANOV MMP14 TARGETS UP	http://www.gsea-msigdb.org/gsea/msigdb/cards/ROZANOV_MMP14_TARGETS_UP	HSD17B6 FOXN3 ST6GAL1 MACROH2A1 IL1R1 CALD1 APOL3 ATF7IP2
0.0185998298180197	6	146	5.1758117005979	KAAB FAILED HEART ATRIUM DN	http://www.gsea-msigdb.org/gsea/msigdb/cards/KAAB_FAILED_HEART_ATRIUM_DN	ST3GAL1 ACTB DGUOK GTF3A MPST LAGE3
0.0190369061960645	8	260	3.87522311942201	RIZKI TUMOR INVASIVENESS 3D DN	http://www.gsea-msigdb.org/gsea/msigdb/cards/RIZKI_TUMOR_INVASIVENESS_3D_DN	ACSM3 IL1R1 HDLBP HPCAL1 SLCO2B1 EPB41 ACAA2 LAGE3
0.0191152823428865	5	99	6.36084602935432	ROVERSI GLIOMA COPY NUMBER UP	http://www.gsea-msigdb.org/gsea/msigdb/cards/ROVERSI_GLIOMA_COPY_NUMBER_UP	KMT2E NUB1 SLC27A5 NAMPT AHR
0.0202099695543061	3	27	13.9938612645795	IIZUKA LIVER CANCER PROGRESSION G2 G3 UP	http://www.gsea-msigdb.org/gsea/msigdb/cards/IIZUKA_LIVER_CANCER_PROGRESSION_G2_G3_UP	FOXN3 ACSM2B PAH
0.0202099695543061	12	537	2.8144078520942	WEST ADRENOCORTICAL TUMOR DN	http://www.gsea-msigdb.org/gsea/msigdb/cards/WEST_ADRENOCORTICAL_TUMOR_DN	LUC7L RORA GRAMD4 ABLIM1 DDX5 CALD1 MPST ASCC1 OGT SERPING1 PID1 ACSF2
0.0204069428362553	2	7	35.9842146803473	BIOCARTA IRES PATHWAY	http://www.gsea-msigdb.org/gsea/msigdb/cards/BIOCARTA_IRES_PATHWAY	EIF4G1 EIF4A2
0.0225527778020935	8	269	3.74556881431124	WAMUNYOKOLI OVARIAN CANCER LMP UP	http://www.gsea-msigdb.org/gsea/msigdb/cards/WAMUNYOKOLI_OVARIAN_CANCER_LMP_UP	ACAA1 ACTB EIF4G1 HDLBP GALE ABCD3 MPST CENPV
0.0225527778020935	7	209	4.21824526157181	IVANOVA HEMATOPOIESIS STEM CELL LONG TERM	http://www.gsea-msigdb.org/gsea/msigdb/cards/IVANOVA_HEMATOPOIESIS_STEM_CELL_LONG_TERM	FOXN3 RORA ABLIM1 SHROOM3 SKI FSTL1 ZBTB20
0.0233156330677461	22	1385	2.00056644793266	PUJANA ATM PCC NETWORK	http://www.gsea-msigdb.org/gsea/msigdb/cards/PUJANA_ATM_PCC_NETWORK	CFLAR GRAMD4 SNAP23 STAG2 SMARCD2 DDX5 METAP2 MACROH2A1 DGUOK GTF3A MDM2 SCAF11 BNIP2 OGT CELF1 MBNL1 EPB41 NSA2 SRP72 PTP4A2 PTMA SRSF10
0.0235367599065532	10	405	3.10974694768433	REN ALVEOLAR RHABDOMYOSARCOMA DN	http://www.gsea-msigdb.org/gsea/msigdb/cards/REN_ALVEOLAR_RHABDOMYOSARCOMA_DN	SPAG9 WDR1 SNAP23 SCP2 MYO1B MBNL1 RHOC FSTL1 CD151 GAS6
0.0235367599065532	3	29	13.0287673842637	GUILLAUMOND KLF10 TARGETS DN	http://www.gsea-msigdb.org/gsea/msigdb/cards/GUILLAUMOND_KLF10_TARGETS_DN	VMP1 OGT RCAN1
0.0251583442939292	11	481	2.88023339957042	SPIELMAN LYMPHOBLAST EUROPEAN VS ASIAN UP	http://www.gsea-msigdb.org/gsea/msigdb/cards/SPIELMAN_LYMPHOBLAST_EUROPEAN_VS_ASIAN_UP	LUC7L HAGH AHR SMARCD2 GALE MPST TUBB2A RPS8 AP3S2 DHCR7 PTMA
0.0258638825728823	6	159	4.75263212759304	SERVITJA LIVER HNF1A TARGETS DN	http://www.gsea-msigdb.org/gsea/msigdb/cards/SERVITJA_LIVER_HNF1A_TARGETS_DN	TRAM1 IL1R1 SLC41A2 SERPING1 PAH SULT1A3
0.0265030785677105	4	65	7.75044623884403	LEE LIVER CANCER ACOX1 DN	http://www.gsea-msigdb.org/gsea/msigdb/cards/LEE_LIVER_CANCER_ACOX1_DN	SLC27A5 SLCO2B1 LIPC PAH
0.0274776030973343	5	110	5.72476142641889	SUNG METASTASIS STROMA UP	http://www.gsea-msigdb.org/gsea/msigdb/cards/SUNG_METASTASIS_STROMA_UP	SNX1 VMP1 EIF2B3 CD46 PSD3
0.030109812040301	3	32	11.8073204419889	DUTTA APOPTOSIS VIA NFKB	http://www.gsea-msigdb.org/gsea/msigdb/cards/DUTTA_APOPTOSIS_VIA_NFKB	CFLAR MDM2 SCAF11
0.0302880239889412	4	68	7.40851478713032	GINESTIER BREAST CANCER ZNF217 AMPLIFIED UP	http://www.gsea-msigdb.org/gsea/msigdb/cards/GINESTIER_BREAST_CANCER_ZNF217_AMPLIFIED_UP	STAG2 SCAF11 ZBTB38 SRSF10
0.0302880239889412	4	68	7.40851478713032	YAO TEMPORAL RESPONSE TO PROGESTERONE CLUSTER 0	http://www.gsea-msigdb.org/gsea/msigdb/cards/YAO_TEMPORAL_RESPONSE_TO_PROGESTERONE_CLUSTER_0	RORA ST6GAL1 ABLIM1 TEF
0.0312742143759683	12	574	2.63299131807419	MARTINEZ RB1 AND TP53 TARGETS DN	http://www.gsea-msigdb.org/gsea/msigdb/cards/MARTINEZ_RB1_AND_TP53_TARGETS_DN	GCLC SMARCD2 CDK2AP1 TIA1 SLC35B1 CALD1 SCAF11 SMAD4 CELF1 CEBPG ATF7IP2 PDE4DIP
0.031378770569014	13	655	2.49966682130657	HAMAI APOPTOSIS VIA TRAIL UP	http://www.gsea-msigdb.org/gsea/msigdb/cards/HAMAI_APOPTOSIS_VIA_TRAIL_UP	ST3GAL1 RORA HECTD1 STAG2 METAP2 KRR1 SCP2 CALD1 ZCRB1 SCAF11 FSTL1 PPP4R2 ZBTB38
0.031378770569014	4	69	7.30114500760669	OUELLET CULTURED OVARIAN CANCER INVASIVE VS LMP UP	http://www.gsea-msigdb.org/gsea/msigdb/cards/OUELLET_CULTURED_OVARIAN_CANCER_INVASIVE_VS_LMP_UP	GALE ACAA2 SRP72 SULT1A3
0.031378770569014	8	290	3.47433796913698	GRADE COLON AND RECTAL CANCER UP	http://www.gsea-msigdb.org/gsea/msigdb/cards/GRADE_COLON_AND_RECTAL_CANCER_UP	GCLC PMPCB MACROH2A1 CD46 GTF3A PSMA1 SRP72 PSMG1
0.031378770569014	5	115	5.47585875570502	HOSHIDA LIVER CANCER SUBCLASS S2	http://www.gsea-msigdb.org/gsea/msigdb/cards/HOSHIDA_LIVER_CANCER_SUBCLASS_S2	TFIP11 TIA1 CD46 ABCD3 EIF4A2
0.031378770569014	6	168	4.49802683504341	YAO TEMPORAL RESPONSE TO PROGESTERONE CLUSTER 13	http://www.gsea-msigdb.org/gsea/msigdb/cards/YAO_TEMPORAL_RESPONSE_TO_PROGESTERONE_CLUSTER_13	PMPCB TXNDC17 ESD TIMM8B NDUFS2 LAGE3
0.0318821413895633	3	34	11.1127721806955	BIOCARTA NUCLEARRS PATHWAY	http://www.gsea-msigdb.org/gsea/msigdb/cards/BIOCARTA_NUCLEARRS_PATHWAY	ABCD3 NR1I3 PPARA
0.0318821413895633	4	71	7.09547895105439	LANDIS BREAST CANCER PROGRESSION DN	http://www.gsea-msigdb.org/gsea/msigdb/cards/LANDIS_BREAST_CANCER_PROGRESSION_DN	ACAA1 BNIP2 FSTL1 GAS6
0.0318821413895633	3	34	11.1127721806955	PETRETTO CARDIAC HYPERTROPHY	http://www.gsea-msigdb.org/gsea/msigdb/cards/PETRETTO_CARDIAC_HYPERTROPHY	ACTB SNAP23 FSTL1
0.0318821413895633	6	170	4.44510887227819	UEDA PERIFERAL CLOCK	http://www.gsea-msigdb.org/gsea/msigdb/cards/UEDA_PERIFERAL_CLOCK	GCLC ST3GAL1 LMO7 TUBB2A DHCR7 PPARA
0.0318821413895633	15	822	2.29826188651853	CUI TCF21 TARGETS 2 DN	http://www.gsea-msigdb.org/gsea/msigdb/cards/CUI_TCF21_TARGETS_2_DN	CFLAR HAGH RORA SNAP23 STAG2 MYO1B LMO7 TUBB2A SHROOM3 FGD4 DST PSD3 RCAN1 ZBTB38 PDE4DIP
0.0318821413895633	10	430	2.92894770653989	MOOTHA HUMAN MITODB 6 2002	http://www.gsea-msigdb.org/gsea/msigdb/cards/MOOTHA_HUMAN_MITODB_6_2002	PMPCB DGUOK SCP2 MPST MRPS28 TIMM8B NDUFS2 ACAA2 GATM MAOA
0.0318821413895633	11	506	2.73792937785251	MILI PSEUDOPODIA HAPTOTAXIS UP	http://www.gsea-msigdb.org/gsea/msigdb/cards/MILI_PSEUDOPODIA_HAPTOTAXIS_UP	SNAP23 STAG2 NAMPT METAP2 KRR1 SCP2 BTF3L4 PHLDB2 MBNL1 ZBTB38 PTP4A2
0.0318821413895633	5	116	5.42865307677653	BOYAULT LIVER CANCER SUBCLASS G1 UP	http://www.gsea-msigdb.org/gsea/msigdb/cards/BOYAULT_LIVER_CANCER_SUBCLASS_G1_UP	MAP4K4 TIA1 KCTD3 UBAP2 MPZL1
0.0340250387978435	3	35	10.7952644041042	LEE AGING MUSCLE UP	http://www.gsea-msigdb.org/gsea/msigdb/cards/LEE_AGING_MUSCLE_UP	NAMPT DDX5 AP3S2
0.0340250387978435	3	35	10.7952644041042	LOPEZ TRANSLATION VIA FN1 SIGNALING	http://www.gsea-msigdb.org/gsea/msigdb/cards/LOPEZ_TRANSLATION_VIA_FN1_SIGNALING	CALD1 DYRK1A PTMA
0.0341068727825624	10	438	2.87545094477661	ZHOU INFLAMMATORY RESPONSE LIVE UP	http://www.gsea-msigdb.org/gsea/msigdb/cards/ZHOU_INFLAMMATORY_RESPONSE_LIVE_UP	CFLAR ST3GAL1 NEDD4L GNAS NAMPT IL1R1 MBNL1 PSD3 EPB41 RCAN1
0.0341068727825624	11	512	2.7058442679558	ENK UV RESPONSE EPIDERMIS DN	http://www.gsea-msigdb.org/gsea/msigdb/cards/ENK_UV_RESPONSE_EPIDERMIS_DN	SPAG9 RNF19A FOXN3 RORA WDR1 NAMPT ABCD3 RCAN1 GUSB GATM GAS6
0.0361134507735353	3	36	10.4953959484346	MA MYELOID DIFFERENTIATION UP	http://www.gsea-msigdb.org/gsea/msigdb/cards/MA_MYELOID_DIFFERENTIATION_UP	GNAS SMAD5 MDM2
0.0361134507735353	5	122	5.1616701385744	YAGI AML SURVIVAL	http://www.gsea-msigdb.org/gsea/msigdb/cards/YAGI_AML_SURVIVAL	GRAMD4 TIA1 OGT PDE4DIP PTP4A2
0.0361134507735353	12	595	2.5400622127304	MARTINEZ TP53 TARGETS UP	http://www.gsea-msigdb.org/gsea/msigdb/cards/MARTINEZ_TP53_TARGETS_UP	FAM107B ACTB GNAS SMAD5 EIF4G1 HDLBP TIA1 TNFSF14 ESD CENPV ACAA2 PDE4DIP
0.0370228526593015	5	123	5.11970534069982	MCBRYAN PUBERTAL BREAST 5 6WK DN	http://www.gsea-msigdb.org/gsea/msigdb/cards/MCBRYAN_PUBERTAL_BREAST_5_6WK_DN	EIF4G1 HDLBP CALD1 OGT ZBTB20
0.0380640400570954	4	76	6.62867112532713	THEILGAARD NEUTROPHIL AT SKIN WOUND UP	http://www.gsea-msigdb.org/gsea/msigdb/cards/THEILGAARD_NEUTROPHIL_AT_SKIN_WOUND_UP	CFLAR NAMPT AHR IL1R1
0.0380640400570954	16	931	2.16446404092314	KRIGE RESPONSE TO TOSEDOSTAT 6HR DN	http://www.gsea-msigdb.org/gsea/msigdb/cards/KRIGE_RESPONSE_TO_TOSEDOSTAT_6HR_DN	LUC7L NUB1 PGM3 GRAMD4 MACROH2A1 ABCD3 TXNDC17 ELP2 TUBB2A TIMM8B MSI2 CENPV ATF7IP2 DHCR7 PTMA MPZL1
0.0383809757099881	6	180	4.19815837937385	TAKEDA TARGETS OF NUP98 HOXA9 FUSION 3D UP	http://www.gsea-msigdb.org/gsea/msigdb/cards/TAKEDA_TARGETS_OF_NUP98_HOXA9_FUSION_3D_UP	ACSM3 VMP1 AHR SERPING1 DST ZBTB20
0.0386221842134892	5	125	5.03779005524862	SCHLOSSER SERUM RESPONSE UP	http://www.gsea-msigdb.org/gsea/msigdb/cards/SCHLOSSER_SERUM_RESPONSE_UP	ST3GAL1 SNX1 MAP4K4 TNRC6B SCAP
0.0388775296826305	11	526	2.63382559922694	RODRIGUES THYROID CARCINOMA ANAPLASTIC DN	http://www.gsea-msigdb.org/gsea/msigdb/cards/RODRIGUES_THYROID_CARCINOMA_ANAPLASTIC_DN	ST3GAL1 SNX1 ACAA1 GRAMD4 FBXO7 METAP2 SMAD4 MSI2 TEF ZBTB20 SULT1A3
0.0388775296826305	4	77	6.54258448733587	KYNG DNA DAMAGE BY GAMMA RADIATION	http://www.gsea-msigdb.org/gsea/msigdb/cards/KYNG_DNA_DAMAGE_BY_GAMMA_RADIATION	TIA1 SMAD4 LIPC PDE4DIP
0.0394367958468959	3	38	9.94300668799069	NIKOLSKY BREAST CANCER 7P22 AMPLICON	http://www.gsea-msigdb.org/gsea/msigdb/cards/NIKOLSKY_BREAST_CANCER_7P22_AMPLICON	ACTB WIPI2 TNRC18
0.039791972033374	8	310	3.25018713241846	LIU SOX4 TARGETS DN	http://www.gsea-msigdb.org/gsea/msigdb/cards/LIU_SOX4_TARGETS_DN	TNRC6B STAG2 HDLBP SHROOM3 LARP1 SRP72 PSMG1 MICAL3
0.0417891562329334	4	79	6.37694943702357	PUIFFE INVASION INHIBITED BY ASCITES UP	http://www.gsea-msigdb.org/gsea/msigdb/cards/PUIFFE_INVASION_INHIBITED_BY_ASCITES_UP	ACIN1 LEPROTL1 EIF4G1 ASCC1
0.0427544560131323	11	535	2.58951825269789	BERENJENO TRANSFORMED BY RHOA UP	http://www.gsea-msigdb.org/gsea/msigdb/cards/BERENJENO_TRANSFORMED_BY_RHOA_UP	NEDD4L PTGES3 MACROH2A1 PSMA1 MDM2 ESD TOM1L1 NFKBIZ PHLDB2 CENPV CD151
0.0427544560131323	9	385	2.94416301930114	BERENJENO TRANSFORMED BY RHOA DN	http://www.gsea-msigdb.org/gsea/msigdb/cards/BERENJENO_TRANSFORMED_BY_RHOA_DN	KMT2E ACTB ABLIM1 SCP2 LMO7 ASCC1 DHCR7 GAS6 MAOA
0.0429323876917268	2	12	20.9907918968692	BIOCARTA BARRESTIN PATHWAY	http://www.gsea-msigdb.org/gsea/msigdb/cards/BIOCARTA_BARRESTIN_PATHWAY	GNAS PPARA
0.0429323876917268	6	187	4.04100806570745	MCBRYAN PUBERTAL BREAST 6 7WK UP	http://www.gsea-msigdb.org/gsea/msigdb/cards/MCBRYAN_PUBERTAL_BREAST_6_7WK_UP	EIF4G1 HDLBP OGT ANKH GUSB ZBTB20
0.0429323876917268	2	12	20.9907918968692	ZHENG FOXP3 TARGETS IN THYMUS DN	http://www.gsea-msigdb.org/gsea/msigdb/cards/ZHENG_FOXP3_TARGETS_IN_THYMUS_DN	MAP4K4 EPB41
0.0429323876917268	2	12	20.9907918968692	CLAUS PGR POSITIVE MENINGIOMA DN	http://www.gsea-msigdb.org/gsea/msigdb/cards/CLAUS_PGR_POSITIVE_MENINGIOMA_DN	MAP4K4 FSTL1
0.0429323876917268	3	40	9.44585635359116	EHLERS ANEUPLOIDY UP	http://www.gsea-msigdb.org/gsea/msigdb/cards/EHLERS_ANEUPLOIDY_UP	SCAF11 MBNL1 RHOC
0.0429323876917268	3	40	9.44585635359116	BEIER GLIOMA STEM CELL UP	http://www.gsea-msigdb.org/gsea/msigdb/cards/BEIER_GLIOMA_STEM_CELL_UP	RNF19A NEDD4L SERPING1
0.0432023138739596	4	81	6.21949389536867	FALVELLA SMOKERS WITH LUNG CANCER	http://www.gsea-msigdb.org/gsea/msigdb/cards/FALVELLA_SMOKERS_WITH_LUNG_CANCER	WDR1 NAMPT SCAF11 RCAN1
0.0442793882872865	7	252	3.49846531614487	BROWNE HCMV INFECTION 4HR DN	http://www.gsea-msigdb.org/gsea/msigdb/cards/BROWNE_HCMV_INFECTION_4HR_DN	ACAA1 SBF1 KRR1 MPDU1 TOM1L1 DYRK1A ZNF3
0.0481399122452398	5	135	4.6646204215265	CHIARADONNA NEOPLASTIC TRANSFORMATION KRAS DN	http://www.gsea-msigdb.org/gsea/msigdb/cards/CHIARADONNA_NEOPLASTIC_TRANSFORMATION_KRAS_DN	ABLIM1 TUBB2A SHROOM3 FSTL1 CD151
0.0481399122452398	6	193	3.91538087195489	ZHENG FOXP3 TARGETS IN THYMUS UP	http://www.gsea-msigdb.org/gsea/msigdb/cards/ZHENG_FOXP3_TARGETS_IN_THYMUS_UP	PSMA1 ESD NFKBIZ MBNL1 LDLRAD4 ZBTB20
0.0481789671274444	6	194	3.89519849632625	WAMUNYOKOLI OVARIAN CANCER LMP DN	http://www.gsea-msigdb.org/gsea/msigdb/cards/WAMUNYOKOLI_OVARIAN_CANCER_LMP_DN	SPAG9 DDX5 CALD1 BTF3L4 BNIP2 ZBTB20
0.0481789671274444	14	795	2.21789499287675	LASTOWSKA NEUROBLASTOMA COPY NUMBER DN	http://www.gsea-msigdb.org/gsea/msigdb/cards/LASTOWSKA_NEUROBLASTOMA_COPY_NUMBER_DN	SCAP SCP2 DOCK7 GALE OSBPL9 BTF3L4 ASCC1 GPN2 RPS3 TIMM8B EPB41 TM2D1 SETD5 PTP4A2
0.0481789671274444	6	194	3.89519849632625	PAL PRMT5 TARGETS UP	http://www.gsea-msigdb.org/gsea/msigdb/cards/PAL_PRMT5_TARGETS_UP	TIA1 DOCK7 TUBB2A FSTL1 GUSB LAGE3
0.0481789671274444	2	13	19.3761155971101	CONRAD GERMLINE STEM CELL	http://www.gsea-msigdb.org/gsea/msigdb/cards/CONRAD_GERMLINE_STEM_CELL	SPAG9 FSTL1
0.0490186923150366	8	327	3.08121715917347	NIKOLSKY BREAST CANCER 17Q21 Q25 AMPLICON	http://www.gsea-msigdb.org/gsea/msigdb/cards/NIKOLSKY_BREAST_CANCER_17Q21_Q25_AMPLICON	SPAG9 VMP1 SMARCD2 DDX5 SLC35B1 TOM1L1 ABCA8 ACSF2
0.0491824370378318	6	196	3.85545157289435	GRUETZMANN PANCREATIC CANCER DN	http://www.gsea-msigdb.org/gsea/msigdb/cards/GRUETZMANN_PANCREATIC_CANCER_DN	ACSM3 HDLBP PEPD SMAD4 GATM MAOA
0.0491824370378318	6	196	3.85545157289435	STARK PREFRONTAL CORTEX 22Q11 DELETION UP	http://www.gsea-msigdb.org/gsea/msigdb/cards/STARK_PREFRONTAL_CORTEX_22Q11_DELETION_UP	ACIN1 MACROH2A1 OGT SKI TEF TNRC18
0.0491824370378318	3	43	8.78684311961968	ABBUD LIF SIGNALING 1 UP	http://www.gsea-msigdb.org/gsea/msigdb/cards/ABBUD_LIF_SIGNALING_1_UP	ST3GAL1 IL1R1 ACAA2
0.0491824370378318	3	43	8.78684311961968	NAKAMURA METASTASIS MODEL DN	http://www.gsea-msigdb.org/gsea/msigdb/cards/NAKAMURA_METASTASIS_MODEL_DN	PID1 WIPI2 TMEM120A
0.0492700090132901	5	138	4.56321562975418	ONDER CDH1 TARGETS 1 UP	http://www.gsea-msigdb.org/gsea/msigdb/cards/ONDER_CDH1_TARGETS_1_UP	GCLC PGM3 PAN2 MDM2 PDE4DIP
0.0492700090132901	4	86	5.85789541307979	SASSON RESPONSE TO GONADOTROPHINS DN	http://www.gsea-msigdb.org/gsea/msigdb/cards/SASSON_RESPONSE_TO_GONADOTROPHINS_DN	CFLAR MAP4K4 ABLIM1 TUBB2A
0.0492700090132901	4	86	5.85789541307979	SASSON RESPONSE TO FORSKOLIN UP	http://www.gsea-msigdb.org/gsea/msigdb/cards/SASSON_RESPONSE_TO_FORSKOLIN_UP	CFLAR GNAS TUBB2A DHCR7
0.0492811229779934	6	197	3.83588075272738	LEE DIFFERENTIATING T LYMPHOCYTE	http://www.gsea-msigdb.org/gsea/msigdb/cards/LEE_DIFFERENTIATING_T_LYMPHOCYTE	KMT2E FAM107B METAP2 GTF3A EPB41 ATF7IP2
0.0498017179892354	7	262	3.36493610560499	KAAB HEART ATRIUM VS VENTRICLE DN	http://www.gsea-msigdb.org/gsea/msigdb/cards/KAAB_HEART_ATRIUM_VS_VENTRICLE_DN	ACAA1 GNAS ABLIM1 LMO7 NDUFS2 RCAN1 ACAA2
0.0499394334478021	6	198	3.81650761761259	WELCSH BRCA1 TARGETS UP	http://www.gsea-msigdb.org/gsea/msigdb/cards/WELCSH_BRCA1_TARGETS_UP	HAGH TRAM1 CD46 ABCD3 RHOC FSTL1
0.0511924933496224	5	140	4.49802683504341	PECE MAMMARY STEM CELL DN	http://www.gsea-msigdb.org/gsea/msigdb/cards/PECE_MAMMARY_STEM_CELL_DN	TIA1 CALD1 BTF3L4 SLC41A2 ANKH
0.0518947226604275	2	14	17.9921073401736	STEINER ERYTHROCYTE MEMBRANE GENES	http://www.gsea-msigdb.org/gsea/msigdb/cards/STEINER_ERYTHROCYTE_MEMBRANE_GENES	ACTB EPB41
0.0522342223875395	6	201	3.75954481734972	HOLLMANN APOPTOSIS VIA CD40 UP	http://www.gsea-msigdb.org/gsea/msigdb/cards/HOLLMANN_APOPTOSIS_VIA_CD40_UP	FOXN3 MAP4K4 GNAS SBF1 TUBB2A DST
0.0522342223875395	3	45	8.3963167587477	GNATENKO PLATELET SIGNATURE	http://www.gsea-msigdb.org/gsea/msigdb/cards/GNATENKO_PLATELET_SIGNATURE	ACTB GNAS PTMA
0.0522342223875395	3	45	8.3963167587477	ICHIBA GRAFT VERSUS HOST DISEASE D7 DN	http://www.gsea-msigdb.org/gsea/msigdb/cards/ICHIBA_GRAFT_VERSUS_HOST_DISEASE_D7_DN	ACAA1 SLC26A1 LIPC
0.052877028421543	5	142	4.434674344409	GROSS HYPOXIA VIA ELK3 AND HIF1A UP	http://www.gsea-msigdb.org/gsea/msigdb/cards/GROSS_HYPOXIA_VIA_ELK3_AND_HIF1A_UP	NEDD4L RORA NFKBIZ RCAN1 ZBTB20
0.0545576736494023	3	46	8.21378813355753	ZHANG ANTIVIRAL RESPONSE TO RIBAVIRIN DN	http://www.gsea-msigdb.org/gsea/msigdb/cards/ZHANG_ANTIVIRAL_RESPONSE_TO_RIBAVIRIN_DN	CFLAR AHR TUBB2A
0.0545576736494023	3	46	8.21378813355753	ZHAN MULTIPLE MYELOMA CD1 DN	http://www.gsea-msigdb.org/gsea/msigdb/cards/ZHAN_MULTIPLE_MYELOMA_CD1_DN	ST6GAL1 CD46 GATM
0.0559276052096362	9	414	2.73792937785251	BOCHKIS FOXA2 TARGETS	http://www.gsea-msigdb.org/gsea/msigdb/cards/BOCHKIS_FOXA2_TARGETS	ACSM3 ACAA1 HAGH FAM107B CALD1 EIF4A2 LIPC DHCR7 PPARA
0.0564873939424192	5	145	4.34292246142122	SMITH TERT TARGETS UP	http://www.gsea-msigdb.org/gsea/msigdb/cards/SMITH_TERT_TARGETS_UP	AHR DGUOK CEBPG DYRK1A ATXN2L
0.0570409632187055	3	47	8.03902668390737	MARIADASON RESPONSE TO BUTYRATE SULINDAC 6	http://www.gsea-msigdb.org/gsea/msigdb/cards/MARIADASON_RESPONSE_TO_BUTYRATE_SULINDAC_6	TIA1 SCAF11 MSI2
0.0573496381222443	4	92	5.47585875570502	LU IL4 SIGNALING	http://www.gsea-msigdb.org/gsea/msigdb/cards/LU_IL4_SIGNALING	CFLAR GNAS EIF4G1 NFKBIZ
0.0589497747893016	6	208	3.63302167445814	VANTVEER BREAST CANCER ESR1 UP	http://www.gsea-msigdb.org/gsea/msigdb/cards/VANTVEER_BREAST_CANCER_ESR1_UP	SNX1 NEDD4L SEC14L2 ELP2 KCTD3 MSI2
0.0599947715773941	6	209	3.61563879563298	CAIRO HEPATOBLASTOMA UP	http://www.gsea-msigdb.org/gsea/msigdb/cards/CAIRO_HEPATOBLASTOMA_UP	MAP4K4 TIA1 CD46 UBAP2 ZBTB38 MPZL1
0.0613446303653166	12	662	2.28298642987098	MILI PSEUDOPODIA HAPTOTAXIS DN	http://www.gsea-msigdb.org/gsea/msigdb/cards/MILI_PSEUDOPODIA_HAPTOTAXIS_DN	NEDD4L GRAMD4 SLC46A1 SBF1 MPDU1 OGT ANKH TMEM41B GUSB CD151 TNRC18 MPZL1
0.0623079419773443	8	349	2.88698570501354	SCHUETZ BREAST CANCER DUCTAL INVASIVE UP	http://www.gsea-msigdb.org/gsea/msigdb/cards/SCHUETZ_BREAST_CANCER_DUCTAL_INVASIVE_UP	HSD17B6 FOXN3 MAP4K4 IL1R1 CALD1 SERPING1 FSTL1 LDLRAD4
0.0626187657548626	2	16	15.7430939226519	BIOCARTA EIF PATHWAY	http://www.gsea-msigdb.org/gsea/msigdb/cards/BIOCARTA_EIF_PATHWAY	EIF4G1 EIF4A2
0.0629480115761476	11	583	2.37631606379652	FULCHER INFLAMMATORY RESPONSE LECTIN VS LPS UP	http://www.gsea-msigdb.org/gsea/msigdb/cards/FULCHER_INFLAMMATORY_RESPONSE_LECTIN_VS_LPS_UP	NEDD4L FOXN3 GTF3A CALD1 PAN2 SLC41A2 TUBB2A RHOC RCAN1 TM2D1 MPZL1
0.0634853618648714	12	667	2.26587258856759	CASORELLI ACUTE PROMYELOCYTIC LEUKEMIA DN	http://www.gsea-msigdb.org/gsea/msigdb/cards/CASORELLI_ACUTE_PROMYELOCYTIC_LEUKEMIA_DN	LUC7L ACTB SLC27A5 ABLIM1 ACIN1 GALE APOL3 PSMA1 NDUFS2 ALB DHCR7 MAOA
0.0634853618648714	7	280	3.14861878453039	SHETH LIVER CANCER VS TXNIP LOSS PAM4	http://www.gsea-msigdb.org/gsea/msigdb/cards/SHETH_LIVER_CANCER_VS_TXNIP_LOSS_PAM4	HAGH SLC27A5 PMPCB APOL3 NR1I3 MSI2 CBS
0.0635900511939401	4	96	5.24769797421731	KIM MYC AMPLIFICATION TARGETS DN	http://www.gsea-msigdb.org/gsea/msigdb/cards/KIM_MYC_AMPLIFICATION_TARGETS_DN	CFLAR RNF19A RORA SHROOM3
0.0640487948905897	7	281	3.13741373547512	FOURNIER ACINAR DEVELOPMENT LATE 2	http://www.gsea-msigdb.org/gsea/msigdb/cards/FOURNIER_ACINAR_DEVELOPMENT_LATE_2	MAP4K4 ACTB PTGES3 HPCAL1 GALE MBNL1 SRSF10
0.0651748049919593	14	843	2.09160915698341	NUYTTEN NIPP1 TARGETS DN	http://www.gsea-msigdb.org/gsea/msigdb/cards/NUYTTEN_NIPP1_TARGETS_DN	ST3GAL1 FOXN3 ACAA1 MAP4K4 ACTB GNAS LEPROTL1 CDK2AP1 KRR1 MACROH2A1 MPDU1 SKI TMEM41B ZBTB38
0.0651748049919593	4	97	5.19359799510167	SMID BREAST CANCER RELAPSE IN BONE UP	http://www.gsea-msigdb.org/gsea/msigdb/cards/SMID_BREAST_CANCER_RELAPSE_IN_BONE_UP	TOM1L1 PSD3 PAH PDE4DIP
0.0658959732449662	16	1023	1.96981038328392	KRIGE RESPONSE TO TOSEDOSTAT 24HR DN	http://www.gsea-msigdb.org/gsea/msigdb/cards/KRIGE_RESPONSE_TO_TOSEDOSTAT_24HR_DN	LUC7L NUB1 GRAMD4 MACROH2A1 ABCD3 TXNDC17 ELP2 TUBB2A SCAF11 TIMM8B MSI2 CENPV ATF7IP2 DHCR7 PTMA MPZL1
0.0670433577205235	9	432	2.62384898710866	SCHAEFFER PROSTATE DEVELOPMENT 48HR UP	http://www.gsea-msigdb.org/gsea/msigdb/cards/SCHAEFFER_PROSTATE_DEVELOPMENT_48HR_UP	GCLC ACSM3 ST3GAL1 LEPROTL1 NAMPT PID1 ACAA2 GAS6 SULT1A3
0.0683191442774585	5	155	4.06273391552308	GROSS HYPOXIA VIA ELK3 DN	http://www.gsea-msigdb.org/gsea/msigdb/cards/GROSS_HYPOXIA_VIA_ELK3_DN	NEDD4L SCAF11 RCAN1 ATXN2L ZBTB20
0.0693240686779887	13	764	2.14303896329293	BYSTRYKH HEMATOPOIESIS STEM CELL QTL TRANS	http://www.gsea-msigdb.org/gsea/msigdb/cards/BYSTRYKH_HEMATOPOIESIS_STEM_CELL_QTL_TRANS	LUC7L NEDD4L RORA GNAS SNAP23 SEC14L2 GTF3A SERPING1 TIMM8B CEBPG WIPI2 PDE4DIP SRSF10
0.0694894787515048	4	100	5.03779005524862	WANG ESOPHAGUS CANCER VS NORMAL DN	http://www.gsea-msigdb.org/gsea/msigdb/cards/WANG_ESOPHAGUS_CANCER_VS_NORMAL_DN	ACAA1 HECTD1 TXNDC17 ASCC1
0.0694894787515048	4	100	5.03779005524862	BROWNE HCMV INFECTION 20HR DN	http://www.gsea-msigdb.org/gsea/msigdb/cards/BROWNE_HCMV_INFECTION_20HR_DN	ACAA1 AHR DST MBNL1
0.0694894787515048	4	100	5.03779005524862	SHAFFER IRF4 TARGETS IN MYELOMA VS MATURE B LYMPHOCYTE	http://www.gsea-msigdb.org/gsea/msigdb/cards/SHAFFER_IRF4_TARGETS_IN_MYELOMA_VS_MATURE_B_LYMPHOCYTE	CFLAR TRAM1 NAMPT MPZL1
0.0694894787515048	8	360	2.7987722529159	DELACROIX RARG BOUND MEF	http://www.gsea-msigdb.org/gsea/msigdb/cards/DELACROIX_RARG_BOUND_MEF	FAM107B DDX5 ESD DST MBNL1 RHOC FSTL1 TNRC18
0.071054419133007	6	221	3.41931451713707	BROWNE HCMV INFECTION 16HR UP	http://www.gsea-msigdb.org/gsea/msigdb/cards/BROWNE_HCMV_INFECTION_16HR_UP	ACSM3 PGM3 RORA GATM SRSF10 MAOA
0.071250113625484	4	101	4.98791094579071	HUMMERICH SKIN CANCER PROGRESSION DN	http://www.gsea-msigdb.org/gsea/msigdb/cards/HUMMERICH_SKIN_CANCER_PROGRESSION_DN	SCP2 SMAD4 SERPING1 DST
0.0718914053489737	6	222	3.40391219949231	ZHANG RESPONSE TO IKK INHIBITOR AND TNF UP	http://www.gsea-msigdb.org/gsea/msigdb/cards/ZHANG_RESPONSE_TO_IKK_INHIBITOR_AND_TNF_UP	GCLC NUB1 NEDD4L TUBB2A NFKBIZ RCAN1
0.0721263218456925	2	18	13.9938612645795	DORMOY ELAVL1 TARGETS	http://www.gsea-msigdb.org/gsea/msigdb/cards/DORMOY_ELAVL1_TARGETS	SPAG9 ACTB
0.0727901418614393	15	950	1.98860133759814	LOPEZ MBD TARGETS	http://www.gsea-msigdb.org/gsea/msigdb/cards/LOPEZ_MBD_TARGETS	SNX1 FOXN3 FBXO7 PTGES3 SMAD5 IL1R1 SLC35B1 PSMA1 TXNDC17 BTF3L4 RPS8 SERPING1 RHOC NSA2 GUSB
0.0740368371830374	9	444	2.55293414961923	FULCHER INFLAMMATORY RESPONSE LECTIN VS LPS DN	http://www.gsea-msigdb.org/gsea/msigdb/cards/FULCHER_INFLAMMATORY_RESPONSE_LECTIN_VS_LPS_DN	VMP1 GRAMD4 NAMPT MACROH2A1 APOL3 SERPING1 CELF1 GATM GAS6
0.0740368371830374	9	444	2.55293414961923	DELYS THYROID CANCER UP	http://www.gsea-msigdb.org/gsea/msigdb/cards/DELYS_THYROID_CANCER_UP	SNX1 MAP4K4 KLHL2 GALE RDH5 PSD3 ACAA2 DHCR7 CD151
0.0740368371830374	22	1615	1.71565605596702	PUJANA BRCA1 PCC NETWORK	http://www.gsea-msigdb.org/gsea/msigdb/cards/PUJANA_BRCA1_PCC_NETWORK	GRAMD4 STAG2 PMPCB SMARCD2 PTGES3 METAP2 MACROH2A1 DGUOK GTF3A PSMA1 MDM2 BNIP2 MBNL1 CEBPG EPB41 NSA2 ATXN2L SRP72 PSMG1 PTP4A2 PTMA SRSF10
0.0740368371830374	9	444	2.55293414961923	MITSIADES RESPONSE TO APLIDIN UP	http://www.gsea-msigdb.org/gsea/msigdb/cards/MITSIADES_RESPONSE_TO_APLIDIN_UP	PGM3 RORA GNAS NAMPT DGUOK ASCC1 ABCA8 CBS LDLRAD4
0.0753035018764022	3	55	6.86971371170266	TONKS TARGETS OF RUNX1 RUNX1T1 FUSION MONOCYTE DN	http://www.gsea-msigdb.org/gsea/msigdb/cards/TONKS_TARGETS_OF_RUNX1_RUNX1T1_FUSION_MONOCYTE_DN	CD46 AP3S2 LDLRAD4
0.0753035018764022	3	55	6.86971371170266	LAU APOPTOSIS CDKN2A UP	http://www.gsea-msigdb.org/gsea/msigdb/cards/LAU_APOPTOSIS_CDKN2A_UP	CFLAR ACIN1 BNIP2
0.0753035018764022	4	104	4.84402889927752	SERVITJA ISLET HNF1A TARGETS DN	http://www.gsea-msigdb.org/gsea/msigdb/cards/SERVITJA_ISLET_HNF1A_TARGETS_DN	SLC26A1 NDUFS2 CBS GATM
0.0753927369613623	7	296	2.97842317455577	DAZARD RESPONSE TO UV NHEK DN	http://www.gsea-msigdb.org/gsea/msigdb/cards/DAZARD_RESPONSE_TO_UV_NHEK_DN	GCLC AHR SMAD5 SCAF11 DST PSD3 DYRK1A
0.0766767242832744	2	19	13.2573422506543	FARMER BREAST CANCER CLUSTER 5	http://www.gsea-msigdb.org/gsea/msigdb/cards/FARMER_BREAST_CANCER_CLUSTER_5	VMP1 SMARCD2
0.0768037889691362	12	696	2.17146123071061	SMID BREAST CANCER BASAL DN	http://www.gsea-msigdb.org/gsea/msigdb/cards/SMID_BREAST_CANCER_BASAL_DN	SNX1 NEDD4L SEC14L2 PAN2 KCTD3 TOM1L1 ABCA8 PSD3 ALB LDLRAD4 PTP4A2 MAOA
0.077685980070226	3	56	6.74704025256511	DIRMEIER LMP1 RESPONSE LATE UP	http://www.gsea-msigdb.org/gsea/msigdb/cards/DIRMEIER_LMP1_RESPONSE_LATE_UP	CFLAR TUBB2A DHCR7
0.0782941646618975	4	106	4.75263212759304	KIM MYCN AMPLIFICATION TARGETS DN	http://www.gsea-msigdb.org/gsea/msigdb/cards/KIM_MYCN_AMPLIFICATION_TARGETS_DN	CFLAR FAM107B RORA LMO7
0.0782941646618975	9	451	2.51330989452536	SCHAEFFER PROSTATE DEVELOPMENT 6HR DN	http://www.gsea-msigdb.org/gsea/msigdb/cards/SCHAEFFER_PROSTATE_DEVELOPMENT_6HR_DN	FOXN3 ABLIM1 TNRC6B LEPROTL1 PTGES3 CALD1 MYO1B PHLDB2 SKI
0.0788399459155837	6	230	3.28551525342301	MARTORIATI MDM4 TARGETS FETAL LIVER UP	http://www.gsea-msigdb.org/gsea/msigdb/cards/MARTORIATI_MDM4_TARGETS_FETAL_LIVER_UP	KMT2E RNF19A NAMPT MDM2 TIMM8B LAGE3
0.0797963659030853	3	57	6.62867112532713	LANDIS ERBB2 BREAST PRENEOPLASTIC DN	http://www.gsea-msigdb.org/gsea/msigdb/cards/LANDIS_ERBB2_BREAST_PRENEOPLASTIC_DN	ACAA1 SCP2 ACAA2
0.0797963659030853	6	231	3.27129224366793	BROWNE HCMV INFECTION 20HR UP	http://www.gsea-msigdb.org/gsea/msigdb/cards/BROWNE_HCMV_INFECTION_20HR_UP	PGM3 SMARCD2 MPDU1 CELF1 ATXN2L PPARA
0.0798956824261462	5	166	3.79351660786794	LIN NPAS4 TARGETS UP	http://www.gsea-msigdb.org/gsea/msigdb/cards/LIN_NPAS4_TARGETS_UP	NEDD4L FAM107B ST6GAL1 GRAMD4 RCAN1
0.0808542557963051	2	20	12.5944751381215	BUCKANOVICH T LYMPHOCYTE HOMING ON TUMOR UP	http://www.gsea-msigdb.org/gsea/msigdb/cards/BUCKANOVICH_T_LYMPHOCYTE_HOMING_ON_TUMOR_UP	CFLAR CALD1
0.0808542557963051	2	20	12.5944751381215	WANG RECURRENT LIVER CANCER UP	http://www.gsea-msigdb.org/gsea/msigdb/cards/WANG_RECURRENT_LIVER_CANCER_UP	PARD3 ZBTB38
0.0808542557963051	2	20	12.5944751381215	PEDERSEN METASTASIS BY ERBB2 ISOFORM 3	http://www.gsea-msigdb.org/gsea/msigdb/cards/PEDERSEN_METASTASIS_BY_ERBB2_ISOFORM_3	VMP1 LMO7
0.082079276178693	7	305	2.89053527760167	CREIGHTON ENDOCRINE THERAPY RESISTANCE 4	http://www.gsea-msigdb.org/gsea/msigdb/cards/CREIGHTON_ENDOCRINE_THERAPY_RESISTANCE_4	HPCAL1 ELP2 MSI2 NSA2 DHCR7 PSMG1 LAGE3
0.082079276178693	15	975	1.93761155971101	MARSON BOUND BY FOXP3 STIMULATED	http://www.gsea-msigdb.org/gsea/msigdb/cards/MARSON_BOUND_BY_FOXP3_STIMULATED	SPAG9 FAM107B MAP4K4 LEPROTL1 SCP2 OSBPL9 TNFSF14 MDM2 BNIP2 OGT MRPS28 MBNL1 DYRK1A LIPC SETD5
0.082079276178693	6	234	3.22935259951835	SANSOM APC MYC TARGETS	http://www.gsea-msigdb.org/gsea/msigdb/cards/SANSOM_APC_MYC_TARGETS	NUB1 TFIP11 EIF4G1 TUBB2A WIPI2 EPB41
0.082079276178693	5	168	3.74835569586951	SMIRNOV RESPONSE TO IR 6HR UP	http://www.gsea-msigdb.org/gsea/msigdb/cards/SMIRNOV_RESPONSE_TO_IR_6HR_UP	MAP4K4 SMAD5 MDM2 LDLRAD4 ZBTB20
0.0856763888509196	4	111	4.53854959932308	HAHTOLA MYCOSIS FUNGOIDES CD4 DN	http://www.gsea-msigdb.org/gsea/msigdb/cards/HAHTOLA_MYCOSIS_FUNGOIDES_CD4_DN	SNX1 LEPROTL1 UBAP2 SRP72
0.0856763888509196	2	21	11.9947382267824	AMIT EGF RESPONSE 240 MCF10A	http://www.gsea-msigdb.org/gsea/msigdb/cards/AMIT_EGF_RESPONSE_240_MCF10A	TUBB2A GPN2
0.0856763888509196	5	171	3.68259506962618	KATSANOU ELAVL1 TARGETS UP	http://www.gsea-msigdb.org/gsea/msigdb/cards/KATSANOU_ELAVL1_TARGETS_UP	ABLIM1 ESD SERPING1 TIMM8B GATM
0.0856763888509196	2	21	11.9947382267824	HOLLEMAN ASPARAGINASE RESISTANCE ALL UP	http://www.gsea-msigdb.org/gsea/msigdb/cards/HOLLEMAN_ASPARAGINASE_RESISTANCE_ALL_UP	RPS3 MICAL3
0.0856763888509196	2	21	11.9947382267824	MINGUEZ LIVER CANCER VASCULAR INVASION DN	http://www.gsea-msigdb.org/gsea/msigdb/cards/MINGUEZ_LIVER_CANCER_VASCULAR_INVASION_DN	GLYATL1 PAH
0.0875706653979924	8	386	2.61025391463659	BASAKI YBX1 TARGETS DN	http://www.gsea-msigdb.org/gsea/msigdb/cards/BASAKI_YBX1_TARGETS_DN	ACSM3 VMP1 FAM107B GPN2 NFKBIZ MSI2 PSD3 ZBTB20
0.0930065053445006	2	22	11.4495228528378	BIOCARTA MTOR PATHWAY	http://www.gsea-msigdb.org/gsea/msigdb/cards/BIOCARTA_MTOR_PATHWAY	EIF4G1 EIF4A2
0.0934565089724313	7	315	2.7987722529159	HELLER HDAC TARGETS UP	http://www.gsea-msigdb.org/gsea/msigdb/cards/HELLER_HDAC_TARGETS_UP	SPAG9 SBF1 MACROH2A1 TUBB2A PDE4DIP ZBTB20 MAOA
0.0934565089724313	3	62	6.09410087328462	BRIDEAU IMPRINTED GENES	http://www.gsea-msigdb.org/gsea/msigdb/cards/BRIDEAU_IMPRINTED_GENES	GNAS GATM DHCR7
0.0936826991666206	17	1183	1.80985695137841	PEREZ TP53 TARGETS	http://www.gsea-msigdb.org/gsea/msigdb/cards/PEREZ_TP53_TARGETS	CFLAR HAGH RORA GRAMD4 SLC46A1 GNAS SMAD5 MDM2 LMO7 FGD4 MBNL1 WIPI2 EPB41 LDLRAD4 GATM ZBTB20 MICAL3
0.0942309570048585	4	115	4.38068700456402	RASHI RESPONSE TO IONIZING RADIATION 2	http://www.gsea-msigdb.org/gsea/msigdb/cards/RASHI_RESPONSE_TO_IONIZING_RADIATION_2	RNF19A MDM2 TUBB2A NFKBIZ
0.095830700763688	3	63	5.99736911339121	WILCOX RESPONSE TO PROGESTERONE DN	http://www.gsea-msigdb.org/gsea/msigdb/cards/WILCOX_RESPONSE_TO_PROGESTERONE_DN	MDM2 OGT DST
0.095830700763688	12	729	2.07316463178956	BENPORATH SOX2 TARGETS	http://www.gsea-msigdb.org/gsea/msigdb/cards/BENPORATH_SOX2_TARGETS	SPAG9 SNX1 NEDD4L FOXN3 ABLIM1 ACIN1 DDX5 TIA1 BTF3L4 ZCRB1 OGT TIMM8B
0.095830700763688	7	318	2.77236874109594	RUTELLA RESPONSE TO CSF2RB AND IL4 DN	http://www.gsea-msigdb.org/gsea/msigdb/cards/RUTELLA_RESPONSE_TO_CSF2RB_AND_IL4_DN	VMP1 ST6GAL1 NAMPT SLC35B1 GTF3A PID1 ACAA2
0.0995940939365694	7	321	2.7464587528614	DEURIG T CELL PROLYMPHOCYTIC LEUKEMIA DN	http://www.gsea-msigdb.org/gsea/msigdb/cards/DEURIG_T_CELL_PROLYMPHOCYTIC_LEUKEMIA_DN	CFLAR RNF19A RORA TFIP11 LEPROTL1 KLHL2 ZBTB38
0.0995940939365694	10	561	2.24500448094858	CHICAS RB1 TARGETS SENESCENT	http://www.gsea-msigdb.org/gsea/msigdb/cards/CHICAS_RB1_TARGETS_SENESCENT	ST3GAL1 NAMPT MACROH2A1 SMAD5 NFKBIZ CENPV GUSB ZBTB38 PTP4A2 PTMA
0.0998844515926186	10	563	2.23702933181555	PARENT MTOR SIGNALING UP	http://www.gsea-msigdb.org/gsea/msigdb/cards/PARENT_MTOR_SIGNALING_UP	SPAG9 RORA ST6GAL1 GNAS TNRC6B IL1R1 PEPD DHCR7 PDE4DIP PPARA
0.0998844515926186	4	118	4.2693136061429	KOKKINAKIS METHIONINE DEPRIVATION 96HR UP	http://www.gsea-msigdb.org/gsea/msigdb/cards/KOKKINAKIS_METHIONINE_DEPRIVATION_96HR_UP	CFLAR SMAD5 IL1R1 SMAD4
0.0998844515926186	9	480	2.36146408839779	ENK UV RESPONSE KERATINOCYTE DN	http://www.gsea-msigdb.org/gsea/msigdb/cards/ENK_UV_RESPONSE_KERATINOCYTE_DN	CD46 SCAF11 SMAD4 OGT MBNL1 PSMG1 PTP4A2 PTMA MAOA
0.0998844515926186	4	118	4.2693136061429	DAIRKEE CANCER PRONE RESPONSE BPA E2	http://www.gsea-msigdb.org/gsea/msigdb/cards/DAIRKEE_CANCER_PRONE_RESPONSE_BPA_E2	EIF4G1 ACAA2 GATM PTP4A2
0.0998844515926186	9	480	2.36146408839779	SMID BREAST CANCER NORMAL LIKE UP	http://www.gsea-msigdb.org/gsea/msigdb/cards/SMID_BREAST_CANCER_NORMAL_LIKE_UP	SNX1 FOXN3 ST6GAL1 ABLIM1 IL1R1 ABCA8 SERPING1 DST ZBTB20
0.102384270189313	2	24	10.4953959484346	BIOCARTA EIF4 PATHWAY	http://www.gsea-msigdb.org/gsea/msigdb/cards/BIOCARTA_EIF4_PATHWAY	EIF4G1 EIF4A2
0.102384270189313	3	66	5.72476142641889	TURASHVILI BREAST NORMAL DUCTAL VS LOBULAR UP	http://www.gsea-msigdb.org/gsea/msigdb/cards/TURASHVILI_BREAST_NORMAL_DUCTAL_VS_LOBULAR_UP	SMAD5 GATM PDE4DIP
0.102384270189313	5	183	3.44111342571627	DOANE RESPONSE TO ANDROGEN UP	http://www.gsea-msigdb.org/gsea/msigdb/cards/DOANE_RESPONSE_TO_ANDROGEN_UP	ACSM3 NEDD4L ACAA1 ST6GAL1 SEC14L2
0.102384270189313	5	183	3.44111342571627	TONKS TARGETS OF RUNX1 RUNX1T1 FUSION HSC UP	http://www.gsea-msigdb.org/gsea/msigdb/cards/TONKS_TARGETS_OF_RUNX1_RUNX1T1_FUSION_HSC_UP	AHR TOM1L1 RHOC FSTL1 ZBTB20
0.102384270189313	5	183	3.44111342571627	LI WILMS TUMOR VS FETAL KIDNEY 1 UP	http://www.gsea-msigdb.org/gsea/msigdb/cards/LI_WILMS_TUMOR_VS_FETAL_KIDNEY_1_UP	ACSM3 IL1R1 SCP2 TOM1L1 DST
0.102384270189313	3	66	5.72476142641889	BRUNO HEMATOPOIESIS	http://www.gsea-msigdb.org/gsea/msigdb/cards/BRUNO_HEMATOPOIESIS	RNF19A SNAP23 DHCR7
0.102384270189313	5	182	3.46002064234108	BROWNE HCMV INFECTION 18HR DN	http://www.gsea-msigdb.org/gsea/msigdb/cards/BROWNE_HCMV_INFECTION_18HR_DN	ACSM3 RDH5 ABCA8 DST GAS6
0.102384270189313	3	66	5.72476142641889	SHAFFER IRF4 TARGETS IN PLASMA CELL VS MATURE B LYMPHOCYTE	http://www.gsea-msigdb.org/gsea/msigdb/cards/SHAFFER_IRF4_TARGETS_IN_PLASMA_CELL_VS_MATURE_B_LYMPHOCYTE	CFLAR TRAM1 NAMPT
0.102489475643331	8	404	2.49395547289536	LIM MAMMARY STEM CELL DN	http://www.gsea-msigdb.org/gsea/msigdb/cards/LIM_MAMMARY_STEM_CELL_DN	HAGH TRAM1 TIA1 GALE TOM1L1 AP3S2 EPB41 DHCR7
0.103101195079085	7	327	2.69606501427678	FARMER BREAST CANCER APOCRINE VS LUMINAL	http://www.gsea-msigdb.org/gsea/msigdb/cards/FARMER_BREAST_CANCER_APOCRINE_VS_LUMINAL	NAMPT GALE MDM2 ACAA2 DHCR7 MAOA MPZL1
0.103101195079085	5	184	3.42241172231564	JISON SICKLE CELL DISEASE DN	http://www.gsea-msigdb.org/gsea/msigdb/cards/JISON_SICKLE_CELL_DISEASE_DN	DDX5 OGT EIF4A2 ATXN2L PTMA
0.104117826266533	8	406	2.48166997795498	MOHANKUMAR HOXA1 TARGETS UP	http://www.gsea-msigdb.org/gsea/msigdb/cards/MOHANKUMAR_HOXA1_TARGETS_UP	GNAS ABCD3 OSBPL9 SLC35B1 KCTD3 CELF1 SKI GATM
0.104468822587731	3	67	5.63931722602457	HOFFMANN LARGE TO SMALL PRE BII LYMPHOCYTE DN	http://www.gsea-msigdb.org/gsea/msigdb/cards/HOFFMANN_LARGE_TO_SMALL_PRE_BII_LYMPHOCYTE_DN	NFKBIZ LIPC CD151
0.104468822587731	8	407	2.47557250872168	PURBEY TARGETS OF CTBP1 NOT SATB1 DN	http://www.gsea-msigdb.org/gsea/msigdb/cards/PURBEY_TARGETS_OF_CTBP1_NOT_SATB1_DN	RORA KLHL2 APOL3 TXNDC17 OGT TRIM55 DYRK1A GUSB
0.104468822587731	4	122	4.12933611085952	ALTEMEIER RESPONSE TO LPS WITH MECHANICAL VENTILATION	http://www.gsea-msigdb.org/gsea/msigdb/cards/ALTEMEIER_RESPONSE_TO_LPS_WITH_MECHANICAL_VENTILATION	ST3GAL1 RDH5 NFKBIZ RCAN1
0.105618417277375	5	186	3.38561159626923	ZHONG RESPONSE TO AZACITIDINE AND TSA UP	http://www.gsea-msigdb.org/gsea/msigdb/cards/ZHONG_RESPONSE_TO_AZACITIDINE_AND_TSA_UP	SPAG9 HSD17B6 TUBB2A TEF MPZL1
0.10580556680334	2	25	10.0755801104972	WEST ADRENOCORTICAL CARCINOMA VS ADENOMA DN	http://www.gsea-msigdb.org/gsea/msigdb/cards/WEST_ADRENOCORTICAL_CARCINOMA_VS_ADENOMA_DN	APOL3 PAH
0.106187354395081	4	123	4.09576427255985	TOOKER GEMCITABINE RESISTANCE DN	http://www.gsea-msigdb.org/gsea/msigdb/cards/TOOKER_GEMCITABINE_RESISTANCE_DN	HPCAL1 CEBPG SRP72 PTP4A2
0.10654324286423	3	68	5.55638609034774	VILLANUEVA LIVER CANCER KRT19 DN	http://www.gsea-msigdb.org/gsea/msigdb/cards/VILLANUEVA_LIVER_CANCER_KRT19_DN	GCLC ABCA8 NR1I3
0.108099924360162	6	258	2.92894770653989	SENESE HDAC1 TARGETS DN	http://www.gsea-msigdb.org/gsea/msigdb/cards/SENESE_HDAC1_TARGETS_DN	HDLBP TIA1 CD46 PHLDB2 FSTL1 LDLRAD4
0.108099924360162	15	1028	1.83771524388933	NUYTTEN EZH2 TARGETS UP	http://www.gsea-msigdb.org/gsea/msigdb/cards/NUYTTEN_EZH2_TARGETS_UP	CFLAR SPAG9 WDR1 NAMPT KRR1 SCP2 APOL3 TUBB2A PHLDB2 OGT RHOC RCAN1 TMEM41B GAS6 PTP4A2
0.108585341969492	10	578	2.17897493739127	MARTINEZ TP53 TARGETS DN	http://www.gsea-msigdb.org/gsea/msigdb/cards/MARTINEZ_TP53_TARGETS_DN	GCLC SMARCD2 CDK2AP1 SLC35B1 CALD1 SCAF11 SMAD4 CELF1 CEBPG ATF7IP2
0.109206133321774	3	69	5.47585875570502	DITTMER PTHLH TARGETS DN	http://www.gsea-msigdb.org/gsea/msigdb/cards/DITTMER_PTHLH_TARGETS_DN	FBXO7 EIF4G1 UBAP2
0.109658534926552	4	125	4.0302320441989	EPPERT HSC R	http://www.gsea-msigdb.org/gsea/msigdb/cards/EPPERT_HSC_R	DDX5 OGT DST MSI2
0.11049245463971	2	26	9.68805779855504	TOMIDA METASTASIS UP	http://www.gsea-msigdb.org/gsea/msigdb/cards/TOMIDA_METASTASIS_UP	GNAS METAP2
0.11049245463971	2	26	9.68805779855504	BILANGES SERUM RESPONSE TRANSLATION	http://www.gsea-msigdb.org/gsea/msigdb/cards/BILANGES_SERUM_RESPONSE_TRANSLATION	RPS3 NSA2
0.111121214957248	3	70	5.39763220205209	BASSO CD40 SIGNALING DN	http://www.gsea-msigdb.org/gsea/msigdb/cards/BASSO_CD40_SIGNALING_DN	ST6GAL1 TUBB2A PTP4A2
0.111121214957248	3	70	5.39763220205209	NATSUME RESPONSE TO INTERFERON BETA UP	http://www.gsea-msigdb.org/gsea/msigdb/cards/NATSUME_RESPONSE_TO_INTERFERON_BETA_UP	TNFSF14 DST PPARA
0.111121214957248	4	126	3.99824607559414	BHATI G2M ARREST BY 2METHOXYESTRADIOL DN	http://www.gsea-msigdb.org/gsea/msigdb/cards/BHATI_G2M_ARREST_BY_2METHOXYESTRADIOL_DN	SLCO2B1 CEBPG CBS OGDHL
0.111481506364741	5	191	3.29698302045067	MCBRYAN PUBERTAL BREAST 4 5WK DN	http://www.gsea-msigdb.org/gsea/msigdb/cards/MCBRYAN_PUBERTAL_BREAST_4_5WK_DN	KLHL2 EIF4G1 OGT ACSF2 ACAA2
0.112790661971018	4	127	3.96676382303041	CHIARADONNA NEOPLASTIC TRANSFORMATION KRAS UP	http://www.gsea-msigdb.org/gsea/msigdb/cards/CHIARADONNA_NEOPLASTIC_TRANSFORMATION_KRAS_UP	ST6GAL1 MYO1B ANKH CENPV
0.113143832402635	12	762	1.9833819115152	GOZGIT ESR1 TARGETS DN	http://www.gsea-msigdb.org/gsea/msigdb/cards/GOZGIT_ESR1_TARGETS_DN	ST3GAL1 PGM3 VMP1 ABLIM1 AHR MYO1B ELP2 SHROOM3 NFKBIZ PSD3 MAOA MPZL1
0.113143832402635	7	339	2.60062908456787	BLUM RESPONSE TO SALIRASIB DN	http://www.gsea-msigdb.org/gsea/msigdb/cards/BLUM_RESPONSE_TO_SALIRASIB_DN	CDK2AP1 MACROH2A1 TIA1 ABCD3 TUBB2A ANKH SRSF10
0.113143832402635	3	71	5.32160921329079	RAGHAVACHARI PLATELET SPECIFIC GENES	http://www.gsea-msigdb.org/gsea/msigdb/cards/RAGHAVACHARI_PLATELET_SPECIFIC_GENES	EIF2AK1 GNAS TUBB2A
0.113143832402635	9	501	2.26248056373441	RAO BOUND BY SALL4 ISOFORM B	http://www.gsea-msigdb.org/gsea/msigdb/cards/RAO_BOUND_BY_SALL4_ISOFORM_B	FAM107B ABLIM1 OSBPL9 ZCRB1 PARD3 DST RCAN1 SETD5 MPZL1
0.116009168326884	5	194	3.24599874693854	RIGGI EWING SARCOMA PROGENITOR DN	http://www.gsea-msigdb.org/gsea/msigdb/cards/RIGGI_EWING_SARCOMA_PROGENITOR_DN	NEDD4L NAMPT IL1R1 SERPING1 PSD3
0.121868630351029	8	425	2.3707247318817	BOQUEST STEM CELL CULTURED VS FRESH UP	http://www.gsea-msigdb.org/gsea/msigdb/cards/BOQUEST_STEM_CELL_CULTURED_VS_FRESH_UP	PGM3 RORA NAMPT APOL3 LMO7 CBS ZBTB20 MAOA
0.121929098869455	4	131	3.84564126354856	POOLA INVASIVE BREAST CANCER DN	http://www.gsea-msigdb.org/gsea/msigdb/cards/POOLA_INVASIVE_BREAST_CANCER_DN	NEDD4L DST ANKH CD151
0.122524684704644	10	595	2.11671851060866	MARTINEZ RB1 AND TP53 TARGETS UP	http://www.gsea-msigdb.org/gsea/msigdb/cards/MARTINEZ_RB1_AND_TP53_TARGETS_UP	FAM107B ACTB GNAS SMAD5 EIF4G1 HDLBP TNFSF14 ESD CENPV ACAA2
0.123381750153795	8	427	2.35962063477687	THUM SYSTOLIC HEART FAILURE UP	http://www.gsea-msigdb.org/gsea/msigdb/cards/THUM_SYSTOLIC_HEART_FAILURE_UP	WDR1 ST6GAL1 ACTB SNAP23 NAMPT CD46 ABCD3 ASCC1
0.123381750153795	5	198	3.18042301467716	EBAUER TARGETS OF PAX3 FOXO1 FUSION UP	http://www.gsea-msigdb.org/gsea/msigdb/cards/EBAUER_TARGETS_OF_PAX3_FOXO1_FUSION_UP	PAN2 ASCC1 ATF7IP2 ACAA2 PDE4DIP
0.127549980734217	3	75	5.03779005524862	PEDERSEN TARGETS OF 611CTF ISOFORM OF ERBB2	http://www.gsea-msigdb.org/gsea/msigdb/cards/PEDERSEN_TARGETS_OF_611CTF_ISOFORM_OF_ERBB2	LMO7 PHLDB2 CENPV
0.127965360437179	2	29	8.68584492284245	STANELLE E2F1 TARGETS	http://www.gsea-msigdb.org/gsea/msigdb/cards/STANELLE_E2F1_TARGETS	CFLAR GRAMD4
0.127965360437179	2	29	8.68584492284245	SUMI HNF4A TARGETS	http://www.gsea-msigdb.org/gsea/msigdb/cards/SUMI_HNF4A_TARGETS	ACSM2B SLCO2B1
0.130331503233301	3	76	4.97150334399535	RODRIGUES THYROID CARCINOMA DN	http://www.gsea-msigdb.org/gsea/msigdb/cards/RODRIGUES_THYROID_CARCINOMA_DN	NAMPT PHLDB2 TM2D1
0.130331503233301	3	76	4.97150334399535	BURTON ADIPOGENESIS 8	http://www.gsea-msigdb.org/gsea/msigdb/cards/BURTON_ADIPOGENESIS_8	PHLDB2 SKI NSA2
0.131837853508554	7	353	2.49748798772949	PEREZ TP63 TARGETS	http://www.gsea-msigdb.org/gsea/msigdb/cards/PEREZ_TP63_TARGETS	ST3GAL1 FOXN3 RORA METAP2 EPB41 RCAN1 PDE4DIP
0.132702503118693	3	77	4.9069383655019	MORI PRE BI LYMPHOCYTE DN	http://www.gsea-msigdb.org/gsea/msigdb/cards/MORI_PRE_BI_LYMPHOCYTE_DN	FAM107B ABLIM1 NFKBIZ
0.132702503118693	3	77	4.9069383655019	BILD CTNNB1 ONCOGENIC SIGNATURE	http://www.gsea-msigdb.org/gsea/msigdb/cards/BILD_CTNNB1_ONCOGENIC_SIGNATURE	MAPKAP1 SCAF11 SRSF10
0.132702503118693	3	77	4.9069383655019	PURBEY TARGETS OF CTBP1 AND SATB1 UP	http://www.gsea-msigdb.org/gsea/msigdb/cards/PURBEY_TARGETS_OF_CTBP1_AND_SATB1_UP	ACTB DGUOK PSMA1
0.132702503118693	4	136	3.70425739356516	EPPERT PROGENITOR	http://www.gsea-msigdb.org/gsea/msigdb/cards/EPPERT_PROGENITOR	ACSM3 EIF2AK1 FBXO7 METAP2
0.132947092602115	2	30	8.3963167587477	VANASSE BCL2 TARGETS UP	http://www.gsea-msigdb.org/gsea/msigdb/cards/VANASSE_BCL2_TARGETS_UP	GNAS SERPING1
0.134284991541911	4	137	3.67721901842965	COULOUARN TEMPORAL TGFB1 SIGNATURE DN	http://www.gsea-msigdb.org/gsea/msigdb/cards/COULOUARN_TEMPORAL_TGFB1_SIGNATURE_DN	SCP2 SLC26A1 CBS DHCR7
0.135190557076169	7	357	2.46950492904344	WANG LMO4 TARGETS UP	http://www.gsea-msigdb.org/gsea/msigdb/cards/WANG_LMO4_TARGETS_UP	CFLAR SMAD5 IL1R1 OGT DYRK1A CD151 TMEM120A
0.135190557076169	3	78	4.84402889927752	ZAMORA NOS2 TARGETS DN	http://www.gsea-msigdb.org/gsea/msigdb/cards/ZAMORA_NOS2_TARGETS_DN	ACTB SERPING1 CD151
0.135190557076169	3	78	4.84402889927752	BASSO HAIRY CELL LEUKEMIA UP	http://www.gsea-msigdb.org/gsea/msigdb/cards/BASSO_HAIRY_CELL_LEUKEMIA_UP	ACTB IL1R1 DST
0.135750079358788	4	138	3.65057250380335	PECE MAMMARY STEM CELL UP	http://www.gsea-msigdb.org/gsea/msigdb/cards/PECE_MAMMARY_STEM_CELL_UP	TUBB2A RPS3 TIMM8B PTMA
0.135805957378411	5	206	3.05691144129164	KYNG DNA DAMAGE UP	http://www.gsea-msigdb.org/gsea/msigdb/cards/KYNG_DNA_DAMAGE_UP	GCLC IL1R1 SMAD4 LIPC PDE4DIP
0.136149160324485	8	440	2.28990457056755	GRYDER PAX3FOXO1 TOP ENHANCERS	http://www.gsea-msigdb.org/gsea/msigdb/cards/GRYDER_PAX3FOXO1_TOP_ENHANCERS	ACTB GNAS LEPROTL1 CDK2AP1 PARD3 MSI2 PSD3 WIPI2
0.136629006069818	2	31	8.12546783104616	BOGNI TREATMENT RELATED MYELOID LEUKEMIA UP	http://www.gsea-msigdb.org/gsea/msigdb/cards/BOGNI_TREATMENT_RELATED_MYELOID_LEUKEMIA_UP	MPST EPB41
0.136629006069818	2	31	8.12546783104616	SCHLOSSER MYC AND SERUM RESPONSE SYNERGY	http://www.gsea-msigdb.org/gsea/msigdb/cards/SCHLOSSER_MYC_AND_SERUM_RESPONSE_SYNERGY	METAP2 LARP1
0.136629006069818	2	31	8.12546783104616	YIH RESPONSE TO ARSENITE C3	http://www.gsea-msigdb.org/gsea/msigdb/cards/YIH_RESPONSE_TO_ARSENITE_C3	MDM2 SMAD4
0.136629006069818	2	31	8.12546783104616	ZHAN VARIABLE EARLY DIFFERENTIATION GENES DN	http://www.gsea-msigdb.org/gsea/msigdb/cards/ZHAN_VARIABLE_EARLY_DIFFERENTIATION_GENES_DN	SNX1 DYRK1A
0.137580053463534	14	983	1.79371975517499	BENPORATH NANOG TARGETS	http://www.gsea-msigdb.org/gsea/msigdb/cards/BENPORATH_NANOG_TARGETS	SPAG9 SNX1 NEDD4L FOXN3 LEPROTL1 DDX5 KRR1 TIA1 CALD1 PSMA1 UBAP2 ZCRB1 NDUFS2 DHCR7
0.139857794480831	3	80	4.72292817679558	ROSS LEUKEMIA WITH MLL FUSIONS	http://www.gsea-msigdb.org/gsea/msigdb/cards/ROSS_LEUKEMIA_WITH_MLL_FUSIONS	SCP2 MBNL1 LIPC
0.139857794480831	3	80	4.72292817679558	BHAT ESR1 TARGETS VIA AKT1 DN	http://www.gsea-msigdb.org/gsea/msigdb/cards/BHAT_ESR1_TARGETS_VIA_AKT1_DN	IL1R1 SHROOM3 PSD3
0.139962632031405	17	1278	1.67532141899895	KINSEY TARGETS OF EWSR1 FLII FUSION UP	http://www.gsea-msigdb.org/gsea/msigdb/cards/KINSEY_TARGETS_OF_EWSR1_FLII_FUSION_UP	LUC7L ACTB METAP2 KRR1 MAPKAP1 MPDU1 KCTD3 TUBB2A ESD SMAD4 ANKH EPB41 CBS CENPV SRP72 PSMG1 SRSF10
0.142827475320998	7	364	2.42201444963876	DEURIG T CELL PROLYMPHOCYTIC LEUKEMIA UP	http://www.gsea-msigdb.org/gsea/msigdb/cards/DEURIG_T_CELL_PROLYMPHOCYTIC_LEUKEMIA_UP	NEDD4L CDK2AP1 PEPD MYO1B LARP1 EPB41 MPZL1
0.143110160469955	3	81	4.6646204215265	GARGALOVIC RESPONSE TO OXIDIZED PHOSPHOLIPIDS TURQUOISE UP	http://www.gsea-msigdb.org/gsea/msigdb/cards/GARGALOVIC_RESPONSE_TO_OXIDIZED_PHOSPHOLIPIDS_TURQUOISE_UP	CFLAR RORA AHR
0.14489263905168	7	366	2.40877939800139	RHEIN ALL GLUCOCORTICOID THERAPY DN	http://www.gsea-msigdb.org/gsea/msigdb/cards/RHEIN_ALL_GLUCOCORTICOID_THERAPY_DN	METAP2 SCP2 KCTD3 ESD RCAN1 ACAA2 PSMG1
0.14489263905168	9	534	2.12266434912161	MARTINEZ RB1 TARGETS DN	http://www.gsea-msigdb.org/gsea/msigdb/cards/MARTINEZ_RB1_TARGETS_DN	GCLC SMARCD2 CDK2AP1 TIA1 SLC35B1 ESD SMAD4 CELF1 ATF7IP2
0.14489263905168	8	449	2.24400447895261	MARTENS BOUND BY PML RARA FUSION	http://www.gsea-msigdb.org/gsea/msigdb/cards/MARTENS_BOUND_BY_PML_RARA_FUSION	DDX5 HPCAL1 SLC35B1 GTF3A SKI TMEM41B GUSB PDE4DIP
0.14489263905168	4	143	3.52293010856547	WAKABAYASHI ADIPOGENESIS PPARG RXRA BOUND 36HR	http://www.gsea-msigdb.org/gsea/msigdb/cards/WAKABAYASHI_ADIPOGENESIS_PPARG_RXRA_BOUND_36HR	ACAA1 BTF3L4 PAN2 ACAA2
0.145515569761642	3	82	4.60773480662983	HUMMERICH SKIN CANCER PROGRESSION UP	http://www.gsea-msigdb.org/gsea/msigdb/cards/HUMMERICH_SKIN_CANCER_PROGRESSION_UP	RHOC RCAN1 MAOA
0.146643866771036	2	33	7.63301523522518	LIANG HEMATOPOIESIS STEM CELL NUMBER SMALL VS HUGE DN	http://www.gsea-msigdb.org/gsea/msigdb/cards/LIANG_HEMATOPOIESIS_STEM_CELL_NUMBER_SMALL_VS_HUGE_DN	ACSM3 TRAM1
0.146643866771036	5	214	2.94263437806578	LOCKWOOD AMPLIFIED IN LUNG CANCER	http://www.gsea-msigdb.org/gsea/msigdb/cards/LOCKWOOD_AMPLIFIED_IN_LUNG_CANCER	EIF4G1 PARD3 NDUFS2 ZNF3 DHCR7
0.146643866771036	2	33	7.63301523522518	SCHAEFFER PROSTATE DEVELOPMENT AND CANCER BOX4 DN	http://www.gsea-msigdb.org/gsea/msigdb/cards/SCHAEFFER_PROSTATE_DEVELOPMENT_AND_CANCER_BOX4_DN	TNRC6B MYO1B
0.146643866771036	3	83	4.55221992944152	COATES MACROPHAGE M1 VS M2 UP	http://www.gsea-msigdb.org/gsea/msigdb/cards/COATES_MACROPHAGE_M1_VS_M2_UP	SLCO2B1 DST GATM
0.146643866771036	2	33	7.63301523522518	POS HISTAMINE RESPONSE NETWORK	http://www.gsea-msigdb.org/gsea/msigdb/cards/POS_HISTAMINE_RESPONSE_NETWORK	CDK2AP1 MACROH2A1
0.146643866771036	2	33	7.63301523522518	KIM ALL DISORDERS OLIGODENDROCYTE NUMBER CORR DN	http://www.gsea-msigdb.org/gsea/msigdb/cards/KIM_ALL_DISORDERS_OLIGODENDROCYTE_NUMBER_CORR_DN	SCAF11 ZBTB38
0.146643866771036	3	83	4.55221992944152	ACOSTA PROLIFERATION INDEPENDENT MYC TARGETS UP	http://www.gsea-msigdb.org/gsea/msigdb/cards/ACOSTA_PROLIFERATION_INDEPENDENT_MYC_TARGETS_UP	DHCR7 PSMG1 MPZL1
0.146643866771036	3	83	4.55221992944152	GHANDHI BYSTANDER IRRADIATION UP	http://www.gsea-msigdb.org/gsea/msigdb/cards/GHANDHI_BYSTANDER_IRRADIATION_UP	NAMPT AHR NFKBIZ
0.147064618474625	4	145	3.47433796913698	BROCKE APOPTOSIS REVERSED BY IL6	http://www.gsea-msigdb.org/gsea/msigdb/cards/BROCKE_APOPTOSIS_REVERSED_BY_IL6	NAMPT PAN2 GATM GAS6
0.149483408287228	4	146	3.45054113373193	WEI MIR34A TARGETS	http://www.gsea-msigdb.org/gsea/msigdb/cards/WEI_MIR34A_TARGETS	SMAD4 EPB41 RCAN1 PPP4R2
0.149483408287228	3	84	4.49802683504341	SASSON RESPONSE TO GONADOTROPHINS UP	http://www.gsea-msigdb.org/gsea/msigdb/cards/SASSON_RESPONSE_TO_GONADOTROPHINS_UP	ACTB GNAS DHCR7
0.149483408287228	5	216	2.91538776345406	BROWNE HCMV INFECTION 1HR DN	http://www.gsea-msigdb.org/gsea/msigdb/cards/BROWNE_HCMV_INFECTION_1HR_DN	SPAG9 SBF1 KRR1 SMAD5 MPDU1
0.151473919866835	9	543	2.08748206709197	GRAESSMANN APOPTOSIS BY SERUM DEPRIVATION UP	http://www.gsea-msigdb.org/gsea/msigdb/cards/GRAESSMANN_APOPTOSIS_BY_SERUM_DEPRIVATION_UP	ACTB KLHL2 IL1R1 APOL3 SHROOM3 PHLDB2 DST CEBPG FSTL1
0.152577072243399	5	218	2.88864108672513	WONG MITOCHONDRIA GENE MODULE	http://www.gsea-msigdb.org/gsea/msigdb/cards/WONG_MITOCHONDRIA_GENE_MODULE	SCP2 MRPS28 TIMM8B NDUFS2 MAOA
0.152577072243399	3	85	4.44510887227819	SMID BREAST CANCER LUMINAL A UP	http://www.gsea-msigdb.org/gsea/msigdb/cards/SMID_BREAST_CANCER_LUMINAL_A_UP	ABCA8 PSD3 MAOA
0.152577072243399	3	85	4.44510887227819	SASSON RESPONSE TO FORSKOLIN DN	http://www.gsea-msigdb.org/gsea/msigdb/cards/SASSON_RESPONSE_TO_FORSKOLIN_DN	MAP4K4 ACTB ABLIM1
0.154303677453249	5	219	2.87545094477661	OSWALD HEMATOPOIETIC STEM CELL IN COLLAGEN GEL UP	http://www.gsea-msigdb.org/gsea/msigdb/cards/OSWALD_HEMATOPOIETIC_STEM_CELL_IN_COLLAGEN_GEL_UP	GCLC CFLAR ACSM3 SLCO2B1 LARP1
0.154303677453249	5	219	2.87545094477661	WANG CISPLATIN RESPONSE AND XPC DN	http://www.gsea-msigdb.org/gsea/msigdb/cards/WANG_CISPLATIN_RESPONSE_AND_XPC_DN	IL1R1 CD46 MYO1B SERPING1 CELF1
0.154813580301947	10	636	1.9802633864971	NAKAMURA TUMOR ZONE PERIPHERAL VS CENTRAL DN	http://www.gsea-msigdb.org/gsea/msigdb/cards/NAKAMURA_TUMOR_ZONE_PERIPHERAL_VS_CENTRAL_DN	FOXN3 RORA NAMPT AHR IL1R1 TIA1 GUSB ZBTB20 PPARA MAOA
0.155133797458224	8	461	2.1855922148584	GAZDA DIAMOND BLACKFAN ANEMIA ERYTHROID DN	http://www.gsea-msigdb.org/gsea/msigdb/cards/GAZDA_DIAMOND_BLACKFAN_ANEMIA_ERYTHROID_DN	CFLAR ACSM3 PGM3 AHR MACROH2A1 DST CEBPG MAOA
0.155133797458224	1	4	31.4861878453039	MYLLYKANGAS AMPLIFICATION HOT SPOT 18	http://www.gsea-msigdb.org/gsea/msigdb/cards/MYLLYKANGAS_AMPLIFICATION_HOT_SPOT_18	SMAD4
0.155133797458224	2	35	7.19684293606946	DORSAM HOXA9 TARGETS UP	http://www.gsea-msigdb.org/gsea/msigdb/cards/DORSAM_HOXA9_TARGETS_UP	OSBPL9 CELF1
0.155133797458224	2	35	7.19684293606946	YAGI AML RELAPSE PROGNOSIS	http://www.gsea-msigdb.org/gsea/msigdb/cards/YAGI_AML_RELAPSE_PROGNOSIS	OGT PTP4A2
0.155454713611184	8	462	2.18086149577862	DACOSTA UV RESPONSE VIA ERCC3 COMMON DN	http://www.gsea-msigdb.org/gsea/msigdb/cards/DACOSTA_UV_RESPONSE_VIA_ERCC3_COMMON_DN	FOXN3 MYO1B OGT PARD3 DST MBNL1 DYRK1A MICAL3
0.155454713611184	6	297	2.54433841174173	WEST ADRENOCORTICAL TUMOR UP	http://www.gsea-msigdb.org/gsea/msigdb/cards/WEST_ADRENOCORTICAL_TUMOR_UP	ACSM3 TUBB2A CEBPG TMEM41B DHCR7 PTP4A2
0.156025903699168	4	150	3.35852670349908	TAKEDA TARGETS OF NUP98 HOXA9 FUSION 10D DN	http://www.gsea-msigdb.org/gsea/msigdb/cards/TAKEDA_TARGETS_OF_NUP98_HOXA9_FUSION_10D_DN	IL1R1 SLCO2B1 PID1 MAOA
0.158876219158763	4	151	3.33628480480041	BIDUS METASTASIS DN	http://www.gsea-msigdb.org/gsea/msigdb/cards/BIDUS_METASTASIS_DN	CFLAR AHR KLHL2 ZBTB20
0.159874532731603	2	36	6.99693063228975	BERNARD PPAPDC1B TARGETS UP	http://www.gsea-msigdb.org/gsea/msigdb/cards/BERNARD_PPAPDC1B_TARGETS_UP	KLHL2 ZBTB38
0.159874532731603	2	36	6.99693063228975	SHAFFER IRF4 MULTIPLE MYELOMA PROGRAM	http://www.gsea-msigdb.org/gsea/msigdb/cards/SHAFFER_IRF4_MULTIPLE_MYELOMA_PROGRAM	CFLAR STAG2
0.159874532731603	6	300	2.51889502762431	BRUINS UVC RESPONSE EARLY LATE	http://www.gsea-msigdb.org/gsea/msigdb/cards/BRUINS_UVC_RESPONSE_EARLY_LATE	RORA SNAP23 STAG2 ABCD3 CALD1 TOM1L1
0.159874532731603	5	223	2.82387334935461	PHONG TNF RESPONSE VIA P38 COMPLETE	http://www.gsea-msigdb.org/gsea/msigdb/cards/PHONG_TNF_RESPONSE_VIA_P38_COMPLETE	SPAG9 MAP4K4 MYO1B LARP1 PSD3
0.161294215797408	5	224	2.81126677190213	LINDGREN BLADDER CANCER CLUSTER 3 DN	http://www.gsea-msigdb.org/gsea/msigdb/cards/LINDGREN_BLADDER_CANCER_CLUSTER_3_DN	CFLAR ABLIM1 DST PSD3 TMEM120A
0.162875336570882	4	153	3.29267323872459	SARRIO EPITHELIAL MESENCHYMAL TRANSITION DN	http://www.gsea-msigdb.org/gsea/msigdb/cards/SARRIO_EPITHELIAL_MESENCHYMAL_TRANSITION_DN	IL1R1 CALD1 DST MAOA
0.162925167676772	3	89	4.24532869824322	FERRANDO T ALL WITH MLL ENL FUSION UP	http://www.gsea-msigdb.org/gsea/msigdb/cards/FERRANDO_T_ALL_WITH_MLL_ENL_FUSION_UP	DDX5 SLC35B1 SULT1A3
0.164902005795708	7	385	2.28990457056755	STEIN ESRRA TARGETS UP	http://www.gsea-msigdb.org/gsea/msigdb/cards/STEIN_ESRRA_TARGETS_UP	CFLAR ACAA1 ABLIM1 SEC14L2 NDUFS2 ACAA2 GAS6
0.165221826485672	2	37	6.80782439898462	BIOCARTA ALK PATHWAY	http://www.gsea-msigdb.org/gsea/msigdb/cards/BIOCARTA_ALK_PATHWAY	SMAD5 SMAD4
0.165221826485672	2	37	6.80782439898462	STONER ESOPHAGEAL CARCINOGENESIS UP	http://www.gsea-msigdb.org/gsea/msigdb/cards/STONER_ESOPHAGEAL_CARCINOGENESIS_UP	DDX5 GPN2
0.165221826485672	12	835	1.80998445098753	MARTENS TRETINOIN RESPONSE DN	http://www.gsea-msigdb.org/gsea/msigdb/cards/MARTENS_TRETINOIN_RESPONSE_DN	DDX5 TXNDC17 RDH5 ESD RPS8 RPS3 TIMM8B EIF4A2 CENPV ATXN2L PDE4DIP PTMA
0.165365923149077	3	90	4.19815837937385	DE YY1 TARGETS DN	http://www.gsea-msigdb.org/gsea/msigdb/cards/DE_YY1_TARGETS_DN	WDR1 CALD1 DST
0.171016024051101	2	38	6.62867112532713	HU ANGIOGENESIS DN	http://www.gsea-msigdb.org/gsea/msigdb/cards/HU_ANGIOGENESIS_DN	CDK2AP1 PTP4A2
0.171016024051101	2	38	6.62867112532713	HU GENOTOXIN ACTION DIRECT VS INDIRECT 4HR	http://www.gsea-msigdb.org/gsea/msigdb/cards/HU_GENOTOXIN_ACTION_DIRECT_VS_INDIRECT_4HR	ACTB ACAA2
0.171016024051101	2	38	6.62867112532713	MARIADASON REGULATED BY HISTONE ACETYLATION DN	http://www.gsea-msigdb.org/gsea/msigdb/cards/MARIADASON_REGULATED_BY_HISTONE_ACETYLATION_DN	MPDU1 GAS6
0.171016024051101	2	38	6.62867112532713	GRADE COLON VS RECTAL CANCER UP	http://www.gsea-msigdb.org/gsea/msigdb/cards/GRADE_COLON_VS_RECTAL_CANCER_UP	FSTL1 LAGE3
0.171407385217233	4	157	3.20878347468065	ASTON MAJOR DEPRESSIVE DISORDER DN	http://www.gsea-msigdb.org/gsea/msigdb/cards/ASTON_MAJOR_DEPRESSIVE_DISORDER_DN	ACSM3 ABCA8 PTP4A2 SRSF10
0.173281764531437	6	309	2.44552915303331	PASINI SUZ12 TARGETS DN	http://www.gsea-msigdb.org/gsea/msigdb/cards/PASINI_SUZ12_TARGETS_DN	FAM107B GNAS CALD1 BNIP2 PHLDB2 CD151
0.174935778567698	3	93	4.06273391552308	WATANABE RECTAL CANCER RADIOTHERAPY RESPONSIVE DN	http://www.gsea-msigdb.org/gsea/msigdb/cards/WATANABE_RECTAL_CANCER_RADIOTHERAPY_RESPONSIVE_DN	CFLAR TRAM1 TUBB2A
0.174935778567698	3	93	4.06273391552308	GRAHAM CML QUIESCENT VS NORMAL QUIESCENT UP	http://www.gsea-msigdb.org/gsea/msigdb/cards/GRAHAM_CML_QUIESCENT_VS_NORMAL_QUIESCENT_UP	MPST TUBB2A SULT1A3
0.174935778567698	6	310	2.43764034931385	TORCHIA TARGETS OF EWSR1 FLI1 FUSION DN	http://www.gsea-msigdb.org/gsea/msigdb/cards/TORCHIA_TARGETS_OF_EWSR1_FLI1_FUSION_DN	NEDD4L MAP4K4 MACROH2A1 HPCAL1 MAOA MPZL1
0.174935778567698	3	93	4.06273391552308	GUO TARGETS OF IRS1 AND IRS2	http://www.gsea-msigdb.org/gsea/msigdb/cards/GUO_TARGETS_OF_IRS1_AND_IRS2	ACTB RCAN1 DHCR7
0.175850428604811	3	94	4.01951334195368	TURASHVILI BREAST LOBULAR CARCINOMA VS LOBULAR NORMAL UP	http://www.gsea-msigdb.org/gsea/msigdb/cards/TURASHVILI_BREAST_LOBULAR_CARCINOMA_VS_LOBULAR_NORMAL_UP	ESD TOM1L1 DST
0.175850428604811	2	39	6.45870519903669	LANDIS ERBB2 BREAST TUMORS 65 DN	http://www.gsea-msigdb.org/gsea/msigdb/cards/LANDIS_ERBB2_BREAST_TUMORS_65_DN	ACAA1 ACAA2
0.175850428604811	4	160	3.14861878453039	MCBRYAN PUBERTAL TGFB1 TARGETS UP	http://www.gsea-msigdb.org/gsea/msigdb/cards/MCBRYAN_PUBERTAL_TGFB1_TARGETS_UP	HDLBP CALD1 ACAA2 GUSB
0.175850428604811	1	5	25.1889502762431	OZANNE AP1 TARGETS DN	http://www.gsea-msigdb.org/gsea/msigdb/cards/OZANNE_AP1_TARGETS_DN	FSTL1
0.175850428604811	1	5	25.1889502762431	MYLLYKANGAS AMPLIFICATION HOT SPOT 5	http://www.gsea-msigdb.org/gsea/msigdb/cards/MYLLYKANGAS_AMPLIFICATION_HOT_SPOT_5	MSI2
0.175850428604811	4	160	3.14861878453039	SCHLOSSER MYC TARGETS REPRESSED BY SERUM	http://www.gsea-msigdb.org/gsea/msigdb/cards/SCHLOSSER_MYC_TARGETS_REPRESSED_BY_SERUM	PMPCB PTGES3 MACROH2A1 PSMG1
0.175850428604811	1	5	25.1889502762431	RANKIN ANGIOGENIC TARGETS OF VHL HIF2A UP	http://www.gsea-msigdb.org/gsea/msigdb/cards/RANKIN_ANGIOGENIC_TARGETS_OF_VHL_HIF2A_UP	DHCR7
0.175850428604811	11	754	1.83739027213975	KIM ALL DISORDERS OLIGODENDROCYTE NUMBER CORR UP	http://www.gsea-msigdb.org/gsea/msigdb/cards/KIM_ALL_DISORDERS_OLIGODENDROCYTE_NUMBER_CORR_UP	HAGH GNAS MACROH2A1 SCAP DGUOK HPCAL1 GTF3A TUBB2A RPS8 RPS3 DHCR7
0.175850428604811	1	5	25.1889502762431	BIOCARTA ACETAMINOPHEN PATHWAY	http://www.gsea-msigdb.org/gsea/msigdb/cards/BIOCARTA_ACETAMINOPHEN_PATHWAY	NR1I3
0.17807010880608	7	397	2.22068831150758	MONNIER POSTRADIATION TUMOR ESCAPE UP	http://www.gsea-msigdb.org/gsea/msigdb/cards/MONNIER_POSTRADIATION_TUMOR_ESCAPE_UP	GCLC MAP4K4 ABLIM1 CDK2AP1 SCAP EIF4G1 MSI2
0.17844484078574	2	40	6.29723756906077	TOMLINS PROSTATE CANCER DN	http://www.gsea-msigdb.org/gsea/msigdb/cards/TOMLINS_PROSTATE_CANCER_DN	DST GATM
0.17844484078574	2	40	6.29723756906077	CHESLER BRAIN HIGHEST EXPRESSION	http://www.gsea-msigdb.org/gsea/msigdb/cards/CHESLER_BRAIN_HIGHEST_EXPRESSION	KMT2E ACTB
0.17844484078574	3	95	3.97720267519628	KIM GASTRIC CANCER CHEMOSENSITIVITY	http://www.gsea-msigdb.org/gsea/msigdb/cards/KIM_GASTRIC_CANCER_CHEMOSENSITIVITY	IL1R1 SLCO2B1 MPZL1
0.17844484078574	11	758	1.82769428125774	KRIGE RESPONSE TO TOSEDOSTAT 24HR UP	http://www.gsea-msigdb.org/gsea/msigdb/cards/KRIGE_RESPONSE_TO_TOSEDOSTAT_24HR_UP	ST3GAL1 PGM3 HAGH TNRC6B NAMPT KLHL2 MYO1B OGT CBS TM2D1 ACAA2
0.181446994914178	7	400	2.20403314917127	SENGUPTA NASOPHARYNGEAL CARCINOMA WITH LMP1 UP	http://www.gsea-msigdb.org/gsea/msigdb/cards/SENGUPTA_NASOPHARYNGEAL_CARCINOMA_WITH_LMP1_UP	SPAG9 NAMPT EIF4G1 MDM2 LMO7 MBNL1 GATM
0.181446994914178	9	576	1.96788674033149	MASSARWEH TAMOXIFEN RESISTANCE UP	http://www.gsea-msigdb.org/gsea/msigdb/cards/MASSARWEH_TAMOXIFEN_RESISTANCE_UP	GRAMD4 IL1R1 HDLBP CD46 MYO1B SLC41A2 RCAN1 TMEM41B CENPV
0.181475695671697	4	163	3.0906687455513	BLALOCK ALZHEIMERS DISEASE INCIPIENT DN	http://www.gsea-msigdb.org/gsea/msigdb/cards/BLALOCK_ALZHEIMERS_DISEASE_INCIPIENT_DN	EIF2B3 GNAS DDX5 MAOA
0.181475695671697	12	857	1.76352043941025	ACEVEDO LIVER TUMOR VS NORMAL ADJACENT TISSUE UP	http://www.gsea-msigdb.org/gsea/msigdb/cards/ACEVEDO_LIVER_TUMOR_VS_NORMAL_ADJACENT_TISSUE_UP	NEDD4L SEC14L2 TFIP11 SBF1 SLC35B1 KCTD3 TOM1L1 TM2D1 TEF GTF2IRD2B PSMG1 LAGE3
0.18200994937732	12	858	1.76146505428273	JOHNSTONE PARVB TARGETS 3 DN	http://www.gsea-msigdb.org/gsea/msigdb/cards/JOHNSTONE_PARVB_TARGETS_3_DN	NUB1 TNRC6B SMAD5 MYO1B UBAP2 TUBB2A BNIP2 CELF1 MBNL1 FSTL1 PPP4R2 PTMA
0.182649177657861	2	41	6.14364640883978	LIANG HEMATOPOIESIS STEM CELL NUMBER LARGE VS TINY UP	http://www.gsea-msigdb.org/gsea/msigdb/cards/LIANG_HEMATOPOIESIS_STEM_CELL_NUMBER_LARGE_VS_TINY_UP	IL1R1 GTF3A
0.182649177657861	4	164	3.07182320441989	BROWNE HCMV INFECTION 6HR DN	http://www.gsea-msigdb.org/gsea/msigdb/cards/BROWNE_HCMV_INFECTION_6HR_DN	CFLAR SMAD5 MDM2 EPB41
0.182649177657861	2	41	6.14364640883978	CROONQUIST NRAS SIGNALING UP	http://www.gsea-msigdb.org/gsea/msigdb/cards/CROONQUIST_NRAS_SIGNALING_UP	TUBB2A GATM
0.182649177657861	2	41	6.14364640883978	CROONQUIST NRAS VS STROMAL STIMULATION UP	http://www.gsea-msigdb.org/gsea/msigdb/cards/CROONQUIST_NRAS_VS_STROMAL_STIMULATION_UP	SNAP23 GATM
0.182960447354734	3	97	3.89519849632625	NAKAMURA ADIPOGENESIS LATE UP	http://www.gsea-msigdb.org/gsea/msigdb/cards/NAKAMURA_ADIPOGENESIS_LATE_UP	SMARCD2 ACSF2 GAS6
0.187217170445206	3	98	3.85545157289435	YAO TEMPORAL RESPONSE TO PROGESTERONE CLUSTER 11	http://www.gsea-msigdb.org/gsea/msigdb/cards/YAO_TEMPORAL_RESPONSE_TO_PROGESTERONE_CLUSTER_11	SLC35B1 TUBB2A EPB41
0.187938981690508	2	42	5.99736911339121	JOHANSSON BRAIN CANCER EARLY VS LATE DN	http://www.gsea-msigdb.org/gsea/msigdb/cards/JOHANSSON_BRAIN_CANCER_EARLY_VS_LATE_DN	GNAS TEF
0.187938981690508	2	42	5.99736911339121	FLECHNER PBL KIDNEY TRANSPLANT OK VS DONOR DN	http://www.gsea-msigdb.org/gsea/msigdb/cards/FLECHNER_PBL_KIDNEY_TRANSPLANT_OK_VS_DONOR_DN	AHR DDX5
0.187938981690508	2	42	5.99736911339121	ULE SPLICING VIA NOVA2	http://www.gsea-msigdb.org/gsea/msigdb/cards/ULE_SPLICING_VIA_NOVA2	MAP4K4 EPB41
0.187938981690508	2	42	5.99736911339121	WIERENGA PML INTERACTOME	http://www.gsea-msigdb.org/gsea/msigdb/cards/WIERENGA_PML_INTERACTOME	RPS3 ALB
0.189060905771412	5	242	2.60216428473586	HIRSCH CELLULAR TRANSFORMATION SIGNATURE UP	http://www.gsea-msigdb.org/gsea/msigdb/cards/HIRSCH_CELLULAR_TRANSFORMATION_SIGNATURE_UP	NEDD4L SNAP23 DGUOK IL1R1 GALE
0.189331426954303	4	167	3.01664075164588	KIM WT1 TARGETS 8HR UP	http://www.gsea-msigdb.org/gsea/msigdb/cards/KIM_WT1_TARGETS_8HR_UP	ST3GAL1 SNAP23 METAP2 SRP72
0.193313076735369	2	43	5.85789541307979	LUI THYROID CANCER CLUSTER 2	http://www.gsea-msigdb.org/gsea/msigdb/cards/LUI_THYROID_CANCER_CLUSTER_2	ACAA1 PAN2
0.193313076735369	3	100	3.77834254143646	GROSS HYPOXIA VIA ELK3 AND HIF1A DN	http://www.gsea-msigdb.org/gsea/msigdb/cards/GROSS_HYPOXIA_VIA_ELK3_AND_HIF1A_DN	CDK2AP1 IL1R1 SRSF10
0.193313076735369	13	969	1.68966126724025	ACEVEDO LIVER CANCER UP	http://www.gsea-msigdb.org/gsea/msigdb/cards/ACEVEDO_LIVER_CANCER_UP	TFIP11 STAG2 KLHL2 PTGES3 CD46 KCTD3 SHROOM3 TOM1L1 MRPS28 TM2D1 GTF2IRD2B SRP72 PSMG1
0.193313076735369	2	43	5.85789541307979	FLORIO HUMAN NEOCORTEX	http://www.gsea-msigdb.org/gsea/msigdb/cards/FLORIO_HUMAN_NEOCORTEX	ACSM2B GLYATL1
0.194972248962386	8	499	2.01915433076097	BONOME OVARIAN CANCER SURVIVAL SUBOPTIMAL DEBULKING	http://www.gsea-msigdb.org/gsea/msigdb/cards/BONOME_OVARIAN_CANCER_SURVIVAL_SUBOPTIMAL_DEBULKING	SBF1 ABCA8 DST PSD3 TM2D1 ATXN2L GATM MAOA
0.195389433183604	1	6	20.9907918968692	ZIRN TRETINOIN RESPONSE WT1 DN	http://www.gsea-msigdb.org/gsea/msigdb/cards/ZIRN_TRETINOIN_RESPONSE_WT1_DN	SCAF11
0.195389433183604	1	6	20.9907918968692	PETRETTO LEFT VENTRICLE MASS QTL CIS UP	http://www.gsea-msigdb.org/gsea/msigdb/cards/PETRETTO_LEFT_VENTRICLE_MASS_QTL_CIS_UP	MACROH2A1
0.195389433183604	1	6	20.9907918968692	TSAI DNAJB4 TARGETS DN	http://www.gsea-msigdb.org/gsea/msigdb/cards/TSAI_DNAJB4_TARGETS_DN	CALD1
0.198433148643295	4	171	2.94607605570095	DARWICHE PAPILLOMA RISK HIGH DN	http://www.gsea-msigdb.org/gsea/msigdb/cards/DARWICHE_PAPILLOMA_RISK_HIGH_DN	RNF19A DGUOK SLC35B1 PEPD
0.198433148643295	2	44	5.72476142641889	NAKAYAMA FRA2 TARGETS	http://www.gsea-msigdb.org/gsea/msigdb/cards/NAKAYAMA_FRA2_TARGETS	CDK2AP1 MDM2
0.198433148643295	3	102	3.70425739356516	DER IFN BETA RESPONSE UP	http://www.gsea-msigdb.org/gsea/msigdb/cards/DER_IFN_BETA_RESPONSE_UP	CALD1 SMAD4 RHOC
0.199284900500639	8	503	2.0030974374746	MARTORIATI MDM4 TARGETS FETAL LIVER DN	http://www.gsea-msigdb.org/gsea/msigdb/cards/MARTORIATI_MDM4_TARGETS_FETAL_LIVER_DN	SNX1 EIF4G1 HDLBP TIA1 UBAP2 SHROOM3 CELF1 ALB
