# Supplementary material for: HBV-driven host chromatin accessibility changes affect liver metabolic pathways, iron homeostasis and promote a preneoplastic phenotype
Source: J Exp Clin Cancer Res. 2025 May 16;44:146. doi: 10.1186/s13046-025-03414-7 (PMC12082925; doi:10.1186/s13046-025-03414-7)
Supplement: Supplementary file 23 — Supplementary Material 23. [file 13046_2025_3414_MOESM23_ESM.xlsx]

## Sheet: KEGG
Enrichment FDR	nGenes	Pathway Genes	Fold Enrichment	Pathway	URL	Genes
0.000143007052241555	31	1527	2.62947252485563	Metabolic pathways	http://www.genome.jp/kegg-bin/show_pathway?hsa01100	GCLC ACSM3 KMT2E ST3GAL1 PGM3 HSD17B6 ACAA1 HAGH ST3GAL6 ACSM2B ST6GAL1 SLC27A5 PTGES3 DGUOK SCP2 GALE MPST RDH5 ESD CBR4 NDUFS2 CBS NUDT5 LIPC ACAA2 GUSB PAH GATM DHCR7 MAOA OGDHL
0.185229219185464	3	40	9.71420454545454	Glycine, serine and threonine metabolism	http://www.genome.jp/kegg-bin/show_pathway?hsa00260	CBS GATM MAOA
0.185229219185464	4	75	6.90787878787879	PPAR signaling pathway	http://www.genome.jp/kegg-bin/show_pathway?hsa03320	ACAA1 SLC27A5 SCP2 PPARA
0.185229219185464	4	71	7.29705505761844	Adherens junction	http://www.genome.jp/kegg-bin/show_pathway?hsa04520	ACTB LMO7 SMAD4 PARD3
0.185229219185464	6	197	3.94485463774804	Pathogenic Escherichia coli infection	http://www.genome.jp/kegg-bin/show_pathway?hsa05130	ACTB ACTR3C IL1R1 MYO1B TUBB2A RPS3
0.19887781325981	2	17	15.2379679144385	Primary bile acid biosynthesis	http://www.genome.jp/kegg-bin/show_pathway?hsa00120	SLC27A5 SCP2
0.19887781325981	3	50	7.77136363636364	Cysteine and methionine metabolism	http://www.genome.jp/kegg-bin/show_pathway?hsa00270	GCLC MPST CBS
0.19887781325981	2	17	15.2379679144385	Phenylalanine metabolism	http://www.genome.jp/kegg-bin/show_pathway?hsa00360	PAH MAOA

## Sheet: MSigDB
Enrichment FDR	nGenes	Pathway Genes	Fold Enrichment	Pathway	URL	Genes
1.20973940792962e-08	38	1394	3.5307486631016	DIAZ CHRONIC MEYLOGENOUS LEUKEMIA UP	http://www.gsea-msigdb.org/gsea/msigdb/cards/DIAZ_CHRONIC_MEYLOGENOUS_LEUKEMIA_UP	GCLC CFLAR ACSM3 FOXN3 MAP4K4 WDR1 EIF2AK1 SNAP23 FBXO7 STAG2 PMPCB DNAJB6 PTGES3 METAP2 CCNG1 EIF4G1 DGUOK TIA1 SCP2 CD46 MPST PSMA1 MPDU1 KCTD3 UBAP2 SCAF11 BNIP2 TPM1 SMAD4 LARP1 DYRK1A EPB41 TM2D1 ACAA2 SRP72 PSMG1 PTP4A2 SRSF10
2.86653835249405e-07	22	551	5.17150635208711	FLECHNER BIOPSY KIDNEY TRANSPLANT REJECTED VS OK DN	http://www.gsea-msigdb.org/gsea/msigdb/cards/FLECHNER_BIOPSY_KIDNEY_TRANSPLANT_REJECTED_VS_OK_DN	ACSM3 ACAA1 HAGH PMPCB PTGES3 SMAD5 SCP2 PEPD TUBB2A SCAF11 ESD SMAD4 CBR4 PARD3 DST RCAN1 ALB ACAA2 PAH GATM ZBTB20 MAOA
1.7805139890695e-06	21	565	4.81411906677393	FLECHNER BIOPSY KIDNEY TRANSPLANT OK VS DONOR UP	http://www.gsea-msigdb.org/gsea/msigdb/cards/FLECHNER_BIOPSY_KIDNEY_TRANSPLANT_OK_VS_DONOR_UP	CFLAR ACSM3 LEPROTL1 DDX5 PTGES3 SMAD5 SCP2 CD46 GTF3A MYO1B SCAF11 CBR4 OGT DST DYRK1A RCAN1 SRP72 ZBTB20 PTP4A2 PTMA MAOA
1.56311182705521e-05	23	776	3.83894681349578	RODRIGUES THYROID CARCINOMA POORLY DIFFERENTIATED DN	http://www.gsea-msigdb.org/gsea/msigdb/cards/RODRIGUES_THYROID_CARCINOMA_POORLY_DIFFERENTIATED_DN	CFLAR ST3GAL1 HSD17B6 ACAA1 SNAP23 ABLIM1 FBXO7 TNRC6B METAP2 PCYOX1 FGD4 SMAD4 VGLL4 CBR4 MBNL1 PID1 MSI2 EPB41 TM2D1 TEF ATF7IP GATM ZBTB20
2.2368325394288e-05	15	338	5.74805002689618	RUTELLA RESPONSE TO CSF2RB AND IL4 UP	http://www.gsea-msigdb.org/gsea/msigdb/cards/RUTELLA_RESPONSE_TO_CSF2RB_AND_IL4_UP	CFLAR ST3GAL1 ST3GAL6 MAP4K4 DNAJB6 IL1R1 TIA1 PSD3 NDUFS2 DHCR7 PDE4DIP GAS6 PSMG1 MAOA MPZL1
3.69724059505045e-05	15	358	5.42692991366176	WANG TUMOR INVASIVENESS UP	http://www.gsea-msigdb.org/gsea/msigdb/cards/WANG_TUMOR_INVASIVENESS_UP	GNAS DDX5 EIF4G1 HDLBP GTF3A CALD1 MPDU1 SHROOM3 TPM1 RPS3 SKI NDUFS2 NUDT5 PSMG1 PTP4A2
3.69724059505045e-05	11	178	8.00421348314607	CHIANG LIVER CANCER SUBCLASS PROLIFERATION DN	http://www.gsea-msigdb.org/gsea/msigdb/cards/CHIANG_LIVER_CANCER_SUBCLASS_PROLIFERATION_DN	ABCB4 HSD17B6 HAGH ST3GAL6 SCP2 MYO1B MTTP NR1I3 SERPING1 SORBS2 OGDHL
4.28160116577654e-05	11	183	7.78551912568306	LEE LIVER CANCER SURVIVAL UP	http://www.gsea-msigdb.org/gsea/msigdb/cards/LEE_LIVER_CANCER_SURVIVAL_UP	HSD17B6 HAGH SLC27A5 RDH5 TRIM55 A1CF SERPING1 NDUFS2 PAH ZBTB20 OGDHL
7.13574735313657e-05	26	1099	3.06423194639755	BRUINS UVC RESPONSE LATE	http://www.gsea-msigdb.org/gsea/msigdb/cards/BRUINS_UVC_RESPONSE_LATE	ST3GAL6 TRAM1 ACTB SLC46A1 FBXO7 HPCAL1 DOCK7 OSBPL9 SLC35B1 PSMA1 BTF3L4 UBAP2 ESD TPM1 CBR4 MRPS28 PSD3 DYRK1A AP3S2 FSTL1 NUDT5 TMEM41B CENPV GATM PSMG1 PTP4A2
0.000132374422616969	17	526	4.18609574835811	ONKEN UVEAL MELANOMA DN	http://www.gsea-msigdb.org/gsea/msigdb/cards/ONKEN_UVEAL_MELANOMA_DN	ACAA1 ST3GAL6 WDR1 GNAS SNAP23 ABLIM1 SCAP EIF4G1 PEPD TOM1L1 RPS8 MBNL1 PSD3 EIF4A2 ZBTB38 ZBTB20 PTP4A2
0.000377122963036386	9	148	7.87638206388206	LANDIS ERBB2 BREAST TUMORS 324 DN	http://www.gsea-msigdb.org/gsea/msigdb/cards/LANDIS_ERBB2_BREAST_TUMORS_324_DN	ACAA1 ST3GAL6 FAM107B SCP2 BNIP2 FSTL1 ACAA2 CD151 GAS6
0.000391207540033965	6	51	15.2379679144385	BOYAULT LIVER CANCER SUBCLASS G123 DN	http://www.gsea-msigdb.org/gsea/msigdb/cards/BOYAULT_LIVER_CANCER_SUBCLASS_G123_DN	ACAA1 ST3GAL6 SLC27A5 CBR4 PSD3 ACAA2
0.000556063370690575	10	202	6.41201620162016	THUM SYSTOLIC HEART FAILURE DN	http://www.gsea-msigdb.org/gsea/msigdb/cards/THUM_SYSTOLIC_HEART_FAILURE_DN	CFLAR SPAG9 MAP4K4 METAP2 LMO7 SCAF11 SORBS2 PSD3 TM2D1 ZBTB20
0.000640977918010615	14	419	4.32772835756129	RUTELLA RESPONSE TO HGF UP	http://www.gsea-msigdb.org/gsea/msigdb/cards/RUTELLA_RESPONSE_TO_HGF_UP	CFLAR ST3GAL1 ST3GAL6 DNAJB6 IL1R1 SLC35B1 PSD3 NDUFS2 ACAA2 DHCR7 PDE4DIP PSMG1 MAOA MPZL1
0.000689052839337152	11	259	5.50096525096525	LU AGING BRAIN UP	http://www.gsea-msigdb.org/gsea/msigdb/cards/LU_AGING_BRAIN_UP	HSD17B6 SNAP23 SCP2 CALD1 CBS ACAA2 GATM PDE4DIP ZBTB20 PTP4A2 MAOA
0.000861637880400105	11	267	5.33614232209738	CAIRO HEPATOBLASTOMA DN	http://www.gsea-msigdb.org/gsea/msigdb/cards/CAIRO_HEPATOBLASTOMA_DN	HSD17B6 ACAA1 HAGH ST3GAL6 SLC27A5 SCP2 NR1I3 SERPING1 CBS ACAA2 OGDHL
0.000966456432188246	15	504	3.85484307359307	DUTERTRE ESTRADIOL RESPONSE 24HR DN	http://www.gsea-msigdb.org/gsea/msigdb/cards/DUTERTRE_ESTRADIOL_RESPONSE_24HR_DN	ST3GAL1 RNF19A MAP4K4 IL1R1 CD46 CALD1 MYO1B LMO7 RHOC PSD3 EPB41 RCAN1 ACAA2 LDLRAD4 MAOA
0.00110720114475235	22	1008	2.82688492063492	GRYDER PAX3FOXO1 ENHANCERS IN TADS	http://www.gsea-msigdb.org/gsea/msigdb/cards/GRYDER_PAX3FOXO1_ENHANCERS_IN_TADS	MAP4K4 WDR1 ACTB GNAS FBXO7 LEPROTL1 DNAJB6 ACTR3C MACROH2A1 HPCAL1 GTF3A PARD3 PID1 CEBPG MSI2 PSD3 WIPI2 TM2D1 ATF7IP PDE4DIP SRSF10 SULF2
0.00111316237529828	14	452	4.01176588897828	CHARAFE BREAST CANCER LUMINAL VS BASAL DN	http://www.gsea-msigdb.org/gsea/msigdb/cards/CHARAFE_BREAST_CANCER_LUMINAL_VS_BASAL_DN	CFLAR ST3GAL6 MAP4K4 WDR1 OSBPL9 SCPEP1 CALD1 MYO1B DST MBNL1 TM2D1 FSTL1 ZBTB38 MPZL1
0.00134961261096179	12	344	4.51823467230444	SANSOM APC TARGETS DN	http://www.gsea-msigdb.org/gsea/msigdb/cards/SANSOM_APC_TARGETS_DN	NUB1 ACAA1 HAGH ST6GAL1 SLC35B1 PEPD RDH5 MTTP NR1I3 RHOC ALB PPARA
0.00134961261096179	8	143	7.24602670057215	BROWNE HCMV INFECTION 24HR DN	http://www.gsea-msigdb.org/gsea/msigdb/cards/BROWNE_HCMV_INFECTION_24HR_DN	CFLAR ACSM3 CCNG1 CALD1 RDH5 DST AP3S2 GAS6
0.00145371568819257	14	471	3.84993244547385	GARY CD5 TARGETS UP	http://www.gsea-msigdb.org/gsea/msigdb/cards/GARY_CD5_TARGETS_UP	FOXN3 CCNG1 HPCAL1 MPST PAN2 ASCC1 ESD CEBPG CBS TM2D1 ATXN2L DHCR7 PPARA TMEM120A
0.00145371568819257	11	293	4.86262798634812	HELLER HDAC TARGETS DN	http://www.gsea-msigdb.org/gsea/msigdb/cards/HELLER_HDAC_TARGETS_DN	CFLAR ST3GAL6 RORA ST6GAL1 STAG2 GTF3A OGT CEBPG LARP1 CBS ZBTB38
0.00154624687066249	13	416	4.04758522727273	OSMAN BLADDER CANCER DN	http://www.gsea-msigdb.org/gsea/msigdb/cards/OSMAN_BLADDER_CANCER_DN	ST3GAL1 LEPROTL1 SCAP OGT CELF1 RPS3 EIF4A2 SKI WIPI2 EPB41 NUDT5 TMEM41B MPZL1
0.00154624687066249	10	248	5.22269061583578	HSIAO LIVER SPECIFIC GENES	http://www.gsea-msigdb.org/gsea/msigdb/cards/HSIAO_LIVER_SPECIFIC_GENES	ACSM3 ABCB4 ACAA1 MTTP SERPING1 CBS ALB LIPC ACAA2 GATM
0.00154624687066249	19	822	2.99383432868834	CUI TCF21 TARGETS 2 DN	http://www.gsea-msigdb.org/gsea/msigdb/cards/CUI_TCF21_TARGETS_2_DN	CFLAR HAGH ST3GAL6 RORA SNAP23 STAG2 DNAJB6 MYO1B LMO7 TUBB2A SHROOM3 FGD4 TPM1 DST PSD3 RCAN1 ZBTB38 PDE4DIP SULF2
0.00154624687066249	10	246	5.26515151515151	RUTELLA RESPONSE TO HGF VS CSF2RB AND IL4 DN	http://www.gsea-msigdb.org/gsea/msigdb/cards/RUTELLA_RESPONSE_TO_HGF_VS_CSF2RB_AND_IL4_DN	CFLAR ST3GAL6 MAP4K4 DNAJB6 IL1R1 TIA1 PSD3 DHCR7 GAS6 MAOA
0.00154624687066249	10	247	5.24383511225617	DANG REGULATED BY MYC DN	http://www.gsea-msigdb.org/gsea/msigdb/cards/DANG_REGULATED_BY_MYC_DN	FOXN3 DDX5 SCPEP1 CALD1 MYO1B MDM2 TPM1 FSTL1 ALB CD151
0.00197881292102128	9	205	5.68636363636364	CHANDRAN METASTASIS UP	http://www.gsea-msigdb.org/gsea/msigdb/cards/CHANDRAN_METASTASIS_UP	ACSM3 KMT2E NUB1 MAP4K4 CELF1 MSI2 LARP1 EPB41 TM2D1
0.00202039097171828	10	258	5.02026074700493	ROZANOV MMP14 TARGETS UP	http://www.gsea-msigdb.org/gsea/msigdb/cards/ROZANOV_MMP14_TARGETS_UP	HSD17B6 FOXN3 ST6GAL1 MACROH2A1 IL1R1 CALD1 APOL3 TPM1 ATF7IP2 SULF2
0.00289439864924169	29	1712	2.19401816057774	GRAESSMANN APOPTOSIS BY DOXORUBICIN DN	http://www.gsea-msigdb.org/gsea/msigdb/cards/GRAESSMANN_APOPTOSIS_BY_DOXORUBICIN_DN	KMT2E ST3GAL1 ACTB TNRC6B ACIN1 STAG2 PMPCB IL1R1 TIA1 OSBPL9 MYO1B SCAF11 TOM1L1 SMAD4 NR1I3 OGT MRPS28 PARD3 DST CEBPG EIF4A2 DYRK1A SKI FSTL1 ACAA2 DHCR7 ZBTB20 PSMG1 SRSF10
0.00289439864924169	9	218	5.34726855713094	CAIRO LIVER DEVELOPMENT DN	http://www.gsea-msigdb.org/gsea/msigdb/cards/CAIRO_LIVER_DEVELOPMENT_DN	HAGH ST6GAL1 SLC27A5 RDH5 SERPING1 CBS LIPC ACAA2 PPARA
0.00298511673238033	5	53	12.2191252144082	MCCLUNG CREB1 TARGETS DN	http://www.gsea-msigdb.org/gsea/msigdb/cards/MCCLUNG_CREB1_TARGETS_DN	ACTB EPB41 TEF DHCR7 ZBTB20
0.00319977125215316	12	395	3.93486766398159	OSMAN BLADDER CANCER UP	http://www.gsea-msigdb.org/gsea/msigdb/cards/OSMAN_BLADDER_CANCER_UP	FAM107B TNRC6B MACROH2A1 SMAD5 EIF4G1 SCP2 SCAF11 MBNL1 TM2D1 ATF7IP SRP72 PTP4A2
0.00324335814878854	18	815	2.8606246514222	BUYTAERT PHOTODYNAMIC THERAPY STRESS UP	http://www.gsea-msigdb.org/gsea/msigdb/cards/BUYTAERT_PHOTODYNAMIC_THERAPY_STRESS_UP	GCLC LUC7L SPAG9 PGM3 ST3GAL6 SNAP23 STAG2 DNAJB6 TUBB2A SMAD4 CELF1 DST CEBPG AP3S2 RCAN1 SETD5 ATF7IP PDE4DIP
0.00324873281692635	10	279	4.64239165852069	HELLER HDAC TARGETS SILENCED BY METHYLATION DN	http://www.gsea-msigdb.org/gsea/msigdb/cards/HELLER_HDAC_TARGETS_SILENCED_BY_METHYLATION_DN	CFLAR ST3GAL6 ST6GAL1 STAG2 OGT DST MBNL1 CEBPG CBS ZBTB38
0.00337644799820564	28	1654	2.19264592722876	BLALOCK ALZHEIMERS DISEASE UP	http://www.gsea-msigdb.org/gsea/msigdb/cards/BLALOCK_ALZHEIMERS_DISEASE_UP	GCLC CFLAR SPAG9 PGM3 RNF19A FOXN3 ACAA1 TRAM1 ABLIM1 STAG2 SMAD5 IL1R1 CALD1 MPST UBAP2 SMAD4 VGLL4 PARD3 SERPING1 DST AP3S2 WIPI2 LDLRAD4 GUSB PAH ZBTB20 PTP4A2 PTMA
0.00351868994292252	21	1062	2.56118387262455	GOBERT OLIGODENDROCYTE DIFFERENTIATION DN	http://www.gsea-msigdb.org/gsea/msigdb/cards/GOBERT_OLIGODENDROCYTE_DIFFERENTIATION_DN	ACAA1 RORA WDR1 ACTB ABLIM1 TNRC6B KLHL2 CCNG1 DOCK7 OSBPL9 MPDU1 SLC41A2 OGT DST MSI2 ACAA2 GATM ZBTB20 PPARA MPZL1 MICAL3
0.00371156747994012	9	232	5.02458855799373	MARKEY RB1 ACUTE LOF UP	http://www.gsea-msigdb.org/gsea/msigdb/cards/MARKEY_RB1_ACUTE_LOF_UP	GCLC PTGES3 IL1R1 MDM2 LMO7 OGT GAS6 PTMA LAGE3
0.00371156747994012	10	288	4.49731691919192	GABRIELY MIR21 TARGETS	http://www.gsea-msigdb.org/gsea/msigdb/cards/GABRIELY_MIR21_TARGETS	FOXN3 ST6GAL1 TNRC6B CCNG1 CALD1 SCAF11 TPM1 ZBTB38 ZBTB20 PPARA
0.00371156747994012	16	682	3.03865635830445	FEVR CTNNB1 TARGETS UP	http://www.gsea-msigdb.org/gsea/msigdb/cards/FEVR_CTNNB1_TARGETS_UP	GCLC HSD17B6 RNF19A HAGH RORA EIF2AK1 ABLIM1 TFIP11 GALE APOL3 MTTP BNIP2 CBS PAH GATM TMEM120A
0.00373065756944608	23	1242	2.39856902356902	BLALOCK ALZHEIMERS DISEASE DN	http://www.gsea-msigdb.org/gsea/msigdb/cards/BLALOCK_ALZHEIMERS_DISEASE_DN	EIF2AK1 GNAS PMPCB DDX5 PTGES3 MACROH2A1 DGUOK SCP2 SLC35B1 PSMA1 TUBB2A ESD OGT MRPS28 SORBS2 PSD3 NDUFS2 TM2D1 DHCR7 SRP72 PDE4DIP PSMG1 MAOA
0.00373065756944608	13	477	3.5299695063846	ZHENG BOUND BY FOXP3	http://www.gsea-msigdb.org/gsea/msigdb/cards/ZHENG_BOUND_BY_FOXP3	FAM107B MAP4K4 ST6GAL1 ABLIM1 TNRC6B LEPROTL1 PSMA1 MDM2 VGLL4 MBNL1 EPB41 LDLRAD4 ZBTB20
0.00373065756944608	11	350	4.07071428571429	ACEVEDO NORMAL TISSUE ADJACENT TO LIVER TUMOR DN	http://www.gsea-msigdb.org/gsea/msigdb/cards/ACEVEDO_NORMAL_TISSUE_ADJACENT_TO_LIVER_TUMOR_DN	HAGH EIF2AK1 SLC35B1 GTF3A RDH5 CBS NUDT5 CENPV TEF MAOA HPR
0.0043580772958781	9	242	4.81696093163035	UDAYAKUMAR MED1 TARGETS DN	http://www.gsea-msigdb.org/gsea/msigdb/cards/UDAYAKUMAR_MED1_TARGETS_DN	SPAG9 ST6GAL1 GNAS DNAJB6 MDM2 TPM1 RHOC DYRK1A RCAN1
0.0043580772958781	20	1011	2.56226958007373	NUYTTEN EZH2 TARGETS DN	http://www.gsea-msigdb.org/gsea/msigdb/cards/NUYTTEN_EZH2_TARGETS_DN	HSD17B6 FOXN3 FAM107B MAP4K4 EIF2AK1 SNAP23 LEPROTL1 KLHL2 CD46 ARFIP2 PAN2 KCTD3 RPS3 LARP1 PSD3 WIPI2 PSMG1 PTMA LAGE3 MPZL1
0.0043580772958781	10	299	4.33186378838553	DEBIASI APOPTOSIS BY REOVIRUS INFECTION UP	http://www.gsea-msigdb.org/gsea/msigdb/cards/DEBIASI_APOPTOSIS_BY_REOVIRUS_INFECTION_UP	ACSM3 DNAJB6 KRR1 SMAD5 CELF1 CEBPG DYRK1A RCAN1 TM2D1 ZBTB20
0.0043580772958781	31	1981	2.02685741820017	PILON KLF1 TARGETS DN	http://www.gsea-msigdb.org/gsea/msigdb/cards/PILON_KLF1_TARGETS_DN	CFLAR LUC7L FOXN3 FAM107B TRAM1 WDR1 ABLIM1 LEPROTL1 DNAJB6 SMARCD2 DDX5 PTGES3 KRR1 MACROH2A1 PCYOX1 SCP2 OSBPL9 BTF3L4 BNIP2 SMAD4 CELF1 RPS3 LARP1 NUDT5 SETD5 GUSB ATF7IP TNRC18 PSMG1 PTP4A2 SULF2
0.00484288134608591	4	34	15.2379679144385	PETRETTO CARDIAC HYPERTROPHY	http://www.gsea-msigdb.org/gsea/msigdb/cards/PETRETTO_CARDIAC_HYPERTROPHY	ST3GAL6 ACTB SNAP23 FSTL1
0.00484288134608591	12	430	3.61458773784355	BAELDE DIABETIC NEPHROPATHY DN	http://www.gsea-msigdb.org/gsea/msigdb/cards/BAELDE_DIABETIC_NEPHROPATHY_DN	CFLAR ST3GAL6 CALD1 MYO1B TUBB2A PARD3 DST EIF4A2 DYRK1A RCAN1 PDE4DIP ZBTB20
0.00513059387544183	16	717	2.89032585266895	CREIGHTON ENDOCRINE THERAPY RESISTANCE 3	http://www.gsea-msigdb.org/gsea/msigdb/cards/CREIGHTON_ENDOCRINE_THERAPY_RESISTANCE_3	ST3GAL1 ACAA1 FAM107B TRAM1 RORA GNAS LEPROTL1 KLHL2 MACROH2A1 IL1R1 GALE CD46 SCPEP1 RCAN1 CENPV PPARA
0.00573422190135128	4	36	14.3914141414141	CHANDRAN METASTASIS TOP50 UP	http://www.gsea-msigdb.org/gsea/msigdb/cards/CHANDRAN_METASTASIS_TOP50_UP	KMT2E CELF1 MSI2 LARP1
0.00656897109001355	15	660	2.94369834710744	MARTINEZ RB1 TARGETS UP	http://www.gsea-msigdb.org/gsea/msigdb/cards/MARTINEZ_RB1_TARGETS_UP	GCLC FAM107B ACTB GNAS SMAD5 EIF4G1 HDLBP CALD1 TNFSF14 SCAF11 CEBPG USF1 CENPV ACAA2 PDE4DIP
0.00740014269367795	5	71	9.12131882202305	LANDIS BREAST CANCER PROGRESSION DN	http://www.gsea-msigdb.org/gsea/msigdb/cards/LANDIS_BREAST_CANCER_PROGRESSION_DN	ACAA1 ST3GAL6 BNIP2 FSTL1 GAS6
0.00816454908155555	7	160	5.66661931818182	OHGUCHI LIVER HNF4A TARGETS DN	http://www.gsea-msigdb.org/gsea/msigdb/cards/OHGUCHI_LIVER_HNF4A_TARGETS_DN	FAM107B SLC27A5 RDH5 SLCO2B1 MTTP NR1I3 LIPC
0.00820999243669321	10	331	3.91307333150233	KINSEY TARGETS OF EWSR1 FLII FUSION DN	http://www.gsea-msigdb.org/gsea/msigdb/cards/KINSEY_TARGETS_OF_EWSR1_FLII_FUSION_DN	FOXN3 GNAS TNRC6B LMO7 VGLL4 DST PID1 WIPI2 FSTL1 SULF2
0.00820999243669321	7	162	5.59666105499439	GAUSSMANN MLL AF4 FUSION TARGETS C UP	http://www.gsea-msigdb.org/gsea/msigdb/cards/GAUSSMANN_MLL_AF4_FUSION_TARGETS_C_UP	FOXN3 ACAA1 RORA BTF3L4 KCTD3 BNIP2 ZBTB38
0.00820999243669321	11	396	3.59785353535354	HSIAO HOUSEKEEPING GENES	http://www.gsea-msigdb.org/gsea/msigdb/cards/HSIAO_HOUSEKEEPING_GENES	ACTB GNAS ABLIM1 DDX5 ESD RPS8 RPS3 EIF4A2 GUSB PTP4A2 PTMA
0.00820999243669321	8	213	4.86470337174563	CAIRO HEPATOBLASTOMA CLASSES DN	http://www.gsea-msigdb.org/gsea/msigdb/cards/CAIRO_HEPATOBLASTOMA_CLASSES_DN	HSD17B6 SLC27A5 IL1R1 SERPING1 RCAN1 GATM ZBTB20 GAS6
0.00842657109495163	6	116	6.69945141065831	LENAOUR DENDRITIC CELL MATURATION UP	http://www.gsea-msigdb.org/gsea/msigdb/cards/LENAOUR_DENDRITIC_CELL_MATURATION_UP	ST6GAL1 CBS ACAA2 GATM GAS6 MAOA
0.00842657109495163	13	537	3.13555950567124	WEST ADRENOCORTICAL TUMOR DN	http://www.gsea-msigdb.org/gsea/msigdb/cards/WEST_ADRENOCORTICAL_TUMOR_DN	LUC7L ST3GAL6 RORA ABLIM1 DDX5 CALD1 MPST ASCC1 OGT SERPING1 PID1 SORBS2 ACSF2
0.00886616069444292	5	76	8.52123205741627	FONTAINE FOLLICULAR THYROID ADENOMA UP	http://www.gsea-msigdb.org/gsea/msigdb/cards/FONTAINE_FOLLICULAR_THYROID_ADENOMA_UP	GCLC EIF4G1 MBNL1 SH3RF2 SETD5
0.00893108657350215	17	849	2.59350572866474	DACOSTA UV RESPONSE VIA ERCC3 DN	http://www.gsea-msigdb.org/gsea/msigdb/cards/DACOSTA_UV_RESPONSE_VIA_ERCC3_DN	SPAG9 FOXN3 STAG2 DNAJB6 IL1R1 HPCAL1 TIA1 MYO1B SMAD4 OGT PARD3 DST MBNL1 PSD3 DYRK1A ZBTB20 MICAL3
0.00893108657350215	11	405	3.5179012345679	REN ALVEOLAR RHABDOMYOSARCOMA DN	http://www.gsea-msigdb.org/gsea/msigdb/cards/REN_ALVEOLAR_RHABDOMYOSARCOMA_DN	SPAG9 WDR1 SNAP23 SCP2 SCPEP1 MYO1B MBNL1 RHOC FSTL1 CD151 GAS6
0.00893108657350215	11	404	3.52660891089109	LIM MAMMARY STEM CELL DN	http://www.gsea-msigdb.org/gsea/msigdb/cards/LIM_MAMMARY_STEM_CELL_DN	HAGH TRAM1 CCNG1 TIA1 GALE TOM1L1 SORBS2 AP3S2 EPB41 DHCR7 SULF2
0.0093999312656895	5	78	8.30273892773893	WOO LIVER CANCER RECURRENCE DN	http://www.gsea-msigdb.org/gsea/msigdb/cards/WOO_LIVER_CANCER_RECURRENCE_DN	ACAA1 MTTP SERPING1 PAH PPARA
0.00941987276796903	15	698	2.78343969783798	SCHLOSSER SERUM RESPONSE DN	http://www.gsea-msigdb.org/gsea/msigdb/cards/SCHLOSSER_SERUM_RESPONSE_DN	TRAM1 LEPROTL1 DDX5 SCP2 SLC35B1 PSMA1 CBR4 OGT MBNL1 PSD3 ARSL DYRK1A LDLRAD4 PTP4A2 PTMA
0.00954112064360917	7	170	5.33328877005348	UEDA PERIFERAL CLOCK	http://www.gsea-msigdb.org/gsea/msigdb/cards/UEDA_PERIFERAL_CLOCK	GCLC ABCB4 ST3GAL1 LMO7 TUBB2A DHCR7 PPARA
0.0107111324677591	5	81	7.99523007856341	TARTE PLASMA CELL VS B LYMPHOCYTE UP	http://www.gsea-msigdb.org/gsea/msigdb/cards/TARTE_PLASMA_CELL_VS_B_LYMPHOCYTE_UP	HAGH TRAM1 HDLBP SLC35B1 GAS6
0.0110358158209875	12	490	3.17198515769944	SENESE HDAC3 TARGETS UP	http://www.gsea-msigdb.org/gsea/msigdb/cards/SENESE_HDAC3_TARGETS_UP	RNF19A SNAP23 SMAD5 EIF4G1 CD46 MYO1B DST MBNL1 RHOC SETD5 ZBTB38 ZBTB20
0.0110358158209875	8	230	4.50513833992095	MARTORIATI MDM4 TARGETS FETAL LIVER UP	http://www.gsea-msigdb.org/gsea/msigdb/cards/MARTORIATI_MDM4_TARGETS_FETAL_LIVER_UP	KMT2E RNF19A CCNG1 MDM2 TIMM8B USF1 NUDT5 LAGE3
0.0110358158209875	9	290	4.01967084639498	BROWNE HCMV INFECTION 14HR DN	http://www.gsea-msigdb.org/gsea/msigdb/cards/BROWNE_HCMV_INFECTION_14HR_DN	SPAG9 TIA1 GALE MYO1B DST AP3S2 NDUFS2 PDE4DIP PSMG1
0.0115777383482008	4	47	11.0232108317215	MARIADASON RESPONSE TO BUTYRATE SULINDAC 6	http://www.gsea-msigdb.org/gsea/msigdb/cards/MARIADASON_RESPONSE_TO_BUTYRATE_SULINDAC_6	TIA1 SCAF11 MSI2 SORBS2
0.0123850859867165	4	48	10.7935606060606	ZHANG PROLIFERATING VS QUIESCENT	http://www.gsea-msigdb.org/gsea/msigdb/cards/ZHANG_PROLIFERATING_VS_QUIESCENT	GNAS MDM2 SKI PTMA
0.0129857548592828	5	86	7.5303911205074	CHIANG LIVER CANCER SUBCLASS UNANNOTATED UP	http://www.gsea-msigdb.org/gsea/msigdb/cards/CHIANG_LIVER_CANCER_SUBCLASS_UNANNOTATED_UP	RORA TNFSF14 LMO7 SORBS2 NBPF11
0.0130525969811039	4	49	10.5732838589981	HOFMANN CELL LYMPHOMA UP	http://www.gsea-msigdb.org/gsea/msigdb/cards/HOFMANN_CELL_LYMPHOMA_UP	IL1R1 MDM2 BNIP2 CEBPG
0.0136727447271837	8	241	4.29950961901169	SENESE HDAC1 AND HDAC2 TARGETS UP	http://www.gsea-msigdb.org/gsea/msigdb/cards/SENESE_HDAC1_AND_HDAC2_TARGETS_UP	ST3GAL1 SNAP23 EIF4G1 SORBS2 ZBTB38 PDE4DIP PPARA MAOA
0.013867458009085	8	242	4.28174305033809	RICKMAN TUMOR DIFFERENTIATED WELL VS POORLY UP	http://www.gsea-msigdb.org/gsea/msigdb/cards/RICKMAN_TUMOR_DIFFERENTIATED_WELL_VS_POORLY_UP	GTF3A SHROOM3 OGT MSI2 EPB41 CENPV ATF7IP2 TNRC18
0.013867458009085	11	437	3.26029748283753	GRYDER PAX3FOXO1 ENHANCERS KO DOWN	http://www.gsea-msigdb.org/gsea/msigdb/cards/GRYDER_PAX3FOXO1_ENHANCERS_KO_DOWN	MAP4K4 ACTB FBXO7 LEPROTL1 ACTR3C MACROH2A1 GTF3A PID1 CEBPG MSI2 SULF2
0.0139772396222583	3	22	17.6621900826446	BRACHAT RESPONSE TO CISPLATIN	http://www.gsea-msigdb.org/gsea/msigdb/cards/BRACHAT_RESPONSE_TO_CISPLATIN	ABLIM1 CCNG1 MDM2
0.0140667961214073	5	89	7.27655771195097	SEIDEN ONCOGENESIS BY MET	http://www.gsea-msigdb.org/gsea/msigdb/cards/SEIDEN_ONCOGENESIS_BY_MET	TRAM1 SCP2 CD46 MBNL1 SRP72
0.0142561636240885	13	586	2.87337108284207	SPIELMAN LYMPHOBLAST EUROPEAN VS ASIAN DN	http://www.gsea-msigdb.org/gsea/msigdb/cards/SPIELMAN_LYMPHOBLAST_EUROPEAN_VS_ASIAN_DN	CFLAR SPAG9 TRAM1 HPCAL1 SCP2 CD46 PEPD PSMA1 ARFIP2 SCAF11 SMAD4 GATM SRP72
0.0148337432953315	9	309	3.772506619594	BORCZUK MALIGNANT MESOTHELIOMA UP	http://www.gsea-msigdb.org/gsea/msigdb/cards/BORCZUK_MALIGNANT_MESOTHELIOMA_UP	PTGES3 CCNG1 MACROH2A1 SMAD5 CALD1 SMAD4 NDUFS2 SRSF10 MPZL1
0.0148337432953315	7	190	4.77188995215311	KARLSSON TGFB1 TARGETS DN	http://www.gsea-msigdb.org/gsea/msigdb/cards/KARLSSON_TGFB1_TARGETS_DN	KMT2E TNRC6B SCP2 OSBPL9 SHROOM3 ACAA2 MAOA
0.0148337432953315	5	91	7.11663336663337	DUTERTRE ESTRADIOL RESPONSE 6HR DN	http://www.gsea-msigdb.org/gsea/msigdb/cards/DUTERTRE_ESTRADIOL_RESPONSE_6HR_DN	IL1R1 MYO1B LMO7 RCAN1 ACAA2
0.0148678474039077	3	23	16.8942687747036	BRACHAT RESPONSE TO METHOTREXATE UP	http://www.gsea-msigdb.org/gsea/msigdb/cards/BRACHAT_RESPONSE_TO_METHOTREXATE_UP	ABLIM1 CCNG1 MDM2
0.0149330399724095	7	191	4.74690623512613	BURTON ADIPOGENESIS 6	http://www.gsea-msigdb.org/gsea/msigdb/cards/BURTON_ADIPOGENESIS_6	ACAA1 MAP4K4 SCP2 MPDU1 ACAA2 DHCR7 CD151
0.0152859506750131	13	595	2.82990832696715	MARTINEZ TP53 TARGETS UP	http://www.gsea-msigdb.org/gsea/msigdb/cards/MARTINEZ_TP53_TARGETS_UP	FAM107B ACTB GNAS SMAD5 EIF4G1 HDLBP TIA1 TNFSF14 ESD USF1 CENPV ACAA2 PDE4DIP
0.0153710563574346	11	449	3.17316258351893	MOOTHA MITOCHONDRIA	http://www.gsea-msigdb.org/gsea/msigdb/cards/MOOTHA_MITOCHONDRIA	ACAA1 GNAS PMPCB DGUOK MPST MRPS28 TIMM8B NDUFS2 ACAA2 GATM MAOA
0.015463962274571	5	93	6.96358748778104	LIM MAMMARY LUMINAL MATURE DN	http://www.gsea-msigdb.org/gsea/msigdb/cards/LIM_MAMMARY_LUMINAL_MATURE_DN	FOXN3 MAP4K4 CALD1 FSTL1 GAS6
0.01564592936336	7	194	4.67350046860356	WAMUNYOKOLI OVARIAN CANCER LMP DN	http://www.gsea-msigdb.org/gsea/msigdb/cards/WAMUNYOKOLI_OVARIAN_CANCER_LMP_DN	SPAG9 DDX5 CALD1 BTF3L4 BNIP2 CBR4 ZBTB20
0.0157938810225563	3	24	16.1903409090909	BIOCARTA CTCF PATHWAY	http://www.gsea-msigdb.org/gsea/msigdb/cards/BIOCARTA_CTCF_PATHWAY	SMAD5 MDM2 SMAD4
0.0166757685260507	9	319	3.65424622399544	JAATINEN HEMATOPOIETIC STEM CELL UP	http://www.gsea-msigdb.org/gsea/msigdb/cards/JAATINEN_HEMATOPOIETIC_STEM_CELL_UP	MACROH2A1 DOCK7 KCTD3 SERPING1 DST MSI2 ACSF2 GATM PSMG1
0.0170932543548303	5	96	6.74597537878788	KIM MYC AMPLIFICATION TARGETS DN	http://www.gsea-msigdb.org/gsea/msigdb/cards/KIM_MYC_AMPLIFICATION_TARGETS_DN	CFLAR RNF19A RORA SHROOM3 SORBS2
0.0172826166700833	3	25	15.5427272727273	IIZUKA LIVER CANCER PROGRESSION G1 G2 DN	http://www.gsea-msigdb.org/gsea/msigdb/cards/IIZUKA_LIVER_CANCER_PROGRESSION_G1_G2_DN	ACTB EIF4G1 ATXN2L
0.0178172322131874	6	146	5.32285180572852	KAAB FAILED HEART ATRIUM DN	http://www.gsea-msigdb.org/gsea/msigdb/cards/KAAB_FAILED_HEART_ATRIUM_DN	ST3GAL1 ACTB DGUOK GTF3A MPST LAGE3
0.0178172322131874	8	260	3.98531468531469	RIZKI TUMOR INVASIVENESS 3D DN	http://www.gsea-msigdb.org/gsea/msigdb/cards/RIZKI_TUMOR_INVASIVENESS_3D_DN	ACSM3 IL1R1 HDLBP HPCAL1 SLCO2B1 EPB41 ACAA2 LAGE3
0.0179888204191488	4	57	9.08931419457735	LANDIS ERBB2 BREAST PRENEOPLASTIC DN	http://www.gsea-msigdb.org/gsea/msigdb/cards/LANDIS_ERBB2_BREAST_PRENEOPLASTIC_DN	ACAA1 ST3GAL6 SCP2 ACAA2
0.0182800715087281	8	262	3.95489243580847	KAAB HEART ATRIUM VS VENTRICLE DN	http://www.gsea-msigdb.org/gsea/msigdb/cards/KAAB_HEART_ATRIUM_VS_VENTRICLE_DN	ACAA1 GNAS ABLIM1 LMO7 SORBS2 NDUFS2 RCAN1 ACAA2
0.0193074005699467	5	100	6.47613636363636	DING LUNG CANCER EXPRESSION BY COPY NUMBER	http://www.gsea-msigdb.org/gsea/msigdb/cards/DING_LUNG_CANCER_EXPRESSION_BY_COPY_NUMBER	MACROH2A1 GTF3A PEPD MRPS28 CEBPG
0.0204404572723689	3	27	14.3914141414141	IIZUKA LIVER CANCER PROGRESSION G2 G3 UP	http://www.gsea-msigdb.org/gsea/msigdb/cards/IIZUKA_LIVER_CANCER_PROGRESSION_G2_G3_UP	FOXN3 ACSM2B PAH
0.0206353688024427	15	786	2.47180777238029	ONKEN UVEAL MELANOMA UP	http://www.gsea-msigdb.org/gsea/msigdb/cards/ONKEN_UVEAL_MELANOMA_UP	TRAM1 ACTB GNAS ACIN1 TIA1 GTF3A OGT MRPS28 LARP1 RCAN1 TM2D1 LDLRAD4 GUSB PDE4DIP SULT1A3
0.0206353688024427	14	705	2.57208252740168	WONG ADULT TISSUE STEM MODULE	http://www.gsea-msigdb.org/gsea/msigdb/cards/WONG_ADULT_TISSUE_STEM_MODULE	KMT2E RORA IL1R1 DOCK7 CALD1 MYO1B TPM1 DST MSI2 SKI FSTL1 GATM ZBTB20 MPZL1
0.0207604729581102	7	209	4.33808177468465	IVANOVA HEMATOPOIESIS STEM CELL LONG TERM	http://www.gsea-msigdb.org/gsea/msigdb/cards/IVANOVA_HEMATOPOIESIS_STEM_CELL_LONG_TERM	FOXN3 RORA ABLIM1 SHROOM3 SKI FSTL1 ZBTB20
0.0207604729581102	6	153	5.07932263814617	SARRIO EPITHELIAL MESENCHYMAL TRANSITION DN	http://www.gsea-msigdb.org/gsea/msigdb/cards/SARRIO_EPITHELIAL_MESENCHYMAL_TRANSITION_DN	CCNG1 IL1R1 SCPEP1 CALD1 DST MAOA
0.0207604729581102	2	7	37.0064935064935	BIOCARTA IRES PATHWAY	http://www.gsea-msigdb.org/gsea/msigdb/cards/BIOCARTA_IRES_PATHWAY	EIF4G1 EIF4A2
0.0221265202932811	12	557	2.79043577607312	TIEN INTESTINE PROBIOTICS 24HR UP	http://www.gsea-msigdb.org/gsea/msigdb/cards/TIEN_INTESTINE_PROBIOTICS_24HR_UP	MAP4K4 METAP2 CALD1 PEPD TUBB2A TPM1 MRPS28 CELF1 TIMM8B ACAA2 DHCR7 MPZL1
0.0221265202932811	15	795	2.44382504288165	LASTOWSKA NEUROBLASTOMA COPY NUMBER DN	http://www.gsea-msigdb.org/gsea/msigdb/cards/LASTOWSKA_NEUROBLASTOMA_COPY_NUMBER_DN	SCAP SCP2 DOCK7 GALE OSBPL9 BTF3L4 ASCC1 GPN2 VGLL4 RPS3 TIMM8B EPB41 TM2D1 SETD5 PTP4A2
0.0221265202932811	5	105	6.16774891774892	JAZAG TGFB1 SIGNALING VIA SMAD4 UP	http://www.gsea-msigdb.org/gsea/msigdb/cards/JAZAG_TGFB1_SIGNALING_VIA_SMAD4_UP	ACTB MPDU1 TOM1L1 WIPI2 PTMA
0.0222149440004005	10	410	3.15909090909091	RUTELLA RESPONSE TO HGF VS CSF2RB AND IL4 UP	http://www.gsea-msigdb.org/gsea/msigdb/cards/RUTELLA_RESPONSE_TO_HGF_VS_CSF2RB_AND_IL4_UP	ST3GAL1 ST6GAL1 SLC35B1 GTF3A PID1 NDUFS2 ACAA2 PDE4DIP PSMG1 MPZL1
0.0241358227480745	6	159	4.88765008576329	SERVITJA LIVER HNF1A TARGETS DN	http://www.gsea-msigdb.org/gsea/msigdb/cards/SERVITJA_LIVER_HNF1A_TARGETS_DN	TRAM1 IL1R1 SLC41A2 SERPING1 PAH SULT1A3
0.0255882335964645	9	349	3.34012763740557	SCHUETZ BREAST CANCER DUCTAL INVASIVE UP	http://www.gsea-msigdb.org/gsea/msigdb/cards/SCHUETZ_BREAST_CANCER_DUCTAL_INVASIVE_UP	HSD17B6 FOXN3 ST3GAL6 MAP4K4 IL1R1 CALD1 SERPING1 FSTL1 LDLRAD4
0.0255882335964645	4	65	7.97062937062937	LEE LIVER CANCER ACOX1 DN	http://www.gsea-msigdb.org/gsea/msigdb/cards/LEE_LIVER_CANCER_ACOX1_DN	SLC27A5 SLCO2B1 LIPC PAH
0.0265050150267578	4	66	7.84986225895317	TURASHVILI BREAST NORMAL DUCTAL VS LOBULAR UP	http://www.gsea-msigdb.org/gsea/msigdb/cards/TURASHVILI_BREAST_NORMAL_DUCTAL_VS_LOBULAR_UP	ST3GAL6 SMAD5 GATM PDE4DIP
0.0265050150267578	7	221	4.10252982311806	BROWNE HCMV INFECTION 16HR UP	http://www.gsea-msigdb.org/gsea/msigdb/cards/BROWNE_HCMV_INFECTION_16HR_UP	ACSM3 PGM3 RORA ARFIP2 GATM SRSF10 MAOA
0.0265095504846899	3	31	12.5344574780059	SCHLOSSER MYC AND SERUM RESPONSE SYNERGY	http://www.gsea-msigdb.org/gsea/msigdb/cards/SCHLOSSER_MYC_AND_SERUM_RESPONSE_SYNERGY	METAP2 ARFIP2 LARP1
0.0265095504846899	3	31	12.5344574780059	YIH RESPONSE TO ARSENITE C3	http://www.gsea-msigdb.org/gsea/msigdb/cards/YIH_RESPONSE_TO_ARSENITE_C3	CCNG1 MDM2 SMAD4
0.0272549865692647	14	737	2.46040458862711	GRAESSMANN RESPONSE TO MC AND DOXORUBICIN DN	http://www.gsea-msigdb.org/gsea/msigdb/cards/GRAESSMANN_RESPONSE_TO_MC_AND_DOXORUBICIN_DN	ACTB SLC46A1 ACIN1 PMPCB IL1R1 TIA1 OSBPL9 TOM1L1 OGT CEBPG EIF4A2 FSTL1 PSMG1 SRSF10
0.0276605529881681	5	113	5.73109412711183	WATANABE RECTAL CANCER RADIOTHERAPY RESPONSIVE UP	http://www.gsea-msigdb.org/gsea/msigdb/cards/WATANABE_RECTAL_CANCER_RADIOTHERAPY_RESPONSIVE_UP	WDR1 TNRC6B MPST GAS6 LAGE3
0.0276605529881681	12	583	2.66599095587089	FULCHER INFLAMMATORY RESPONSE LECTIN VS LPS UP	http://www.gsea-msigdb.org/gsea/msigdb/cards/FULCHER_INFLAMMATORY_RESPONSE_LECTIN_VS_LPS_UP	FOXN3 ST3GAL6 GTF3A CALD1 PAN2 SLC41A2 TUBB2A RHOC RCAN1 TM2D1 SULF2 MPZL1
0.0276605529881681	9	357	3.26527883880825	WANG LMO4 TARGETS UP	http://www.gsea-msigdb.org/gsea/msigdb/cards/WANG_LMO4_TARGETS_UP	CFLAR SMAD5 IL1R1 PCYOX1 VGLL4 OGT DYRK1A CD151 TMEM120A
0.0276605529881681	4	68	7.61898395721925	GINESTIER BREAST CANCER ZNF217 AMPLIFIED UP	http://www.gsea-msigdb.org/gsea/msigdb/cards/GINESTIER_BREAST_CANCER_ZNF217_AMPLIFIED_UP	STAG2 SCAF11 ZBTB38 SRSF10
0.0276605529881681	3	32	12.1427556818182	DUTTA APOPTOSIS VIA NFKB	http://www.gsea-msigdb.org/gsea/msigdb/cards/DUTTA_APOPTOSIS_VIA_NFKB	CFLAR MDM2 SCAF11
0.0276605529881681	8	290	3.5730407523511	GRADE COLON AND RECTAL CANCER UP	http://www.gsea-msigdb.org/gsea/msigdb/cards/GRADE_COLON_AND_RECTAL_CANCER_UP	GCLC PMPCB MACROH2A1 CD46 GTF3A PSMA1 SRP72 PSMG1
0.0276605529881681	10	430	3.01215644820296	MOOTHA HUMAN MITODB 6 2002	http://www.gsea-msigdb.org/gsea/msigdb/cards/MOOTHA_HUMAN_MITODB_6_2002	PMPCB DGUOK SCP2 MPST MRPS28 TIMM8B NDUFS2 ACAA2 GATM MAOA
0.0276605529881681	4	68	7.61898395721925	YAO TEMPORAL RESPONSE TO PROGESTERONE CLUSTER 0	http://www.gsea-msigdb.org/gsea/msigdb/cards/YAO_TEMPORAL_RESPONSE_TO_PROGESTERONE_CLUSTER_0	RORA ST6GAL1 ABLIM1 TEF
0.0276605529881681	15	828	2.34642621870883	WAKABAYASHI ADIPOGENESIS PPARG RXRA BOUND 8D	http://www.gsea-msigdb.org/gsea/msigdb/cards/WAKABAYASHI_ADIPOGENESIS_PPARG_RXRA_BOUND_8D	ACAA1 TIA1 PCYOX1 MPST BTF3L4 PAN2 MDM2 MBNL1 TEF ACAA2 SETD5 ZBTB38 CD151 PTP4A2 TMEM120A
0.0276605529881681	6	168	4.62581168831169	SMIRNOV RESPONSE TO IR 6HR UP	http://www.gsea-msigdb.org/gsea/msigdb/cards/SMIRNOV_RESPONSE_TO_IR_6HR_UP	MAP4K4 CCNG1 SMAD5 MDM2 LDLRAD4 ZBTB20
0.0278393667444695	4	69	7.50856389986825	OUELLET CULTURED OVARIAN CANCER INVASIVE VS LMP UP	http://www.gsea-msigdb.org/gsea/msigdb/cards/OUELLET_CULTURED_OVARIAN_CANCER_INVASIVE_VS_LMP_UP	GALE ACAA2 SRP72 SULT1A3
0.0282934109504589	13	667	2.52443096633501	CASORELLI ACUTE PROMYELOCYTIC LEUKEMIA DN	http://www.gsea-msigdb.org/gsea/msigdb/cards/CASORELLI_ACUTE_PROMYELOCYTIC_LEUKEMIA_DN	LUC7L ACTB SLC27A5 ABLIM1 ACIN1 GALE APOL3 PSMA1 TPM1 NDUFS2 ALB DHCR7 MAOA
0.0282934109504589	3	33	11.7747933884298	RODRIGUES NTN1 AND DCC TARGETS	http://www.gsea-msigdb.org/gsea/msigdb/cards/RODRIGUES_NTN1_AND_DCC_TARGETS	KMT2E MACROH2A1 PPARA
0.0282934109504589	5	116	5.58287617554859	BOYAULT LIVER CANCER SUBCLASS G1 UP	http://www.gsea-msigdb.org/gsea/msigdb/cards/BOYAULT_LIVER_CANCER_SUBCLASS_G1_UP	MAP4K4 TIA1 KCTD3 UBAP2 MPZL1
0.0284682569829649	4	70	7.4012987012987	BASSO CD40 SIGNALING DN	http://www.gsea-msigdb.org/gsea/msigdb/cards/BASSO_CD40_SIGNALING_DN	ST3GAL6 ST6GAL1 TUBB2A PTP4A2
0.0284804874651693	15	835	2.32675557974959	KOINUMA TARGETS OF SMAD2 OR SMAD3	http://www.gsea-msigdb.org/gsea/msigdb/cards/KOINUMA_TARGETS_OF_SMAD2_OR_SMAD3	SPAG9 NUB1 FAM107B TRAM1 SNAP23 ABLIM1 CALD1 TUBB2A DST MBNL1 RHOC EIF4A2 SULF2 MPZL1 SULT1A3
0.0285728431704865	11	512	2.78271484375	ENK UV RESPONSE EPIDERMIS DN	http://www.gsea-msigdb.org/gsea/msigdb/cards/ENK_UV_RESPONSE_EPIDERMIS_DN	SPAG9 RNF19A FOXN3 RORA WDR1 DNAJB6 SCPEP1 RCAN1 GUSB GATM GAS6
0.0285728431704865	7	231	3.92493112947658	BROWNE HCMV INFECTION 20HR UP	http://www.gsea-msigdb.org/gsea/msigdb/cards/BROWNE_HCMV_INFECTION_20HR_UP	PGM3 SMARCD2 MPDU1 ARFIP2 CELF1 ATXN2L PPARA
0.0290959494594881	5	118	5.48825115562404	DAIRKEE CANCER PRONE RESPONSE BPA E2	http://www.gsea-msigdb.org/gsea/msigdb/cards/DAIRKEE_CANCER_PRONE_RESPONSE_BPA_E2	EIF4G1 TPM1 ACAA2 GATM PTP4A2
0.0290959494594881	4	71	7.29705505761844	RAGHAVACHARI PLATELET SPECIFIC GENES	http://www.gsea-msigdb.org/gsea/msigdb/cards/RAGHAVACHARI_PLATELET_SPECIFIC_GENES	EIF2AK1 GNAS TUBB2A TPM1
0.0292061331468593	3	34	11.4284759358289	BIOCARTA NUCLEARRS PATHWAY	http://www.gsea-msigdb.org/gsea/msigdb/cards/BIOCARTA_NUCLEARRS_PATHWAY	ABCB4 NR1I3 PPARA
0.0297989338343855	7	234	3.8746114996115	SANSOM APC MYC TARGETS	http://www.gsea-msigdb.org/gsea/msigdb/cards/SANSOM_APC_MYC_TARGETS	NUB1 TFIP11 EIF4G1 TUBB2A WIPI2 USF1 EPB41
0.0303017653305954	7	235	3.85812379110251	AGUIRRE PANCREATIC CANCER COPY NUMBER DN	http://www.gsea-msigdb.org/gsea/msigdb/cards/AGUIRRE_PANCREATIC_CANCER_COPY_NUMBER_DN	TFIP11 LEPROTL1 GALE APOL3 MPST SCAF11 PSD3
0.0308020660378075	10	444	2.91717854217854	MITSIADES RESPONSE TO APLIDIN UP	http://www.gsea-msigdb.org/gsea/msigdb/cards/MITSIADES_RESPONSE_TO_APLIDIN_UP	PGM3 RORA GNAS DNAJB6 DGUOK ASCC1 SORBS2 CBS LDLRAD4 ATF7IP
0.0308758514380394	3	35	11.1019480519481	LOPEZ TRANSLATION VIA FN1 SIGNALING	http://www.gsea-msigdb.org/gsea/msigdb/cards/LOPEZ_TRANSLATION_VIA_FN1_SIGNALING	CALD1 DYRK1A PTMA
0.0317966587156471	2	10	25.9045454545455	MCCOLLUM GELDANAMYCIN RESISTANCE UP	http://www.gsea-msigdb.org/gsea/msigdb/cards/MCCOLLUM_GELDANAMYCIN_RESISTANCE_UP	FOXN3 SULF2
0.0319127644102365	17	1028	2.14191280509374	NUYTTEN EZH2 TARGETS UP	http://www.gsea-msigdb.org/gsea/msigdb/cards/NUYTTEN_EZH2_TARGETS_UP	CFLAR SPAG9 ST3GAL6 WDR1 DNAJB6 KRR1 SCP2 APOL3 TUBB2A TPM1 VGLL4 OGT RHOC RCAN1 TMEM41B GAS6 PTP4A2
0.0319127644102365	4	74	7.0012285012285	LEE LIVER CANCER DENA DN	http://www.gsea-msigdb.org/gsea/msigdb/cards/LEE_LIVER_CANCER_DENA_DN	ACSM3 SLC27A5 LIPC PAH
0.0322703219953728	11	526	2.70865019011407	RODRIGUES THYROID CARCINOMA ANAPLASTIC DN	http://www.gsea-msigdb.org/gsea/msigdb/cards/RODRIGUES_THYROID_CARCINOMA_ANAPLASTIC_DN	ST3GAL1 ACAA1 FBXO7 METAP2 SMAD4 VGLL4 CBR4 MSI2 TEF ZBTB20 SULT1A3
0.0322703219953728	5	123	5.26515151515151	MCBRYAN PUBERTAL BREAST 5 6WK DN	http://www.gsea-msigdb.org/gsea/msigdb/cards/MCBRYAN_PUBERTAL_BREAST_5_6WK_DN	EIF4G1 HDLBP CALD1 OGT ZBTB20
0.0322703219953728	3	36	10.7935606060606	MA MYELOID DIFFERENTIATION UP	http://www.gsea-msigdb.org/gsea/msigdb/cards/MA_MYELOID_DIFFERENTIATION_UP	GNAS SMAD5 MDM2
0.0343262261861515	8	310	3.3425219941349	LIU SOX4 TARGETS DN	http://www.gsea-msigdb.org/gsea/msigdb/cards/LIU_SOX4_TARGETS_DN	TNRC6B STAG2 HDLBP SHROOM3 LARP1 SRP72 PSMG1 MICAL3
0.0343262261861515	5	125	5.18090909090909	EPPERT HSC R	http://www.gsea-msigdb.org/gsea/msigdb/cards/EPPERT_HSC_R	ST3GAL6 DDX5 OGT DST MSI2
0.0346413981221026	7	244	3.71581594634873	BLUM RESPONSE TO SALIRASIB UP	http://www.gsea-msigdb.org/gsea/msigdb/cards/BLUM_RESPONSE_TO_SALIRASIB_UP	GALE TOM1L1 OGT CEBPG AP3S2 CBS PTP4A2
0.0348049980887815	4	77	6.728453364817	KYNG DNA DAMAGE BY GAMMA RADIATION	http://www.gsea-msigdb.org/gsea/msigdb/cards/KYNG_DNA_DAMAGE_BY_GAMMA_RADIATION	TIA1 SMAD4 LIPC PDE4DIP
0.0348049980887815	4	77	6.728453364817	MALONEY RESPONSE TO 17AAG DN	http://www.gsea-msigdb.org/gsea/msigdb/cards/MALONEY_RESPONSE_TO_17AAG_DN	PTGES3 SMAD5 RPS8 PTMA
0.0349821951309498	6	183	4.24664679582712	LI WILMS TUMOR VS FETAL KIDNEY 1 UP	http://www.gsea-msigdb.org/gsea/msigdb/cards/LI_WILMS_TUMOR_VS_FETAL_KIDNEY_1_UP	ACSM3 ST3GAL6 IL1R1 SCP2 TOM1L1 DST
0.0356395193523224	9	385	3.02780401416765	BERENJENO TRANSFORMED BY RHOA DN	http://www.gsea-msigdb.org/gsea/msigdb/cards/BERENJENO_TRANSFORMED_BY_RHOA_DN	KMT2E ACTB ABLIM1 SCP2 LMO7 ASCC1 DHCR7 GAS6 MAOA
0.0356395193523224	3	38	10.2254784688995	NIKOLSKY BREAST CANCER 7P22 AMPLICON	http://www.gsea-msigdb.org/gsea/msigdb/cards/NIKOLSKY_BREAST_CANCER_7P22_AMPLICON	ACTB WIPI2 TNRC18
0.0372189024703834	4	79	6.55811277330265	PUIFFE INVASION INHIBITED BY ASCITES UP	http://www.gsea-msigdb.org/gsea/msigdb/cards/PUIFFE_INVASION_INHIBITED_BY_ASCITES_UP	ACIN1 LEPROTL1 EIF4G1 ASCC1
0.0383734151406506	5	130	4.98164335664336	IVANOVA HEMATOPOIESIS INTERMEDIATE PROGENITOR	http://www.gsea-msigdb.org/gsea/msigdb/cards/IVANOVA_HEMATOPOIESIS_INTERMEDIATE_PROGENITOR	LUC7L GTF3A AP3S2 GUSB MAOA
0.0384585434840569	4	80	6.47613636363636	ROSS LEUKEMIA WITH MLL FUSIONS	http://www.gsea-msigdb.org/gsea/msigdb/cards/ROSS_LEUKEMIA_WITH_MLL_FUSIONS	SCP2 SCPEP1 MBNL1 LIPC
0.0390597191885207	7	252	3.59785353535354	BROWNE HCMV INFECTION 4HR DN	http://www.gsea-msigdb.org/gsea/msigdb/cards/BROWNE_HCMV_INFECTION_4HR_DN	ACAA1 SBF1 KRR1 MPDU1 TOM1L1 DYRK1A ZNF3
0.0395166358871497	8	321	3.22798074199943	DEURIG T CELL PROLYMPHOCYTIC LEUKEMIA DN	http://www.gsea-msigdb.org/gsea/msigdb/cards/DEURIG_T_CELL_PROLYMPHOCYTIC_LEUKEMIA_DN	CFLAR RNF19A RORA TFIP11 LEPROTL1 DNAJB6 KLHL2 ZBTB38
0.0397528735085039	3	40	9.71420454545454	EHLERS ANEUPLOIDY UP	http://www.gsea-msigdb.org/gsea/msigdb/cards/EHLERS_ANEUPLOIDY_UP	SCAF11 MBNL1 RHOC
0.0400115562450136	2	12	21.5871212121212	BIOCARTA BARRESTIN PATHWAY	http://www.gsea-msigdb.org/gsea/msigdb/cards/BIOCARTA_BARRESTIN_PATHWAY	GNAS PPARA
0.0400115562450136	16	975	2.12550116550117	MARSON BOUND BY FOXP3 STIMULATED	http://www.gsea-msigdb.org/gsea/msigdb/cards/MARSON_BOUND_BY_FOXP3_STIMULATED	SPAG9 FAM107B MAP4K4 LEPROTL1 SCP2 OSBPL9 TNFSF14 MDM2 BNIP2 OGT MRPS28 MBNL1 DYRK1A USF1 LIPC SETD5
0.0400115562450136	2	12	21.5871212121212	ZHENG FOXP3 TARGETS IN THYMUS DN	http://www.gsea-msigdb.org/gsea/msigdb/cards/ZHENG_FOXP3_TARGETS_IN_THYMUS_DN	MAP4K4 EPB41
0.0400115562450136	2	12	21.5871212121212	CLAUS PGR POSITIVE MENINGIOMA DN	http://www.gsea-msigdb.org/gsea/msigdb/cards/CLAUS_PGR_POSITIVE_MENINGIOMA_DN	MAP4K4 FSTL1
0.0426572846239532	5	135	4.79713804713805	CHIARADONNA NEOPLASTIC TRANSFORMATION KRAS DN	http://www.gsea-msigdb.org/gsea/msigdb/cards/CHIARADONNA_NEOPLASTIC_TRANSFORMATION_KRAS_DN	ABLIM1 TUBB2A SHROOM3 FSTL1 CD151
0.042702001881787	6	194	4.00585754451734	PAL PRMT5 TARGETS UP	http://www.gsea-msigdb.org/gsea/msigdb/cards/PAL_PRMT5_TARGETS_UP	TIA1 DOCK7 TUBB2A FSTL1 GUSB LAGE3
0.0433300962692919	11	563	2.53063943161634	PARENT MTOR SIGNALING UP	http://www.gsea-msigdb.org/gsea/msigdb/cards/PARENT_MTOR_SIGNALING_UP	SPAG9 RORA ST6GAL1 GNAS TNRC6B IL1R1 PEPD ATF7IP DHCR7 PDE4DIP PPARA
0.0433300962692919	6	197	3.94485463774804	TURASHVILI BREAST DUCTAL CARCINOMA VS DUCTAL NORMAL DN	http://www.gsea-msigdb.org/gsea/msigdb/cards/TURASHVILI_BREAST_DUCTAL_CARCINOMA_VS_DUCTAL_NORMAL_DN	ST3GAL6 DST SORBS2 RCAN1 GATM MICAL3
0.0433300962692919	6	198	3.92493112947658	EBAUER TARGETS OF PAX3 FOXO1 FUSION UP	http://www.gsea-msigdb.org/gsea/msigdb/cards/EBAUER_TARGETS_OF_PAX3_FOXO1_FUSION_UP	PAN2 ASCC1 TPM1 ATF7IP2 ACAA2 PDE4DIP
0.0433300962692919	2	13	19.9265734265734	HEIDENBLAD AMPLIFIED IN SOFT TISSUE CANCER	http://www.gsea-msigdb.org/gsea/msigdb/cards/HEIDENBLAD_AMPLIFIED_IN_SOFT_TISSUE_CANCER	MDM2 USF1
0.0433300962692919	6	196	3.9649814471243	GRUETZMANN PANCREATIC CANCER DN	http://www.gsea-msigdb.org/gsea/msigdb/cards/GRUETZMANN_PANCREATIC_CANCER_DN	ACSM3 HDLBP PEPD SMAD4 GATM MAOA
0.0433300962692919	10	481	2.69278019278019	SPIELMAN LYMPHOBLAST EUROPEAN VS ASIAN UP	http://www.gsea-msigdb.org/gsea/msigdb/cards/SPIELMAN_LYMPHOBLAST_EUROPEAN_VS_ASIAN_UP	LUC7L HAGH SMARCD2 GALE MPST TUBB2A RPS8 AP3S2 DHCR7 PTMA
0.0433300962692919	6	196	3.9649814471243	STARK PREFRONTAL CORTEX 22Q11 DELETION UP	http://www.gsea-msigdb.org/gsea/msigdb/cards/STARK_PREFRONTAL_CORTEX_22Q11_DELETION_UP	ACIN1 MACROH2A1 OGT SKI TEF TNRC18
0.0433300962692919	5	138	4.69285243741765	ONDER CDH1 TARGETS 1 UP	http://www.gsea-msigdb.org/gsea/msigdb/cards/ONDER_CDH1_TARGETS_1_UP	GCLC PGM3 PAN2 MDM2 PDE4DIP
0.0433300962692919	3	43	9.03646934460888	ABBUD LIF SIGNALING 1 UP	http://www.gsea-msigdb.org/gsea/msigdb/cards/ABBUD_LIF_SIGNALING_1_UP	ST3GAL1 IL1R1 ACAA2
0.0433300962692919	3	43	9.03646934460888	NAKAMURA METASTASIS MODEL DN	http://www.gsea-msigdb.org/gsea/msigdb/cards/NAKAMURA_METASTASIS_MODEL_DN	PID1 WIPI2 TMEM120A
0.0433300962692919	2	13	19.9265734265734	CONRAD GERMLINE STEM CELL	http://www.gsea-msigdb.org/gsea/msigdb/cards/CONRAD_GERMLINE_STEM_CELL	SPAG9 FSTL1
0.0433300962692919	6	197	3.94485463774804	LEE DIFFERENTIATING T LYMPHOCYTE	http://www.gsea-msigdb.org/gsea/msigdb/cards/LEE_DIFFERENTIATING_T_LYMPHOCYTE	KMT2E FAM107B METAP2 GTF3A EPB41 ATF7IP2
0.0433300962692919	4	86	6.02431289640592	SASSON RESPONSE TO GONADOTROPHINS DN	http://www.gsea-msigdb.org/gsea/msigdb/cards/SASSON_RESPONSE_TO_GONADOTROPHINS_DN	CFLAR MAP4K4 ABLIM1 TUBB2A
0.0433300962692919	4	86	6.02431289640592	SASSON RESPONSE TO FORSKOLIN UP	http://www.gsea-msigdb.org/gsea/msigdb/cards/SASSON_RESPONSE_TO_FORSKOLIN_UP	CFLAR GNAS TUBB2A DHCR7
0.0433300962692919	5	136	4.76186497326203	EPPERT PROGENITOR	http://www.gsea-msigdb.org/gsea/msigdb/cards/EPPERT_PROGENITOR	ACSM3 EIF2AK1 FBXO7 METAP2 TPM1
0.0463073077698695	6	201	3.8663500678426	HOLLMANN APOPTOSIS VIA CD40 UP	http://www.gsea-msigdb.org/gsea/msigdb/cards/HOLLMANN_APOPTOSIS_VIA_CD40_UP	FOXN3 MAP4K4 GNAS SBF1 TUBB2A DST
0.0477537583686284	7	269	3.37047989185536	WAMUNYOKOLI OVARIAN CANCER LMP UP	http://www.gsea-msigdb.org/gsea/msigdb/cards/WAMUNYOKOLI_OVARIAN_CANCER_LMP_UP	ACAA1 ACTB EIF4G1 HDLBP GALE MPST CENPV
0.0477537583686284	12	655	2.37293546148508	HAMAI APOPTOSIS VIA TRAIL UP	http://www.gsea-msigdb.org/gsea/msigdb/cards/HAMAI_APOPTOSIS_VIA_TRAIL_UP	ST3GAL1 RORA STAG2 METAP2 KRR1 SCP2 CALD1 SCAF11 FSTL1 ATF7IP ZBTB38 SULF2
0.0477537583686284	3	45	8.63484848484848	GNATENKO PLATELET SIGNATURE	http://www.gsea-msigdb.org/gsea/msigdb/cards/GNATENKO_PLATELET_SIGNATURE	ACTB GNAS PTMA
0.0477537583686284	9	414	2.81571146245059	BOCHKIS FOXA2 TARGETS	http://www.gsea-msigdb.org/gsea/msigdb/cards/BOCHKIS_FOXA2_TARGETS	ACSM3 ACAA1 HAGH FAM107B CALD1 EIF4A2 LIPC DHCR7 PPARA
0.0477537583686284	2	14	18.5032467532468	STEINER ERYTHROCYTE MEMBRANE GENES	http://www.gsea-msigdb.org/gsea/msigdb/cards/STEINER_ERYTHROCYTE_MEMBRANE_GENES	ACTB EPB41
0.0481319866429868	11	574	2.48214285714286	MARTINEZ RB1 AND TP53 TARGETS DN	http://www.gsea-msigdb.org/gsea/msigdb/cards/MARTINEZ_RB1_AND_TP53_TARGETS_DN	GCLC SMARCD2 TIA1 SLC35B1 CALD1 SCAF11 SMAD4 CELF1 CEBPG ATF7IP2 PDE4DIP
0.0485277492579661	20	1385	1.87036429274696	PUJANA ATM PCC NETWORK	http://www.gsea-msigdb.org/gsea/msigdb/cards/PUJANA_ATM_PCC_NETWORK	CFLAR SNAP23 STAG2 SMARCD2 DDX5 METAP2 MACROH2A1 DGUOK GTF3A MDM2 SCAF11 BNIP2 OGT CELF1 MBNL1 EPB41 SRP72 PTP4A2 PTMA SRSF10
0.048537907749082	4	90	5.75656565656566	DE YY1 TARGETS DN	http://www.gsea-msigdb.org/gsea/msigdb/cards/DE_YY1_TARGETS_DN	WDR1 CCNG1 CALD1 DST
0.0496139656581799	3	46	8.44713438735178	ZHAN MULTIPLE MYELOMA CD1 DN	http://www.gsea-msigdb.org/gsea/msigdb/cards/ZHAN_MULTIPLE_MYELOMA_CD1_DN	ST6GAL1 CD46 GATM
0.0529637075386344	6	209	3.71835580687255	CAIRO HEPATOBLASTOMA UP	http://www.gsea-msigdb.org/gsea/msigdb/cards/CAIRO_HEPATOBLASTOMA_UP	MAP4K4 TIA1 CD46 UBAP2 ZBTB38 MPZL1
0.0531085261899892	4	93	5.57086999022483	GRAHAM CML QUIESCENT VS NORMAL QUIESCENT UP	http://www.gsea-msigdb.org/gsea/msigdb/cards/GRAHAM_CML_QUIESCENT_VS_NORMAL_QUIESCENT_UP	MPST TUBB2A TPM1 SULT1A3
0.0531085261899892	4	93	5.57086999022483	GUO TARGETS OF IRS1 AND IRS2	http://www.gsea-msigdb.org/gsea/msigdb/cards/GUO_TARGETS_OF_IRS1_AND_IRS2	ABCB4 ACTB RCAN1 DHCR7
0.0531085261899892	2	15	17.269696969697	GARGALOVIC RESPONSE TO OXIDIZED PHOSPHOLIPIDS SALMON DN	http://www.gsea-msigdb.org/gsea/msigdb/cards/GARGALOVIC_RESPONSE_TO_OXIDIZED_PHOSPHOLIPIDS_SALMON_DN	APOL3 VGLL4
0.053260297881588	14	843	2.15102987167044	NUYTTEN NIPP1 TARGETS DN	http://www.gsea-msigdb.org/gsea/msigdb/cards/NUYTTEN_NIPP1_TARGETS_DN	ST3GAL1 FOXN3 ACAA1 MAP4K4 ACTB GNAS LEPROTL1 KRR1 MACROH2A1 SCPEP1 MPDU1 SKI TMEM41B ZBTB38
0.0542211211120888	3	48	8.09517045454546	WOOD EBV EBNA1 TARGETS DN	http://www.gsea-msigdb.org/gsea/msigdb/cards/WOOD_EBV_EBNA1_TARGETS_DN	SLC27A5 TPM1 ACAA2
0.054277541329302	10	506	2.5597376931369	MILI PSEUDOPODIA HAPTOTAXIS UP	http://www.gsea-msigdb.org/gsea/msigdb/cards/MILI_PSEUDOPODIA_HAPTOTAXIS_UP	SNAP23 STAG2 METAP2 KRR1 CCNG1 SCP2 BTF3L4 MBNL1 ZBTB38 PTP4A2
0.0549226492017469	7	280	3.23806818181818	SHETH LIVER CANCER VS TXNIP LOSS PAM4	http://www.gsea-msigdb.org/gsea/msigdb/cards/SHETH_LIVER_CANCER_VS_TXNIP_LOSS_PAM4	HAGH SLC27A5 PMPCB APOL3 NR1I3 MSI2 CBS
0.05542010468037	13	761	2.21260900728706	NUYTTEN NIPP1 TARGETS UP	http://www.gsea-msigdb.org/gsea/msigdb/cards/NUYTTEN_NIPP1_TARGETS_UP	ST3GAL6 SLC27A5 TNRC6B KRR1 CALD1 VGLL4 CBR4 OGT CELF1 AP3S2 TM2D1 PTP4A2 OGDHL
0.05542010468037	7	281	3.22654480750566	FOURNIER ACINAR DEVELOPMENT LATE 2	http://www.gsea-msigdb.org/gsea/msigdb/cards/FOURNIER_ACINAR_DEVELOPMENT_LATE_2	MAP4K4 ACTB PTGES3 HPCAL1 GALE MBNL1 SRSF10
0.0572180436720441	2	16	16.1903409090909	BIOCARTA EIF PATHWAY	http://www.gsea-msigdb.org/gsea/msigdb/cards/BIOCARTA_EIF_PATHWAY	EIF4G1 EIF4A2
0.0572180436720441	2	16	16.1903409090909	AMUNDSON DNA DAMAGE RESPONSE TP53	http://www.gsea-msigdb.org/gsea/msigdb/cards/AMUNDSON_DNA_DAMAGE_RESPONSE_TP53	CCNG1 MDM2
0.0572180436720441	9	432	2.69839015151515	SCHAEFFER PROSTATE DEVELOPMENT 48HR UP	http://www.gsea-msigdb.org/gsea/msigdb/cards/SCHAEFFER_PROSTATE_DEVELOPMENT_48HR_UP	GCLC ACSM3 ST3GAL1 LEPROTL1 PID1 SORBS2 ACAA2 GAS6 SULT1A3
0.057364300783554	11	595	2.39453781512605	MARTINEZ RB1 AND TP53 TARGETS UP	http://www.gsea-msigdb.org/gsea/msigdb/cards/MARTINEZ_RB1_AND_TP53_TARGETS_UP	FAM107B ACTB GNAS SMAD5 EIF4G1 HDLBP TNFSF14 ESD USF1 CENPV ACAA2
0.0580301396078396	4	97	5.34114339268978	SMID BREAST CANCER RELAPSE IN BONE UP	http://www.gsea-msigdb.org/gsea/msigdb/cards/SMID_BREAST_CANCER_RELAPSE_IN_BONE_UP	TOM1L1 PSD3 PAH PDE4DIP
0.0580301396078396	4	97	5.34114339268978	NAKAMURA ADIPOGENESIS LATE UP	http://www.gsea-msigdb.org/gsea/msigdb/cards/NAKAMURA_ADIPOGENESIS_LATE_UP	SMARCD2 CCNG1 ACSF2 GAS6
0.0596372697243588	8	360	2.87828282828283	DELACROIX RARG BOUND MEF	http://www.gsea-msigdb.org/gsea/msigdb/cards/DELACROIX_RARG_BOUND_MEF	FAM107B DDX5 ESD DST MBNL1 RHOC FSTL1 TNRC18
0.0620651121379024	9	440	2.64932851239669	GRYDER PAX3FOXO1 TOP ENHANCERS	http://www.gsea-msigdb.org/gsea/msigdb/cards/GRYDER_PAX3FOXO1_TOP_ENHANCERS	ACTB GNAS LEPROTL1 PARD3 MSI2 PSD3 WIPI2 ATF7IP SULF2
0.0624094651587977	2	17	15.2379679144385	INGA TP53 TARGETS	http://www.gsea-msigdb.org/gsea/msigdb/cards/INGA_TP53_TARGETS	CCNG1 MDM2
0.0624094651587977	2	17	15.2379679144385	SUZUKI RESPONSE TO TSA	http://www.gsea-msigdb.org/gsea/msigdb/cards/SUZUKI_RESPONSE_TO_TSA	ARFIP2 MBNL1
0.0643591003545261	8	366	2.83109786388475	RHEIN ALL GLUCOCORTICOID THERAPY DN	http://www.gsea-msigdb.org/gsea/msigdb/cards/RHEIN_ALL_GLUCOCORTICOID_THERAPY_DN	METAP2 CCNG1 SCP2 KCTD3 ESD RCAN1 ACAA2 PSMG1
0.0649264639023091	4	101	5.12961296129613	HUMMERICH SKIN CANCER PROGRESSION DN	http://www.gsea-msigdb.org/gsea/msigdb/cards/HUMMERICH_SKIN_CANCER_PROGRESSION_DN	SCP2 SMAD4 SERPING1 DST
0.0659978325384242	6	224	3.46935876623377	LINDGREN BLADDER CANCER CLUSTER 3 DN	http://www.gsea-msigdb.org/gsea/msigdb/cards/LINDGREN_BLADDER_CANCER_CLUSTER_3_DN	CFLAR ABLIM1 CBR4 DST PSD3 TMEM120A
0.0682617210283711	9	449	2.59622393197003	MARTENS BOUND BY PML RARA FUSION	http://www.gsea-msigdb.org/gsea/msigdb/cards/MARTENS_BOUND_BY_PML_RARA_FUSION	DDX5 HPCAL1 SLC35B1 GTF3A SKI TMEM41B GUSB PDE4DIP SULF2
0.0682617210283711	2	18	14.3914141414141	DORMOY ELAVL1 TARGETS	http://www.gsea-msigdb.org/gsea/msigdb/cards/DORMOY_ELAVL1_TARGETS	SPAG9 ACTB
0.0686856132675696	7	297	3.05272421181512	WEST ADRENOCORTICAL TUMOR UP	http://www.gsea-msigdb.org/gsea/msigdb/cards/WEST_ADRENOCORTICAL_TUMOR_UP	ACSM3 DNAJB6 TUBB2A CEBPG TMEM41B DHCR7 PTP4A2
0.0712403788419444	3	55	7.06487603305785	TONKS TARGETS OF RUNX1 RUNX1T1 FUSION MONOCYTE DN	http://www.gsea-msigdb.org/gsea/msigdb/cards/TONKS_TARGETS_OF_RUNX1_RUNX1T1_FUSION_MONOCYTE_DN	CD46 AP3S2 LDLRAD4
0.0712403788419444	3	55	7.06487603305785	LAU APOPTOSIS CDKN2A UP	http://www.gsea-msigdb.org/gsea/msigdb/cards/LAU_APOPTOSIS_CDKN2A_UP	CFLAR ACIN1 BNIP2
0.0738838425044311	3	56	6.93871753246753	DIRMEIER LMP1 RESPONSE LATE UP	http://www.gsea-msigdb.org/gsea/msigdb/cards/DIRMEIER_LMP1_RESPONSE_LATE_UP	CFLAR TUBB2A DHCR7
0.0738838425044311	4	106	4.88765008576329	KIM MYCN AMPLIFICATION TARGETS DN	http://www.gsea-msigdb.org/gsea/msigdb/cards/KIM_MYCN_AMPLIFICATION_TARGETS_DN	CFLAR FAM107B RORA LMO7
0.0738838425044311	2	19	13.633971291866	KANG DOXORUBICIN RESISTANCE DN	http://www.gsea-msigdb.org/gsea/msigdb/cards/KANG_DOXORUBICIN_RESISTANCE_DN	PCYOX1 PTP4A2
0.0747729966691007	5	166	3.901286966046	LIN NPAS4 TARGETS UP	http://www.gsea-msigdb.org/gsea/msigdb/cards/LIN_NPAS4_TARGETS_UP	FAM107B ST6GAL1 CCNG1 USF1 RCAN1
0.077792666197424	5	168	3.85484307359307	YAO TEMPORAL RESPONSE TO PROGESTERONE CLUSTER 13	http://www.gsea-msigdb.org/gsea/msigdb/cards/YAO_TEMPORAL_RESPONSE_TO_PROGESTERONE_CLUSTER_13	PMPCB ESD TIMM8B NDUFS2 LAGE3
0.077792666197424	10	544	2.38093248663102	ZWANG CLASS 1 TRANSIENTLY INDUCED BY EGF	http://www.gsea-msigdb.org/gsea/msigdb/cards/ZWANG_CLASS_1_TRANSIENTLY_INDUCED_BY_EGF	GCLC ST3GAL1 RNF19A WDR1 IL1R1 CALD1 SHROOM3 RPS8 DST CEBPG
0.0795581801474824	17	1183	1.86127334204257	PEREZ TP53 TARGETS	http://www.gsea-msigdb.org/gsea/msigdb/cards/PEREZ_TP53_TARGETS	CFLAR HAGH RORA SLC46A1 GNAS SMAD5 MDM2 LMO7 FGD4 MBNL1 SORBS2 WIPI2 EPB41 LDLRAD4 GATM ZBTB20 MICAL3
0.0795581801474824	2	20	12.9522727272727	BUCKANOVICH T LYMPHOCYTE HOMING ON TUMOR UP	http://www.gsea-msigdb.org/gsea/msigdb/cards/BUCKANOVICH_T_LYMPHOCYTE_HOMING_ON_TUMOR_UP	CFLAR CALD1
0.0795581801474824	2	20	12.9522727272727	WANG RECURRENT LIVER CANCER UP	http://www.gsea-msigdb.org/gsea/msigdb/cards/WANG_RECURRENT_LIVER_CANCER_UP	PARD3 ZBTB38
0.0798004828159287	6	237	3.27905638665132	RUTELLA RESPONSE TO HGF DN	http://www.gsea-msigdb.org/gsea/msigdb/cards/RUTELLA_RESPONSE_TO_HGF_DN	MAP4K4 ST6GAL1 TIA1 GTF3A PID1 GAS6
0.0798004828159287	7	309	2.93417181523978	PASINI SUZ12 TARGETS DN	http://www.gsea-msigdb.org/gsea/msigdb/cards/PASINI_SUZ12_TARGETS_DN	FAM107B GNAS CCNG1 CALD1 BNIP2 TPM1 CD151
0.0805036847872009	7	310	2.92470674486804	FISCHER DIRECT P53 TARGETS META ANALYSIS	http://www.gsea-msigdb.org/gsea/msigdb/cards/FISCHER_DIRECT_P53_TARGETS_META_ANALYSIS	CFLAR SLC46A1 GNAS CCNG1 SMAD5 MDM2 SULF2
0.0810496367213417	5	171	3.78721424774056	KATSANOU ELAVL1 TARGETS UP	http://www.gsea-msigdb.org/gsea/msigdb/cards/KATSANOU_ELAVL1_TARGETS_UP	ABLIM1 ESD SERPING1 TIMM8B GATM
0.0821636561383065	4	111	4.66748566748567	HAHTOLA MYCOSIS FUNGOIDES CD4 DN	http://www.gsea-msigdb.org/gsea/msigdb/cards/HAHTOLA_MYCOSIS_FUNGOIDES_CD4_DN	LEPROTL1 CCNG1 UBAP2 SRP72
0.0845616261438124	2	21	12.3354978354978	AMIT EGF RESPONSE 240 MCF10A	http://www.gsea-msigdb.org/gsea/msigdb/cards/AMIT_EGF_RESPONSE_240_MCF10A	TUBB2A GPN2
0.0845616261438124	2	21	12.3354978354978	HOLLEMAN ASPARAGINASE RESISTANCE ALL UP	http://www.gsea-msigdb.org/gsea/msigdb/cards/HOLLEMAN_ASPARAGINASE_RESISTANCE_ALL_UP	RPS3 MICAL3
0.0845616261438124	2	21	12.3354978354978	MINGUEZ LIVER CANCER VASCULAR INVASION DN	http://www.gsea-msigdb.org/gsea/msigdb/cards/MINGUEZ_LIVER_CANCER_VASCULAR_INVASION_DN	GLYATL1 PAH
0.0851493398336138	7	315	2.87828282828283	HELLER HDAC TARGETS UP	http://www.gsea-msigdb.org/gsea/msigdb/cards/HELLER_HDAC_TARGETS_UP	SPAG9 SBF1 MACROH2A1 TUBB2A PDE4DIP ZBTB20 MAOA
0.0895562471485007	12	736	2.11178359683794	KRIEG HYPOXIA NOT VIA KDM3A	http://www.gsea-msigdb.org/gsea/msigdb/cards/KRIEG_HYPOXIA_NOT_VIA_KDM3A	GCLC LUC7L FOXN3 FAM107B DNAJB6 CCNG1 ARFIP2 KCTD3 TPM1 TMEM41B PTP4A2 MICAL3
0.0902203176233664	4	115	4.50513833992095	HOSHIDA LIVER CANCER SUBCLASS S2	http://www.gsea-msigdb.org/gsea/msigdb/cards/HOSHIDA_LIVER_CANCER_SUBCLASS_S2	TFIP11 TIA1 CD46 EIF4A2
0.0902203176233664	3	62	6.26722873900293	BRIDEAU IMPRINTED GENES	http://www.gsea-msigdb.org/gsea/msigdb/cards/BRIDEAU_IMPRINTED_GENES	GNAS GATM DHCR7
0.0906534163779928	2	22	11.7747933884298	BIOCARTA MTOR PATHWAY	http://www.gsea-msigdb.org/gsea/msigdb/cards/BIOCARTA_MTOR_PATHWAY	EIF4G1 EIF4A2
0.0913440214718688	9	480	2.42855113636364	ENK UV RESPONSE KERATINOCYTE DN	http://www.gsea-msigdb.org/gsea/msigdb/cards/ENK_UV_RESPONSE_KERATINOCYTE_DN	CD46 SCAF11 SMAD4 OGT MBNL1 PSMG1 PTP4A2 PTMA MAOA
0.0928807653206212	3	63	6.16774891774892	WILCOX RESPONSE TO PROGESTERONE DN	http://www.gsea-msigdb.org/gsea/msigdb/cards/WILCOX_RESPONSE_TO_PROGESTERONE_DN	MDM2 OGT DST
0.0928807653206212	9	482	2.41847416069408	PILON KLF1 TARGETS UP	http://www.gsea-msigdb.org/gsea/msigdb/cards/PILON_KLF1_TARGETS_UP	ACTB EIF2AK1 CALD1 MDM2 SERPING1 MBNL1 RHOC FSTL1 ALB
0.0950241735425535	21	1615	1.6841964537011	PUJANA BRCA1 PCC NETWORK	http://www.gsea-msigdb.org/gsea/msigdb/cards/PUJANA_BRCA1_PCC_NETWORK	STAG2 PMPCB SMARCD2 PTGES3 METAP2 CCNG1 MACROH2A1 DGUOK GTF3A PSMA1 MDM2 BNIP2 MBNL1 CEBPG EPB41 ATXN2L SRP72 PSMG1 PTP4A2 PTMA SRSF10
0.0957466795882903	4	118	4.39060092449923	KOKKINAKIS METHIONINE DEPRIVATION 96HR UP	http://www.gsea-msigdb.org/gsea/msigdb/cards/KOKKINAKIS_METHIONINE_DEPRIVATION_96HR_UP	CFLAR SMAD5 IL1R1 SMAD4
0.0959693218209301	14	931	1.94771018455229	KRIGE RESPONSE TO TOSEDOSTAT 6HR DN	http://www.gsea-msigdb.org/gsea/msigdb/cards/KRIGE_RESPONSE_TO_TOSEDOSTAT_6HR_DN	LUC7L NUB1 PGM3 DNAJB6 MACROH2A1 TUBB2A TIMM8B MSI2 NUDT5 CENPV ATF7IP2 DHCR7 PTMA MPZL1
0.0960063659650297	9	486	2.39856902356902	CREIGHTON ENDOCRINE THERAPY RESISTANCE 5	http://www.gsea-msigdb.org/gsea/msigdb/cards/CREIGHTON_ENDOCRINE_THERAPY_RESISTANCE_5	ST3GAL1 RNF19A IL1R1 MYO1B SLC41A2 MBNL1 PSD3 TMEM41B ZBTB20
0.0968823842594761	5	182	3.55831668331668	JISON SICKLE CELL DISEASE UP	http://www.gsea-msigdb.org/gsea/msigdb/cards/JISON_SICKLE_CELL_DISEASE_UP	TUBB2A TPM1 SERPING1 NDUFS2 CD151
0.0973906923983651	8	406	2.55217196596507	MOHANKUMAR HOXA1 TARGETS UP	http://www.gsea-msigdb.org/gsea/msigdb/cards/MOHANKUMAR_HOXA1_TARGETS_UP	GNAS OSBPL9 SLC35B1 KCTD3 CELF1 SKI GATM SULF2
0.0973906923983651	7	327	2.77265777036419	NIKOLSKY BREAST CANCER 17Q21 Q25 AMPLICON	http://www.gsea-msigdb.org/gsea/msigdb/cards/NIKOLSKY_BREAST_CANCER_17Q21_Q25_AMPLICON	SPAG9 SMARCD2 DDX5 SCPEP1 SLC35B1 TOM1L1 ACSF2
0.099957376468826	5	184	3.51963932806324	JISON SICKLE CELL DISEASE DN	http://www.gsea-msigdb.org/gsea/msigdb/cards/JISON_SICKLE_CELL_DISEASE_DN	DDX5 OGT EIF4A2 ATXN2L PTMA
0.100307794887708	12	754	2.06136966481794	KIM ALL DISORDERS OLIGODENDROCYTE NUMBER CORR UP	http://www.gsea-msigdb.org/gsea/msigdb/cards/KIM_ALL_DISORDERS_OLIGODENDROCYTE_NUMBER_CORR_UP	HAGH GNAS MACROH2A1 SCAP DGUOK HPCAL1 GTF3A ARFIP2 TUBB2A RPS8 RPS3 DHCR7
0.100935335919077	3	66	5.88739669421488	BRUNO HEMATOPOIESIS	http://www.gsea-msigdb.org/gsea/msigdb/cards/BRUNO_HEMATOPOIESIS	RNF19A SNAP23 DHCR7
0.101408816694894	2	24	10.7935606060606	BIOCARTA EIF4 PATHWAY	http://www.gsea-msigdb.org/gsea/msigdb/cards/BIOCARTA_EIF4_PATHWAY	EIF4G1 EIF4A2
0.10211832711487	5	186	3.48179374389052	ZHONG RESPONSE TO AZACITIDINE AND TSA UP	http://www.gsea-msigdb.org/gsea/msigdb/cards/ZHONG_RESPONSE_TO_AZACITIDINE_AND_TSA_UP	SPAG9 HSD17B6 TUBB2A TEF MPZL1
0.10211832711487	4	122	4.24664679582712	LEE NEURAL CREST STEM CELL DN	http://www.gsea-msigdb.org/gsea/msigdb/cards/LEE_NEURAL_CREST_STEM_CELL_DN	CD46 SORBS2 GATM GAS6
0.10211832711487	4	122	4.24664679582712	YAGI AML SURVIVAL	http://www.gsea-msigdb.org/gsea/msigdb/cards/YAGI_AML_SURVIVAL	TIA1 OGT PDE4DIP PTP4A2
0.102386324912946	6	257	3.02387690130881	DURCHDEWALD SKIN CARCINOGENESIS DN	http://www.gsea-msigdb.org/gsea/msigdb/cards/DURCHDEWALD_SKIN_CARCINOGENESIS_DN	MAP4K4 CCNG1 SHROOM3 ESD TPM1 ATF7IP
0.102681714179132	3	67	5.79952510176391	VANHARANTA UTERINE FIBROID DN	http://www.gsea-msigdb.org/gsea/msigdb/cards/VANHARANTA_UTERINE_FIBROID_DN	ABLIM1 KLHL2 APOL3
0.102879669688152	5	187	3.46317452600875	MCBRYAN PUBERTAL BREAST 6 7WK UP	http://www.gsea-msigdb.org/gsea/msigdb/cards/MCBRYAN_PUBERTAL_BREAST_6_7WK_UP	EIF4G1 HDLBP OGT GUSB ZBTB20
0.103347757839208	4	123	4.21212121212121	TOOKER GEMCITABINE RESISTANCE DN	http://www.gsea-msigdb.org/gsea/msigdb/cards/TOOKER_GEMCITABINE_RESISTANCE_DN	HPCAL1 CEBPG SRP72 PTP4A2
0.106375150460077	2	25	10.3618181818182	WEST ADRENOCORTICAL CARCINOMA VS ADENOMA DN	http://www.gsea-msigdb.org/gsea/msigdb/cards/WEST_ADRENOCORTICAL_CARCINOMA_VS_ADENOMA_DN	APOL3 PAH
0.106756630656045	8	417	2.48484848484848	HAN SATB1 TARGETS UP	http://www.gsea-msigdb.org/gsea/msigdb/cards/HAN_SATB1_TARGETS_UP	ACAA1 ST3GAL6 SBF1 DNAJB6 CALD1 APOL3 TPM1 FSTL1
0.106756630656045	13	858	1.96246556473829	JOHNSTONE PARVB TARGETS 3 DN	http://www.gsea-msigdb.org/gsea/msigdb/cards/JOHNSTONE_PARVB_TARGETS_3_DN	NUB1 TNRC6B DNAJB6 SMAD5 MYO1B UBAP2 TUBB2A BNIP2 TPM1 CELF1 MBNL1 FSTL1 PTMA
0.107013729615281	4	125	4.14472727272727	SCHLOSSER SERUM RESPONSE UP	http://www.gsea-msigdb.org/gsea/msigdb/cards/SCHLOSSER_SERUM_RESPONSE_UP	ST3GAL1 MAP4K4 TNRC6B SCAP
0.107013729615281	9	501	2.32675557974959	RAO BOUND BY SALL4 ISOFORM B	http://www.gsea-msigdb.org/gsea/msigdb/cards/RAO_BOUND_BY_SALL4_ISOFORM_B	FAM107B ABLIM1 DNAJB6 OSBPL9 PARD3 DST RCAN1 SETD5 MPZL1
0.107383822754387	3	69	5.63142292490118	AKL HTLV1 INFECTION DN	http://www.gsea-msigdb.org/gsea/msigdb/cards/AKL_HTLV1_INFECTION_DN	DNAJB6 PDE4DIP MAOA
0.107383822754387	3	69	5.63142292490118	DITTMER PTHLH TARGETS DN	http://www.gsea-msigdb.org/gsea/msigdb/cards/DITTMER_PTHLH_TARGETS_DN	FBXO7 EIF4G1 UBAP2
0.108059802863834	5	191	3.39064731080438	MCBRYAN PUBERTAL BREAST 4 5WK DN	http://www.gsea-msigdb.org/gsea/msigdb/cards/MCBRYAN_PUBERTAL_BREAST_4_5WK_DN	KLHL2 EIF4G1 OGT ACSF2 ACAA2
0.10827048547468	4	126	4.11183261183261	BHATI G2M ARREST BY 2METHOXYESTRADIOL DN	http://www.gsea-msigdb.org/gsea/msigdb/cards/BHATI_G2M_ARREST_BY_2METHOXYESTRADIOL_DN	SLCO2B1 CEBPG CBS OGDHL
0.110108228337571	2	26	9.96328671328671	TOMIDA METASTASIS UP	http://www.gsea-msigdb.org/gsea/msigdb/cards/TOMIDA_METASTASIS_UP	GNAS METAP2
0.110108228337571	3	70	5.55097402597403	NATSUME RESPONSE TO INTERFERON BETA UP	http://www.gsea-msigdb.org/gsea/msigdb/cards/NATSUME_RESPONSE_TO_INTERFERON_BETA_UP	TNFSF14 DST PPARA
0.110108228337571	2	26	9.96328671328671	BRACHAT RESPONSE TO CAMPTOTHECIN UP	http://www.gsea-msigdb.org/gsea/msigdb/cards/BRACHAT_RESPONSE_TO_CAMPTOTHECIN_UP	CCNG1 CBS
0.110500552775122	5	193	3.35551106924164	ZHENG FOXP3 TARGETS IN THYMUS UP	http://www.gsea-msigdb.org/gsea/msigdb/cards/ZHENG_FOXP3_TARGETS_IN_THYMUS_UP	PSMA1 ESD MBNL1 LDLRAD4 ZBTB20
0.112005349545748	4	128	4.04758522727273	IZADPANAH STEM CELL ADIPOSE VS BONE UP	http://www.gsea-msigdb.org/gsea/msigdb/cards/IZADPANAH_STEM_CELL_ADIPOSE_VS_BONE_UP	ABCB4 HPCAL1 TUBB2A CELF1
0.116038313545661	8	427	2.42665531190121	THUM SYSTOLIC HEART FAILURE UP	http://www.gsea-msigdb.org/gsea/msigdb/cards/THUM_SYSTOLIC_HEART_FAILURE_UP	ST3GAL6 WDR1 ST6GAL1 ACTB SNAP23 DNAJB6 CD46 ASCC1
0.116289734522521	14	969	1.87132939300122	ACEVEDO LIVER CANCER UP	http://www.gsea-msigdb.org/gsea/msigdb/cards/ACEVEDO_LIVER_CANCER_UP	TFIP11 STAG2 KLHL2 PTGES3 CCNG1 CD46 KCTD3 SHROOM3 TOM1L1 MRPS28 TM2D1 GTF2IRD2B SRP72 PSMG1
0.116289734522521	2	27	9.59427609427609	VALK AML CLUSTER 7	http://www.gsea-msigdb.org/gsea/msigdb/cards/VALK_AML_CLUSTER_7	TPM1 EPB41
0.11982766169635	5	198	3.27077594123049	WELCSH BRCA1 TARGETS UP	http://www.gsea-msigdb.org/gsea/msigdb/cards/WELCSH_BRCA1_TARGETS_UP	HAGH TRAM1 CD46 RHOC FSTL1
0.126537302286812	7	353	2.56843935101725	PEREZ TP63 TARGETS	http://www.gsea-msigdb.org/gsea/msigdb/cards/PEREZ_TP63_TARGETS	ST3GAL1 FOXN3 RORA METAP2 EPB41 RCAN1 PDE4DIP
0.127251853866099	17	1278	1.72291577749324	KINSEY TARGETS OF EWSR1 FLII FUSION UP	http://www.gsea-msigdb.org/gsea/msigdb/cards/KINSEY_TARGETS_OF_EWSR1_FLII_FUSION_UP	LUC7L ACTB DNAJB6 METAP2 KRR1 MPDU1 KCTD3 TUBB2A ESD SMAD4 EPB41 CBS NUDT5 CENPV SRP72 PSMG1 SRSF10
0.127251853866099	3	75	5.18090909090909	BRUECKNER TARGETS OF MIRLET7A3 DN	http://www.gsea-msigdb.org/gsea/msigdb/cards/BRUECKNER_TARGETS_OF_MIRLET7A3_DN	TRAM1 CALD1 SULF2
0.127251853866099	3	75	5.18090909090909	ANDERSEN LIVER CANCER KRT19 DN	http://www.gsea-msigdb.org/gsea/msigdb/cards/ANDERSEN_LIVER_CANCER_KRT19_DN	PCYOX1 SLC41A2 SERPING1
0.128532963791694	8	438	2.36571191365712	ZHOU INFLAMMATORY RESPONSE LIVE UP	http://www.gsea-msigdb.org/gsea/msigdb/cards/ZHOU_INFLAMMATORY_RESPONSE_LIVE_UP	CFLAR ST3GAL1 GNAS IL1R1 MBNL1 PSD3 EPB41 RCAN1
0.128532963791694	2	29	8.93260188087774	JIANG AGING CEREBRAL CORTEX UP	http://www.gsea-msigdb.org/gsea/msigdb/cards/JIANG_AGING_CEREBRAL_CORTEX_UP	ACTB CCNG1
0.128532963791694	2	29	8.93260188087774	SIMBULAN PARP1 TARGETS UP	http://www.gsea-msigdb.org/gsea/msigdb/cards/SIMBULAN_PARP1_TARGETS_UP	CCNG1 MDM2
0.128532963791694	2	29	8.93260188087774	SUMI HNF4A TARGETS	http://www.gsea-msigdb.org/gsea/msigdb/cards/SUMI_HNF4A_TARGETS	ACSM2B SLCO2B1
0.128532963791694	2	29	8.93260188087774	GUILLAUMOND KLF10 TARGETS DN	http://www.gsea-msigdb.org/gsea/msigdb/cards/GUILLAUMOND_KLF10_TARGETS_DN	OGT RCAN1
0.128646396878979	3	76	5.11273923444976	YAMASHITA LIVER CANCER STEM CELL DN	http://www.gsea-msigdb.org/gsea/msigdb/cards/YAMASHITA_LIVER_CANCER_STEM_CELL_DN	ABCB4 NR1I3 MAOA
0.128879684168778	6	278	2.79545454545454	PASQUALUCCI LYMPHOMA BY GC STAGE UP	http://www.gsea-msigdb.org/gsea/msigdb/cards/PASQUALUCCI_LYMPHOMA_BY_GC_STAGE_UP	SLC46A1 LEPROTL1 CCNG1 HDLBP SHROOM3 GUSB
0.130973151399477	5	207	3.12856829161177	PICCALUGA ANGIOIMMUNOBLASTIC LYMPHOMA UP	http://www.gsea-msigdb.org/gsea/msigdb/cards/PICCALUGA_ANGIOIMMUNOBLASTIC_LYMPHOMA_UP	CALD1 SLCO2B1 TPM1 SERPING1 FSTL1
0.130973151399477	8	444	2.33374283374283	DELYS THYROID CANCER UP	http://www.gsea-msigdb.org/gsea/msigdb/cards/DELYS_THYROID_CANCER_UP	MAP4K4 KLHL2 GALE RDH5 PSD3 ACAA2 DHCR7 CD151
0.130973151399477	9	530	2.19944253859348	LIAO METASTASIS	http://www.gsea-msigdb.org/gsea/msigdb/cards/LIAO_METASTASIS	NUB1 MAP4K4 UBAP2 TUBB2A VGLL4 MBNL1 MSI2 ATXN2L PTMA
0.130973151399477	2	30	8.63484848484848	SCIAN INVERSED TARGETS OF TP53 AND TP73 DN	http://www.gsea-msigdb.org/gsea/msigdb/cards/SCIAN_INVERSED_TARGETS_OF_TP53_AND_TP73_DN	DNAJB6 CELF1
0.130973151399477	3	78	4.98164335664336	ROSS AML WITH PML RARA FUSION	http://www.gsea-msigdb.org/gsea/msigdb/cards/ROSS_AML_WITH_PML_RARA_FUSION	ST3GAL6 SERPING1 LDLRAD4
0.130973151399477	3	78	4.98164335664336	ZAMORA NOS2 TARGETS DN	http://www.gsea-msigdb.org/gsea/msigdb/cards/ZAMORA_NOS2_TARGETS_DN	ACTB SERPING1 CD151
0.130973151399477	5	206	3.14375551632833	KYNG DNA DAMAGE UP	http://www.gsea-msigdb.org/gsea/msigdb/cards/KYNG_DNA_DAMAGE_UP	GCLC IL1R1 SMAD4 LIPC PDE4DIP
0.130973151399477	3	78	4.98164335664336	BASSO HAIRY CELL LEUKEMIA UP	http://www.gsea-msigdb.org/gsea/msigdb/cards/BASSO_HAIRY_CELL_LEUKEMIA_UP	ACTB IL1R1 DST
0.130973151399477	5	205	3.15909090909091	WANG TUMOR INVASIVENESS DN	http://www.gsea-msigdb.org/gsea/msigdb/cards/WANG_TUMOR_INVASIVENESS_DN	WDR1 PTGES3 CCNG1 ESD FSTL1
0.130973151399477	2	30	8.63484848484848	VANASSE BCL2 TARGETS UP	http://www.gsea-msigdb.org/gsea/msigdb/cards/VANASSE_BCL2_TARGETS_UP	GNAS SERPING1
0.130973151399477	4	137	3.78168546781685	COULOUARN TEMPORAL TGFB1 SIGNATURE DN	http://www.gsea-msigdb.org/gsea/msigdb/cards/COULOUARN_TEMPORAL_TGFB1_SIGNATURE_DN	SCP2 SORBS2 CBS DHCR7
0.130973151399477	3	77	5.04634002361275	PURBEY TARGETS OF CTBP1 AND SATB1 UP	http://www.gsea-msigdb.org/gsea/msigdb/cards/PURBEY_TARGETS_OF_CTBP1_AND_SATB1_UP	ACTB DGUOK PSMA1
0.130973151399477	10	620	2.08907624633431	WAKABAYASHI ADIPOGENESIS PPARG BOUND 8D	http://www.gsea-msigdb.org/gsea/msigdb/cards/WAKABAYASHI_ADIPOGENESIS_PPARG_BOUND_8D	SPAG9 ST3GAL6 GNAS ABLIM1 DNAJB6 OSBPL9 MPDU1 UBAP2 DYRK1A ACSF2
0.130973151399477	4	138	3.75428194993412	PECE MAMMARY STEM CELL UP	http://www.gsea-msigdb.org/gsea/msigdb/cards/PECE_MAMMARY_STEM_CELL_UP	TUBB2A RPS3 TIMM8B PTMA
0.132430771495733	6	283	2.74606488917443	NAKAMURA TUMOR ZONE PERIPHERAL VS CENTRAL UP	http://www.gsea-msigdb.org/gsea/msigdb/cards/NAKAMURA_TUMOR_ZONE_PERIPHERAL_VS_CENTRAL_UP	CALD1 PSMA1 TUBB2A TPM1 NUDT5 CENPV
0.134516000003443	3	79	4.91858457997698	CHIANG LIVER CANCER SUBCLASS POLYSOMY7 UP	http://www.gsea-msigdb.org/gsea/msigdb/cards/CHIANG_LIVER_CANCER_SUBCLASS_POLYSOMY7_UP	ABCB4 PEPD CDHR3
0.134574389480038	4	140	3.70064935064935	PECE MAMMARY STEM CELL DN	http://www.gsea-msigdb.org/gsea/msigdb/cards/PECE_MAMMARY_STEM_CELL_DN	TIA1 CALD1 BTF3L4 SLC41A2
0.134612634013237	9	535	2.17888700084962	BERENJENO TRANSFORMED BY RHOA UP	http://www.gsea-msigdb.org/gsea/msigdb/cards/BERENJENO_TRANSFORMED_BY_RHOA_UP	PTGES3 CCNG1 MACROH2A1 PSMA1 MDM2 ESD TOM1L1 CENPV CD151
0.135487082382301	2	31	8.35630498533724	BOGNI TREATMENT RELATED MYELOID LEUKEMIA UP	http://www.gsea-msigdb.org/gsea/msigdb/cards/BOGNI_TREATMENT_RELATED_MYELOID_LEUKEMIA_UP	MPST EPB41
0.135487082382301	8	450	2.30262626262626	SENESE HDAC1 TARGETS UP	http://www.gsea-msigdb.org/gsea/msigdb/cards/SENESE_HDAC1_TARGETS_UP	SNAP23 EIF4G1 CELF1 MBNL1 SETD5 ZBTB38 PDE4DIP MAOA
0.135487082382301	3	80	4.85710227272727	ROSS AML WITH MLL FUSIONS	http://www.gsea-msigdb.org/gsea/msigdb/cards/ROSS_AML_WITH_MLL_FUSIONS	SCPEP1 MBNL1 GUSB
0.135487082382301	9	537	2.1707719654647	ACEVEDO LIVER CANCER DN	http://www.gsea-msigdb.org/gsea/msigdb/cards/ACEVEDO_LIVER_CANCER_DN	ACAA1 EIF2AK1 PCYOX1 PEPD MPDU1 RDH5 CENPV GATM OGDHL
0.135487082382301	7	366	2.47721063089916	YAGI AML WITH T 8 21 TRANSLOCATION	http://www.gsea-msigdb.org/gsea/msigdb/cards/YAGI_AML_WITH_T_8_21_TRANSLOCATION	ACSM3 GNAS LEPROTL1 SMARCD2 CCNG1 PSD3 EPB41
0.135487082382301	3	80	4.85710227272727	BHAT ESR1 TARGETS VIA AKT1 DN	http://www.gsea-msigdb.org/gsea/msigdb/cards/BHAT_ESR1_TARGETS_VIA_AKT1_DN	IL1R1 SHROOM3 PSD3
0.135837350586247	8	451	2.29752066115703	SCHAEFFER PROSTATE DEVELOPMENT 6HR DN	http://www.gsea-msigdb.org/gsea/msigdb/cards/SCHAEFFER_PROSTATE_DEVELOPMENT_6HR_DN	FOXN3 ABLIM1 TNRC6B LEPROTL1 PTGES3 CALD1 MYO1B SKI
0.138612204661008	3	81	4.79713804713805	GARGALOVIC RESPONSE TO OXIDIZED PHOSPHOLIPIDS TURQUOISE UP	http://www.gsea-msigdb.org/gsea/msigdb/cards/GARGALOVIC_RESPONSE_TO_OXIDIZED_PHOSPHOLIPIDS_TURQUOISE_UP	CFLAR RORA DNAJB6
0.138612204661008	3	81	4.79713804713805	FALVELLA SMOKERS WITH LUNG CANCER	http://www.gsea-msigdb.org/gsea/msigdb/cards/FALVELLA_SMOKERS_WITH_LUNG_CANCER	WDR1 SCAF11 RCAN1
0.138714919879252	4	143	3.62301335028608	GREGORY SYNTHETIC LETHAL WITH IMATINIB	http://www.gsea-msigdb.org/gsea/msigdb/cards/GREGORY_SYNTHETIC_LETHAL_WITH_IMATINIB	SCAF11 TPM1 LDLRAD4 PDE4DIP
0.138714919879252	4	143	3.62301335028608	WAKABAYASHI ADIPOGENESIS PPARG RXRA BOUND 36HR	http://www.gsea-msigdb.org/gsea/msigdb/cards/WAKABAYASHI_ADIPOGENESIS_PPARG_RXRA_BOUND_36HR	ACAA1 BTF3L4 PAN2 ACAA2
0.138975203790401	2	32	8.09517045454546	CAVARD LIVER CANCER MALIGNANT VS BENIGN	http://www.gsea-msigdb.org/gsea/msigdb/cards/CAVARD_LIVER_CANCER_MALIGNANT_VS_BENIGN	ACTB A1CF
0.138975203790401	2	32	8.09517045454546	ROZANOV MMP14 TARGETS SUBSET	http://www.gsea-msigdb.org/gsea/msigdb/cards/ROZANOV_MMP14_TARGETS_SUBSET	CALD1 SULF2
0.139778744538069	5	214	3.02623194562447	LOCKWOOD AMPLIFIED IN LUNG CANCER	http://www.gsea-msigdb.org/gsea/msigdb/cards/LOCKWOOD_AMPLIFIED_IN_LUNG_CANCER	EIF4G1 PARD3 NDUFS2 ZNF3 DHCR7
0.140455113931263	3	82	4.73863636363636	HUMMERICH SKIN CANCER PROGRESSION UP	http://www.gsea-msigdb.org/gsea/msigdb/cards/HUMMERICH_SKIN_CANCER_PROGRESSION_UP	RHOC RCAN1 MAOA
0.14196077685713	2	33	7.84986225895317	LIANG HEMATOPOIESIS STEM CELL NUMBER SMALL VS HUGE DN	http://www.gsea-msigdb.org/gsea/msigdb/cards/LIANG_HEMATOPOIESIS_STEM_CELL_NUMBER_SMALL_VS_HUGE_DN	ACSM3 TRAM1
0.14196077685713	2	33	7.84986225895317	SCHAEFFER PROSTATE DEVELOPMENT AND CANCER BOX4 DN	http://www.gsea-msigdb.org/gsea/msigdb/cards/SCHAEFFER_PROSTATE_DEVELOPMENT_AND_CANCER_BOX4_DN	TNRC6B MYO1B
0.14196077685713	4	145	3.5730407523511	SMITH TERT TARGETS UP	http://www.gsea-msigdb.org/gsea/msigdb/cards/SMITH_TERT_TARGETS_UP	DGUOK CEBPG DYRK1A ATXN2L
0.14196077685713	4	145	3.5730407523511	BROCKE APOPTOSIS REVERSED BY IL6	http://www.gsea-msigdb.org/gsea/msigdb/cards/BROCKE_APOPTOSIS_REVERSED_BY_IL6	ST3GAL6 PAN2 GATM GAS6
0.14196077685713	2	33	7.84986225895317	ONGUSAHA TP53 TARGETS	http://www.gsea-msigdb.org/gsea/msigdb/cards/ONGUSAHA_TP53_TARGETS	CCNG1 MDM2
0.14196077685713	2	33	7.84986225895317	BANDRES RESPONSE TO CARMUSTIN MGMT 24HR DN	http://www.gsea-msigdb.org/gsea/msigdb/cards/BANDRES_RESPONSE_TO_CARMUSTIN_MGMT_24HR_DN	HAGH SORBS2
0.14196077685713	3	83	4.6815443592552	COATES MACROPHAGE M1 VS M2 UP	http://www.gsea-msigdb.org/gsea/msigdb/cards/COATES_MACROPHAGE_M1_VS_M2_UP	SLCO2B1 DST GATM
0.14196077685713	5	216	2.99821127946128	BROWNE HCMV INFECTION 1HR DN	http://www.gsea-msigdb.org/gsea/msigdb/cards/BROWNE_HCMV_INFECTION_1HR_DN	SPAG9 SBF1 KRR1 SMAD5 MPDU1
0.14196077685713	2	33	7.84986225895317	KIM ALL DISORDERS OLIGODENDROCYTE NUMBER CORR DN	http://www.gsea-msigdb.org/gsea/msigdb/cards/KIM_ALL_DISORDERS_OLIGODENDROCYTE_NUMBER_CORR_DN	SCAF11 ZBTB38
0.14196077685713	3	83	4.6815443592552	ACOSTA PROLIFERATION INDEPENDENT MYC TARGETS UP	http://www.gsea-msigdb.org/gsea/msigdb/cards/ACOSTA_PROLIFERATION_INDEPENDENT_MYC_TARGETS_UP	DHCR7 PSMG1 MPZL1
0.143559840010106	8	461	2.24768290278052	GAZDA DIAMOND BLACKFAN ANEMIA ERYTHROID DN	http://www.gsea-msigdb.org/gsea/msigdb/cards/GAZDA_DIAMOND_BLACKFAN_ANEMIA_ERYTHROID_DN	CFLAR ACSM3 PGM3 MACROH2A1 A1CF DST CEBPG MAOA
0.14357518332333	5	219	2.9571398920714	OSWALD HEMATOPOIETIC STEM CELL IN COLLAGEN GEL UP	http://www.gsea-msigdb.org/gsea/msigdb/cards/OSWALD_HEMATOPOIETIC_STEM_CELL_IN_COLLAGEN_GEL_UP	GCLC CFLAR ACSM3 SLCO2B1 LARP1
0.14357518332333	8	462	2.24281778827233	DACOSTA UV RESPONSE VIA ERCC3 COMMON DN	http://www.gsea-msigdb.org/gsea/msigdb/cards/DACOSTA_UV_RESPONSE_VIA_ERCC3_COMMON_DN	FOXN3 MYO1B OGT PARD3 DST MBNL1 DYRK1A MICAL3
0.14357518332333	10	642	2.01748796374965	BENPORATH CYCLING GENES	http://www.gsea-msigdb.org/gsea/msigdb/cards/BENPORATH_CYCLING_GENES	CFLAR DNAJB6 MDM2 TUBB2A OGT LARP1 RCAN1 ATF7IP GAS6 SRSF10
0.14357518332333	5	219	2.9571398920714	WANG CISPLATIN RESPONSE AND XPC DN	http://www.gsea-msigdb.org/gsea/msigdb/cards/WANG_CISPLATIN_RESPONSE_AND_XPC_DN	IL1R1 CD46 MYO1B SERPING1 CELF1
0.14357518332333	6	296	2.62546068796069	DAZARD RESPONSE TO UV NHEK DN	http://www.gsea-msigdb.org/gsea/msigdb/cards/DAZARD_RESPONSE_TO_UV_NHEK_DN	GCLC SMAD5 SCAF11 DST PSD3 DYRK1A
0.14357518332333	14	1023	1.77254954234426	KRIGE RESPONSE TO TOSEDOSTAT 24HR DN	http://www.gsea-msigdb.org/gsea/msigdb/cards/KRIGE_RESPONSE_TO_TOSEDOSTAT_24HR_DN	LUC7L NUB1 DNAJB6 MACROH2A1 TUBB2A SCAF11 TIMM8B MSI2 NUDT5 CENPV ATF7IP2 DHCR7 PTMA MPZL1
0.14357518332333	5	218	2.97070475396163	WONG MITOCHONDRIA GENE MODULE	http://www.gsea-msigdb.org/gsea/msigdb/cards/WONG_MITOCHONDRIA_GENE_MODULE	SCP2 MRPS28 TIMM8B NDUFS2 MAOA
0.14357518332333	3	84	4.62581168831169	SASSON RESPONSE TO GONADOTROPHINS UP	http://www.gsea-msigdb.org/gsea/msigdb/cards/SASSON_RESPONSE_TO_GONADOTROPHINS_UP	ACTB GNAS DHCR7
0.145186164769222	3	85	4.57139037433155	SASSON RESPONSE TO FORSKOLIN DN	http://www.gsea-msigdb.org/gsea/msigdb/cards/SASSON_RESPONSE_TO_FORSKOLIN_DN	MAP4K4 ACTB ABLIM1
0.145336501096818	2	34	7.61898395721925	CEBALLOS TARGETS OF TP53 AND MYC DN	http://www.gsea-msigdb.org/gsea/msigdb/cards/CEBALLOS_TARGETS_OF_TP53_AND_MYC_DN	MDM2 TPM1
0.149291546291541	4	150	3.45393939393939	TAKEDA TARGETS OF NUP98 HOXA9 FUSION 10D DN	http://www.gsea-msigdb.org/gsea/msigdb/cards/TAKEDA_TARGETS_OF_NUP98_HOXA9_FUSION_10D_DN	IL1R1 SLCO2B1 PID1 MAOA
0.149291546291541	5	222	2.91717854217854	ZHANG RESPONSE TO IKK INHIBITOR AND TNF UP	http://www.gsea-msigdb.org/gsea/msigdb/cards/ZHANG_RESPONSE_TO_IKK_INHIBITOR_AND_TNF_UP	GCLC NUB1 DNAJB6 TUBB2A RCAN1
0.149302143942765	8	468	2.21406371406371	MATSUDA NATURAL KILLER DIFFERENTIATION	http://www.gsea-msigdb.org/gsea/msigdb/cards/MATSUDA_NATURAL_KILLER_DIFFERENTIATION	ST3GAL6 ACTB DOCK7 SLC41A2 DST RHOC AP3S2 FSTL1
0.150195827364068	2	35	7.4012987012987	DORSAM HOXA9 TARGETS UP	http://www.gsea-msigdb.org/gsea/msigdb/cards/DORSAM_HOXA9_TARGETS_UP	OSBPL9 CELF1
0.150195827364068	2	35	7.4012987012987	YAGI AML RELAPSE PROGNOSIS	http://www.gsea-msigdb.org/gsea/msigdb/cards/YAGI_AML_RELAPSE_PROGNOSIS	OGT PTP4A2
0.150195827364068	2	35	7.4012987012987	LEE AGING MUSCLE UP	http://www.gsea-msigdb.org/gsea/msigdb/cards/LEE_AGING_MUSCLE_UP	DDX5 AP3S2
0.150195827364068	3	87	4.46630094043887	WALLACE PROSTATE CANCER RACE DN	http://www.gsea-msigdb.org/gsea/msigdb/cards/WALLACE_PROSTATE_CANCER_RACE_DN	EIF2AK1 CBR4 CELF1
0.150195827364068	5	223	2.90409702405218	PHONG TNF RESPONSE VIA P38 COMPLETE	http://www.gsea-msigdb.org/gsea/msigdb/cards/PHONG_TNF_RESPONSE_VIA_P38_COMPLETE	SPAG9 MAP4K4 MYO1B LARP1 PSD3
0.151578860606739	9	560	2.08161525974026	CHICAS RB1 TARGETS CONFLUENT	http://www.gsea-msigdb.org/gsea/msigdb/cards/CHICAS_RB1_TARGETS_CONFLUENT	WDR1 ACTB MACROH2A1 LMO7 TUBB2A TPM1 SERPING1 CBS GAS6
0.152473363278649	1	4	32.3806818181818	MYLLYKANGAS AMPLIFICATION HOT SPOT 18	http://www.gsea-msigdb.org/gsea/msigdb/cards/MYLLYKANGAS_AMPLIFICATION_HOT_SPOT_18	SMAD4
0.152837670171842	7	386	2.34885774846915	BASAKI YBX1 TARGETS DN	http://www.gsea-msigdb.org/gsea/msigdb/cards/BASAKI_YBX1_TARGETS_DN	ACSM3 ST3GAL6 FAM107B GPN2 MSI2 PSD3 ZBTB20
0.155339081123275	2	36	7.19570707070707	BERNARD PPAPDC1B TARGETS UP	http://www.gsea-msigdb.org/gsea/msigdb/cards/BERNARD_PPAPDC1B_TARGETS_UP	KLHL2 ZBTB38
0.155339081123275	2	36	7.19570707070707	SHAFFER IRF4 MULTIPLE MYELOMA PROGRAM	http://www.gsea-msigdb.org/gsea/msigdb/cards/SHAFFER_IRF4_MULTIPLE_MYELOMA_PROGRAM	CFLAR STAG2
0.155339081123275	2	36	7.19570707070707	NAKAMURA ADIPOGENESIS LATE DN	http://www.gsea-msigdb.org/gsea/msigdb/cards/NAKAMURA_ADIPOGENESIS_LATE_DN	CALD1 TPM1
0.156082164210344	3	89	4.36593462717058	FERRANDO T ALL WITH MLL ENL FUSION UP	http://www.gsea-msigdb.org/gsea/msigdb/cards/FERRANDO_T_ALL_WITH_MLL_ENL_FUSION_UP	DDX5 SLC35B1 SULT1A3
0.158927959847001	4	155	3.3425219941349	GROSS HYPOXIA VIA ELK3 DN	http://www.gsea-msigdb.org/gsea/msigdb/cards/GROSS_HYPOXIA_VIA_ELK3_DN	SCAF11 RCAN1 ATXN2L ZBTB20
0.159694563255085	3	90	4.31742424242424	GAVIN FOXP3 TARGETS CLUSTER P7	http://www.gsea-msigdb.org/gsea/msigdb/cards/GAVIN_FOXP3_TARGETS_CLUSTER_P7	ST3GAL6 DST LDLRAD4
0.160297796006293	2	37	7.0012285012285	BIOCARTA ALK PATHWAY	http://www.gsea-msigdb.org/gsea/msigdb/cards/BIOCARTA_ALK_PATHWAY	SMAD5 SMAD4
0.160297796006293	2	37	7.0012285012285	STONER ESOPHAGEAL CARCINOGENESIS UP	http://www.gsea-msigdb.org/gsea/msigdb/cards/STONER_ESOPHAGEAL_CARCINOGENESIS_UP	DDX5 GPN2
0.160297796006293	4	156	3.32109557109557	RUIZ TNC TARGETS UP	http://www.gsea-msigdb.org/gsea/msigdb/cards/RUIZ_TNC_TARGETS_UP	ST3GAL1 IL1R1 VGLL4 ZBTB20
0.160297796006293	2	37	7.0012285012285	NAKAMURA ADIPOGENESIS EARLY DN	http://www.gsea-msigdb.org/gsea/msigdb/cards/NAKAMURA_ADIPOGENESIS_EARLY_DN	CALD1 TPM1
0.162751886309528	4	157	3.29994209612044	ASTON MAJOR DEPRESSIVE DISORDER DN	http://www.gsea-msigdb.org/gsea/msigdb/cards/ASTON_MAJOR_DEPRESSIVE_DISORDER_DN	ACSM3 SORBS2 PTP4A2 SRSF10
0.163013133211938	5	231	2.80352223534042	ZWANG CLASS 3 TRANSIENTLY INDUCED BY EGF	http://www.gsea-msigdb.org/gsea/msigdb/cards/ZWANG_CLASS_3_TRANSIENTLY_INDUCED_BY_EGF	RORA LMO7 PSD3 RCAN1 ZBTB38
0.165619361296042	3	92	4.22356719367589	LU IL4 SIGNALING	http://www.gsea-msigdb.org/gsea/msigdb/cards/LU_IL4_SIGNALING	CFLAR GNAS EIF4G1
0.165619361296042	2	38	6.81698564593301	HU GENOTOXIN ACTION DIRECT VS INDIRECT 4HR	http://www.gsea-msigdb.org/gsea/msigdb/cards/HU_GENOTOXIN_ACTION_DIRECT_VS_INDIRECT_4HR	ACTB ACAA2
0.165619361296042	2	38	6.81698564593301	MARIADASON REGULATED BY HISTONE ACETYLATION DN	http://www.gsea-msigdb.org/gsea/msigdb/cards/MARIADASON_REGULATED_BY_HISTONE_ACETYLATION_DN	MPDU1 GAS6
0.165619361296042	7	397	2.28377604762995	MONNIER POSTRADIATION TUMOR ESCAPE UP	http://www.gsea-msigdb.org/gsea/msigdb/cards/MONNIER_POSTRADIATION_TUMOR_ESCAPE_UP	GCLC MAP4K4 ABLIM1 SCAP EIF4G1 TPM1 MSI2
0.165619361296042	2	38	6.81698564593301	GRADE COLON VS RECTAL CANCER UP	http://www.gsea-msigdb.org/gsea/msigdb/cards/GRADE_COLON_VS_RECTAL_CANCER_UP	FSTL1 LAGE3
0.165619361296042	14	1057	1.7155328115593	DANG BOUND BY MYC	http://www.gsea-msigdb.org/gsea/msigdb/cards/DANG_BOUND_BY_MYC	GCLC PMPCB DDX5 PTGES3 MACROH2A1 PSMA1 ARFIP2 MDM2 ESD MBNL1 CBS PSMG1 PTMA LAGE3
0.165910904968081	3	93	4.17815249266862	WATANABE RECTAL CANCER RADIOTHERAPY RESPONSIVE DN	http://www.gsea-msigdb.org/gsea/msigdb/cards/WATANABE_RECTAL_CANCER_RADIOTHERAPY_RESPONSIVE_DN	CFLAR TRAM1 TUBB2A
0.165910904968081	4	160	3.23806818181818	MCBRYAN PUBERTAL TGFB1 TARGETS UP	http://www.gsea-msigdb.org/gsea/msigdb/cards/MCBRYAN_PUBERTAL_TGFB1_TARGETS_UP	HDLBP CALD1 ACAA2 GUSB
0.165910904968081	4	160	3.23806818181818	SCHLOSSER MYC TARGETS REPRESSED BY SERUM	http://www.gsea-msigdb.org/gsea/msigdb/cards/SCHLOSSER_MYC_TARGETS_REPRESSED_BY_SERUM	PMPCB PTGES3 MACROH2A1 PSMG1
0.165910904968081	11	764	1.86485602094241	BYSTRYKH HEMATOPOIESIS STEM CELL QTL TRANS	http://www.gsea-msigdb.org/gsea/msigdb/cards/BYSTRYKH_HEMATOPOIESIS_STEM_CELL_QTL_TRANS	LUC7L RORA GNAS SNAP23 GTF3A SERPING1 TIMM8B CEBPG WIPI2 PDE4DIP SRSF10
0.165910904968081	4	160	3.23806818181818	BANDRES RESPONSE TO CARMUSTIN MGMT 48HR DN	http://www.gsea-msigdb.org/gsea/msigdb/cards/BANDRES_RESPONSE_TO_CARMUSTIN_MGMT_48HR_DN	HAGH SORBS2 ATXN2L CD151
0.165910904968081	9	576	2.02379261363636	MASSARWEH TAMOXIFEN RESISTANCE UP	http://www.gsea-msigdb.org/gsea/msigdb/cards/MASSARWEH_TAMOXIFEN_RESISTANCE_UP	IL1R1 HDLBP CD46 SCPEP1 MYO1B SLC41A2 RCAN1 TMEM41B CENPV
0.165910904968081	12	861	1.80519480519481	BRUINS UVC RESPONSE VIA TP53 GROUP A	http://www.gsea-msigdb.org/gsea/msigdb/cards/BRUINS_UVC_RESPONSE_VIA_TP53_GROUP_A	WDR1 DOCK7 SCPEP1 MYO1B FGD4 BNIP2 SERPING1 DST GATM DHCR7 ZBTB20 MAOA
0.165910904968081	5	234	2.76757964257964	ALFANO MYC TARGETS	http://www.gsea-msigdb.org/gsea/msigdb/cards/ALFANO_MYC_TARGETS	DNAJB6 LARP1 DHCR7 GAS6 PSMG1
0.166390328454081	9	578	2.01678987102863	MARTINEZ TP53 TARGETS DN	http://www.gsea-msigdb.org/gsea/msigdb/cards/MARTINEZ_TP53_TARGETS_DN	GCLC SMARCD2 SLC35B1 CALD1 SCAF11 SMAD4 CELF1 CEBPG ATF7IP2
0.167070344428389	8	488	2.12332339791356	LIU PROSTATE CANCER DN	http://www.gsea-msigdb.org/gsea/msigdb/cards/LIU_PROSTATE_CANCER_DN	SCPEP1 CALD1 BNIP2 TPM1 DST ACAA2 GATM GAS6
0.167070344428389	3	94	4.13370406189555	TURASHVILI BREAST LOBULAR CARCINOMA VS LOBULAR NORMAL UP	http://www.gsea-msigdb.org/gsea/msigdb/cards/TURASHVILI_BREAST_LOBULAR_CARCINOMA_VS_LOBULAR_NORMAL_UP	ESD TOM1L1 DST
0.167070344428389	2	39	6.64219114219114	LANDIS ERBB2 BREAST TUMORS 65 DN	http://www.gsea-msigdb.org/gsea/msigdb/cards/LANDIS_ERBB2_BREAST_TUMORS_65_DN	ACAA1 ACAA2
0.167070344428389	2	39	6.64219114219114	AMIT EGF RESPONSE 60 MCF10A	http://www.gsea-msigdb.org/gsea/msigdb/cards/AMIT_EGF_RESPONSE_60_MCF10A	CALD1 TPM1
0.169765510363911	5	237	2.7325469888761	SENESE HDAC1 AND HDAC2 TARGETS DN	http://www.gsea-msigdb.org/gsea/msigdb/cards/SENESE_HDAC1_AND_HDAC2_TARGETS_DN	ABLIM1 CALD1 TPM1 FSTL1 DHCR7
0.169765510363911	1	5	25.9045454545455	CASTELLANO HRAS AND NRAS TARGETS UP	http://www.gsea-msigdb.org/gsea/msigdb/cards/CASTELLANO_HRAS_AND_NRAS_TARGETS_UP	CCNG1
0.169765510363911	1	5	25.9045454545455	OZANNE AP1 TARGETS DN	http://www.gsea-msigdb.org/gsea/msigdb/cards/OZANNE_AP1_TARGETS_DN	FSTL1
0.169765510363911	1	5	25.9045454545455	MYLLYKANGAS AMPLIFICATION HOT SPOT 5	http://www.gsea-msigdb.org/gsea/msigdb/cards/MYLLYKANGAS_AMPLIFICATION_HOT_SPOT_5	MSI2
0.169765510363911	2	40	6.47613636363636	TOMLINS PROSTATE CANCER DN	http://www.gsea-msigdb.org/gsea/msigdb/cards/TOMLINS_PROSTATE_CANCER_DN	DST GATM
0.169765510363911	1	5	25.9045454545455	RANKIN ANGIOGENIC TARGETS OF VHL HIF2A UP	http://www.gsea-msigdb.org/gsea/msigdb/cards/RANKIN_ANGIOGENIC_TARGETS_OF_VHL_HIF2A_UP	DHCR7
0.169765510363911	11	771	1.84792477302205	BENPORATH MYC MAX TARGETS	http://www.gsea-msigdb.org/gsea/msigdb/cards/BENPORATH_MYC_MAX_TARGETS	GCLC PMPCB DDX5 PTGES3 MACROH2A1 PSMA1 ARFIP2 TIMM8B MBNL1 PSMG1 LAGE3
0.169765510363911	2	40	6.47613636363636	CHESLER BRAIN HIGHEST EXPRESSION	http://www.gsea-msigdb.org/gsea/msigdb/cards/CHESLER_BRAIN_HIGHEST_EXPRESSION	KMT2E ACTB
0.169765510363911	3	95	4.09019138755981	KIM GASTRIC CANCER CHEMOSENSITIVITY	http://www.gsea-msigdb.org/gsea/msigdb/cards/KIM_GASTRIC_CANCER_CHEMOSENSITIVITY	IL1R1 SLCO2B1 MPZL1
0.169765510363911	1	5	25.9045454545455	JONES TCOF1 TARGETS	http://www.gsea-msigdb.org/gsea/msigdb/cards/JONES_TCOF1_TARGETS	CCNG1
0.169765510363911	2	40	6.47613636363636	BEIER GLIOMA STEM CELL UP	http://www.gsea-msigdb.org/gsea/msigdb/cards/BEIER_GLIOMA_STEM_CELL_UP	RNF19A SERPING1
0.169765510363911	1	5	25.9045454545455	BIOCARTA ACETAMINOPHEN PATHWAY	http://www.gsea-msigdb.org/gsea/msigdb/cards/BIOCARTA_ACETAMINOPHEN_PATHWAY	NR1I3
0.171088322971875	4	164	3.15909090909091	BROWNE HCMV INFECTION 6HR DN	http://www.gsea-msigdb.org/gsea/msigdb/cards/BROWNE_HCMV_INFECTION_6HR_DN	CFLAR SMAD5 MDM2 EPB41
0.171692368044213	6	321	2.42098555649958	LEI MYB TARGETS	http://www.gsea-msigdb.org/gsea/msigdb/cards/LEI_MYB_TARGETS	CFLAR TUBB2A TPM1 SERPING1 DST MAOA
0.172584319258538	7	407	2.22766361402725	PURBEY TARGETS OF CTBP1 NOT SATB1 DN	http://www.gsea-msigdb.org/gsea/msigdb/cards/PURBEY_TARGETS_OF_CTBP1_NOT_SATB1_DN	RORA KLHL2 APOL3 OGT TRIM55 DYRK1A GUSB
0.173354337166882	3	97	4.00585754451734	QI PLASMACYTOMA DN	http://www.gsea-msigdb.org/gsea/msigdb/cards/QI_PLASMACYTOMA_DN	ARFIP2 USF1 FSTL1
0.173695872340027	2	41	6.31818181818182	LIANG HEMATOPOIESIS STEM CELL NUMBER LARGE VS TINY UP	http://www.gsea-msigdb.org/gsea/msigdb/cards/LIANG_HEMATOPOIESIS_STEM_CELL_NUMBER_LARGE_VS_TINY_UP	IL1R1 GTF3A
0.173695872340027	2	41	6.31818181818182	LIAO HAVE SOX4 BINDING SITES	http://www.gsea-msigdb.org/gsea/msigdb/cards/LIAO_HAVE_SOX4_BINDING_SITES	UBAP2 VGLL4
0.173695872340027	2	41	6.31818181818182	CROONQUIST NRAS SIGNALING UP	http://www.gsea-msigdb.org/gsea/msigdb/cards/CROONQUIST_NRAS_SIGNALING_UP	TUBB2A GATM
0.173695872340027	2	41	6.31818181818182	CROONQUIST NRAS VS STROMAL STIMULATION UP	http://www.gsea-msigdb.org/gsea/msigdb/cards/CROONQUIST_NRAS_VS_STROMAL_STIMULATION_UP	SNAP23 GATM
0.173695872340027	2	41	6.31818181818182	CHANGOLKAR H2AFY TARGETS DN	http://www.gsea-msigdb.org/gsea/msigdb/cards/CHANGOLKAR_H2AFY_TARGETS_DN	MACROH2A1 SORBS2
0.173711830475749	4	166	3.1210295728368	SHETH LIVER CANCER VS TXNIP LOSS PAM2	http://www.gsea-msigdb.org/gsea/msigdb/cards/SHETH_LIVER_CANCER_VS_TXNIP_LOSS_PAM2	MAP4K4 TUBB2A TPM1 RHOC
0.174831980904985	3	98	3.9649814471243	YAO TEMPORAL RESPONSE TO PROGESTERONE CLUSTER 11	http://www.gsea-msigdb.org/gsea/msigdb/cards/YAO_TEMPORAL_RESPONSE_TO_PROGESTERONE_CLUSTER_11	SLC35B1 TUBB2A EPB41
0.176088614646364	4	167	3.10234077299946	KIM WT1 TARGETS 8HR UP	http://www.gsea-msigdb.org/gsea/msigdb/cards/KIM_WT1_TARGETS_8HR_UP	ST3GAL1 SNAP23 METAP2 SRP72
0.178010064865434	3	99	3.92493112947658	ROVERSI GLIOMA COPY NUMBER UP	http://www.gsea-msigdb.org/gsea/msigdb/cards/ROVERSI_GLIOMA_COPY_NUMBER_UP	KMT2E NUB1 SLC27A5
0.178010064865434	2	42	6.16774891774892	JOHANSSON BRAIN CANCER EARLY VS LATE DN	http://www.gsea-msigdb.org/gsea/msigdb/cards/JOHANSSON_BRAIN_CANCER_EARLY_VS_LATE_DN	GNAS TEF
0.178010064865434	2	42	6.16774891774892	FLECHNER PBL KIDNEY TRANSPLANT OK VS DONOR DN	http://www.gsea-msigdb.org/gsea/msigdb/cards/FLECHNER_PBL_KIDNEY_TRANSPLANT_OK_VS_DONOR_DN	DNAJB6 DDX5
0.178010064865434	2	42	6.16774891774892	ULE SPLICING VIA NOVA2	http://www.gsea-msigdb.org/gsea/msigdb/cards/ULE_SPLICING_VIA_NOVA2	MAP4K4 EPB41
0.178010064865434	2	42	6.16774891774892	WIERENGA PML INTERACTOME	http://www.gsea-msigdb.org/gsea/msigdb/cards/WIERENGA_PML_INTERACTOME	RPS3 ALB
0.178028327988047	6	327	2.37656380316931	FARMER BREAST CANCER APOCRINE VS LUMINAL	http://www.gsea-msigdb.org/gsea/msigdb/cards/FARMER_BREAST_CANCER_APOCRINE_VS_LUMINAL	GALE MDM2 ACAA2 DHCR7 MAOA MPZL1
0.178257872609266	8	503	2.06000361467558	MARTORIATI MDM4 TARGETS FETAL LIVER DN	http://www.gsea-msigdb.org/gsea/msigdb/cards/MARTORIATI_MDM4_TARGETS_FETAL_LIVER_DN	EIF4G1 HDLBP TIA1 UBAP2 SHROOM3 CELF1 ALB ATF7IP
0.179067060125256	3	100	3.88568181818182	WANG ESOPHAGUS CANCER VS NORMAL DN	http://www.gsea-msigdb.org/gsea/msigdb/cards/WANG_ESOPHAGUS_CANCER_VS_NORMAL_DN	ACAA1 PCYOX1 ASCC1
0.179067060125256	3	100	3.88568181818182	BROWNE HCMV INFECTION 20HR DN	http://www.gsea-msigdb.org/gsea/msigdb/cards/BROWNE_HCMV_INFECTION_20HR_DN	ACAA1 DST MBNL1
0.179067060125256	3	100	3.88568181818182	SHAFFER IRF4 TARGETS IN MYELOMA VS MATURE B LYMPHOCYTE	http://www.gsea-msigdb.org/gsea/msigdb/cards/SHAFFER_IRF4_TARGETS_IN_MYELOMA_VS_MATURE_B_LYMPHOCYTE	CFLAR TRAM1 MPZL1
0.182286571922078	2	43	6.02431289640592	CHANDRAN METASTASIS TOP50 DN	http://www.gsea-msigdb.org/gsea/msigdb/cards/CHANDRAN_METASTASIS_TOP50_DN	KCTD3 SORBS2
0.182286571922078	2	43	6.02431289640592	LUI THYROID CANCER CLUSTER 2	http://www.gsea-msigdb.org/gsea/msigdb/cards/LUI_THYROID_CANCER_CLUSTER_2	ACAA1 PAN2
0.182286571922078	2	43	6.02431289640592	FLORIO HUMAN NEOCORTEX	http://www.gsea-msigdb.org/gsea/msigdb/cards/FLORIO_HUMAN_NEOCORTEX	ACSM2B GLYATL1
0.183033580458617	6	331	2.3478439989014	MULLIGHAN NPM1 SIGNATURE 3 UP	http://www.gsea-msigdb.org/gsea/msigdb/cards/MULLIGHAN_NPM1_SIGNATURE_3_UP	CFLAR STAG2 METAP2 CELF1 DST AP3S2
0.183033580458617	4	171	3.02977139819245	DARWICHE PAPILLOMA RISK HIGH DN	http://www.gsea-msigdb.org/gsea/msigdb/cards/DARWICHE_PAPILLOMA_RISK_HIGH_DN	RNF19A DGUOK SLC35B1 PEPD
0.185077669431846	3	102	3.80949197860963	DER IFN BETA RESPONSE UP	http://www.gsea-msigdb.org/gsea/msigdb/cards/DER_IFN_BETA_RESPONSE_UP	CALD1 SMAD4 RHOC
0.185077669431846	4	172	3.01215644820296	ACEVEDO NORMAL TISSUE ADJACENT TO LIVER TUMOR UP	http://www.gsea-msigdb.org/gsea/msigdb/cards/ACEVEDO_NORMAL_TISSUE_ADJACENT_TO_LIVER_TUMOR_UP	PTGES3 MYO1B SHROOM3 PTMA
0.185934931855229	1	6	21.5871212121212	ZIRN TRETINOIN RESPONSE WT1 DN	http://www.gsea-msigdb.org/gsea/msigdb/cards/ZIRN_TRETINOIN_RESPONSE_WT1_DN	SCAF11
0.185934931855229	1	6	21.5871212121212	PETRETTO LEFT VENTRICLE MASS QTL CIS UP	http://www.gsea-msigdb.org/gsea/msigdb/cards/PETRETTO_LEFT_VENTRICLE_MASS_QTL_CIS_UP	MACROH2A1
0.185934931855229	1	6	21.5871212121212	TSAI DNAJB4 TARGETS DN	http://www.gsea-msigdb.org/gsea/msigdb/cards/TSAI_DNAJB4_TARGETS_DN	CALD1
0.185934931855229	6	333	2.33374283374283	WONG EMBRYONIC STEM CELL CORE	http://www.gsea-msigdb.org/gsea/msigdb/cards/WONG_EMBRYONIC_STEM_CELL_CORE	RPS8 MRPS28 RPS3 TIMM8B NDUFS2 SRSF10
0.185934931855229	1	6	21.5871212121212	DASU IL6 SIGNALING DN	http://www.gsea-msigdb.org/gsea/msigdb/cards/DASU_IL6_SIGNALING_DN	TPM1
0.185934931855229	1	6	21.5871212121212	BIOCARTA MRP PATHWAY	http://www.gsea-msigdb.org/gsea/msigdb/cards/BIOCARTA_MRP_PATHWAY	ABCB4
0.186483327862058	3	103	3.772506619594	PLASARI TGFB1 SIGNALING VIA NFIC 1HR DN	http://www.gsea-msigdb.org/gsea/msigdb/cards/PLASARI_TGFB1_SIGNALING_VIA_NFIC_1HR_DN	RORA TPM1 MSI2
0.190015789505471	5	253	2.5597376931369	SHETH LIVER CANCER VS TXNIP LOSS PAM1	http://www.gsea-msigdb.org/gsea/msigdb/cards/SHETH_LIVER_CANCER_VS_TXNIP_LOSS_PAM1	LEPROTL1 SHROOM3 TMEM41B GUSB CD151
0.190015789505471	2	45	5.75656565656566	LEE METASTASIS AND ALTERNATIVE SPLICING DN	http://www.gsea-msigdb.org/gsea/msigdb/cards/LEE_METASTASIS_AND_ALTERNATIVE_SPLICING_DN	EIF2AK1 CEBPG
0.190015789505471	7	425	2.13331550802139	BOQUEST STEM CELL CULTURED VS FRESH UP	http://www.gsea-msigdb.org/gsea/msigdb/cards/BOQUEST_STEM_CELL_CULTURED_VS_FRESH_UP	PGM3 RORA APOL3 LMO7 CBS ZBTB20 MAOA
0.190015789505471	2	45	5.75656565656566	ICHIBA GRAFT VERSUS HOST DISEASE D7 DN	http://www.gsea-msigdb.org/gsea/msigdb/cards/ICHIBA_GRAFT_VERSUS_HOST_DISEASE_D7_DN	ACAA1 LIPC
0.190015789505471	2	45	5.75656565656566	HOFFMANN IMMATURE TO MATURE B LYMPHOCYTE DN	http://www.gsea-msigdb.org/gsea/msigdb/cards/HOFFMANN_IMMATURE_TO_MATURE_B_LYMPHOCYTE_DN	PEPD LIPC
0.190015789505471	15	1205	1.61231610712939	CHEN METABOLIC SYNDROM NETWORK	http://www.gsea-msigdb.org/gsea/msigdb/cards/CHEN_METABOLIC_SYNDROM_NETWORK	ABCB4 HAGH WDR1 SLC27A5 HPCAL1 SCPEP1 APOL3 SLC41A2 TUBB2A SLCO2B1 RHOC EPB41 LIPC GUSB GATM
0.190015789505471	3	104	3.73623251748252	SERVITJA ISLET HNF1A TARGETS DN	http://www.gsea-msigdb.org/gsea/msigdb/cards/SERVITJA_ISLET_HNF1A_TARGETS_DN	NDUFS2 CBS GATM
0.190015789505471	7	425	2.13331550802139	RATTENBACHER BOUND BY CELF1	http://www.gsea-msigdb.org/gsea/msigdb/cards/RATTENBACHER_BOUND_BY_CELF1	BTF3L4 GPN2 CEBPG MSI2 WIPI2 NDUFS2 LDLRAD4
0.191309516840451	4	176	2.94369834710744	DARWICHE SKIN TUMOR PROMOTER DN	http://www.gsea-msigdb.org/gsea/msigdb/cards/DARWICHE_SKIN_TUMOR_PROMOTER_DN	RNF19A DGUOK SLC35B1 PEPD
0.192359490051868	5	255	2.53966131907308	RAY TUMORIGENESIS BY ERBB2 CDC25A DN	http://www.gsea-msigdb.org/gsea/msigdb/cards/RAY_TUMORIGENESIS_BY_ERBB2_CDC25A_DN	CFLAR SCP2 SKI EPB41 SETD5
0.193174745513435	2	46	5.63142292490119	NAKAMURA CANCER MICROENVIRONMENT DN	http://www.gsea-msigdb.org/gsea/msigdb/cards/NAKAMURA_CANCER_MICROENVIRONMENT_DN	SHROOM3 PSMG1
0.193174745513435	2	46	5.63142292490119	ZHANG ANTIVIRAL RESPONSE TO RIBAVIRIN DN	http://www.gsea-msigdb.org/gsea/msigdb/cards/ZHANG_ANTIVIRAL_RESPONSE_TO_RIBAVIRIN_DN	CFLAR TUBB2A
0.193174745513435	3	106	3.66573756432247	DAZARD RESPONSE TO UV SCC UP	http://www.gsea-msigdb.org/gsea/msigdb/cards/DAZARD_RESPONSE_TO_UV_SCC_UP	PTGES3 TM2D1 SRSF10
0.193174745513435	2	46	5.63142292490119	SESTO RESPONSE TO UV C5	http://www.gsea-msigdb.org/gsea/msigdb/cards/SESTO_RESPONSE_TO_UV_C5	ABLIM1 VGLL4
0.193174745513435	2	46	5.63142292490119	MARCHINI TRABECTEDIN RESISTANCE DN	http://www.gsea-msigdb.org/gsea/msigdb/cards/MARCHINI_TRABECTEDIN_RESISTANCE_DN	HDLBP FSTL1
0.193174745513435	2	46	5.63142292490119	ZHAN MULTIPLE MYELOMA HP DN	http://www.gsea-msigdb.org/gsea/msigdb/cards/ZHAN_MULTIPLE_MYELOMA_HP_DN	ST3GAL1 MYO1B
0.193174745513435	3	106	3.66573756432247	MACAEVA PBMC RESPONSE TO IR	http://www.gsea-msigdb.org/gsea/msigdb/cards/MACAEVA_PBMC_RESPONSE_TO_IR	MAP4K4 CCNG1 MDM2
0.193869757411768	6	341	2.27899226872834	JOHNSTONE PARVB TARGETS 2 DN	http://www.gsea-msigdb.org/gsea/msigdb/cards/JOHNSTONE_PARVB_TARGETS_2_DN	RNF19A ESD DST MBNL1 PTP4A2 SRSF10
0.195696320469234	6	342	2.27232854864434	YAGI AML WITH 11Q23 REARRANGED	http://www.gsea-msigdb.org/gsea/msigdb/cards/YAGI_AML_WITH_11Q23_REARRANGED	GCLC ST3GAL6 MBNL1 CEBPG ALB DHCR7
0.196028007231255	5	258	2.51013037350247	SENESE HDAC1 TARGETS DN	http://www.gsea-msigdb.org/gsea/msigdb/cards/SENESE_HDAC1_TARGETS_DN	HDLBP TIA1 CD46 FSTL1 LDLRAD4
0.197710247723966	4	180	2.87828282828283	TAKEDA TARGETS OF NUP98 HOXA9 FUSION 3D UP	http://www.gsea-msigdb.org/gsea/msigdb/cards/TAKEDA_TARGETS_OF_NUP98_HOXA9_FUSION_3D_UP	ACSM3 SERPING1 DST ZBTB20
0.197710247723966	3	108	3.59785353535354	RICKMAN TUMOR DIFFERENTIATED WELL VS MODERATELY UP	http://www.gsea-msigdb.org/gsea/msigdb/cards/RICKMAN_TUMOR_DIFFERENTIATED_WELL_VS_MODERATELY_UP	SCPEP1 MSI2 GATM
0.197710247723966	2	47	5.51160541586074	MCDOWELL ACUTE LUNG INJURY UP	http://www.gsea-msigdb.org/gsea/msigdb/cards/MCDOWELL_ACUTE_LUNG_INJURY_UP	KLHL2 TPM1
0.197710247723966	2	47	5.51160541586074	HU GENOTOXIN ACTION DIRECT VS INDIRECT 24HR	http://www.gsea-msigdb.org/gsea/msigdb/cards/HU_GENOTOXIN_ACTION_DIRECT_VS_INDIRECT_24HR	DNAJB6 PTMA
0.197710247723966	4	180	2.87828282828283	KYNG DNA DAMAGE DN	http://www.gsea-msigdb.org/gsea/msigdb/cards/KYNG_DNA_DAMAGE_DN	TIA1 SLC35B1 ESD TPM1
0.197710247723966	3	108	3.59785353535354	FIGUEROA AML METHYLATION CLUSTER 4 UP	http://www.gsea-msigdb.org/gsea/msigdb/cards/FIGUEROA_AML_METHYLATION_CLUSTER_4_UP	ABLIM1 FSTL1 CENPV
0.198839924889271	1	7	18.5032467532468	LOPEZ MESOTELIOMA SURVIVAL TIME DN	http://www.gsea-msigdb.org/gsea/msigdb/cards/LOPEZ_MESOTELIOMA_SURVIVAL_TIME_DN	ST6GAL1
0.198839924889271	1	7	18.5032467532468	LOPEZ MESOTHELIOMA SURVIVAL WORST VS BEST DN	http://www.gsea-msigdb.org/gsea/msigdb/cards/LOPEZ_MESOTHELIOMA_SURVIVAL_WORST_VS_BEST_DN	ST6GAL1
0.198839924889271	1	7	18.5032467532468	MYLLYKANGAS AMPLIFICATION HOT SPOT 7	http://www.gsea-msigdb.org/gsea/msigdb/cards/MYLLYKANGAS_AMPLIFICATION_HOT_SPOT_7	EIF4A2
0.198839924889271	1	7	18.5032467532468	HEIDENBLAD AMPLIFIED IN BONE CANCER	http://www.gsea-msigdb.org/gsea/msigdb/cards/HEIDENBLAD_AMPLIFIED_IN_BONE_CANCER	MDM2
0.198839924889271	1	7	18.5032467532468	DIERICK SEROTONIN FUNCTION GENES	http://www.gsea-msigdb.org/gsea/msigdb/cards/DIERICK_SEROTONIN_FUNCTION_GENES	PAH
0.198839924889271	2	48	5.3967803030303	FAELT B CLL WITH VH REARRANGEMENTS UP	http://www.gsea-msigdb.org/gsea/msigdb/cards/FAELT_B_CLL_WITH_VH_REARRANGEMENTS_UP	RHOC ZBTB20
0.198839924889271	7	435	2.08427377220481	IVANOVA HEMATOPOIESIS EARLY PROGENITOR	http://www.gsea-msigdb.org/gsea/msigdb/cards/IVANOVA_HEMATOPOIESIS_EARLY_PROGENITOR	LUC7L PGM3 ACSM2B MACROH2A1 ESD CENPV DHCR7
0.198839924889271	4	182	2.84665334665335	BROWNE HCMV INFECTION 18HR DN	http://www.gsea-msigdb.org/gsea/msigdb/cards/BROWNE_HCMV_INFECTION_18HR_DN	ACSM3 RDH5 DST GAS6
0.198839924889271	1	7	18.5032467532468	MCCOLLUM GELDANAMYCIN RESISTANCE DN	http://www.gsea-msigdb.org/gsea/msigdb/cards/MCCOLLUM_GELDANAMYCIN_RESISTANCE_DN	PARD3
0.198839924889271	1	7	18.5032467532468	SHARMA PILOCYTIC ASTROCYTOMA LOCATION DN	http://www.gsea-msigdb.org/gsea/msigdb/cards/SHARMA_PILOCYTIC_ASTROCYTOMA_LOCATION_DN	CBS
0.198839924889271	1	7	18.5032467532468	PALOMERO GSI SENSITIVITY UP	http://www.gsea-msigdb.org/gsea/msigdb/cards/PALOMERO_GSI_SENSITIVITY_UP	MSI2
0.198839924889271	2	48	5.3967803030303	YAO TEMPORAL RESPONSE TO PROGESTERONE CLUSTER 8	http://www.gsea-msigdb.org/gsea/msigdb/cards/YAO_TEMPORAL_RESPONSE_TO_PROGESTERONE_CLUSTER_8	CCNG1 LMO7
0.198839924889271	1	7	18.5032467532468	KASLER HDAC7 TARGETS 2 UP	http://www.gsea-msigdb.org/gsea/msigdb/cards/KASLER_HDAC7_TARGETS_2_UP	ATF7IP
