# Supplementary material for: HBV-driven host chromatin accessibility changes affect liver metabolic pathways, iron homeostasis and promote a preneoplastic phenotype
Source: J Exp Clin Cancer Res. 2025 May 16;44:146. doi: 10.1186/s13046-025-03414-7 (PMC12082925; doi:10.1186/s13046-025-03414-7)
Supplement: Supplementary file 24 — Supplementary Material 24. [file 13046_2025_3414_MOESM24_ESM.xlsx]

## Sheet: CH vs HL
gene_id	symbol	baseMean	log2FoldChange	lfcSE	pvalue	padj
2035	EPB41	2789.02899827638	0.808288260675189	0.100807978372253	6.40887741240088e-16	8.82869827043009e-15
25897	RNF19A	1707.71006844502	0.519487887766122	0.15413345896724	0.000570419360644061	0.00130284865045839
113235	SLC46A1	1332.76796399679	0.471768333294122	0.109863485121458	1.39004823067819e-05	4.22047546481002e-05
4891	SLC11A2	1131.53378822602	0.444180722422242	0.113124843738881	7.00469143379469e-05	0.000188844462627477
23112	TNRC6B	4665.44642675213	0.429037651553953	0.0658488774303041	5.96934939486859e-11	4.16987839339438e-10
4089	SMAD4	1976.36028408858	0.245160530529309	0.0973182381901306	0.0110226481307437	0.0196434476255907
5053	PAH	27756.4881994218	-0.34608798800019	0.1241563205186	0.00466924545302193	0.00895518471672395
210	ALAD	3432.4189608242	-0.351391185906106	0.147768131660695	0.0152275020785379	0.0264329659427223
1508	CTSB	10017.4964058047	-0.384885202347834	0.130599113135565	0.0027385432567104	0.00551392056140884
66002	CYP4F12	2489.23749239859	-0.630372932868327	0.159763497009904	5.46035159637938e-05	0.000149766891166166
2729	GCLC	2337.76881693954	-0.652119549793621	0.135298088207066	9.64556246958639e-07	3.53834038750901e-06
2034	EPAS1	5356.77706235655	-0.709866907568103	0.112491160259717	1.77766792104402e-10	1.16224170224453e-09
27102	EIF2AK1	1266.00124870645	-0.747593359368097	0.100805255237634	7.4824043101466e-14	7.71883148053867e-13
23498	HAAO	3931.46468565993	-0.758612854723271	0.134215139732718	9.75706590885348e-09	4.95304056649133e-08
25793	FBXO7	1354.0689166629	-0.826183745006704	0.0942064505918974	1.05647854469891e-18	2.10763819445411e-17
1356	CP	19896.9966259316	-1.00097691149952	0.19264103295315	1.0705837464967e-07	4.59155919629708e-07
1801	DPH1	455.869278662372	-1.03262520832455	0.197236707216744	8.48822002194223e-08	3.70413384632758e-07
1558	CYP2C8	16215.7732496706	-1.05722597385169	0.176137645980993	1.00061337760818e-09	5.8868692134159e-09
8991	SELENBP1	4002.39358983216	-1.40281921514862	0.175999425184783	6.32312060571496e-16	8.7284114973288e-15
7018	TF	94476.6792172377	-1.46803327954114	0.210102237052857	1.02192046920668e-12	8.93638717533436e-12
5091	PC	2875.63381220749	-1.56216321541271	0.203354549416522	5.10593237549289e-15	6.30719971737994e-14
374291	NDUFS7	359.477202074047	-1.5877124021261	0.255975266792023	1.68199522529256e-10	1.10361823077718e-09
3029	HAGH	1935.81097663603	-1.60178487502579	0.153745360851067	6.47717189947431e-26	3.11659921229706e-24
7036	TFR2	10010.7961337815	-1.6586625217373	0.174336886297174	5.28950652598468e-22	1.56052025377554e-20
4720	NDUFS2	1439.54551261442	-1.73413230206527	0.165793939078283	3.40458525892116e-26	1.69466166250093e-24
10840	ALDH1L1	8987.39762551062	-1.85612400855218	0.276291358146743	3.57725730860532e-12	2.92683372265607e-11
847	CAT	10915.1674083032	-1.87275385725101	0.159615270311626	1.74344146319247e-32	1.92531194151129e-30
8529	CYP4F2	4351.90860523633	-1.87589389853155	0.178113370188349	1.22348118474916e-26	6.42216396431062e-25
718	C3	158448.484260076	-1.9055359639041	0.18032090068693	7.92242976319585e-27	4.26945021558466e-25
6390	SDHB	938.350544494111	-1.95481964123012	0.189278074146733	8.96480056564588e-26	4.24284905459339e-24

## Sheet: IC vs HL
gene_id	symbol	baseMean	log2FoldChange	lfcSE	pvalue	padj
10840	ALDH1L1	12931.6710705727	-1.59996730863487	0.17811826662219	7.42978335453607e-20	2.60579903117188e-18
718	C3	223158.020697186	-1.66360166536388	0.162444851316582	3.30340223662494e-25	2.09305222591421e-23
847	CAT	14548.9095607088	-1.8110596335618	0.137717474825742	3.30210741853082e-40	1.05939992291024e-37
1356	CP	27142.0824417212	-0.789870765397392	0.165628428076098	1.10425967533984e-06	5.98693577198735e-06
1508	CTSB	12173.1875158461	-0.382019765468914	0.111662749493921	0.000521884086019202	0.0016203258289739
1558	CYP2C8	21440.6832207126	-0.933890400267168	0.11725950695485	9.24797465263578e-16	2.0473172363535e-14
66002	CYP4F12	3140.51456723783	-0.564240858964505	0.159301535103437	0.000283714920291573	0.000938227416383062
8529	CYP4F2	5917.66063773934	-1.74014802399763	0.171111684841989	5.98147834534438e-25	3.6859036681738e-23
1801	DPH1	561.640360660323	-1.07685775876134	0.172690339597306	2.25650453282411e-10	2.34974083551988e-09
27102	EIF2AK1	1567.39615340549	-0.708744702922012	0.227011915941544	0.00112777191369791	0.0032177478712115
2034	EPAS1	7309.30974357805	-0.473344843586928	0.114342930221894	2.70969530551598e-05	0.000112437613457378
2035	EPB41	3362.98891046168	0.874504222384269	0.102038861005321	5.93262987567287e-18	1.67706734331608e-16
25793	FBXO7	1716.21930242432	-0.765905792248694	0.113458968348089	8.96651114906583e-12	1.15507408122956e-10
2729	GCLC	2984.89093517867	-0.563441129270073	0.123598925980167	3.68989673276854e-06	1.82258535588264e-05
23498	HAAO	5547.6789198428	-0.454152315656002	0.0989759256372319	3.54396833661984e-06	1.75522391619113e-05
3029	HAGH	2668.22403215923	-1.38938997350688	0.163305824338565	6.77203016249853e-18	1.90901357942009e-16
4720	NDUFS2	1772.55139254395	-1.92586765180445	0.125972895844952	1.42758759134006e-53	1.31156365437115e-50
374291	NDUFS7	438.244734221081	-1.77714890530421	0.222632971154397	2.87652787237473e-16	6.7292108051433e-15
5053	PAH	34602.2563832841	-0.28304048392789	0.123398340913216	0.0186510248364704	0.0381823674662959
5091	PC	4085.44781183355	-1.27319680059658	0.190200917325924	9.25373413396074e-12	1.19055680659207e-10
25897	RNF19A	1885.27544185625	0.413464510369159	0.131951356950465	0.0013985469100021	0.00390380198107479
6390	SDHB	1302.33146866279	-1.74470996477714	0.222160554021307	8.63041499740973e-16	1.91690052667742e-14
8991	SELENBP1	5257.42060744935	-1.31983877426324	0.162709270311899	2.06786549422998e-16	4.94623637507413e-15
4891	SLC11A2	1400.86180755275	0.541750119581952	0.12768896946588	1.61463156517697e-05	7.01374020961892e-05
113235	SLC46A1	1781.69938018258	0.708229754031233	0.123698177453457	6.53077041553821e-09	5.40318999749727e-08
4089	SMAD4	2465.50277691989	0.339367277202618	0.133968888091876	0.00945250046977028	0.0210969456156136
7018	TF	118386.613796475	-1.53965906108233	0.190290992841145	1.81396727593584e-16	4.375167849787e-15
7036	TFR2	14426.3359723025	-1.33231185020229	0.159267361193085	2.45563843204178e-17	6.46267760265996e-16
23112	TNRC6B	5563.37209805866	0.450572554704127	0.107435150241029	2.18230134697612e-05	9.22582615040395e-05

## Sheet: T vs NT (TCGA HBV-related HCCs)
gene_id	symbol	baseMean	log2FoldChange	lfcSE	pvalue	padj
ENSG00000072274	TFRC	3056.69844105512	1.46337	0.352499084421186	3.33574350810297e-06	6.28009689006403e-05
ENSG00000189046	ALKBH2	1294.49026831026	0.973026	0.455143948655219	0.0068556460665107	0.0363866493863019
ENSG00000173599	PC	14796.9375512608	-0.896082	0.400103198169053	0.00682394712380256	0.0362270829698948
ENSG00000164466	SFXN1	6551.82758288833	-0.931304	0.370642502254681	0.00319768869600769	0.0201071463719734
ENSG00000164733	CTSB	54881.5559185225	-0.957032	0.283942496460566	0.000235578445750392	0.00236207365582938
ENSG00000148218	ALAD	10854.5718782966	-1.01007	0.295194506808164	0.000172469713609926	0.00181556122749756
ENSG00000162882	HAAO	9361.96573910667	-1.19951	0.606259867812493	0.00397563724522754	0.0237633162941296
ENSG00000117118	SDHB	7254.70478748997	-1.22811	0.461294297888377	0.000916429481532111	0.00740050180635329
ENSG00000171759	PAH	61296.2132143012	-1.25536	0.444844166095424	0.000556331528605269	0.00487262859381982
ENSG00000106258	CYP3A5	26185.0056431642	-1.34112	0.571358233238592	0.00122317102147092	0.00924863204237822
ENSG00000186115	CYP4F2	9509.75439293814	-1.43411	1.43403955744035	0.00419315915952336	0.0247197343525215
ENSG00000091513	TF	485772.279894864	-1.438	0.27075434201043	1.58252400886926e-08	5.79622305992298e-07
ENSG00000186204	CYP4F12	2987.48465703677	-1.48265	0.445916074318589	6.55849597395677e-05	0.000809636280149906
ENSG00000121691	CAT	33185.0464321582	-1.68534	0.255333512685226	4.55047898645e-12	3.81947211593733e-10
ENSG00000106327	TFR2	42910.7734040666	-1.69918	0.601266141179168	0.000152226874229376	0.00163035055874758
ENSG00000125730	C3	638631.726953857	-1.70962	0.428167212221472	3.28586516997519e-06	6.21788952190267e-05
ENSG00000138115	CYP2C8	55325.1639614914	-3.79693	1.07246842741947	1.76016284324888e-08	6.3420241371629e-07

## Sheet: T vs NT (in house Lyon cohort)
gene_id	symbol	baseMean	log2FoldChange	lfcSE	pvalue	padj
ENSG00000072274	TFRC	2629.79876471913	0.860625639099355	0.321900199708188	0.000626785629737363	0.0034842271493223
ENSG00000117118	SDHB	1075.09565452001	-0.588164257907247	0.231030571717593	0.00295753366636109	0.0123469973888975
ENSG00000108963	DPH1	206.721808243469	-0.593261830567665	0.215342928288709	0.00158167598211021	0.00739607197306888
ENSG00000116016	EPAS1	5046.84286471095	-0.634766586053928	0.118121848766403	1.86846317480851e-08	4.6673641031638e-07
ENSG00000164733	CTSB	12048.5120016345	-0.66411431842707	0.259135326771293	0.00199237689169826	0.00894569952924009
ENSG00000063854	HAGH	1203.09966428367	-0.710552245803706	0.345153472734479	0.00614999055117542	0.0221512193978659
ENSG00000148218	ALAD	2132.30175982376	-0.820485385364158	0.299165617023147	0.000588916374852489	0.00331870309836713
ENSG00000091513	TF	84284.9838656844	-0.988363666873251	0.461703147316509	0.00207788236380394	0.00927040717341721
ENSG00000186204	CYP4F12	609.031597611336	-1.07547893805083	0.358475231123871	0.00011429478211	0.000848652769163803
ENSG00000106327	TFR2	9310.57491692694	-1.23163198162574	0.562759918305757	0.00118027334835155	0.00584612495947455
ENSG00000171759	PAH	16516.5584663285	-1.24579349621728	0.52296396748177	0.000657130460599938	0.00361715771433142
ENSG00000121691	CAT	6386.01365698776	-1.24646583787678	0.334729995995368	5.76112227285708e-06	6.77026452650261e-05
ENSG00000173599	PC	3187.54067860238	-1.41936305452687	0.319455690893962	2.55187451172773e-07	4.56723444921395e-06
ENSG00000162882	HAAO	1228.95685146794	-1.57019239847307	0.250481727199904	1.56506604527342e-11	8.92605540908134e-10
ENSG00000125730	C3	228482.045327021	-1.66993966601163	0.397669816763853	8.80908396111109e-07	1.34001552311059e-05
ENSG00000106258	CYP3A5	19135.5489378169	-1.66994014383125	0.507713548742025	2.81480265057573e-05	0.000259637185444858
ENSG00000047457	CP	46359.6445545727	-1.88629548441597	0.599703691007799	4.54285034685055e-05	0.000387441361470564
ENSG00000186115	CYP4F2	1972.64988205708	-2.20230857825082	0.632995768701795	1.56550903093231e-05	0.000158352927877038
ENSG00000138115	CYP2C8	10616.0363480245	-5.82993994354422	0.642261117829442	9.19847538677393e-22	4.7648102503489e-19
