# Supplementary material for: HBV-driven host chromatin accessibility changes affect liver metabolic pathways, iron homeostasis and promote a preneoplastic phenotype
Source: J Exp Clin Cancer Res. 2025 May 16;44:146. doi: 10.1186/s13046-025-03414-7 (PMC12082925; doi:10.1186/s13046-025-03414-7)
Supplement: Supplementary file 25 — Supplementary Material 25. [file 13046_2025_3414_MOESM25_ESM.xlsx]

## Sheet: KEGG
Enrichment FDR	nGenes	Pathway Genes	Fold Enrichment	Pathway	URL	Genes
9.10069891724927e-06	23	1527	3.53977545081995	Metabolic pathways	http://www.genome.jp/kegg-bin/show_pathway?hsa01100	ACSM3 HSD17B6 ACAA1 HAGH ST3GAL6 ACSM2B SLC27A5 NAMPT CYP3A5 PTGES3 SCP2 IVD RDH5 CSAD CBR4 PTS CBS NUDT5 LIPC ACAA2 PAH GATM OGDHL
0.0175269780192765	4	75	12.533883161512	PPAR signaling pathway	http://www.genome.jp/kegg-bin/show_pathway?hsa03320	ACAA1 SLC27A5 SCP2 PPARA
0.034721725677177	3	45	15.66735395189	ABC transporters	http://www.genome.jp/kegg-bin/show_pathway?hsa02010	ABCB4 ABCD3 ABCA8
0.034721725677177	4	108	8.7040855288278	Nucleocytoplasmic transport	http://www.genome.jp/kegg-bin/show_pathway?hsa03013	XPO1 TNPO1 THOC2 RAN
0.0436637277833745	3	57	12.368963646229	Fatty acid metabolism	http://www.genome.jp/kegg-bin/show_pathway?hsa01212	ACAA1 SCP2 CBR4
0.0459757729802772	2	17	27.6482716798059	Primary bile acid biosynthesis	http://www.genome.jp/kegg-bin/show_pathway?hsa00120	SLC27A5 SCP2
0.0516476323002471	3	68	10.3681018799272	Retinol metabolism	http://www.genome.jp/kegg-bin/show_pathway?hsa00830	HSD17B6 CYP3A5 RDH5
0.0676134387268652	2	28	16.7864506627393	Butanoate metabolism	http://www.genome.jp/kegg-bin/show_pathway?hsa00650	ACSM3 ACSM2B
0.0676134387268652	2	26	18.0777160983347	Folate biosynthesis	http://www.genome.jp/kegg-bin/show_pathway?hsa00790	PTS PAH
0.0676134387268652	2	27	17.4081710576556	Biosynthesis of unsaturated fatty acids	http://www.genome.jp/kegg-bin/show_pathway?hsa01040	ACAA1 SCP2
0.0676134387268652	3	82	8.5979381443299	Peroxisome	http://www.genome.jp/kegg-bin/show_pathway?hsa04146	ACAA1 SCP2 ABCD3
0.123735072579081	2	40	11.7505154639175	Glycine, serine and threonine metabolism	http://www.genome.jp/kegg-bin/show_pathway?hsa00260	CBS GATM
0.151253491585485	2	48	9.79209621993127	Valine, leucine and isoleucine degradation	http://www.genome.jp/kegg-bin/show_pathway?hsa00280	ACAA1 IVD
0.151253491585485	3	132	5.34114339268979	Spliceosome	http://www.genome.jp/kegg-bin/show_pathway?hsa03040	SRSF5 THOC2 SNRPE
0.151253491585485	2	50	9.40041237113402	Cholesterol metabolism	http://www.genome.jp/kegg-bin/show_pathway?hsa04979	NPC1 LIPC
0.186318163935041	1	6	39.1683848797251	Phenylalanine, tyrosine and tryptophan biosynthesis	http://www.genome.jp/kegg-bin/show_pathway?hsa00400	PAH
0.193462885737227	2	61	7.70525604191313	Steroid hormone biosynthesis	http://www.genome.jp/kegg-bin/show_pathway?hsa00140	HSD17B6 CYP3A5

## Sheet: MSigDB
Enrichment FDR	nGenes	Pathway Genes	Fold Enrichment	Pathway	URL	Genes
3.71773866816416e-11	16	267	14.0830147882158	CAIRO HEPATOBLASTOMA DN	http://www.gsea-msigdb.org/gsea/msigdb/cards/CAIRO_HEPATOBLASTOMA_DN	HSD17B6 ACAA1 HAGH ST3GAL6 GRAMD4 SLC27A5 NAMPT CYP3A5 SCP2 NR1I3 SERPING1 PTS CBS ACAA2 TMPRSS2 OGDHL
1.17227026106938e-09	19	551	8.10380376821898	FLECHNER BIOPSY KIDNEY TRANSPLANT REJECTED VS OK DN	http://www.gsea-msigdb.org/gsea/msigdb/cards/FLECHNER_BIOPSY_KIDNEY_TRANSPLANT_REJECTED_VS_OK_DN	ACSM3 ACAA1 HAGH TNPO1 CYP3A5 PTGES3 SMAD5 SCP2 ABCD3 TUBB2A CBR4 TERF1 PARD3 DST RCAN1 ALB ACAA2 PAH GATM
1.22255409342572e-07	11	178	14.5231090003475	CHIANG LIVER CANCER SUBCLASS PROLIFERATION DN	http://www.gsea-msigdb.org/gsea/msigdb/cards/CHIANG_LIVER_CANCER_SUBCLASS_PROLIFERATION_DN	ABCB4 HSD17B6 HAGH ST3GAL6 SEC14L2 SCP2 ABCA8 NR1I3 SERPING1 SORBS2 OGDHL
1.23293795085253e-07	11	183	14.1263027435074	LEE LIVER CANCER SURVIVAL UP	http://www.gsea-msigdb.org/gsea/msigdb/cards/LEE_LIVER_CANCER_SURVIVAL_UP	HSD17B6 HAGH SLC27A5 SEC14L2 IVD RDH5 PCSK6 A1CF SERPING1 PAH OGDHL
1.81431503707619e-07	12	248	11.3714665779847	HSIAO LIVER SPECIFIC GENES	http://www.gsea-msigdb.org/gsea/msigdb/cards/HSIAO_LIVER_SPECIFIC_GENES	ACSM3 ABCB4 NR1H4 ACAA1 NAMPT PCSK6 SERPING1 CBS ALB LIPC ACAA2 GATM
4.49629850905737e-07	7	51	32.2563169597736	BOYAULT LIVER CANCER SUBCLASS G123 DN	http://www.gsea-msigdb.org/gsea/msigdb/cards/BOYAULT_LIVER_CANCER_SUBCLASS_G123_DN	ACAA1 ST3GAL6 SLC27A5 SEC14L2 CBR4 PSD3 ACAA2
4.49629850905737e-07	11	218	11.8583183580819	CAIRO LIVER DEVELOPMENT DN	http://www.gsea-msigdb.org/gsea/msigdb/cards/CAIRO_LIVER_DEVELOPMENT_DN	HAGH SLC27A5 RDH5 CSAD ABCA8 SERPING1 CBS LIPC ACAA2 TMPRSS2 PPARA
2.7709203827165e-06	15	565	6.23921175075267	FLECHNER BIOPSY KIDNEY TRANSPLANT OK VS DONOR UP	http://www.gsea-msigdb.org/gsea/msigdb/cards/FLECHNER_BIOPSY_KIDNEY_TRANSPLANT_OK_VS_DONOR_UP	CFLAR ACSM3 XPO1 TNPO1 PTGES3 SUB1 SMAD5 SCP2 RAN CBR4 TERF1 DST RCAN1 SRP72 PTMA
3.37468549017171e-05	13	504	6.06177385043364	DUTERTRE ESTRADIOL RESPONSE 24HR DN	http://www.gsea-msigdb.org/gsea/msigdb/cards/DUTERTRE_ESTRADIOL_RESPONSE_24HR_DN	CLK1 NEDD4L MAP4K4 NAMPT IL1R1 LMO7 NFKBIZ PHLDB2 PSD3 RCAN1 ACAA2 LDLRAD4 TMPRSS2
4.33912890108194e-05	5	34	34.5603395997574	BIOCARTA NUCLEARRS PATHWAY	http://www.gsea-msigdb.org/gsea/msigdb/cards/BIOCARTA_NUCLEARRS_PATHWAY	ABCB4 NR1H4 ABCD3 NR1I3 PPARA
9.2602202579718e-05	6	74	19.0548899414879	LEE LIVER CANCER DENA DN	http://www.gsea-msigdb.org/gsea/msigdb/cards/LEE_LIVER_CANCER_DENA_DN	ACSM3 SLC27A5 ABCD3 CSAD LIPC PAH
0.00010753178962474	6	77	18.3124916320793	MALONEY RESPONSE TO 17AAG DN	http://www.gsea-msigdb.org/gsea/msigdb/cards/MALONEY_RESPONSE_TO_17AAG_DN	PTGES3 SUB1 SMAD5 ABCD3 SNRPE PTMA
0.000144503465727151	20	1394	3.37174044875682	DIAZ CHRONIC MEYLOGENOUS LEUKEMIA UP	http://www.gsea-msigdb.org/gsea/msigdb/cards/DIAZ_CHRONIC_MEYLOGENOUS_LEUKEMIA_UP	CFLAR ACSM3 MAP4K4 XPO1 SRSF5 NAMPT PTGES3 SUB1 SCP2 ABCD3 IVD PSMA1 MPDU1 UBAP2 BNIP2 TERF1 LARP1 NDEL1 ACAA2 SRP72
0.000323358945530424	11	452	5.71927743818995	CHARAFE BREAST CANCER LUMINAL VS BASAL DN	http://www.gsea-msigdb.org/gsea/msigdb/cards/CHARAFE_BREAST_CANCER_LUMINAL_VS_BASAL_DN	CFLAR ST3GAL6 MAP4K4 NAMPT EHBP1 ABCD3 PHLDB2 DST ANKH NDEL1 MPZL1
0.000323358945530424	7	148	11.1153524658679	LANDIS ERBB2 BREAST TUMORS 324 DN	http://www.gsea-msigdb.org/gsea/msigdb/cards/LANDIS_ERBB2_BREAST_TUMORS_324_DN	ACAA1 ST3GAL6 SCP2 IVD BNIP2 ACAA2 GAS6
0.000853367170212723	16	1062	3.5406449608791	GOBERT OLIGODENDROCYTE DIFFERENTIATION DN	http://www.gsea-msigdb.org/gsea/msigdb/cards/GOBERT_OLIGODENDROCYTE_DIFFERENTIATION_DN	NEDD4L ACAA1 RORA KLHL2 EHBP1 THOC2 MPDU1 SLC41A2 NPC1 PHLDB2 TERF1 DST ACAA2 GATM PPARA MPZL1
0.000873558105581262	13	717	4.26099584465629	CREIGHTON ENDOCRINE THERAPY RESISTANCE 3	http://www.gsea-msigdb.org/gsea/msigdb/cards/CREIGHTON_ENDOCRINE_THERAPY_RESISTANCE_3	ACAA1 RORA GRAMD4 NAMPT CYP3A5 KLHL2 MACROH2A1 IL1R1 PCSK6 NPC1 RCAN1 TMPRSS2 PPARA
0.00114451553700615	8	259	7.25900569199538	LU AGING BRAIN UP	http://www.gsea-msigdb.org/gsea/msigdb/cards/LU_AGING_BRAIN_UP	CLK1 HSD17B6 SCP2 ABCD3 NPC1 CBS ACAA2 GATM
0.00141933244078698	10	444	5.29302498374663	MITSIADES RESPONSE TO APLIDIN UP	http://www.gsea-msigdb.org/gsea/msigdb/cards/MITSIADES_RESPONSE_TO_APLIDIN_UP	CLK1 RORA SRSF5 NAMPT IVD ABCA8 SORBS2 CBS NDEL1 LDLRAD4
0.00141986949642144	5	78	15.0647634152789	WOO LIVER CANCER RECURRENCE DN	http://www.gsea-msigdb.org/gsea/msigdb/cards/WOO_LIVER_CANCER_RECURRENCE_DN	ACAA1 CSAD SERPING1 PAH PPARA
0.00163126797598057	11	557	4.64113716707694	TIEN INTESTINE PROBIOTICS 24HR UP	http://www.gsea-msigdb.org/gsea/msigdb/cards/TIEN_INTESTINE_PROBIOTICS_24HR_UP	MAP4K4 TNPO1 SRSF5 SUB1 ABCD3 RAN TUBB2A PTS ACAA2 SNRPE MPZL1
0.00193294288827798	6	143	9.86057241727345	BROWNE HCMV INFECTION 24HR DN	http://www.gsea-msigdb.org/gsea/msigdb/cards/BROWNE_HCMV_INFECTION_24HR_DN	CFLAR ACSM3 RDH5 ABCA8 DST GAS6
0.00193294288827798	5	86	13.6633900743227	CHIANG LIVER CANCER SUBCLASS UNANNOTATED UP	http://www.gsea-msigdb.org/gsea/msigdb/cards/CHIANG_LIVER_CANCER_SUBCLASS_UNANNOTATED_UP	RORA NAMPT LMO7 PCSK6 SORBS2
0.00193294288827798	12	682	4.1350787556308	FEVR CTNNB1 TARGETS UP	http://www.gsea-msigdb.org/gsea/msigdb/cards/FEVR_CTNNB1_TARGETS_UP	NR1H4 HSD17B6 HAGH RORA SEC14L2 TFIP11 BNIP2 CBS NDEL1 PAH GATM CHD2
0.00194366641033678	7	213	7.72334349741058	CAIRO HEPATOBLASTOMA CLASSES DN	http://www.gsea-msigdb.org/gsea/msigdb/cards/CAIRO_HEPATOBLASTOMA_CLASSES_DN	HSD17B6 SLC27A5 IL1R1 SERPING1 RCAN1 GATM GAS6
0.00230334215212095	5	91	12.9126543559533	DUTERTRE ESTRADIOL RESPONSE 6HR DN	http://www.gsea-msigdb.org/gsea/msigdb/cards/DUTERTRE_ESTRADIOL_RESPONSE_6HR_DN	NEDD4L IL1R1 LMO7 RCAN1 ACAA2
0.00309098667422305	7	232	7.09082829719161	MARKEY RB1 ACUTE LOF UP	http://www.gsea-msigdb.org/gsea/msigdb/cards/MARKEY_RB1_ACUTE_LOF_UP	XPO1 PTGES3 IL1R1 LMO7 GAS6 PTMA LAGE3
0.00448569258347859	9	430	4.91882042675617	BAELDE DIABETIC NEPHROPATHY DN	http://www.gsea-msigdb.org/gsea/msigdb/cards/BAELDE_DIABETIC_NEPHROPATHY_DN	CFLAR ST3GAL6 XPO1 NAMPT SUB1 TUBB2A PARD3 DST RCAN1
0.00466216895795637	8	338	5.56237418410297	RUTELLA RESPONSE TO CSF2RB AND IL4 UP	http://www.gsea-msigdb.org/gsea/msigdb/cards/RUTELLA_RESPONSE_TO_CSF2RB_AND_IL4_UP	CFLAR ST3GAL6 MAP4K4 IL1R1 NPC1 PSD3 GAS6 MPZL1
0.00466753469019407	4	57	16.4919515283053	LANDIS ERBB2 BREAST PRENEOPLASTIC DN	http://www.gsea-msigdb.org/gsea/msigdb/cards/LANDIS_ERBB2_BREAST_PRENEOPLASTIC_DN	ACAA1 ST3GAL6 SCP2 ACAA2
0.00492450025471393	8	344	5.46535602972908	SANSOM APC TARGETS DN	http://www.gsea-msigdb.org/gsea/msigdb/cards/SANSOM_APC_TARGETS_DN	ACAA1 HAGH SEC14L2 SLC35B1 RDH5 NR1I3 ALB PPARA
0.00730754585239445	4	65	14.4621728786677	LEE LIVER CANCER ACOX1 DN	http://www.gsea-msigdb.org/gsea/msigdb/cards/LEE_LIVER_CANCER_ACOX1_DN	SLC27A5 SLCO2B1 LIPC PAH
0.00752161454670961	11	698	3.7036008625528	SCHLOSSER SERUM RESPONSE DN	http://www.gsea-msigdb.org/gsea/msigdb/cards/SCHLOSSER_SERUM_RESPONSE_DN	SRSF5 SUB1 SCP2 SLC35B1 PSMA1 CBR4 TERF1 PSD3 LDLRAD4 SNRPE PTMA
0.00752161454670961	11	696	3.71424339376703	SMID BREAST CANCER BASAL DN	http://www.gsea-msigdb.org/gsea/msigdb/cards/SMID_BREAST_CANCER_BASAL_DN	NEDD4L SEC14L2 IVD PAN2 CSAD PCSK6 ABCA8 PSD3 ALB LDLRAD4 GPRC5C
0.00792806115093164	3	27	26.1122565864834	IIZUKA LIVER CANCER PROGRESSION G2 G3 UP	http://www.gsea-msigdb.org/gsea/msigdb/cards/IIZUKA_LIVER_CANCER_PROGRESSION_G2_G3_UP	ACSM2B PCSK6 PAH
0.00864040250098081	6	202	6.98050423599061	THUM SYSTOLIC HEART FAILURE DN	http://www.gsea-msigdb.org/gsea/msigdb/cards/THUM_SYSTOLIC_HEART_FAILURE_DN	CFLAR MAP4K4 GRAMD4 LMO7 SORBS2 PSD3
0.00889497811095689	4	71	13.2400174241324	LANDIS BREAST CANCER PROGRESSION DN	http://www.gsea-msigdb.org/gsea/msigdb/cards/LANDIS_BREAST_CANCER_PROGRESSION_DN	ACAA1 ST3GAL6 BNIP2 GAS6
0.00929956560716348	7	293	5.61458076774216	HELLER HDAC TARGETS DN	http://www.gsea-msigdb.org/gsea/msigdb/cards/HELLER_HDAC_TARGETS_DN	CFLAR CLK1 ST3GAL6 RORA RAN LARP1 CBS
0.0118076923209219	3	32	22.0322164948454	GARGALOVIC RESPONSE TO OXIDIZED PHOSPHOLIPIDS YELLOW UP	http://www.gsea-msigdb.org/gsea/msigdb/cards/GARGALOVIC_RESPONSE_TO_OXIDIZED_PHOSPHOLIPIDS_YELLOW_UP	XPO1 TNPO1 NPC1
0.0118076923209219	4	78	12.0518107322231	ROSS AML WITH PML RARA FUSION	http://www.gsea-msigdb.org/gsea/msigdb/cards/ROSS_AML_WITH_PML_RARA_FUSION	ST3GAL6 SERPING1 LDLRAD4 ANKFY1
0.0118806447761473	7	309	5.32385813899176	BORCZUK MALIGNANT MESOTHELIOMA UP	http://www.gsea-msigdb.org/gsea/msigdb/cards/BORCZUK_MALIGNANT_MESOTHELIOMA_UP	TNPO1 PTGES3 MACROH2A1 SMAD5 RAN TERF1 MPZL1
0.0120976009135712	3	33	21.3645735707591	RODRIGUES NTN1 AND DCC TARGETS	http://www.gsea-msigdb.org/gsea/msigdb/cards/RODRIGUES_NTN1_AND_DCC_TARGETS	MACROH2A1 NFKBIZ PPARA
0.0123988755034114	4	81	11.6054473717704	SAKAI TUMOR INFILTRATING MONOCYTES DN	http://www.gsea-msigdb.org/gsea/msigdb/cards/SAKAI_TUMOR_INFILTRATING_MONOCYTES_DN	XPO1 PTGES3 SUB1 RAN
0.0123988755034114	5	145	8.10380376821898	BROCKE APOPTOSIS REVERSED BY IL6	http://www.gsea-msigdb.org/gsea/msigdb/cards/BROCKE_APOPTOSIS_REVERSED_BY_IL6	ST3GAL6 NAMPT PAN2 GATM GAS6
0.0128627452874456	8	419	4.48707034421672	RUTELLA RESPONSE TO HGF UP	http://www.gsea-msigdb.org/gsea/msigdb/cards/RUTELLA_RESPONSE_TO_HGF_UP	CFLAR ST3GAL6 IL1R1 SLC35B1 NPC1 PSD3 ACAA2 MPZL1
0.0135394369898803	11	776	3.33133170368796	RODRIGUES THYROID CARCINOMA POORLY DIFFERENTIATED DN	http://www.gsea-msigdb.org/gsea/msigdb/cards/RODRIGUES_THYROID_CARCINOMA_POORLY_DIFFERENTIATED_DN	CFLAR HSD17B6 ACAA1 NAMPT IVD FGD4 ABCA8 CBR4 PID1 GATM CHD2
0.0135394369898803	6	231	6.10416387735975	ZWANG CLASS 3 TRANSIENTLY INDUCED BY EGF	http://www.gsea-msigdb.org/gsea/msigdb/cards/ZWANG_CLASS_3_TRANSIENTLY_INDUCED_BY_EGF	RORA LMO7 NFKBIZ PHLDB2 PSD3 RCAN1
0.0135505456679594	9	537	3.93872026723492	ACEVEDO LIVER CANCER DN	http://www.gsea-msigdb.org/gsea/msigdb/cards/ACEVEDO_LIVER_CANCER_DN	ACAA1 SRSF5 THOC2 MPDU1 RDH5 SFXN5 NDEL1 GATM OGDHL
0.0144493811990198	8	432	4.3520427644139	SCHAEFFER PROSTATE DEVELOPMENT 48HR UP	http://www.gsea-msigdb.org/gsea/msigdb/cards/SCHAEFFER_PROSTATE_DEVELOPMENT_48HR_UP	ACSM3 NAMPT PTS PID1 SORBS2 ACAA2 GAS6 TMPRSS2
0.0153301246103683	5	157	7.4844047540876	ASTON MAJOR DEPRESSIVE DISORDER DN	http://www.gsea-msigdb.org/gsea/msigdb/cards/ASTON_MAJOR_DEPRESSIVE_DISORDER_DN	ACSM3 ABCA8 NPC1 SORBS2 SNRPE
0.0153301246103683	17	1654	2.41546267093831	BLALOCK ALZHEIMERS DISEASE UP	http://www.gsea-msigdb.org/gsea/msigdb/cards/BLALOCK_ALZHEIMERS_DISEASE_UP	CFLAR ACAA1 TNPO1 SEC14L2 NAMPT SMAD5 IL1R1 THOC2 UBAP2 NPC1 PARD3 SERPING1 DST LDLRAD4 PAH CHD2 PTMA
0.0156788531457098	5	159	7.39026129806134	SERVITJA LIVER HNF1A TARGETS DN	http://www.gsea-msigdb.org/gsea/msigdb/cards/SERVITJA_LIVER_HNF1A_TARGETS_DN	NR1H4 IL1R1 SLC41A2 SERPING1 PAH
0.0158263733834037	5	160	7.34407216494845	OHGUCHI LIVER HNF4A TARGETS DN	http://www.gsea-msigdb.org/gsea/msigdb/cards/OHGUCHI_LIVER_HNF4A_TARGETS_DN	SLC27A5 RDH5 SLCO2B1 NR1I3 LIPC
0.015950835818555	10	679	3.46112384798749	KIM BIPOLAR DISORDER OLIGODENDROCYTE DENSITY CORR UP	http://www.gsea-msigdb.org/gsea/msigdb/cards/KIM_BIPOLAR_DISORDER_OLIGODENDROCYTE_DENSITY_CORR_UP	HAGH SUB1 MACROH2A1 EHBP1 RAN TUBB2A PTS LARP1 NDEL1 SNRPE
0.0161025833683869	6	246	5.7319587628866	RUTELLA RESPONSE TO HGF VS CSF2RB AND IL4 DN	http://www.gsea-msigdb.org/gsea/msigdb/cards/RUTELLA_RESPONSE_TO_HGF_VS_CSF2RB_AND_IL4_DN	CFLAR ST3GAL6 MAP4K4 IL1R1 PSD3 GAS6
0.0181109368614273	11	822	3.14490681516041	CUI TCF21 TARGETS 2 DN	http://www.gsea-msigdb.org/gsea/msigdb/cards/CUI_TCF21_TARGETS_2_DN	CFLAR HAGH ST3GAL6 RORA CCNB1IP1 LMO7 TUBB2A FGD4 DST PSD3 RCAN1
0.0182433607775544	3	42	16.7864506627393	BARRIER COLON CANCER RECURRENCE UP	http://www.gsea-msigdb.org/gsea/msigdb/cards/BARRIER_COLON_CANCER_RECURRENCE_UP	THOC2 NDEL1 SRP72
0.0186019759560953	2	10	47.0020618556701	SCHAEFFER PROSTATE DEVELOPMENT AND CANCER BOX5 UP	http://www.gsea-msigdb.org/gsea/msigdb/cards/SCHAEFFER_PROSTATE_DEVELOPMENT_AND_CANCER_BOX5_UP	EHBP1 PID1
0.0186894142486918	5	170	6.91206791995149	UEDA PERIFERAL CLOCK	http://www.gsea-msigdb.org/gsea/msigdb/cards/UEDA_PERIFERAL_CLOCK	ABCB4 LMO7 TUBB2A NPC1 PPARA
0.0193628352849653	9	583	3.62794645541193	FULCHER INFLAMMATORY RESPONSE LECTIN VS LPS UP	http://www.gsea-msigdb.org/gsea/msigdb/cards/FULCHER_INFLAMMATORY_RESPONSE_LECTIN_VS_LPS_UP	NEDD4L ST3GAL6 SUB1 PAN2 SLC41A2 TUBB2A PTS RCAN1 MPZL1
0.0193628352849653	6	260	5.4233148295004	RIZKI TUMOR INVASIVENESS 3D DN	http://www.gsea-msigdb.org/gsea/msigdb/cards/RIZKI_TUMOR_INVASIVENESS_3D_DN	ACSM3 IL1R1 SLCO2B1 ACAA2 SNRPE LAGE3
0.0195004225435231	4	100	9.40041237113402	SHAFFER IRF4 TARGETS IN MYELOMA VS MATURE B LYMPHOCYTE	http://www.gsea-msigdb.org/gsea/msigdb/cards/SHAFFER_IRF4_TARGETS_IN_MYELOMA_VS_MATURE_B_LYMPHOCYTE	CFLAR NAMPT SUB1 MPZL1
0.0195062182440309	6	262	5.38191547965688	KAAB HEART ATRIUM VS VENTRICLE DN	http://www.gsea-msigdb.org/gsea/msigdb/cards/KAAB_HEART_ATRIUM_VS_VENTRICLE_DN	ACAA1 LMO7 PCSK6 SORBS2 RCAN1 ACAA2
0.0207635764864644	6	266	5.30098441981242	HOSHIDA LIVER CANCER SUBCLASS S3	http://www.gsea-msigdb.org/gsea/msigdb/cards/HOSHIDA_LIVER_CANCER_SUBCLASS_S3	ABCB4 IVD SERPING1 PTS ACAA2 PAH
0.0212045761295042	5	179	6.56453377872487	GAUSSMANN MLL AF4 FUSION TARGETS F UP	http://www.gsea-msigdb.org/gsea/msigdb/cards/GAUSSMANN_MLL_AF4_FUSION_TARGETS_F_UP	LMO7 CSAD NFKBIZ NCKAP5 GAS6
0.0212045761295042	4	104	9.03885804916733	SERVITJA ISLET HNF1A TARGETS DN	http://www.gsea-msigdb.org/gsea/msigdb/cards/SERVITJA_ISLET_HNF1A_TARGETS_DN	NR1H4 CBS GATM TMPRSS2
0.0222150337701964	5	183	6.42104670159428	DOANE RESPONSE TO ANDROGEN UP	http://www.gsea-msigdb.org/gsea/msigdb/cards/DOANE_RESPONSE_TO_ANDROGEN_UP	ACSM3 NEDD4L ACAA1 SEC14L2 TMPRSS2
0.0222150337701964	5	183	6.42104670159428	LI WILMS TUMOR VS FETAL KIDNEY 1 UP	http://www.gsea-msigdb.org/gsea/msigdb/cards/LI_WILMS_TUMOR_VS_FETAL_KIDNEY_1_UP	ACSM3 ST3GAL6 IL1R1 SCP2 DST
0.0222150337701964	5	182	6.45632717797666	BROWNE HCMV INFECTION 18HR DN	http://www.gsea-msigdb.org/gsea/msigdb/cards/BROWNE_HCMV_INFECTION_18HR_DN	ACSM3 RDH5 ABCA8 DST GAS6
0.0222219093252841	4	107	8.78543212255516	IZADPANAH STEM CELL ADIPOSE VS BONE DN	http://www.gsea-msigdb.org/gsea/msigdb/cards/IZADPANAH_STEM_CELL_ADIPOSE_VS_BONE_DN	EHBP1 PCSK6 SERPING1 SORBS2
0.022579355026626	12	1008	2.79774177712322	GRYDER PAX3FOXO1 ENHANCERS IN TADS	http://www.gsea-msigdb.org/gsea/msigdb/cards/GRYDER_PAX3FOXO1_ENHANCERS_IN_TADS	MAP4K4 TNPO1 SRSF5 MACROH2A1 ABCD3 PCSK6 PHLDB2 PARD3 PTS PID1 PSD3 CHD2
0.0257347356925086	5	191	6.15210233712959	BURTON ADIPOGENESIS 6	http://www.gsea-msigdb.org/gsea/msigdb/cards/BURTON_ADIPOGENESIS_6	ACAA1 MAP4K4 SCP2 MPDU1 ACAA2
0.027188991759083	5	194	6.05696673397811	RIGGI EWING SARCOMA PROGENITOR DN	http://www.gsea-msigdb.org/gsea/msigdb/cards/RIGGI_EWING_SARCOMA_PROGENITOR_DN	NEDD4L NAMPT IL1R1 SERPING1 PSD3
0.0273520605836067	3	53	13.3024703365104	BOYAULT LIVER CANCER SUBCLASS G3 DN	http://www.gsea-msigdb.org/gsea/msigdb/cards/BOYAULT_LIVER_CANCER_SUBCLASS_G3_DN	PCSK6 SERPING1 SORBS2
0.0273520605836067	3	53	13.3024703365104	DEMAGALHAES AGING UP	http://www.gsea-msigdb.org/gsea/msigdb/cards/DEMAGALHAES_AGING_UP	PTGES3 PCSK6 SERPING1
0.0275778045563695	5	197	5.96472866188707	TURASHVILI BREAST DUCTAL CARCINOMA VS DUCTAL NORMAL DN	http://www.gsea-msigdb.org/gsea/msigdb/cards/TURASHVILI_BREAST_DUCTAL_CARCINOMA_VS_DUCTAL_NORMAL_DN	ST3GAL6 DST SORBS2 RCAN1 GATM
0.0275778045563695	4	116	8.10380376821898	LENAOUR DENDRITIC CELL MATURATION UP	http://www.gsea-msigdb.org/gsea/msigdb/cards/LENAOUR_DENDRITIC_CELL_MATURATION_UP	CBS ACAA2 GATM GAS6
0.0298949948605934	6	297	4.74768301572425	WEST ADRENOCORTICAL TUMOR UP	http://www.gsea-msigdb.org/gsea/msigdb/cards/WEST_ADRENOCORTICAL_TUMOR_UP	ACSM3 NR1H4 XPO1 TNPO1 TUBB2A PCSK6
0.0320023389748317	5	205	5.7319587628866	CHANDRAN METASTASIS UP	http://www.gsea-msigdb.org/gsea/msigdb/cards/CHANDRAN_METASTASIS_UP	ACSM3 MAP4K4 GRAMD4 TERF1 LARP1
0.0351074824124666	8	537	3.5010846819866	WEST ADRENOCORTICAL TUMOR DN	http://www.gsea-msigdb.org/gsea/msigdb/cards/WEST_ADRENOCORTICAL_TUMOR_DN	ST3GAL6 RORA GRAMD4 SRSF5 SERPING1 PID1 SORBS2 ACSF2
0.0351074824124666	4	126	7.46064473899525	BHATI G2M ARREST BY 2METHOXYESTRADIOL DN	http://www.gsea-msigdb.org/gsea/msigdb/cards/BHATI_G2M_ARREST_BY_2METHOXYESTRADIOL_DN	CCNB1IP1 SLCO2B1 CBS OGDHL
0.0370015886506846	6	313	4.50498995421758	DOUGLAS BMI1 TARGETS DN	http://www.gsea-msigdb.org/gsea/msigdb/cards/DOUGLAS_BMI1_TARGETS_DN	IVD PAN2 TPM3 NFKBIZ CBR4 FAM91A1
0.0379340101376036	13	1242	2.45985025814699	BLALOCK ALZHEIMERS DISEASE DN	http://www.gsea-msigdb.org/gsea/msigdb/cards/BLALOCK_ALZHEIMERS_DISEASE_DN	SRSF5 PTGES3 SUB1 MACROH2A1 SCP2 SLC35B1 PSMA1 TUBB2A PTS SORBS2 PSD3 NDEL1 SRP72
0.03970213460833	6	319	4.42025660084672	JAATINEN HEMATOPOIETIC STEM CELL UP	http://www.gsea-msigdb.org/gsea/msigdb/cards/JAATINEN_HEMATOPOIETIC_STEM_CELL_UP	CCNB1IP1 MACROH2A1 SERPING1 DST ACSF2 GATM
0.040471682237269	6	321	4.39271606127758	LEI MYB TARGETS	http://www.gsea-msigdb.org/gsea/msigdb/cards/LEI_MYB_TARGETS	CFLAR CYP3A5 TUBB2A NPC1 SERPING1 DST
0.0423710730977474	4	135	6.96326842306224	PICCALUGA ANGIOIMMUNOBLASTIC LYMPHOMA DN	http://www.gsea-msigdb.org/gsea/msigdb/cards/PICCALUGA_ANGIOIMMUNOBLASTIC_LYMPHOMA_DN	CLK1 SRSF5 NAMPT TUBB2A
0.0432645876359493	3	66	10.6822867853796	TURASHVILI BREAST NORMAL DUCTAL VS LOBULAR UP	http://www.gsea-msigdb.org/gsea/msigdb/cards/TURASHVILI_BREAST_NORMAL_DUCTAL_VS_LOBULAR_UP	ST3GAL6 SMAD5 GATM
0.0432645876359493	3	66	10.6822867853796	SHAFFER IRF4 TARGETS IN PLASMA CELL VS MATURE B LYMPHOCYTE	http://www.gsea-msigdb.org/gsea/msigdb/cards/SHAFFER_IRF4_TARGETS_IN_PLASMA_CELL_VS_MATURE_B_LYMPHOCYTE	CFLAR NAMPT SUB1
0.0432645876359493	4	137	6.86161486944089	COULOUARN TEMPORAL TGFB1 SIGNATURE DN	http://www.gsea-msigdb.org/gsea/msigdb/cards/COULOUARN_TEMPORAL_TGFB1_SIGNATURE_DN	SCP2 SORBS2 CBS NDEL1
0.0441616896990828	3	67	10.5228496691799	VANHARANTA UTERINE FIBROID DN	http://www.gsea-msigdb.org/gsea/msigdb/cards/VANHARANTA_UTERINE_FIBROID_DN	NAMPT KLHL2 ABCA8
0.0441616896990828	10	835	2.81449472189641	KOINUMA TARGETS OF SMAD2 OR SMAD3	http://www.gsea-msigdb.org/gsea/msigdb/cards/KOINUMA_TARGETS_OF_SMAD2_OR_SMAD3	NEDD4L DNAJC25 TNPO1 SEC14L2 TUBB2A NPC1 PHLDB2 DST SNRPE MPZL1
0.0455580072685304	3	68	10.3681018799272	VILLANUEVA LIVER CANCER KRT19 DN	http://www.gsea-msigdb.org/gsea/msigdb/cards/VILLANUEVA_LIVER_CANCER_KRT19_DN	IVD ABCA8 NR1I3
0.0459410505318759	9	705	3.00013160780873	WONG ADULT TISSUE STEM MODULE	http://www.gsea-msigdb.org/gsea/msigdb/cards/WONG_ADULT_TISSUE_STEM_MODULE	CLK1 RORA IL1R1 NFKBIZ PHLDB2 DST ANKH GATM MPZL1
0.0461552550735774	4	142	6.62000871206621	GROSS HYPOXIA VIA ELK3 AND HIF1A UP	http://www.gsea-msigdb.org/gsea/msigdb/cards/GROSS_HYPOXIA_VIA_ELK3_AND_HIF1A_UP	NEDD4L RORA NFKBIZ RCAN1
0.0461552550735774	5	233	5.04313968408477	MIYAGAWA TARGETS OF EWSR1 ETS FUSIONS DN	http://www.gsea-msigdb.org/gsea/msigdb/cards/MIYAGAWA_TARGETS_OF_EWSR1_ETS_FUSIONS_DN	NEDD4L ST3GAL6 EHBP1 IL1R1 PID1
0.0461552550735774	2	20	23.501030927835	PEDERSEN METASTASIS BY ERBB2 ISOFORM 3	http://www.gsea-msigdb.org/gsea/msigdb/cards/PEDERSEN_METASTASIS_BY_ERBB2_ISOFORM_3	LMO7 NPC1
0.0469083091851378	3	70	10.0718703976436	WAMUNYOKOLI OVARIAN CANCER GRADES 1 2 DN	http://www.gsea-msigdb.org/gsea/msigdb/cards/WAMUNYOKOLI_OVARIAN_CANCER_GRADES_1_2_DN	SRSF5 IL1R1 SERPING1
0.0492614685576977	4	146	6.43863861036577	GOZGIT ESR1 TARGETS UP	http://www.gsea-msigdb.org/gsea/msigdb/cards/GOZGIT_ESR1_TARGETS_UP	SUB1 DST ACSF2 ACAA2
0.0493311718978644	2	21	22.3819342169858	MINGUEZ LIVER CANCER VASCULAR INVASION DN	http://www.gsea-msigdb.org/gsea/msigdb/cards/MINGUEZ_LIVER_CANCER_VASCULAR_INVASION_DN	GLYATL1 PAH
0.0515127701310827	6	349	4.0402918500576	SCHUETZ BREAST CANCER DUCTAL INVASIVE UP	http://www.gsea-msigdb.org/gsea/msigdb/cards/SCHUETZ_BREAST_CANCER_DUCTAL_INVASIVE_UP	HSD17B6 ST3GAL6 MAP4K4 IL1R1 SERPING1 LDLRAD4
0.0515127701310827	2	22	21.3645735707591	YIH RESPONSE TO ARSENITE C1	http://www.gsea-msigdb.org/gsea/msigdb/cards/YIH_RESPONSE_TO_ARSENITE_C1	CFLAR CLK1
0.0515127701310827	6	350	4.02874815905744	ACEVEDO NORMAL TISSUE ADJACENT TO LIVER TUMOR DN	http://www.gsea-msigdb.org/gsea/msigdb/cards/ACEVEDO_NORMAL_TISSUE_ADJACENT_TO_LIVER_TUMOR_DN	HAGH SLC35B1 RDH5 CBS NUDT5 NDEL1
0.0515127701310827	5	244	4.81578502619571	BLUM RESPONSE TO SALIRASIB UP	http://www.gsea-msigdb.org/gsea/msigdb/cards/BLUM_RESPONSE_TO_SALIRASIB_UP	CCNB1IP1 NAMPT NPC1 CBS NDEL1
0.0515127701310827	6	351	4.01727024407437	YOSHIMURA MAPK8 TARGETS DN	http://www.gsea-msigdb.org/gsea/msigdb/cards/YOSHIMURA_MAPK8_TARGETS_DN	SUB1 THOC2 IVD CHD2 ANKFY1 MPZL1
0.0541244933317543	3	76	9.27672273467173	RODRIGUES THYROID CARCINOMA DN	http://www.gsea-msigdb.org/gsea/msigdb/cards/RODRIGUES_THYROID_CARCINOMA_DN	ST3GAL6 NAMPT PHLDB2
0.0541244933317543	3	76	9.27672273467173	THEILGAARD NEUTROPHIL AT SKIN WOUND UP	http://www.gsea-msigdb.org/gsea/msigdb/cards/THEILGAARD_NEUTROPHIL_AT_SKIN_WOUND_UP	CFLAR NAMPT IL1R1
0.0542648105323248	11	1028	2.51470175297846	NUYTTEN EZH2 TARGETS UP	http://www.gsea-msigdb.org/gsea/msigdb/cards/NUYTTEN_EZH2_TARGETS_UP	CFLAR ST3GAL6 NAMPT SUB1 SCP2 TUBB2A PHLDB2 RCAN1 GPRC5C GAS6 ANKFY1
0.0542648105323248	7	477	3.44878860576196	ZHENG BOUND BY FOXP3	http://www.gsea-msigdb.org/gsea/msigdb/cards/ZHENG_BOUND_BY_FOXP3	MAP4K4 PSMA1 NFKBIZ ANKH LDLRAD4 CHD2 FAM91A1
0.056220174809617	5	252	4.66290296187203	AFFAR YY1 TARGETS DN	http://www.gsea-msigdb.org/gsea/msigdb/cards/AFFAR_YY1_TARGETS_DN	NR1H4 IL1R1 TUBB2A TERF1 ANKH
0.0589354408889337	7	486	3.3849221500997	CREIGHTON ENDOCRINE THERAPY RESISTANCE 5	http://www.gsea-msigdb.org/gsea/msigdb/cards/CREIGHTON_ENDOCRINE_THERAPY_RESISTANCE_5	GRAMD4 IL1R1 THOC2 SLC41A2 PHLDB2 PSD3 TMPRSS2
0.0606848120969019	3	81	8.7040855288278	GARGALOVIC RESPONSE TO OXIDIZED PHOSPHOLIPIDS TURQUOISE UP	http://www.gsea-msigdb.org/gsea/msigdb/cards/GARGALOVIC_RESPONSE_TO_OXIDIZED_PHOSPHOLIPIDS_TURQUOISE_UP	CFLAR RORA TNPO1
0.0606848120969019	3	81	8.7040855288278	FALVELLA SMOKERS WITH LUNG CANCER	http://www.gsea-msigdb.org/gsea/msigdb/cards/FALVELLA_SMOKERS_WITH_LUNG_CANCER	SRSF5 NAMPT RCAN1
0.0606848120969019	3	81	8.7040855288278	TARTE PLASMA CELL VS B LYMPHOCYTE UP	http://www.gsea-msigdb.org/gsea/msigdb/cards/TARTE_PLASMA_CELL_VS_B_LYMPHOCYTE_UP	HAGH SLC35B1 GAS6
0.064383637220349	3	83	8.49434852813315	COATES MACROPHAGE M1 VS M2 UP	http://www.gsea-msigdb.org/gsea/msigdb/cards/COATES_MACROPHAGE_M1_VS_M2_UP	SLCO2B1 DST GATM
0.0648218450936021	2	26	18.0777160983347	GARGALOVIC RESPONSE TO OXIDIZED PHOSPHOLIPIDS GREEN UP	http://www.gsea-msigdb.org/gsea/msigdb/cards/GARGALOVIC_RESPONSE_TO_OXIDIZED_PHOSPHOLIPIDS_GREEN_UP	RCAN1 CHD2
0.0655465935934945	4	166	5.66289901875543	LIN NPAS4 TARGETS UP	http://www.gsea-msigdb.org/gsea/msigdb/cards/LIN_NPAS4_TARGETS_UP	NEDD4L GRAMD4 USF1 RCAN1
0.0677684172252399	4	168	5.59548355424644	SMIRNOV RESPONSE TO IR 6HR UP	http://www.gsea-msigdb.org/gsea/msigdb/cards/SMIRNOV_RESPONSE_TO_IR_6HR_UP	CLK1 MAP4K4 SMAD5 LDLRAD4
0.0686499911969319	3	86	8.19803404459362	SASSON RESPONSE TO GONADOTROPHINS DN	http://www.gsea-msigdb.org/gsea/msigdb/cards/SASSON_RESPONSE_TO_GONADOTROPHINS_DN	CFLAR MAP4K4 TUBB2A
0.0692942696349051	4	170	5.52965433596119	NAGASHIMA NRG1 SIGNALING UP	http://www.gsea-msigdb.org/gsea/msigdb/cards/NAGASHIMA_NRG1_SIGNALING_UP	TUBB2A NPC1 DST NDEL1
0.0692942696349051	6	385	3.66249832641585	HAN SATB1 TARGETS DN	http://www.gsea-msigdb.org/gsea/msigdb/cards/HAN_SATB1_TARGETS_DN	ST3GAL6 SEC14L2 NPC1 DST ACSF2 LAGE3
0.0695718389203718	6	386	3.65300998878265	BASAKI YBX1 TARGETS DN	http://www.gsea-msigdb.org/gsea/msigdb/cards/BASAKI_YBX1_TARGETS_DN	ACSM3 ST3GAL6 PCSK6 NFKBIZ PSD3 CHD2
0.0701862752930502	7	512	3.21303157216495	ENK UV RESPONSE EPIDERMIS DN	http://www.gsea-msigdb.org/gsea/msigdb/cards/ENK_UV_RESPONSE_EPIDERMIS_DN	RORA NAMPT ABCD3 RCAN1 NDEL1 GATM GAS6
0.0702547506113564	8	646	2.91034438734799	BUYTAERT PHOTODYNAMIC THERAPY STRESS DN	http://www.gsea-msigdb.org/gsea/msigdb/cards/BUYTAERT_PHOTODYNAMIC_THERAPY_STRESS_DN	CFLAR NEDD4L SUB1 IVD PAN2 PCSK6 ANKFY1 LAGE3
0.0718324652640942	3	89	7.92169581837137	SEIDEN ONCOGENESIS BY MET	http://www.gsea-msigdb.org/gsea/msigdb/cards/SEIDEN_ONCOGENESIS_BY_MET	SUB1 SCP2 SRP72
0.0722030526589592	6	395	3.56977684979773	OSMAN BLADDER CANCER UP	http://www.gsea-msigdb.org/gsea/msigdb/cards/OSMAN_BLADDER_CANCER_UP	TNPO1 MACROH2A1 SMAD5 SCP2 NFKBIZ SRP72
0.0722030526589592	8	655	2.87035492248367	PATIL LIVER CANCER	http://www.gsea-msigdb.org/gsea/msigdb/cards/PATIL_LIVER_CANCER	NEDD4L MAP4K4 XPO1 TNPO1 LARP1 SNRPE LAGE3 MPZL1
0.0722030526589592	2	29	16.207607536438	STANELLE E2F1 TARGETS	http://www.gsea-msigdb.org/gsea/msigdb/cards/STANELLE_E2F1_TARGETS	CFLAR GRAMD4
0.0722030526589592	3	90	7.83367697594502	GAVIN FOXP3 TARGETS CLUSTER P7	http://www.gsea-msigdb.org/gsea/msigdb/cards/GAVIN_FOXP3_TARGETS_CLUSTER_P7	ST3GAL6 DST LDLRAD4
0.0722030526589592	5	279	4.21165428814248	HELLER HDAC TARGETS SILENCED BY METHYLATION DN	http://www.gsea-msigdb.org/gsea/msigdb/cards/HELLER_HDAC_TARGETS_SILENCED_BY_METHYLATION_DN	CFLAR CLK1 ST3GAL6 DST CBS
0.0722030526589592	2	29	16.207607536438	SUMI HNF4A TARGETS	http://www.gsea-msigdb.org/gsea/msigdb/cards/SUMI_HNF4A_TARGETS	ACSM2B SLCO2B1
0.072502463192149	5	280	4.19661266568483	SHETH LIVER CANCER VS TXNIP LOSS PAM4	http://www.gsea-msigdb.org/gsea/msigdb/cards/SHETH_LIVER_CANCER_VS_TXNIP_LOSS_PAM4	NR1H4 HAGH SLC27A5 NR1I3 CBS
0.074377513458779	10	950	2.47379272924579	LOPEZ MBD TARGETS	http://www.gsea-msigdb.org/gsea/msigdb/cards/LOPEZ_MBD_TARGETS	PTGES3 SUB1 SMAD5 IL1R1 SLC35B1 THOC2 PSMA1 RAN TPM3 SERPING1
0.0801474093194729	3	95	7.42137818773739	KIM GASTRIC CANCER CHEMOSENSITIVITY	http://www.gsea-msigdb.org/gsea/msigdb/cards/KIM_GASTRIC_CANCER_CHEMOSENSITIVITY	IL1R1 SLCO2B1 MPZL1
0.0804999808388069	7	535	3.07490124289431	BERENJENO TRANSFORMED BY RHOA UP	http://www.gsea-msigdb.org/gsea/msigdb/cards/BERENJENO_TRANSFORMED_BY_RHOA_UP	NEDD4L XPO1 PTGES3 MACROH2A1 PSMA1 NFKBIZ PHLDB2
0.0806617098646728	3	96	7.34407216494845	KIM MYC AMPLIFICATION TARGETS DN	http://www.gsea-msigdb.org/gsea/msigdb/cards/KIM_MYC_AMPLIFICATION_TARGETS_DN	CFLAR RORA SORBS2
0.0806617098646728	5	290	4.05190188410949	GRADE COLON AND RECTAL CANCER UP	http://www.gsea-msigdb.org/gsea/msigdb/cards/GRADE_COLON_AND_RECTAL_CANCER_UP	SUB1 MACROH2A1 PSMA1 RAN SRP72
0.0815791105912142	6	410	3.43917525773196	RUTELLA RESPONSE TO HGF VS CSF2RB AND IL4 UP	http://www.gsea-msigdb.org/gsea/msigdb/cards/RUTELLA_RESPONSE_TO_HGF_VS_CSF2RB_AND_IL4_UP	NAMPT SLC35B1 NPC1 PID1 ACAA2 MPZL1
0.0847285840190242	6	414	3.40594651128044	BOCHKIS FOXA2 TARGETS	http://www.gsea-msigdb.org/gsea/msigdb/cards/BOCHKIS_FOXA2_TARGETS	ACSM3 ACAA1 HAGH LIPC GPRC5C PPARA
0.085461254596737	2	33	14.2430490471728	BANDRES RESPONSE TO CARMUSTIN MGMT 24HR DN	http://www.gsea-msigdb.org/gsea/msigdb/cards/BANDRES_RESPONSE_TO_CARMUSTIN_MGMT_24HR_DN	HAGH SORBS2
0.0876046351397289	3	100	7.05030927835052	DING LUNG CANCER EXPRESSION BY COPY NUMBER	http://www.gsea-msigdb.org/gsea/msigdb/cards/DING_LUNG_CANCER_EXPRESSION_BY_COPY_NUMBER	MACROH2A1 TERF1 FAM91A1
0.0883513341289725	3	101	6.98050423599061	HUMMERICH SKIN CANCER PROGRESSION DN	http://www.gsea-msigdb.org/gsea/msigdb/cards/HUMMERICH_SKIN_CANCER_PROGRESSION_DN	SCP2 SERPING1 DST
0.0883513341289725	2	34	13.824135839903	YAO TEMPORAL RESPONSE TO PROGESTERONE CLUSTER 15	http://www.gsea-msigdb.org/gsea/msigdb/cards/YAO_TEMPORAL_RESPONSE_TO_PROGESTERONE_CLUSTER_15	ST3GAL6 NPC1
0.0883513341289725	16	1981	1.89811456257123	PILON KLF1 TARGETS DN	http://www.gsea-msigdb.org/gsea/msigdb/cards/PILON_KLF1_TARGETS_DN	CFLAR GRAMD4 XPO1 TNPO1 PTGES3 SUB1 MACROH2A1 SCP2 IVD BNIP2 TERF1 PTS LARP1 NUDT5 FAM91A1 ANKFY1
0.0889347460270206	4	193	4.87067998504353	ZHENG FOXP3 TARGETS IN THYMUS UP	http://www.gsea-msigdb.org/gsea/msigdb/cards/ZHENG_FOXP3_TARGETS_IN_THYMUS_UP	PSMA1 NFKBIZ LDLRAD4 FAM91A1
0.0930894915687299	4	196	4.79612876078266	GOTZMANN EPITHELIAL TO MESENCHYMAL TRANSITION DN	http://www.gsea-msigdb.org/gsea/msigdb/cards/GOTZMANN_EPITHELIAL_TO_MESENCHYMAL_TRANSITION_DN	CYP3A5 IL1R1 SCP2 ABCD3
0.0943444576212474	9	849	2.49127536337474	DACOSTA UV RESPONSE VIA ERCC3 DN	http://www.gsea-msigdb.org/gsea/msigdb/cards/DACOSTA_UV_RESPONSE_VIA_ERCC3_DN	XPO1 NAMPT EHBP1 IL1R1 THOC2 TERF1 PARD3 DST PSD3
0.0943444576212474	3	105	6.71458026509573	JAZAG TGFB1 SIGNALING VIA SMAD4 UP	http://www.gsea-msigdb.org/gsea/msigdb/cards/JAZAG_TGFB1_SIGNALING_VIA_SMAD4_UP	NAMPT MPDU1 PTMA
0.0943444576212474	2	36	13.0561282932417	SHAFFER IRF4 MULTIPLE MYELOMA PROGRAM	http://www.gsea-msigdb.org/gsea/msigdb/cards/SHAFFER_IRF4_MULTIPLE_MYELOMA_PROGRAM	CFLAR SUB1
0.0943444576212474	7	561	2.93239245088851	CHICAS RB1 TARGETS SENESCENT	http://www.gsea-msigdb.org/gsea/msigdb/cards/CHICAS_RB1_TARGETS_SENESCENT	CCNB1IP1 NAMPT CYP3A5 MACROH2A1 SMAD5 NFKBIZ PTMA
0.0945260961720451	3	106	6.6512351682552	KIM MYCN AMPLIFICATION TARGETS DN	http://www.gsea-msigdb.org/gsea/msigdb/cards/KIM_MYCN_AMPLIFICATION_TARGETS_DN	CFLAR RORA LMO7
0.0945260961720451	3	106	6.6512351682552	GROSS HYPOXIA VIA HIF1A DN	http://www.gsea-msigdb.org/gsea/msigdb/cards/GROSS_HYPOXIA_VIA_HIF1A_DN	KLHL2 LMO7 GPRC5C
0.0945260961720451	4	199	4.72382531212765	WHITFIELD CELL CYCLE G2 M	http://www.gsea-msigdb.org/gsea/msigdb/cards/WHITFIELD_CELL_CYCLE_G2_M	CFLAR TNPO1 RCAN1 GAS6
0.0968611635091959	2	37	12.7032599609919	BURTON ADIPOGENESIS PEAK AT 8HR	http://www.gsea-msigdb.org/gsea/msigdb/cards/BURTON_ADIPOGENESIS_PEAK_AT_8HR	XPO1 TUBB2A
0.0979700949515311	6	438	3.21931930518288	ZHOU INFLAMMATORY RESPONSE LIVE UP	http://www.gsea-msigdb.org/gsea/msigdb/cards/ZHOU_INFLAMMATORY_RESPONSE_LIVE_UP	CFLAR NEDD4L NAMPT IL1R1 PSD3 RCAN1
0.0979700949515311	11	1173	2.20384774259323	MARSON BOUND BY FOXP3 UNSTIMULATED	http://www.gsea-msigdb.org/gsea/msigdb/cards/MARSON_BOUND_BY_FOXP3_UNSTIMULATED	CLK1 MAP4K4 XPO1 TNPO1 SUB1 MACROH2A1 BNIP2 NPC1 TERF1 USF1 NUDT5
0.100000638663816	2	38	12.368963646229	MARIADASON REGULATED BY HISTONE ACETYLATION DN	http://www.gsea-msigdb.org/gsea/msigdb/cards/MARIADASON_REGULATED_BY_HISTONE_ACETYLATION_DN	MPDU1 GAS6
0.100104063669016	4	205	4.58556701030928	WANG TUMOR INVASIVENESS DN	http://www.gsea-msigdb.org/gsea/msigdb/cards/WANG_TUMOR_INVASIVENESS_DN	CLK1 PTGES3 CSAD NPC1
0.101261744628231	6	444	3.17581499024798	FULCHER INFLAMMATORY RESPONSE LECTIN VS LPS DN	http://www.gsea-msigdb.org/gsea/msigdb/cards/FULCHER_INFLAMMATORY_RESPONSE_LECTIN_VS_LPS_DN	GRAMD4 NAMPT MACROH2A1 SERPING1 GATM GAS6
0.101261744628231	5	321	3.66059671773132	DEURIG T CELL PROLYMPHOCYTIC LEUKEMIA DN	http://www.gsea-msigdb.org/gsea/msigdb/cards/DEURIG_T_CELL_PROLYMPHOCYTIC_LEUKEMIA_DN	CFLAR RORA TFIP11 SRSF5 KLHL2
0.101261744628231	2	39	12.0518107322231	LANDIS ERBB2 BREAST TUMORS 65 DN	http://www.gsea-msigdb.org/gsea/msigdb/cards/LANDIS_ERBB2_BREAST_TUMORS_65_DN	ACAA1 ACAA2
0.101261744628231	11	1183	2.18521842946902	PEREZ TP53 TARGETS	http://www.gsea-msigdb.org/gsea/msigdb/cards/PEREZ_TP53_TARGETS	CFLAR HAGH RORA GRAMD4 SMAD5 LMO7 FGD4 SORBS2 LDLRAD4 GPRC5C GATM
0.101261744628231	2	39	12.0518107322231	GEISS RESPONSE TO DSRNA UP	http://www.gsea-msigdb.org/gsea/msigdb/cards/GEISS_RESPONSE_TO_DSRNA_UP	CFLAR XPO1
0.101261744628231	4	208	4.51942902458366	VANTVEER BREAST CANCER ESR1 UP	http://www.gsea-msigdb.org/gsea/msigdb/cards/VANTVEER_BREAST_CANCER_ESR1_UP	NEDD4L SEC14L2 PCSK6 SFXN5
0.101633952841922	3	112	6.29491899852725	HOSHIDA LIVER CANCER SURVIVAL DN	http://www.gsea-msigdb.org/gsea/msigdb/cards/HOSHIDA_LIVER_CANCER_SURVIVAL_DN	ACSM3 DST LIPC
0.10307697916666	3	113	6.23921175075267	WATANABE RECTAL CANCER RADIOTHERAPY RESPONSIVE UP	http://www.gsea-msigdb.org/gsea/msigdb/cards/WATANABE_RECTAL_CANCER_RADIOTHERAPY_RESPONSIVE_UP	ABCD3 GAS6 LAGE3
0.10307697916666	2	40	11.7505154639175	TOMLINS PROSTATE CANCER DN	http://www.gsea-msigdb.org/gsea/msigdb/cards/TOMLINS_PROSTATE_CANCER_DN	DST GATM
0.10307697916666	2	40	11.7505154639175	BEIER GLIOMA STEM CELL UP	http://www.gsea-msigdb.org/gsea/msigdb/cards/BEIER_GLIOMA_STEM_CELL_UP	NEDD4L SERPING1
0.104503328794691	9	882	2.39806438039133	GEORGES TARGETS OF MIR192 AND MIR215	http://www.gsea-msigdb.org/gsea/msigdb/cards/GEORGES_TARGETS_OF_MIR192_AND_MIR215	CLK1 ST3GAL6 XPO1 IL1R1 NFKBIZ PTS DST GATM MPZL1
0.104924110685173	5	327	3.59342980547937	FARMER BREAST CANCER APOCRINE VS LUMINAL	http://www.gsea-msigdb.org/gsea/msigdb/cards/FARMER_BREAST_CANCER_APOCRINE_VS_LUMINAL	NAMPT PCSK6 ACAA2 TMPRSS2 MPZL1
0.104924110685173	2	41	11.4639175257732	CROONQUIST NRAS SIGNALING UP	http://www.gsea-msigdb.org/gsea/msigdb/cards/CROONQUIST_NRAS_SIGNALING_UP	TUBB2A GATM
0.104924110685173	3	115	6.1307037203048	HOSHIDA LIVER CANCER SUBCLASS S2	http://www.gsea-msigdb.org/gsea/msigdb/cards/HOSHIDA_LIVER_CANCER_SUBCLASS_S2	TFIP11 ABCD3 SNRPE
0.104924110685173	2	41	11.4639175257732	CHANGOLKAR H2AFY TARGETS DN	http://www.gsea-msigdb.org/gsea/msigdb/cards/CHANGOLKAR_H2AFY_TARGETS_DN	MACROH2A1 SORBS2
0.105849826268855	3	116	6.07785282616424	BOYAULT LIVER CANCER SUBCLASS G1 UP	http://www.gsea-msigdb.org/gsea/msigdb/cards/BOYAULT_LIVER_CANCER_SUBCLASS_G1_UP	MAP4K4 UBAP2 MPZL1
0.108739657874894	6	460	3.0653518601524	CHARAFE BREAST CANCER LUMINAL VS MESENCHYMAL DN	http://www.gsea-msigdb.org/gsea/msigdb/cards/CHARAFE_BREAST_CANCER_LUMINAL_VS_MESENCHYMAL_DN	ST3GAL6 MAP4K4 EHBP1 PHLDB2 ANKH NDEL1
0.109203288241339	4	219	4.29242574024384	OSWALD HEMATOPOIETIC STEM CELL IN COLLAGEN GEL UP	http://www.gsea-msigdb.org/gsea/msigdb/cards/OSWALD_HEMATOPOIETIC_STEM_CELL_IN_COLLAGEN_GEL_UP	CFLAR ACSM3 SLCO2B1 LARP1
0.109203288241339	12	1387	2.03325429801024	DODD NASOPHARYNGEAL CARCINOMA DN	http://www.gsea-msigdb.org/gsea/msigdb/cards/DODD_NASOPHARYNGEAL_CARCINOMA_DN	XPO1 TNPO1 SUB1 PSMA1 RAN PAN2 CSAD PCSK6 NPC1 SRP72 SNRPE MPZL1
0.109203288241339	3	118	5.97483837148349	KOKKINAKIS METHIONINE DEPRIVATION 96HR UP	http://www.gsea-msigdb.org/gsea/msigdb/cards/KOKKINAKIS_METHIONINE_DEPRIVATION_96HR_UP	CFLAR SMAD5 IL1R1
0.109203288241339	3	119	5.9246296456727	CHIARADONNA NEOPLASTIC TRANSFORMATION CDC25 UP	http://www.gsea-msigdb.org/gsea/msigdb/cards/CHIARADONNA_NEOPLASTIC_TRANSFORMATION_CDC25_UP	IL1R1 LMO7 PHLDB2
0.109203288241339	2	43	10.9307120594582	LUI THYROID CANCER CLUSTER 2	http://www.gsea-msigdb.org/gsea/msigdb/cards/LUI_THYROID_CANCER_CLUSTER_2	ACAA1 PAN2
0.109203288241339	2	43	10.9307120594582	ABBUD LIF SIGNALING 1 UP	http://www.gsea-msigdb.org/gsea/msigdb/cards/ABBUD_LIF_SIGNALING_1_UP	IL1R1 ACAA2
0.109203288241339	4	220	4.27291471415183	RIGGINS TAMOXIFEN RESISTANCE DN	http://www.gsea-msigdb.org/gsea/msigdb/cards/RIGGINS_TAMOXIFEN_RESISTANCE_DN	CLK1 NAMPT PSD3 ALB
0.109203288241339	4	220	4.27291471415183	RAO BOUND BY SALL4	http://www.gsea-msigdb.org/gsea/msigdb/cards/RAO_BOUND_BY_SALL4	MAP4K4 FGD4 CHD2 FAM91A1
0.109203288241339	2	43	10.9307120594582	FLORIO HUMAN NEOCORTEX	http://www.gsea-msigdb.org/gsea/msigdb/cards/FLORIO_HUMAN_NEOCORTEX	ACSM2B GLYATL1
0.109375167671339	4	221	4.25358025843168	BROWNE HCMV INFECTION 16HR UP	http://www.gsea-msigdb.org/gsea/msigdb/cards/BROWNE_HCMV_INFECTION_16HR_UP	ACSM3 RORA PTS GATM
0.109375167671339	5	338	3.47648386506436	PHONG TNF RESPONSE NOT VIA P38	http://www.gsea-msigdb.org/gsea/msigdb/cards/PHONG_TNF_RESPONSE_NOT_VIA_P38	CFLAR ABCD3 TUBB2A RCAN1 GPRC5C
0.11031871606114	4	222	4.23441998699731	ZHANG RESPONSE TO IKK INHIBITOR AND TNF UP	http://www.gsea-msigdb.org/gsea/msigdb/cards/ZHANG_RESPONSE_TO_IKK_INHIBITOR_AND_TNF_UP	NEDD4L TUBB2A NFKBIZ RCAN1
0.111414526034302	3	122	5.77894203143485	LEE NEURAL CREST STEM CELL DN	http://www.gsea-msigdb.org/gsea/msigdb/cards/LEE_NEURAL_CREST_STEM_CELL_DN	SORBS2 GATM GAS6
0.111414526034302	3	122	5.77894203143485	ALTEMEIER RESPONSE TO LPS WITH MECHANICAL VENTILATION	http://www.gsea-msigdb.org/gsea/msigdb/cards/ALTEMEIER_RESPONSE_TO_LPS_WITH_MECHANICAL_VENTILATION	RDH5 NFKBIZ RCAN1
0.111845090880285	4	224	4.19661266568483	LINDGREN BLADDER CANCER CLUSTER 3 DN	http://www.gsea-msigdb.org/gsea/msigdb/cards/LINDGREN_BLADDER_CANCER_CLUSTER_3_DN	CFLAR CBR4 DST PSD3
0.113422908254505	2	45	10.4449026345934	ICHIBA GRAFT VERSUS HOST DISEASE D7 DN	http://www.gsea-msigdb.org/gsea/msigdb/cards/ICHIBA_GRAFT_VERSUS_HOST_DISEASE_D7_DN	ACAA1 LIPC
0.116415426500478	2	46	10.2178395338413	ZHAN MULTIPLE MYELOMA LB UP	http://www.gsea-msigdb.org/gsea/msigdb/cards/ZHAN_MULTIPLE_MYELOMA_LB_UP	CFLAR NAMPT
0.116415426500478	2	46	10.2178395338413	ZHANG ANTIVIRAL RESPONSE TO RIBAVIRIN DN	http://www.gsea-msigdb.org/gsea/msigdb/cards/ZHANG_ANTIVIRAL_RESPONSE_TO_RIBAVIRIN_DN	CFLAR TUBB2A
0.116415426500478	5	347	3.38631569565347	COLINA TARGETS OF 4EBP1 AND 4EBP2	http://www.gsea-msigdb.org/gsea/msigdb/cards/COLINA_TARGETS_OF_4EBP1_AND_4EBP2	XPO1 NAMPT SUB1 SLC41A2 NUDT5
0.118904629075559	4	230	4.08713581353653	MARTORIATI MDM4 TARGETS FETAL LIVER UP	http://www.gsea-msigdb.org/gsea/msigdb/cards/MARTORIATI_MDM4_TARGETS_FETAL_LIVER_UP	NAMPT USF1 NUDT5 LAGE3
0.123619836482721	2	48	9.79209621993127	WOOD EBV EBNA1 TARGETS DN	http://www.gsea-msigdb.org/gsea/msigdb/cards/WOOD_EBV_EBNA1_TARGETS_DN	SLC27A5 ACAA2
0.123619836482721	2	48	9.79209621993127	YAO TEMPORAL RESPONSE TO PROGESTERONE CLUSTER 8	http://www.gsea-msigdb.org/gsea/msigdb/cards/YAO_TEMPORAL_RESPONSE_TO_PROGESTERONE_CLUSTER_8	LMO7 ANKH
0.123619836482721	2	48	9.79209621993127	CHANGOLKAR H2AFY TARGETS UP	http://www.gsea-msigdb.org/gsea/msigdb/cards/CHANGOLKAR_H2AFY_TARGETS_UP	RORA IVD
0.124255508007969	6	488	2.88947101571742	LIU PROSTATE CANCER DN	http://www.gsea-msigdb.org/gsea/msigdb/cards/LIU_PROSTATE_CANCER_DN	CYP3A5 BNIP2 DST ACAA2 GATM GAS6
0.125346073758461	6	490	2.8776772564696	SENESE HDAC3 TARGETS UP	http://www.gsea-msigdb.org/gsea/msigdb/cards/SENESE_HDAC3_TARGETS_UP	NEDD4L NAMPT SMAD5 NFKBIZ PHLDB2 DST
0.125346073758461	2	49	9.59225752156533	HOFMANN CELL LYMPHOMA UP	http://www.gsea-msigdb.org/gsea/msigdb/cards/HOFMANN_CELL_LYMPHOMA_UP	IL1R1 BNIP2
0.125346073758461	5	358	3.28226688936244	WANG TUMOR INVASIVENESS UP	http://www.gsea-msigdb.org/gsea/msigdb/cards/WANG_TUMOR_INVASIVENESS_UP	SUB1 ABCD3 MPDU1 NUDT5 ANKFY1
0.125346073758461	3	131	5.38191547965688	POOLA INVASIVE BREAST CANCER DN	http://www.gsea-msigdb.org/gsea/msigdb/cards/POOLA_INVASIVE_BREAST_CANCER_DN	NEDD4L DST ANKH
0.125384732914581	4	237	3.96641872199748	RUTELLA RESPONSE TO HGF DN	http://www.gsea-msigdb.org/gsea/msigdb/cards/RUTELLA_RESPONSE_TO_HGF_DN	MAP4K4 NAMPT PID1 GAS6
0.126010592074467	7	636	2.58659145432147	NAKAMURA TUMOR ZONE PERIPHERAL VS CENTRAL DN	http://www.gsea-msigdb.org/gsea/msigdb/cards/NAKAMURA_TUMOR_ZONE_PERIPHERAL_VS_CENTRAL_DN	CLK1 RORA SRSF5 NAMPT IL1R1 PCSK6 PPARA
0.126010592074467	3	132	5.34114339268979	UDAYAKUMAR MED1 TARGETS UP	http://www.gsea-msigdb.org/gsea/msigdb/cards/UDAYAKUMAR_MED1_TARGETS_UP	SUB1 CBS PTMA
0.127683135072164	2	50	9.40041237113402	GARCIA TARGETS OF FLI1 AND DAX1 UP	http://www.gsea-msigdb.org/gsea/msigdb/cards/GARCIA_TARGETS_OF_FLI1_AND_DAX1_UP	PTGES3 NCKAP5
0.129867993348427	4	241	3.9005860461137	SENESE HDAC1 AND HDAC2 TARGETS UP	http://www.gsea-msigdb.org/gsea/msigdb/cards/SENESE_HDAC1_AND_HDAC2_TARGETS_UP	NAMPT NFKBIZ SORBS2 PPARA
0.129998436974173	7	642	2.56241770241192	BENPORATH CYCLING GENES	http://www.gsea-msigdb.org/gsea/msigdb/cards/BENPORATH_CYCLING_GENES	CFLAR SRSF5 RAN TUBB2A LARP1 RCAN1 GAS6
0.130628773719713	2	51	9.21609055993531	NATSUME RESPONSE TO INTERFERON BETA DN	http://www.gsea-msigdb.org/gsea/msigdb/cards/NATSUME_RESPONSE_TO_INTERFERON_BETA_DN	NR1H4 GAS6
0.131148759305068	5	366	3.21052335079714	RHEIN ALL GLUCOCORTICOID THERAPY DN	http://www.gsea-msigdb.org/gsea/msigdb/cards/RHEIN_ALL_GLUCOCORTICOID_THERAPY_DN	EHBP1 SCP2 RCAN1 ACAA2 SNRPE
0.13549754172249	1	5	47.0020618556701	CHEOK RESPONSE TO MERCAPTOPURINE AND HD MTX UP	http://www.gsea-msigdb.org/gsea/msigdb/cards/CHEOK_RESPONSE_TO_MERCAPTOPURINE_AND_HD_MTX_UP	TERF1
0.13549754172249	1	5	47.0020618556701	BIOCARTA ACETAMINOPHEN PATHWAY	http://www.gsea-msigdb.org/gsea/msigdb/cards/BIOCARTA_ACETAMINOPHEN_PATHWAY	NR1I3
0.13549754172249	1	5	47.0020618556701	BIOCARTA RAN PATHWAY	http://www.gsea-msigdb.org/gsea/msigdb/cards/BIOCARTA_RAN_PATHWAY	RAN
0.139762827082259	5	374	3.1418490545234	VECCHI GASTRIC CANCER EARLY DN	http://www.gsea-msigdb.org/gsea/msigdb/cards/VECCHI_GASTRIC_CANCER_EARLY_DN	ST3GAL6 RORA ABCA8 PID1 SORBS2
0.139864007653942	3	140	5.0359351988218	IGLESIAS E2F TARGETS UP	http://www.gsea-msigdb.org/gsea/msigdb/cards/IGLESIAS_E2F_TARGETS_UP	CLK1 TUBB2A GAS6
0.140699986359742	2	54	8.7040855288278	BECKER TAMOXIFEN RESISTANCE DN	http://www.gsea-msigdb.org/gsea/msigdb/cards/BECKER_TAMOXIFEN_RESISTANCE_DN	IL1R1 ACAA2
0.143615851711133	2	55	8.54582942830366	LAU APOPTOSIS CDKN2A UP	http://www.gsea-msigdb.org/gsea/msigdb/cards/LAU_APOPTOSIS_CDKN2A_UP	CFLAR BNIP2
0.143615851711133	8	815	2.30684966162798	BUYTAERT PHOTODYNAMIC THERAPY STRESS UP	http://www.gsea-msigdb.org/gsea/msigdb/cards/BUYTAERT_PHOTODYNAMIC_THERAPY_STRESS_UP	CLK1 ST3GAL6 NAMPT TUBB2A NPC1 DST RCAN1 NDEL1
0.143615851711133	2	55	8.54582942830366	RICKMAN HEAD AND NECK CANCER F	http://www.gsea-msigdb.org/gsea/msigdb/cards/RICKMAN_HEAD_AND_NECK_CANCER_F	ABCA8 TPM3
0.144414173770085	3	143	4.93028620863672	WAKABAYASHI ADIPOGENESIS PPARG RXRA BOUND 36HR	http://www.gsea-msigdb.org/gsea/msigdb/cards/WAKABAYASHI_ADIPOGENESIS_PPARG_RXRA_BOUND_36HR	ACAA1 PAN2 ACAA2
0.145289080135273	1	6	39.1683848797251	ZERBINI RESPONSE TO SULINDAC DN	http://www.gsea-msigdb.org/gsea/msigdb/cards/ZERBINI_RESPONSE_TO_SULINDAC_DN	CCNB1IP1
0.145289080135273	5	385	3.05208193867988	BERENJENO TRANSFORMED BY RHOA DN	http://www.gsea-msigdb.org/gsea/msigdb/cards/BERENJENO_TRANSFORMED_BY_RHOA_DN	CLK1 SCP2 LMO7 PTS GAS6
0.145289080135273	2	58	8.10380376821898	LUCAS HNF4A TARGETS UP	http://www.gsea-msigdb.org/gsea/msigdb/cards/LUCAS_HNF4A_TARGETS_UP	CFLAR ABCB4
0.145289080135273	2	56	8.39322533136966	DIRMEIER LMP1 RESPONSE LATE UP	http://www.gsea-msigdb.org/gsea/msigdb/cards/DIRMEIER_LMP1_RESPONSE_LATE_UP	CFLAR TUBB2A
0.145289080135273	9	983	2.15167119379975	BENPORATH NANOG TARGETS	http://www.gsea-msigdb.org/gsea/msigdb/cards/BENPORATH_NANOG_TARGETS	NEDD4L TNPO1 EHBP1 PSMA1 UBAP2 TERF1 NUDT5 CHD2 SNRPE
0.145289080135273	1	6	39.1683848797251	PETRETTO LEFT VENTRICLE MASS QTL CIS UP	http://www.gsea-msigdb.org/gsea/msigdb/cards/PETRETTO_LEFT_VENTRICLE_MASS_QTL_CIS_UP	MACROH2A1
0.145289080135273	4	258	3.64357068648605	ROZANOV MMP14 TARGETS UP	http://www.gsea-msigdb.org/gsea/msigdb/cards/ROZANOV_MMP14_TARGETS_UP	HSD17B6 MACROH2A1 IL1R1 TPM3
0.145289080135273	3	146	4.82897895777433	GOLDRATH HOMEOSTATIC PROLIFERATION	http://www.gsea-msigdb.org/gsea/msigdb/cards/GOLDRATH_HOMEOSTATIC_PROLIFERATION	PTGES3 MACROH2A1 LAGE3
0.145289080135273	5	385	3.05208193867988	BLALOCK ALZHEIMERS DISEASE INCIPIENT UP	http://www.gsea-msigdb.org/gsea/msigdb/cards/BLALOCK_ALZHEIMERS_DISEASE_INCIPIENT_UP	CFLAR NAMPT THOC2 PAH CHD2
0.145289080135273	3	146	4.82897895777433	RODWELL AGING KIDNEY NO BLOOD DN	http://www.gsea-msigdb.org/gsea/msigdb/cards/RODWELL_AGING_KIDNEY_NO_BLOOD_DN	NEDD4L CCNB1IP1 TMPRSS2
0.145289080135273	3	145	4.86228226093139	RODWELL AGING KIDNEY DN	http://www.gsea-msigdb.org/gsea/msigdb/cards/RODWELL_AGING_KIDNEY_DN	NEDD4L CCNB1IP1 TMPRSS2
0.145289080135273	2	58	8.10380376821898	SU LIVER	http://www.gsea-msigdb.org/gsea/msigdb/cards/SU_LIVER	SEC14L2 LIPC
0.145289080135273	5	385	3.05208193867988	STEIN ESRRA TARGETS UP	http://www.gsea-msigdb.org/gsea/msigdb/cards/STEIN_ESRRA_TARGETS_UP	CFLAR ACAA1 SEC14L2 ACAA2 GAS6
0.145289080135273	2	58	8.10380376821898	KYNG DNA DAMAGE BY 4NQO OR UV	http://www.gsea-msigdb.org/gsea/msigdb/cards/KYNG_DNA_DAMAGE_BY_4NQO_OR_UV	IL1R1 SLC35B1
0.145289080135273	2	56	8.39322533136966	BERNARD PPAPDC1B TARGETS DN	http://www.gsea-msigdb.org/gsea/msigdb/cards/BERNARD_PPAPDC1B_TARGETS_DN	RCAN1 PPARA
0.145289080135273	6	528	2.67057169634489	STEIN ESRRA TARGETS	http://www.gsea-msigdb.org/gsea/msigdb/cards/STEIN_ESRRA_TARGETS	CFLAR ACAA1 SEC14L2 TERF1 ACAA2 GAS6
0.145289080135273	8	828	2.27063100752029	WAKABAYASHI ADIPOGENESIS PPARG RXRA BOUND 8D	http://www.gsea-msigdb.org/gsea/msigdb/cards/WAKABAYASHI_ADIPOGENESIS_PPARG_RXRA_BOUND_8D	ACAA1 ABCD3 PAN2 CSAD NPC1 NFKBIZ NDEL1 ACAA2
0.145289080135273	1	6	39.1683848797251	BIOCARTA CREM PATHWAY	http://www.gsea-msigdb.org/gsea/msigdb/cards/BIOCARTA_CREM_PATHWAY	XPO1
0.145289080135273	1	6	39.1683848797251	BIOCARTA MRP PATHWAY	http://www.gsea-msigdb.org/gsea/msigdb/cards/BIOCARTA_MRP_PATHWAY	ABCB4
0.145945739039503	6	530	2.66049406730208	LIAO METASTASIS	http://www.gsea-msigdb.org/gsea/msigdb/cards/LIAO_METASTASIS	MAP4K4 TNPO1 UBAP2 TUBB2A CHD2 PTMA
0.145945739039503	5	390	3.01295268305578	WANG RESPONSE TO GSK3 INHIBITOR SB216763 UP	http://www.gsea-msigdb.org/gsea/msigdb/cards/WANG_RESPONSE_TO_GSK3_INHIBITOR_SB216763_UP	CCNB1IP1 PAN2 NPC1 ACSF2 CHD2
0.146592409825035	4	264	3.56076226179319	HOLLMANN APOPTOSIS VIA CD40 DN	http://www.gsea-msigdb.org/gsea/msigdb/cards/HOLLMANN_APOPTOSIS_VIA_CD40_DN	CCNB1IP1 SUB1 GATM MPZL1
0.146592409825035	3	150	4.70020618556701	TAKEDA TARGETS OF NUP98 HOXA9 FUSION 10D DN	http://www.gsea-msigdb.org/gsea/msigdb/cards/TAKEDA_TARGETS_OF_NUP98_HOXA9_FUSION_10D_DN	IL1R1 SLCO2B1 PID1
0.146592409825035	3	150	4.70020618556701	TSAI RESPONSE TO IONIZING RADIATION	http://www.gsea-msigdb.org/gsea/msigdb/cards/TSAI_RESPONSE_TO_IONIZING_RADIATION	CFLAR CLK1 RORA
0.146592409825035	2	59	7.96645116197798	WEIGEL OXIDATIVE STRESS BY HNE AND TBH	http://www.gsea-msigdb.org/gsea/msigdb/cards/WEIGEL_OXIDATIVE_STRESS_BY_HNE_AND_TBH	TERF1 DST
0.146592409825035	2	59	7.96645116197798	MIKKELSEN NPC LCP WITH H3K4ME3	http://www.gsea-msigdb.org/gsea/msigdb/cards/MIKKELSEN_NPC_LCP_WITH_H3K4ME3	RDH5 FGD4
0.149713734700094	2	60	7.83367697594502	GERHOLD ADIPOGENESIS DN	http://www.gsea-msigdb.org/gsea/msigdb/cards/GERHOLD_ADIPOGENESIS_DN	IL1R1 GAS6
0.153744288911459	2	61	7.70525604191313	WUNDER INFLAMMATORY RESPONSE AND CHOLESTEROL UP	http://www.gsea-msigdb.org/gsea/msigdb/cards/WUNDER_INFLAMMATORY_RESPONSE_AND_CHOLESTEROL_UP	NFKBIZ GATM
0.155141566232573	9	1011	2.09207990455505	NUYTTEN EZH2 TARGETS DN	http://www.gsea-msigdb.org/gsea/msigdb/cards/NUYTTEN_EZH2_TARGETS_DN	HSD17B6 MAP4K4 KLHL2 PAN2 LARP1 PSD3 PTMA LAGE3 MPZL1
0.155953086142217	1	7	33.5729013254786	TURASHVILI BREAST NORMAL DUCTAL VS LOBULAR DN	http://www.gsea-msigdb.org/gsea/msigdb/cards/TURASHVILI_BREAST_NORMAL_DUCTAL_VS_LOBULAR_DN	EHBP1
0.155953086142217	1	7	33.5729013254786	DIERICK SEROTONIN FUNCTION GENES	http://www.gsea-msigdb.org/gsea/msigdb/cards/DIERICK_SEROTONIN_FUNCTION_GENES	PAH
0.155953086142217	2	62	7.58097771865647	VANTVEER BREAST CANCER METASTASIS UP	http://www.gsea-msigdb.org/gsea/msigdb/cards/VANTVEER_BREAST_CANCER_METASTASIS_UP	SEC14L2 PCSK6
0.155953086142217	2	62	7.58097771865647	DAZARD UV RESPONSE CLUSTER G1	http://www.gsea-msigdb.org/gsea/msigdb/cards/DAZARD_UV_RESPONSE_CLUSTER_G1	TUBB2A SNRPE
0.155953086142217	1	7	33.5729013254786	MCCOLLUM GELDANAMYCIN RESISTANCE DN	http://www.gsea-msigdb.org/gsea/msigdb/cards/MCCOLLUM_GELDANAMYCIN_RESISTANCE_DN	PARD3
0.155953086142217	4	273	3.44337449492089	ACEVEDO LIVER TUMOR VS NORMAL ADJACENT TISSUE DN	http://www.gsea-msigdb.org/gsea/msigdb/cards/ACEVEDO_LIVER_TUMOR_VS_NORMAL_ADJACENT_TISSUE_DN	CFLAR ACAA1 CYP3A5 OGDHL
0.155953086142217	1	7	33.5729013254786	SHARMA PILOCYTIC ASTROCYTOMA LOCATION DN	http://www.gsea-msigdb.org/gsea/msigdb/cards/SHARMA_PILOCYTIC_ASTROCYTOMA_LOCATION_DN	CBS
0.155953086142217	6	546	2.58253087119067	KIM ALL DISORDERS CALB1 CORR UP	http://www.gsea-msigdb.org/gsea/msigdb/cards/KIM_ALL_DISORDERS_CALB1_CORR_UP	SUB1 MACROH2A1 EHBP1 RAN TUBB2A NDEL1
0.155953086142217	1	7	33.5729013254786	BIOCARTA FXR PATHWAY	http://www.gsea-msigdb.org/gsea/msigdb/cards/BIOCARTA_FXR_PATHWAY	NR1H4
0.15688164576676	8	857	2.19379518579557	ACEVEDO LIVER TUMOR VS NORMAL ADJACENT TISSUE UP	http://www.gsea-msigdb.org/gsea/msigdb/cards/ACEVEDO_LIVER_TUMOR_VS_NORMAL_ADJACENT_TISSUE_UP	NEDD4L XPO1 SEC14L2 TFIP11 SLC35B1 NPC1 NUDT5 LAGE3
0.157211028326672	8	858	2.19123831494966	JOHNSTONE PARVB TARGETS 3 DN	http://www.gsea-msigdb.org/gsea/msigdb/cards/JOHNSTONE_PARVB_TARGETS_3_DN	TNPO1 SUB1 SMAD5 UBAP2 TUBB2A CSAD BNIP2 PTMA
0.159622736785566	2	64	7.34407216494845	SWEET KRAS TARGETS DN	http://www.gsea-msigdb.org/gsea/msigdb/cards/SWEET_KRAS_TARGETS_DN	MACROH2A1 PTMA
0.16085922618533	4	278	3.38144329896907	OSWALD HEMATOPOIETIC STEM CELL IN COLLAGEN GEL DN	http://www.gsea-msigdb.org/gsea/msigdb/cards/OSWALD_HEMATOPOIETIC_STEM_CELL_IN_COLLAGEN_GEL_DN	MACROH2A1 ALB LDLRAD4 GPRC5C
0.16085922618533	3	160	4.40644329896907	SCHLOSSER MYC TARGETS REPRESSED BY SERUM	http://www.gsea-msigdb.org/gsea/msigdb/cards/SCHLOSSER_MYC_TARGETS_REPRESSED_BY_SERUM	PTGES3 MACROH2A1 RAN
0.16085922618533	6	554	2.54523800662473	FEVR CTNNB1 TARGETS DN	http://www.gsea-msigdb.org/gsea/msigdb/cards/FEVR_CTNNB1_TARGETS_DN	XPO1 CYP3A5 MACROH2A1 IVD PSMA1 TERF1
0.161154441245854	2	65	7.23108643933386	LEE LIVER CANCER MYC TGFA DN	http://www.gsea-msigdb.org/gsea/msigdb/cards/LEE_LIVER_CANCER_MYC_TGFA_DN	SLC27A5 LIPC
0.161154441245854	2	65	7.23108643933386	RHODES CANCER META SIGNATURE	http://www.gsea-msigdb.org/gsea/msigdb/cards/RHODES_CANCER_META_SIGNATURE	SNRPE PTMA
0.161238980542983	3	161	4.379074085932	FERREIRA EWINGS SARCOMA UNSTABLE VS STABLE UP	http://www.gsea-msigdb.org/gsea/msigdb/cards/FERREIRA_EWINGS_SARCOMA_UNSTABLE_VS_STABLE_UP	NAMPT MACROH2A1 RAN
0.163176861515178	3	162	4.3520427644139	GAUSSMANN MLL AF4 FUSION TARGETS C UP	http://www.gsea-msigdb.org/gsea/msigdb/cards/GAUSSMANN_MLL_AF4_FUSION_TARGETS_C_UP	ACAA1 RORA BNIP2
0.164873632031065	6	560	2.5179675994109	CHICAS RB1 TARGETS CONFLUENT	http://www.gsea-msigdb.org/gsea/msigdb/cards/CHICAS_RB1_TARGETS_CONFLUENT	MACROH2A1 LMO7 TUBB2A SERPING1 CBS GAS6
0.165843791504714	4	283	3.32170048449965	NAKAMURA TUMOR ZONE PERIPHERAL VS CENTRAL UP	http://www.gsea-msigdb.org/gsea/msigdb/cards/NAKAMURA_TUMOR_ZONE_PERIPHERAL_VS_CENTRAL_UP	TNPO1 PSMA1 TUBB2A NUDT5
0.165843791504714	3	164	4.29896907216495	BROWNE HCMV INFECTION 6HR DN	http://www.gsea-msigdb.org/gsea/msigdb/cards/BROWNE_HCMV_INFECTION_6HR_DN	CFLAR SMAD5 THOC2
0.165843791504714	3	164	4.29896907216495	PHONG TNF RESPONSE VIA P38 PARTIAL	http://www.gsea-msigdb.org/gsea/msigdb/cards/PHONG_TNF_RESPONSE_VIA_P38_PARTIAL	NEDD4L NAMPT TUBB2A
0.166004389432373	2	67	7.01523311278658	HOFFMANN LARGE TO SMALL PRE BII LYMPHOCYTE DN	http://www.gsea-msigdb.org/gsea/msigdb/cards/HOFFMANN_LARGE_TO_SMALL_PRE_BII_LYMPHOCYTE_DN	NFKBIZ LIPC
0.166258854407052	1	8	29.3762886597938	CAFFAREL RESPONSE TO THC 24HR 3 UP	http://www.gsea-msigdb.org/gsea/msigdb/cards/CAFFAREL_RESPONSE_TO_THC_24HR_3_UP	SRSF5
0.166258854407052	1	8	29.3762886597938	ZEILSTRA CD44 TARGETS DN	http://www.gsea-msigdb.org/gsea/msigdb/cards/ZEILSTRA_CD44_TARGETS_DN	CFLAR
0.166258854407052	1	8	29.3762886597938	YAMASHITA SILENCED BY METHYLATION	http://www.gsea-msigdb.org/gsea/msigdb/cards/YAMASHITA_SILENCED_BY_METHYLATION	GAS6
0.168106487916265	2	68	6.91206791995149	BOSCO EPITHELIAL DIFFERENTIATION MODULE	http://www.gsea-msigdb.org/gsea/msigdb/cards/BOSCO_EPITHELIAL_DIFFERENTIATION_MODULE	LMO7 TMPRSS2
0.168718482012863	5	422	2.78448233742121	MILI PSEUDOPODIA CHEMOTAXIS DN	http://www.gsea-msigdb.org/gsea/msigdb/cards/MILI_PSEUDOPODIA_CHEMOTAXIS_DN	NEDD4L NPC1 NFKBIZ NDEL1 MPZL1
0.170581031488843	3	168	4.19661266568483	TIEN INTESTINE PROBIOTICS 6HR DN	http://www.gsea-msigdb.org/gsea/msigdb/cards/TIEN_INTESTINE_PROBIOTICS_6HR_DN	SRSF5 PTS ACAA2
0.170581031488843	2	69	6.81189302256088	OUELLET CULTURED OVARIAN CANCER INVASIVE VS LMP UP	http://www.gsea-msigdb.org/gsea/msigdb/cards/OUELLET_CULTURED_OVARIAN_CANCER_INVASIVE_VS_LMP_UP	ACAA2 SRP72
0.170581031488843	2	69	6.81189302256088	HOFFMANN PRE BI TO LARGE PRE BII LYMPHOCYTE DN	http://www.gsea-msigdb.org/gsea/msigdb/cards/HOFFMANN_PRE_BI_TO_LARGE_PRE_BII_LYMPHOCYTE_DN	ST3GAL6 NPC1
0.17067362002035	5	425	2.76482716798059	BOQUEST STEM CELL CULTURED VS FRESH UP	http://www.gsea-msigdb.org/gsea/msigdb/cards/BOQUEST_STEM_CELL_CULTURED_VS_FRESH_UP	CLK1 RORA NAMPT LMO7 CBS
0.171670995096313	2	70	6.71458026509573	BASSO CD40 SIGNALING DN	http://www.gsea-msigdb.org/gsea/msigdb/cards/BASSO_CD40_SIGNALING_DN	ST3GAL6 TUBB2A
0.171670995096313	2	70	6.71458026509573	NATSUME RESPONSE TO INTERFERON BETA UP	http://www.gsea-msigdb.org/gsea/msigdb/cards/NATSUME_RESPONSE_TO_INTERFERON_BETA_UP	DST PPARA
0.171670995096313	2	70	6.71458026509573	FONTAINE FOLLICULAR THYROID ADENOMA DN	http://www.gsea-msigdb.org/gsea/msigdb/cards/FONTAINE_FOLLICULAR_THYROID_ADENOMA_DN	PCSK6 ABCA8
0.171670995096313	2	70	6.71458026509573	BILANGES SERUM SENSITIVE GENES	http://www.gsea-msigdb.org/gsea/msigdb/cards/BILANGES_SERUM_SENSITIVE_GENES	TUBB2A TERF1
0.174943567531743	2	71	6.62000871206621	FURUKAWA DUSP6 TARGETS PCI35 DN	http://www.gsea-msigdb.org/gsea/msigdb/cards/FURUKAWA_DUSP6_TARGETS_PCI35_DN	NEDD4L IVD
0.174943567531743	2	71	6.62000871206621	MORI SMALL PRE BII LYMPHOCYTE DN	http://www.gsea-msigdb.org/gsea/msigdb/cards/MORI_SMALL_PRE_BII_LYMPHOCYTE_DN	ST3GAL6 XPO1
0.175017183150827	1	9	26.1122565864834	SA FAS SIGNALING	http://www.gsea-msigdb.org/gsea/msigdb/cards/SA_FAS_SIGNALING	CFLAR
0.175017183150827	1	9	26.1122565864834	MANN RESPONSE TO AMIFOSTINE DN	http://www.gsea-msigdb.org/gsea/msigdb/cards/MANN_RESPONSE_TO_AMIFOSTINE_DN	XPO1
0.175017183150827	3	173	4.07532328228354	BROWNE HCMV INFECTION 18HR UP	http://www.gsea-msigdb.org/gsea/msigdb/cards/BROWNE_HCMV_INFECTION_18HR_UP	HSD17B6 THOC2 TERF1
0.175017183150827	4	296	3.17581499024798	DAZARD RESPONSE TO UV NHEK DN	http://www.gsea-msigdb.org/gsea/msigdb/cards/DAZARD_RESPONSE_TO_UV_NHEK_DN	XPO1 SMAD5 DST PSD3
0.175017183150827	3	172	4.09901702229681	ACEVEDO NORMAL TISSUE ADJACENT TO LIVER TUMOR UP	http://www.gsea-msigdb.org/gsea/msigdb/cards/ACEVEDO_NORMAL_TISSUE_ADJACENT_TO_LIVER_TUMOR_UP	CYP3A5 PTGES3 PTMA
0.175017183150827	1	9	26.1122565864834	WUNDER INFLAMMATORY RESPONSE AND CHOLESTEROL DN	http://www.gsea-msigdb.org/gsea/msigdb/cards/WUNDER_INFLAMMATORY_RESPONSE_AND_CHOLESTEROL_DN	ALB
0.175017183150827	1	9	26.1122565864834	NOUSHMEHR GBM SOMATIC MUTATED	http://www.gsea-msigdb.org/gsea/msigdb/cards/NOUSHMEHR_GBM_SOMATIC_MUTATED	DST
0.177531839447548	3	175	4.02874815905744	MOREAUX MULTIPLE MYELOMA BY TACI DN	http://www.gsea-msigdb.org/gsea/msigdb/cards/MOREAUX_MULTIPLE_MYELOMA_BY_TACI_DN	RAN TERF1 NUDT5
0.177531839447548	4	299	3.14395062579733	DEBIASI APOPTOSIS BY REOVIRUS INFECTION UP	http://www.gsea-msigdb.org/gsea/msigdb/cards/DEBIASI_APOPTOSIS_BY_REOVIRUS_INFECTION_UP	ACSM3 CLK1 SMAD5 RCAN1
0.177531839447548	2	73	6.43863861036577	LEIN OLIGODENDROCYTE MARKERS	http://www.gsea-msigdb.org/gsea/msigdb/cards/LEIN_OLIGODENDROCYTE_MARKERS	NPC1 GATM
0.177531839447548	4	299	3.14395062579733	AGUIRRE PANCREATIC CANCER COPY NUMBER UP	http://www.gsea-msigdb.org/gsea/msigdb/cards/AGUIRRE_PANCREATIC_CANCER_COPY_NUMBER_UP	CYP3A5 SLC35B1 NPC1 ACSF2
0.177531839447548	5	437	2.68890514048456	GRYDER PAX3FOXO1 ENHANCERS KO DOWN	http://www.gsea-msigdb.org/gsea/msigdb/cards/GRYDER_PAX3FOXO1_ENHANCERS_KO_DOWN	MAP4K4 MACROH2A1 PCSK6 PHLDB2 PID1
0.177641260286988	6	586	2.40624890046093	SPIELMAN LYMPHOBLAST EUROPEAN VS ASIAN DN	http://www.gsea-msigdb.org/gsea/msigdb/cards/SPIELMAN_LYMPHOBLAST_EUROPEAN_VS_ASIAN_DN	CFLAR CCNB1IP1 SCP2 PSMA1 GATM SRP72
0.178308639082447	3	176	4.00585754451734	HAHTOLA MYCOSIS FUNGOIDES SKIN UP	http://www.gsea-msigdb.org/gsea/msigdb/cards/HAHTOLA_MYCOSIS_FUNGOIDES_SKIN_UP	MAP4K4 TNPO1 CCNB1IP1
0.179024930929417	1	10	23.501030927835	BIOCARTA RANMS PATHWAY	http://www.gsea-msigdb.org/gsea/msigdb/cards/BIOCARTA_RANMS_PATHWAY	RAN
0.179024930929417	3	182	3.873796306786	GINESTIER BREAST CANCER 20Q13 AMPLIFICATION DN	http://www.gsea-msigdb.org/gsea/msigdb/cards/GINESTIER_BREAST_CANCER_20Q13_AMPLIFICATION_DN	GRAMD4 LARP1 CHD2
0.179024930929417	3	180	3.91683848797251	TAKEDA TARGETS OF NUP98 HOXA9 FUSION 3D UP	http://www.gsea-msigdb.org/gsea/msigdb/cards/TAKEDA_TARGETS_OF_NUP98_HOXA9_FUSION_3D_UP	ACSM3 SERPING1 DST
0.179024930929417	2	76	6.18448182311449	MULLIGHAN NPM1 MUTATED SIGNATURE 2 DN	http://www.gsea-msigdb.org/gsea/msigdb/cards/MULLIGHAN_NPM1_MUTATED_SIGNATURE_2_DN	GAS6 TMPRSS2
0.179024930929417	5	444	2.64651249187332	DELYS THYROID CANCER UP	http://www.gsea-msigdb.org/gsea/msigdb/cards/DELYS_THYROID_CANCER_UP	MAP4K4 KLHL2 RDH5 PSD3 ACAA2
0.179024930929417	3	182	3.873796306786	LASTOWSKA NEUROBLASTOMA COPY NUMBER UP	http://www.gsea-msigdb.org/gsea/msigdb/cards/LASTOWSKA_NEUROBLASTOMA_COPY_NUMBER_UP	NDEL1 GPRC5C ANKFY1
0.179024930929417	1	10	23.501030927835	KORKOLA EMBRYONAL CARCINOMA	http://www.gsea-msigdb.org/gsea/msigdb/cards/KORKOLA_EMBRYONAL_CARCINOMA	TERF1
0.179024930929417	12	1615	1.7462066324088	PUJANA BRCA1 PCC NETWORK	http://www.gsea-msigdb.org/gsea/msigdb/cards/PUJANA_BRCA1_PCC_NETWORK	GRAMD4 XPO1 PTGES3 SUB1 MACROH2A1 THOC2 PSMA1 RAN BNIP2 SRP72 SNRPE PTMA
0.179024930929417	1	10	23.501030927835	FREDERICK PRKCI TARGETS	http://www.gsea-msigdb.org/gsea/msigdb/cards/FREDERICK_PRKCI_TARGETS	PHLDB2
0.179024930929417	2	77	6.10416387735975	MORI PRE BI LYMPHOCYTE DN	http://www.gsea-msigdb.org/gsea/msigdb/cards/MORI_PRE_BI_LYMPHOCYTE_DN	CLK1 NFKBIZ
0.179024930929417	1	10	23.501030927835	OSAWA TNF TARGETS	http://www.gsea-msigdb.org/gsea/msigdb/cards/OSAWA_TNF_TARGETS	CFLAR
0.179024930929417	2	76	6.18448182311449	MOREAUX B LYMPHOCYTE MATURATION BY TACI DN	http://www.gsea-msigdb.org/gsea/msigdb/cards/MOREAUX_B_LYMPHOCYTE_MATURATION_BY_TACI_DN	RAN NUDT5
0.179024930929417	2	77	6.10416387735975	MUNSHI MULTIPLE MYELOMA UP	http://www.gsea-msigdb.org/gsea/msigdb/cards/MUNSHI_MULTIPLE_MYELOMA_UP	CFLAR RAN
0.179024930929417	1	10	23.501030927835	MARIADASON RESPONSE TO BUTYRATE CURCUMIN SULINDAC TSA 8	http://www.gsea-msigdb.org/gsea/msigdb/cards/MARIADASON_RESPONSE_TO_BUTYRATE_CURCUMIN_SULINDAC_TSA_8	A1CF
0.179024930929417	2	76	6.18448182311449	BURTON ADIPOGENESIS 8	http://www.gsea-msigdb.org/gsea/msigdb/cards/BURTON_ADIPOGENESIS_8	PHLDB2 FAM91A1
0.179024930929417	7	758	2.17027990098741	KRIGE RESPONSE TO TOSEDOSTAT 24HR UP	http://www.gsea-msigdb.org/gsea/msigdb/cards/KRIGE_RESPONSE_TO_TOSEDOSTAT_24HR_UP	HAGH CCNB1IP1 NAMPT KLHL2 CBS ACAA2 CHD2
0.179024930929417	2	77	6.10416387735975	KYNG DNA DAMAGE BY GAMMA RADIATION	http://www.gsea-msigdb.org/gsea/msigdb/cards/KYNG_DNA_DAMAGE_BY_GAMMA_RADIATION	LIPC NDEL1
0.179024930929417	1	10	23.501030927835	SMID BREAST CANCER RELAPSE IN LIVER DN	http://www.gsea-msigdb.org/gsea/msigdb/cards/SMID_BREAST_CANCER_RELAPSE_IN_LIVER_DN	PCSK6
0.179024930929417	5	449	2.61704130599499	MOOTHA MITOCHONDRIA	http://www.gsea-msigdb.org/gsea/msigdb/cards/MOOTHA_MITOCHONDRIA	ACAA1 IVD RAN ACAA2 GATM
0.179024930929417	2	77	6.10416387735975	HELLEBREKERS SILENCED DURING TUMOR ANGIOGENESIS	http://www.gsea-msigdb.org/gsea/msigdb/cards/HELLEBREKERS_SILENCED_DURING_TUMOR_ANGIOGENESIS	USF1 ACSF2
0.179024930929417	2	76	6.18448182311449	YAMASHITA LIVER CANCER STEM CELL DN	http://www.gsea-msigdb.org/gsea/msigdb/cards/YAMASHITA_LIVER_CANCER_STEM_CELL_DN	ABCB4 NR1I3
0.179024930929417	1	10	23.501030927835	GUTIERREZ WALDENSTROEMS MACROGLOBULINEMIA 1 UP	http://www.gsea-msigdb.org/gsea/msigdb/cards/GUTIERREZ_WALDENSTROEMS_MACROGLOBULINEMIA_1_UP	ABCB4
0.179024930929417	7	754	2.1817933222128	KIM ALL DISORDERS OLIGODENDROCYTE NUMBER CORR UP	http://www.gsea-msigdb.org/gsea/msigdb/cards/KIM_ALL_DISORDERS_OLIGODENDROCYTE_NUMBER_CORR_UP	HAGH MACROH2A1 RAN TUBB2A PTS NDEL1 SNRPE
0.179024930929417	2	75	6.26694158075601	PEDERSEN TARGETS OF 611CTF ISOFORM OF ERBB2	http://www.gsea-msigdb.org/gsea/msigdb/cards/PEDERSEN_TARGETS_OF_611CTF_ISOFORM_OF_ERBB2	LMO7 PHLDB2
0.179024930929417	1	10	23.501030927835	HOLLEMAN DAUNORUBICIN B ALL UP	http://www.gsea-msigdb.org/gsea/msigdb/cards/HOLLEMAN_DAUNORUBICIN_B_ALL_UP	LARP1
0.179024930929417	2	75	6.26694158075601	ANDERSEN LIVER CANCER KRT19 DN	http://www.gsea-msigdb.org/gsea/msigdb/cards/ANDERSEN_LIVER_CANCER_KRT19_DN	SLC41A2 SERPING1
0.179396589496091	2	78	6.02590536611155	GARGALOVIC RESPONSE TO OXIDIZED PHOSPHOLIPIDS GREY DN	http://www.gsea-msigdb.org/gsea/msigdb/cards/GARGALOVIC_RESPONSE_TO_OXIDIZED_PHOSPHOLIPIDS_GREY_DN	PHLDB2 SORBS2
0.179396589496091	2	78	6.02590536611155	WONG ENDMETRIUM CANCER DN	http://www.gsea-msigdb.org/gsea/msigdb/cards/WONG_ENDMETRIUM_CANCER_DN	PID1 GAS6
0.179396589496091	2	78	6.02590536611155	ROSS AML WITH AML1 ETO FUSION	http://www.gsea-msigdb.org/gsea/msigdb/cards/ROSS_AML_WITH_AML1_ETO_FUSION	ACSM3 PSD3
0.179396589496091	2	78	6.02590536611155	BASSO HAIRY CELL LEUKEMIA UP	http://www.gsea-msigdb.org/gsea/msigdb/cards/BASSO_HAIRY_CELL_LEUKEMIA_UP	IL1R1 DST
0.179396589496091	4	310	3.03239108746259	TORCHIA TARGETS OF EWSR1 FLI1 FUSION DN	http://www.gsea-msigdb.org/gsea/msigdb/cards/TORCHIA_TARGETS_OF_EWSR1_FLI1_FUSION_DN	NEDD4L MAP4K4 MACROH2A1 MPZL1
0.18017135658888	1	11	21.3645735707591	BIOCARTA PTC1 PATHWAY	http://www.gsea-msigdb.org/gsea/msigdb/cards/BIOCARTA_PTC1_PATHWAY	XPO1
0.18017135658888	3	186	3.79048885932823	ZHONG RESPONSE TO AZACITIDINE AND TSA UP	http://www.gsea-msigdb.org/gsea/msigdb/cards/ZHONG_RESPONSE_TO_AZACITIDINE_AND_TSA_UP	HSD17B6 TUBB2A MPZL1
0.18017135658888	4	315	2.9842578955981	DACOSTA UV RESPONSE VIA ERCC3 UP	http://www.gsea-msigdb.org/gsea/msigdb/cards/DACOSTA_UV_RESPONSE_VIA_ERCC3_UP	CLK1 ACAA1 MPDU1 TUBB2A
0.18017135658888	1	11	21.3645735707591	WIEMANN TELOMERE SHORTENING AND CHRONIC LIVER DAMAGE UP	http://www.gsea-msigdb.org/gsea/msigdb/cards/WIEMANN_TELOMERE_SHORTENING_AND_CHRONIC_LIVER_DAMAGE_UP	TUBB2A
0.18017135658888	1	11	21.3645735707591	KIM GERMINAL CENTER T HELPER DN	http://www.gsea-msigdb.org/gsea/msigdb/cards/KIM_GERMINAL_CENTER_T_HELPER_DN	RORA
0.18017135658888	8	931	2.01942263611902	KRIGE RESPONSE TO TOSEDOSTAT 6HR DN	http://www.gsea-msigdb.org/gsea/msigdb/cards/KRIGE_RESPONSE_TO_TOSEDOSTAT_6HR_DN	GRAMD4 MACROH2A1 ABCD3 TUBB2A TPM3 NUDT5 PTMA MPZL1
0.18017135658888	2	80	5.87525773195876	SMID BREAST CANCER RELAPSE IN BRAIN DN	http://www.gsea-msigdb.org/gsea/msigdb/cards/SMID_BREAST_CANCER_RELAPSE_IN_BRAIN_DN	IVD PSD3
0.18017135658888	2	80	5.87525773195876	ROSS LEUKEMIA WITH MLL FUSIONS	http://www.gsea-msigdb.org/gsea/msigdb/cards/ROSS_LEUKEMIA_WITH_MLL_FUSIONS	SCP2 LIPC
0.18017135658888	2	79	5.94962808299622	CHIANG LIVER CANCER SUBCLASS POLYSOMY7 UP	http://www.gsea-msigdb.org/gsea/msigdb/cards/CHIANG_LIVER_CANCER_SUBCLASS_POLYSOMY7_UP	ABCB4 CDHR3
0.18017135658888	2	79	5.94962808299622	FONTAINE PAPILLARY THYROID CARCINOMA DN	http://www.gsea-msigdb.org/gsea/msigdb/cards/FONTAINE_PAPILLARY_THYROID_CARCINOMA_DN	PCSK6 ABCA8
0.18017135658888	2	80	5.87525773195876	BHAT ESR1 TARGETS VIA AKT1 DN	http://www.gsea-msigdb.org/gsea/msigdb/cards/BHAT_ESR1_TARGETS_VIA_AKT1_DN	IL1R1 PSD3
0.18017135658888	9	1099	1.92456122247967	BRUINS UVC RESPONSE LATE	http://www.gsea-msigdb.org/gsea/msigdb/cards/BRUINS_UVC_RESPONSE_LATE	ST3GAL6 SLC35B1 PSMA1 UBAP2 NPC1 CBR4 PSD3 NUDT5 GATM
0.18017135658888	1	11	21.3645735707591	PEDERSEN METASTASIS BY ERBB2 ISOFORM 5	http://www.gsea-msigdb.org/gsea/msigdb/cards/PEDERSEN_METASTASIS_BY_ERBB2_ISOFORM_5	NFKBIZ
0.18017135658888	1	11	21.3645735707591	BIOCARTA RANBP2 PATHWAY	http://www.gsea-msigdb.org/gsea/msigdb/cards/BIOCARTA_RANBP2_PATHWAY	RAN
0.18017135658888	1	11	21.3645735707591	BIOCARTA NPC PATHWAY	http://www.gsea-msigdb.org/gsea/msigdb/cards/BIOCARTA_NPC_PATHWAY	RAN
0.183184316344141	2	81	5.8027236858852	HILLION HMGA1B TARGETS	http://www.gsea-msigdb.org/gsea/msigdb/cards/HILLION_HMGA1B_TARGETS	PSMA1 PTMA
0.183486518661492	5	461	2.54891875573048	GAZDA DIAMOND BLACKFAN ANEMIA ERYTHROID DN	http://www.gsea-msigdb.org/gsea/msigdb/cards/GAZDA_DIAMOND_BLACKFAN_ANEMIA_ERYTHROID_DN	CFLAR ACSM3 MACROH2A1 A1CF DST
0.183486518661492	4	318	2.95610451922453	RUTELLA RESPONSE TO CSF2RB AND IL4 DN	http://www.gsea-msigdb.org/gsea/msigdb/cards/RUTELLA_RESPONSE_TO_CSF2RB_AND_IL4_DN	NAMPT SLC35B1 PID1 ACAA2
0.184803561852873	3	190	3.71068909386869	BOYAULT LIVER CANCER SUBCLASS G3 UP	http://www.gsea-msigdb.org/gsea/msigdb/cards/BOYAULT_LIVER_CANCER_SUBCLASS_G3_UP	XPO1 PTGES3 SUB1
0.185133732352991	2	82	5.7319587628866	ZHU CMV 24 HR UP	http://www.gsea-msigdb.org/gsea/msigdb/cards/ZHU_CMV_24_HR_UP	NAMPT TUBB2A
0.186134702605201	3	191	3.69126140227776	MCBRYAN PUBERTAL BREAST 4 5WK DN	http://www.gsea-msigdb.org/gsea/msigdb/cards/MCBRYAN_PUBERTAL_BREAST_4_5WK_DN	KLHL2 ACSF2 ACAA2
0.186502210029863	1	12	19.5841924398625	BIOCARTA BARRESTIN PATHWAY	http://www.gsea-msigdb.org/gsea/msigdb/cards/BIOCARTA_BARRESTIN_PATHWAY	PPARA
0.186502210029863	3	194	3.63418004038686	WAMUNYOKOLI OVARIAN CANCER LMP DN	http://www.gsea-msigdb.org/gsea/msigdb/cards/WAMUNYOKOLI_OVARIAN_CANCER_LMP_DN	XPO1 BNIP2 CBR4
0.186502210029863	1	12	19.5841924398625	CHEOK RESPONSE TO MERCAPTOPURINE UP	http://www.gsea-msigdb.org/gsea/msigdb/cards/CHEOK_RESPONSE_TO_MERCAPTOPURINE_UP	CBR4
0.186502210029863	2	83	5.66289901875543	NELSON RESPONSE TO ANDROGEN UP	http://www.gsea-msigdb.org/gsea/msigdb/cards/NELSON_RESPONSE_TO_ANDROGEN_UP	ANKH TMPRSS2
0.186502210029863	1	12	19.5841924398625	HEDVAT ELF4 TARGETS UP	http://www.gsea-msigdb.org/gsea/msigdb/cards/HEDVAT_ELF4_TARGETS_UP	RCAN1
0.186502210029863	3	194	3.63418004038686	PAL PRMT5 TARGETS UP	http://www.gsea-msigdb.org/gsea/msigdb/cards/PAL_PRMT5_TARGETS_UP	IVD TUBB2A LAGE3
0.186502210029863	1	12	19.5841924398625	ZHENG FOXP3 TARGETS IN THYMUS DN	http://www.gsea-msigdb.org/gsea/msigdb/cards/ZHENG_FOXP3_TARGETS_IN_THYMUS_DN	MAP4K4
0.186502210029863	3	193	3.65300998878265	KONDO PROSTATE CANCER WITH H3K27ME3	http://www.gsea-msigdb.org/gsea/msigdb/cards/KONDO_PROSTATE_CANCER_WITH_H3K27ME3	NR1H4 A1CF ALB
0.186502210029863	1	12	19.5841924398625	CLAUS PGR POSITIVE MENINGIOMA DN	http://www.gsea-msigdb.org/gsea/msigdb/cards/CLAUS_PGR_POSITIVE_MENINGIOMA_DN	MAP4K4
0.186502210029863	1	12	19.5841924398625	POS RESPONSE TO HISTAMINE UP	http://www.gsea-msigdb.org/gsea/msigdb/cards/POS_RESPONSE_TO_HISTAMINE_UP	MACROH2A1
0.186502210029863	1	12	19.5841924398625	LOPEZ MESOTHELIOMA SURVIVAL DN	http://www.gsea-msigdb.org/gsea/msigdb/cards/LOPEZ_MESOTHELIOMA_SURVIVAL_DN	TUBB2A
0.186502210029863	3	193	3.65300998878265	PLASARI TGFB1 TARGETS 10HR UP	http://www.gsea-msigdb.org/gsea/msigdb/cards/PLASARI_TGFB1_TARGETS_10HR_UP	SLC41A2 ANKH GATM
0.186502210029863	2	83	5.66289901875543	GHANDHI BYSTANDER IRRADIATION UP	http://www.gsea-msigdb.org/gsea/msigdb/cards/GHANDHI_BYSTANDER_IRRADIATION_UP	NAMPT NFKBIZ
0.188333835873092	2	85	5.52965433596119	SCHUETZ BREAST CANCER DUCTAL INVASIVE DN	http://www.gsea-msigdb.org/gsea/msigdb/cards/SCHUETZ_BREAST_CANCER_DUCTAL_INVASIVE_DN	ABCD3 DST
0.188333835873092	2	85	5.52965433596119	MARTIN VIRAL GPCR SIGNALING UP	http://www.gsea-msigdb.org/gsea/msigdb/cards/MARTIN_VIRAL_GPCR_SIGNALING_UP	RORA NFKBIZ
0.188333835873092	2	85	5.52965433596119	SMID BREAST CANCER LUMINAL A UP	http://www.gsea-msigdb.org/gsea/msigdb/cards/SMID_BREAST_CANCER_LUMINAL_A_UP	ABCA8 PSD3
0.188359504664912	4	327	2.87474384438349	NIKOLSKY BREAST CANCER 17Q21 Q25 AMPLICON	http://www.gsea-msigdb.org/gsea/msigdb/cards/NIKOLSKY_BREAST_CANCER_17Q21_Q25_AMPLICON	SLC35B1 ABCA8 ACSF2 GPRC5C
0.19024004518587	2	86	5.46535602972908	DACOSTA UV RESPONSE VIA ERCC3 XPCS DN	http://www.gsea-msigdb.org/gsea/msigdb/cards/DACOSTA_UV_RESPONSE_VIA_ERCC3_XPCS_DN	TERF1 DST
0.19024004518587	2	86	5.46535602972908	SANA RESPONSE TO IFNG DN	http://www.gsea-msigdb.org/gsea/msigdb/cards/SANA_RESPONSE_TO_IFNG_DN	CCNB1IP1 RAN
0.19024004518587	2	86	5.46535602972908	SASSON RESPONSE TO FORSKOLIN UP	http://www.gsea-msigdb.org/gsea/msigdb/cards/SASSON_RESPONSE_TO_FORSKOLIN_UP	CFLAR TUBB2A
0.191662423397097	3	199	3.54286898409574	TAKEDA TARGETS OF NUP98 HOXA9 FUSION 8D DN	http://www.gsea-msigdb.org/gsea/msigdb/cards/TAKEDA_TARGETS_OF_NUP98_HOXA9_FUSION_8D_DN	SLC41A2 SLCO2B1 PID1
0.191662423397097	4	331	2.84000373750273	KINSEY TARGETS OF EWSR1 FLII FUSION DN	http://www.gsea-msigdb.org/gsea/msigdb/cards/KINSEY_TARGETS_OF_EWSR1_FLII_FUSION_DN	LMO7 NFKBIZ DST PID1
0.191662423397097	1	13	18.0777160983347	SAENZ DETOX PATHWAY AND CARCINOGENESIS DN	http://www.gsea-msigdb.org/gsea/msigdb/cards/SAENZ_DETOX_PATHWAY_AND_CARCINOGENESIS_DN	CYP3A5
0.191662423397097	1	13	18.0777160983347	HEIDENBLAD AMPLIFIED IN SOFT TISSUE CANCER	http://www.gsea-msigdb.org/gsea/msigdb/cards/HEIDENBLAD_AMPLIFIED_IN_SOFT_TISSUE_CANCER	USF1
0.191662423397097	2	87	5.40253584547932	KAYO CALORIE RESTRICTION MUSCLE DN	http://www.gsea-msigdb.org/gsea/msigdb/cards/KAYO_CALORIE_RESTRICTION_MUSCLE_DN	RCAN1 ACAA2
0.191662423397097	1	13	18.0777160983347	ZHENG RESPONSE TO ARSENITE DN	http://www.gsea-msigdb.org/gsea/msigdb/cards/ZHENG_RESPONSE_TO_ARSENITE_DN	PHLDB2
0.191662423397097	1	13	18.0777160983347	WU HBX TARGETS 3 DN	http://www.gsea-msigdb.org/gsea/msigdb/cards/WU_HBX_TARGETS_3_DN	GAS6
0.191662423397097	3	198	3.56076226179319	WELCSH BRCA1 TARGETS UP	http://www.gsea-msigdb.org/gsea/msigdb/cards/WELCSH_BRCA1_TARGETS_UP	HAGH SRSF5 ABCD3
0.191662423397097	1	13	18.0777160983347	VICENT METASTASIS UP	http://www.gsea-msigdb.org/gsea/msigdb/cards/VICENT_METASTASIS_UP	SORBS2
0.191662423397097	1	13	18.0777160983347	CROONQUIST STROMAL STIMULATION DN	http://www.gsea-msigdb.org/gsea/msigdb/cards/CROONQUIST_STROMAL_STIMULATION_DN	GATM
0.191662423397097	1	13	18.0777160983347	LIM MAMMARY LUMINAL PROGENITOR DN	http://www.gsea-msigdb.org/gsea/msigdb/cards/LIM_MAMMARY_LUMINAL_PROGENITOR_DN	DST
0.192043801268391	3	201	3.50761655639329	HOLLMANN APOPTOSIS VIA CD40 UP	http://www.gsea-msigdb.org/gsea/msigdb/cards/HOLLMANN_APOPTOSIS_VIA_CD40_UP	MAP4K4 TUBB2A DST
0.192043801268391	6	636	2.2170783894184	RODRIGUES THYROID CARCINOMA POORLY DIFFERENTIATED UP	http://www.gsea-msigdb.org/gsea/msigdb/cards/RODRIGUES_THYROID_CARCINOMA_POORLY_DIFFERENTIATED_UP	NAMPT SUB1 ABCD3 RAN CBS NUDT5
0.192043801268391	5	481	2.44293460788306	SPIELMAN LYMPHOBLAST EUROPEAN VS ASIAN UP	http://www.gsea-msigdb.org/gsea/msigdb/cards/SPIELMAN_LYMPHOBLAST_EUROPEAN_VS_ASIAN_UP	HAGH IVD TUBB2A NPC1 PTMA
0.192043801268391	8	969	1.94022959156533	ACEVEDO LIVER CANCER UP	http://www.gsea-msigdb.org/gsea/msigdb/cards/ACEVEDO_LIVER_CANCER_UP	XPO1 TFIP11 CYP3A5 KLHL2 PTGES3 SUB1 NPC1 SRP72
0.192933092349916	5	482	2.43786627882106	PILON KLF1 TARGETS UP	http://www.gsea-msigdb.org/gsea/msigdb/cards/PILON_KLF1_TARGETS_UP	SRSF5 ABCA8 SERPING1 ANKH ALB
0.193074021179426	3	202	3.4902521179953	TONKS TARGETS OF RUNX1 RUNX1T1 FUSION MONOCYTE UP	http://www.gsea-msigdb.org/gsea/msigdb/cards/TONKS_TARGETS_OF_RUNX1_RUNX1T1_FUSION_MONOCYTE_UP	TNPO1 TUBB2A CBS
0.19536947181103	8	975	1.9282897171557	MARSON BOUND BY FOXP3 STIMULATED	http://www.gsea-msigdb.org/gsea/msigdb/cards/MARSON_BOUND_BY_FOXP3_STIMULATED	MAP4K4 XPO1 TNPO1 SCP2 BNIP2 NPC1 USF1 LIPC
0.196287648991456	3	206	3.42248023220899	MCBRYAN PUBERTAL BREAST 3 4WK UP	http://www.gsea-msigdb.org/gsea/msigdb/cards/MCBRYAN_PUBERTAL_BREAST_3_4WK_UP	ANKH ACSF2 TMPRSS2
0.196287648991456	1	14	16.7864506627393	MYLLYKANGAS AMPLIFICATION HOT SPOT 24	http://www.gsea-msigdb.org/gsea/msigdb/cards/MYLLYKANGAS_AMPLIFICATION_HOT_SPOT_24	TPM3
0.196287648991456	1	14	16.7864506627393	INAMURA LUNG CANCER SCC DN	http://www.gsea-msigdb.org/gsea/msigdb/cards/INAMURA_LUNG_CANCER_SCC_DN	ABCA8
0.196287648991456	1	14	16.7864506627393	GOERING BLOOD HDL CHOLESTEROL QTL TRANS	http://www.gsea-msigdb.org/gsea/msigdb/cards/GOERING_BLOOD_HDL_CHOLESTEROL_QTL_TRANS	LDLRAD4
0.196287648991456	1	14	16.7864506627393	CARDOSO RESPONSE TO GAMMA RADIATION AND 3AB	http://www.gsea-msigdb.org/gsea/msigdb/cards/CARDOSO_RESPONSE_TO_GAMMA_RADIATION_AND_3AB	BNIP2
0.196287648991456	1	14	16.7864506627393	VISALA RESPONSE TO HEAT SHOCK AND AGING DN	http://www.gsea-msigdb.org/gsea/msigdb/cards/VISALA_RESPONSE_TO_HEAT_SHOCK_AND_AGING_DN	PTGES3
0.196287648991456	3	206	3.42248023220899	KYNG DNA DAMAGE UP	http://www.gsea-msigdb.org/gsea/msigdb/cards/KYNG_DNA_DAMAGE_UP	IL1R1 LIPC NDEL1
0.196287648991456	4	339	2.77298300033452	BLUM RESPONSE TO SALIRASIB DN	http://www.gsea-msigdb.org/gsea/msigdb/cards/BLUM_RESPONSE_TO_SALIRASIB_DN	MACROH2A1 ABCD3 TUBB2A ANKH
0.196287648991456	1	14	16.7864506627393	NGO MALIGNANT GLIOMA 1P LOH	http://www.gsea-msigdb.org/gsea/msigdb/cards/NGO_MALIGNANT_GLIOMA_1P_LOH	TPM3
0.196287648991456	3	205	3.43917525773196	LINSLEY MIR16 TARGETS	http://www.gsea-msigdb.org/gsea/msigdb/cards/LINSLEY_MIR16_TARGETS	LMO7 SFXN5 ANKFY1
0.196287648991456	1	14	16.7864506627393	STEINER ERYTHROCYTE MEMBRANE GENES	http://www.gsea-msigdb.org/gsea/msigdb/cards/STEINER_ERYTHROCYTE_MEMBRANE_GENES	TPM3
0.196287648991456	1	14	16.7864506627393	BIOCARTA SM PATHWAY	http://www.gsea-msigdb.org/gsea/msigdb/cards/BIOCARTA_SM_PATHWAY	SNRPE
0.197115942435871	4	342	2.74865858805088	YAGI AML WITH 11Q23 REARRANGED	http://www.gsea-msigdb.org/gsea/msigdb/cards/YAGI_AML_WITH_11Q23_REARRANGED	ST3GAL6 TNPO1 IVD ALB
0.197475711830931	2	92	5.10891976692066	LU IL4 SIGNALING	http://www.gsea-msigdb.org/gsea/msigdb/cards/LU_IL4_SIGNALING	CFLAR NFKBIZ
0.199307924959858	2	93	5.05398514577098	WATANABE RECTAL CANCER RADIOTHERAPY RESPONSIVE DN	http://www.gsea-msigdb.org/gsea/msigdb/cards/WATANABE_RECTAL_CANCER_RADIOTHERAPY_RESPONSIVE_DN	CFLAR TUBB2A
0.199307924959858	12	1712	1.64726852297909	GRAESSMANN APOPTOSIS BY DOXORUBICIN DN	http://www.gsea-msigdb.org/gsea/msigdb/cards/GRAESSMANN_APOPTOSIS_BY_DOXORUBICIN_DN	NEDD4L XPO1 IL1R1 ABCD3 THOC2 NR1I3 PHLDB2 PARD3 PTS DST ANKH ACAA2
0.199307924959858	2	93	5.05398514577098	GUO TARGETS OF IRS1 AND IRS2	http://www.gsea-msigdb.org/gsea/msigdb/cards/GUO_TARGETS_OF_IRS1_AND_IRS2	ABCB4 RCAN1
0.199307924959858	2	93	5.05398514577098	LIM MAMMARY LUMINAL MATURE DN	http://www.gsea-msigdb.org/gsea/msigdb/cards/LIM_MAMMARY_LUMINAL_MATURE_DN	MAP4K4 GAS6
0.199344935886517	3	209	3.37335372169881	CAIRO HEPATOBLASTOMA UP	http://www.gsea-msigdb.org/gsea/msigdb/cards/CAIRO_HEPATOBLASTOMA_UP	MAP4K4 UBAP2 MPZL1
