# Supplementary material for: HBV-driven host chromatin accessibility changes affect liver metabolic pathways, iron homeostasis and promote a preneoplastic phenotype
Source: J Exp Clin Cancer Res. 2025 May 16;44:146. doi: 10.1186/s13046-025-03414-7 (PMC12082925; doi:10.1186/s13046-025-03414-7)
Supplement: Supplementary file 26 — Supplementary Material 26. [file 13046_2025_3414_MOESM26_ESM.xlsx]

## Sheet: KEGG
Enrichment FDR	nGenes	Pathway Genes	Fold Enrichment	Pathway	URL	Genes
0.000520450594737166	14	1527	3.87038249775643	Metabolic pathways	http://www.genome.jp/kegg-bin/show_pathway?hsa01100	ACSM3 ACAA1 ST3GAL6 NAMPT PTGES3 SCP2 IVD RDH5 CBR4 PTS LIPC ACAA2 GATM CTPS1
0.00990702418180216	3	57	22.2183235867446	Fatty acid metabolism	http://www.genome.jp/kegg-bin/show_pathway?hsa01212	ACAA1 SCP2 CBR4
0.0317419797815033	2	27	31.2702331961591	Biosynthesis of unsaturated fatty acids	http://www.genome.jp/kegg-bin/show_pathway?hsa01040	ACAA1 SCP2
0.0317419797815033	3	108	11.7263374485597	Nucleocytoplasmic transport	http://www.genome.jp/kegg-bin/show_pathway?hsa03013	XPO1 THOC2 RAN
0.0447772306182304	3	132	9.5942760942761	Spliceosome	http://www.genome.jp/kegg-bin/show_pathway?hsa03040	DDX5 THOC2 SNRPE
0.0569749051265905	2	48	17.5895061728395	Valine, leucine and isoleucine degradation	http://www.genome.jp/kegg-bin/show_pathway?hsa00280	ACAA1 IVD
0.0869266419314687	2	77	10.964886964887	Ribosome biogenesis in eukaryotes	http://www.genome.jp/kegg-bin/show_pathway?hsa03008	XPO1 RAN
0.0869266419314687	2	75	11.2572839506173	PPAR signaling pathway	http://www.genome.jp/kegg-bin/show_pathway?hsa03320	ACAA1 SCP2
0.0869266419314687	2	82	10.2962962962963	Peroxisome	http://www.genome.jp/kegg-bin/show_pathway?hsa04146	ACAA1 SCP2
0.0869266419314687	3	222	5.7047047047047	Human T-cell leukemia virus 1 infection	http://www.genome.jp/kegg-bin/show_pathway?hsa05166	XPO1 IL1R1 RAN
0.0869266419314687	3	192	6.59606481481481	Transcriptional misregulation in cancer	http://www.genome.jp/kegg-bin/show_pathway?hsa05202	DDX5 NFKBIZ TMPRSS2
0.133334840016038	2	108	7.81755829903978	Th17 cell differentiation	http://www.genome.jp/kegg-bin/show_pathway?hsa04659	RORA IL1R1
0.179403801782636	1	17	24.8322440087146	Primary bile acid biosynthesis	http://www.genome.jp/kegg-bin/show_pathway?hsa00120	SCP2
0.199625265603264	1	25	16.8859259259259	Alpha-Linolenic acid metabolism	http://www.genome.jp/kegg-bin/show_pathway?hsa00592	ACAA1
0.199625265603264	1	27	15.6351165980796	Glycosphingolipid biosynthesis	http://www.genome.jp/kegg-bin/show_pathway?hsa00601	ST3GAL6
0.199625265603264	1	28	15.0767195767196	Butanoate metabolism	http://www.genome.jp/kegg-bin/show_pathway?hsa00650	ACSM3
0.199625265603264	1	26	16.2364672364672	Folate biosynthesis	http://www.genome.jp/kegg-bin/show_pathway?hsa00790	PTS
0.199625265603264	2	155	5.44707287933094	Biosynthesis of cofactors	http://www.genome.jp/kegg-bin/show_pathway?hsa01240	PTS CTPS1
0.199625265603264	2	171	4.93740524149881	Influenza A	http://www.genome.jp/kegg-bin/show_pathway?hsa05164	XPO1 TMPRSS2

## Sheet: MSigDB
Enrichment FDR	nGenes	Pathway Genes	Fold Enrichment	Pathway	URL	Genes
6.40717646309825e-07	10	267	15.8107920654737	CAIRO HEPATOBLASTOMA DN	http://www.gsea-msigdb.org/gsea/msigdb/cards/CAIRO_HEPATOBLASTOMA_DN	ACAA1 ST3GAL6 NAMPT SCP2 NR1I3 SERPING1 PTS ACAA2 CTPS1 TMPRSS2
3.28845501999785e-06	9	248	15.3198924731183	HSIAO LIVER SPECIFIC GENES	http://www.gsea-msigdb.org/gsea/msigdb/cards/HSIAO_LIVER_SPECIFIC_GENES	ACSM3 ACAA1 BZW1 NAMPT SERPING1 ALB LIPC ACAA2 GATM
1.97806953561858e-05	7	148	19.9664664664665	LANDIS ERBB2 BREAST TUMORS 324 DN	http://www.gsea-msigdb.org/gsea/msigdb/cards/LANDIS_ERBB2_BREAST_TUMORS_324_DN	ACAA1 ST3GAL6 FAM107B SCP2 IVD BNIP2 ACAA2
6.551315943205e-05	10	504	8.37595532039976	DUTERTRE ESTRADIOL RESPONSE 24HR DN	http://www.gsea-msigdb.org/gsea/msigdb/cards/DUTERTRE_ESTRADIOL_RESPONSE_24HR_DN	NEDD4L MAP4K4 NAMPT IL1R1 NFKBIZ PHLDB2 RCAN1 ACAA2 LDLRAD4 TMPRSS2
0.000118483670167413	10	551	7.66149089198091	FLECHNER BIOPSY KIDNEY TRANSPLANT REJECTED VS OK DN	http://www.gsea-msigdb.org/gsea/msigdb/cards/FLECHNER_BIOPSY_KIDNEY_TRANSPLANT_REJECTED_VS_OK_DN	ACSM3 ACAA1 PTGES3 SCP2 CBR4 TERF1 RCAN1 ALB ACAA2 GATM
0.000123823080212618	10	565	7.47164863979023	FLECHNER BIOPSY KIDNEY TRANSPLANT OK VS DONOR UP	http://www.gsea-msigdb.org/gsea/msigdb/cards/FLECHNER_BIOPSY_KIDNEY_TRANSPLANT_OK_VS_DONOR_UP	ACSM3 BZW1 XPO1 DDX5 PTGES3 SCP2 RAN CBR4 TERF1 RCAN1
0.000123823080212618	13	1062	5.16753853665341	GOBERT OLIGODENDROCYTE DIFFERENTIATION DN	http://www.gsea-msigdb.org/gsea/msigdb/cards/GOBERT_OLIGODENDROCYTE_DIFFERENTIATION_DN	NEDD4L ACAA1 RORA ABLIM1 KLHL2 THOC2 MPDU1 SLC41A2 PHLDB2 TERF1 ACAA2 GATM MPZL1
0.000737514334986523	10	717	5.8877008109923	CREIGHTON ENDOCRINE THERAPY RESISTANCE 3	http://www.gsea-msigdb.org/gsea/msigdb/cards/CREIGHTON_ENDOCRINE_THERAPY_RESISTANCE_3	ACAA1 FAM107B RORA ATP8B1 BZW1 NAMPT KLHL2 IL1R1 RCAN1 TMPRSS2
0.000737514334986523	4	51	33.1096586782861	BOYAULT LIVER CANCER SUBCLASS G123 DN	http://www.gsea-msigdb.org/gsea/msigdb/cards/BOYAULT_LIVER_CANCER_SUBCLASS_G123_DN	ACAA1 ST3GAL6 CBR4 ACAA2
0.00103821238263664	4	57	29.6244314489929	LANDIS ERBB2 BREAST PRENEOPLASTIC DN	http://www.gsea-msigdb.org/gsea/msigdb/cards/LANDIS_ERBB2_BREAST_PRENEOPLASTIC_DN	ACAA1 ST3GAL6 SCP2 ACAA2
0.00113324500430761	10	776	5.44005345551737	RODRIGUES THYROID CARCINOMA POORLY DIFFERENTIATED DN	http://www.gsea-msigdb.org/gsea/msigdb/cards/RODRIGUES_THYROID_CARCINOMA_POORLY_DIFFERENTIATED_DN	ACAA1 ABLIM1 NAMPT IVD FGD4 VGLL4 CBR4 PID1 GATM CHD2
0.00141802244533599	13	1394	3.93681917211329	DIAZ CHRONIC MEYLOGENOUS LEUKEMIA UP	http://www.gsea-msigdb.org/gsea/msigdb/cards/DIAZ_CHRONIC_MEYLOGENOUS_LEUKEMIA_UP	ACSM3 MAP4K4 XPO1 NAMPT PTGES3 SCP2 IVD MPDU1 UBAP2 BNIP2 TERF1 NDEL1 ACAA2
0.00277972615103009	4	78	21.6486229819563	ROSS AML WITH PML RARA FUSION	http://www.gsea-msigdb.org/gsea/msigdb/cards/ROSS_AML_WITH_PML_RARA_FUSION	ST3GAL6 SERPING1 LDLRAD4 ANKFY1
0.00472745015140911	4	91	18.5559625559626	DUTERTRE ESTRADIOL RESPONSE 6HR DN	http://www.gsea-msigdb.org/gsea/msigdb/cards/DUTERTRE_ESTRADIOL_RESPONSE_6HR_DN	NEDD4L IL1R1 RCAN1 ACAA2
0.00607550168107503	5	191	11.0509986426217	BURTON ADIPOGENESIS 6	http://www.gsea-msigdb.org/gsea/msigdb/cards/BURTON_ADIPOGENESIS_6	ACAA1 MAP4K4 SCP2 MPDU1 ACAA2
0.00815932656781596	7	477	6.19504619923907	ZHENG BOUND BY FOXP3	http://www.gsea-msigdb.org/gsea/msigdb/cards/ZHENG_BOUND_BY_FOXP3	FAM107B MAP4K4 ABLIM1 VGLL4 NFKBIZ LDLRAD4 CHD2
0.00995953932119841	5	218	9.68229697587496	CAIRO LIVER DEVELOPMENT DN	http://www.gsea-msigdb.org/gsea/msigdb/cards/CAIRO_LIVER_DEVELOPMENT_DN	RDH5 SERPING1 LIPC ACAA2 TMPRSS2
0.0114457479656878	4	122	13.8409228901032	ALTEMEIER RESPONSE TO LPS WITH MECHANICAL VENTILATION	http://www.gsea-msigdb.org/gsea/msigdb/cards/ALTEMEIER_RESPONSE_TO_LPS_WITH_MECHANICAL_VENTILATION	RDH5 NFKBIZ RCAN1 CTPS1
0.0141950027465304	7	537	5.5028622663632	WEST ADRENOCORTICAL TUMOR DN	http://www.gsea-msigdb.org/gsea/msigdb/cards/WEST_ADRENOCORTICAL_TUMOR_DN	ST3GAL6 RORA ABLIM1 DDX5 ASCC1 SERPING1 PID1
0.0183858092550028	4	142	11.8914971309338	GROSS HYPOXIA VIA ELK3 AND HIF1A UP	http://www.gsea-msigdb.org/gsea/msigdb/cards/GROSS_HYPOXIA_VIA_ELK3_AND_HIF1A_UP	NEDD4L RORA NFKBIZ RCAN1
0.0250932390946604	3	67	18.9021558872305	VANHARANTA UTERINE FIBROID DN	http://www.gsea-msigdb.org/gsea/msigdb/cards/VANHARANTA_UTERINE_FIBROID_DN	ABLIM1 NAMPT KLHL2
0.0250932390946604	6	432	5.86316872427984	SCHAEFFER PROSTATE DEVELOPMENT 48HR UP	http://www.gsea-msigdb.org/gsea/msigdb/cards/SCHAEFFER_PROSTATE_DEVELOPMENT_48HR_UP	ACSM3 NAMPT PTS PID1 ACAA2 TMPRSS2
0.0250932390946604	4	160	10.5537037037037	OHGUCHI LIVER HNF4A TARGETS DN	http://www.gsea-msigdb.org/gsea/msigdb/cards/OHGUCHI_LIVER_HNF4A_TARGETS_DN	FAM107B RDH5 NR1I3 LIPC
0.0262993644951378	3	71	17.8372456964006	LANDIS BREAST CANCER PROGRESSION DN	http://www.gsea-msigdb.org/gsea/msigdb/cards/LANDIS_BREAST_CANCER_PROGRESSION_DN	ACAA1 ST3GAL6 BNIP2
0.0262993644951378	6	444	5.7047047047047	MITSIADES RESPONSE TO APLIDIN UP	http://www.gsea-msigdb.org/gsea/msigdb/cards/MITSIADES_RESPONSE_TO_APLIDIN_UP	RORA NAMPT IVD ASCC1 NDEL1 LDLRAD4
0.0267859764094102	6	452	5.60373647984267	CHARAFE BREAST CANCER LUMINAL VS BASAL DN	http://www.gsea-msigdb.org/gsea/msigdb/cards/CHARAFE_BREAST_CANCER_LUMINAL_VS_BASAL_DN	ST3GAL6 MAP4K4 NAMPT PHLDB2 NDEL1 MPZL1
0.0278404564782565	8	835	4.0445331559104	KOINUMA TARGETS OF SMAD2 OR SMAD3	http://www.gsea-msigdb.org/gsea/msigdb/cards/KOINUMA_TARGETS_OF_SMAD2_OR_SMAD3	NEDD4L DNAJC25 FAM107B ABLIM1 PHLDB2 CTPS1 SNRPE MPZL1
0.0283890338301671	4	183	9.22728192673548	DOANE RESPONSE TO ANDROGEN UP	http://www.gsea-msigdb.org/gsea/msigdb/cards/DOANE_RESPONSE_TO_ANDROGEN_UP	ACSM3 NEDD4L ACAA1 TMPRSS2
0.0283890338301671	3	76	16.6637426900585	RODRIGUES THYROID CARCINOMA DN	http://www.gsea-msigdb.org/gsea/msigdb/cards/RODRIGUES_THYROID_CARCINOMA_DN	ST3GAL6 NAMPT PHLDB2
0.0283890338301671	3	81	15.6351165980796	SAKAI TUMOR INFILTRATING MONOCYTES DN	http://www.gsea-msigdb.org/gsea/msigdb/cards/SAKAI_TUMOR_INFILTRATING_MONOCYTES_DN	XPO1 PTGES3 RAN
0.0283890338301671	3	77	16.4473304473304	MORI PRE BI LYMPHOCYTE DN	http://www.gsea-msigdb.org/gsea/msigdb/cards/MORI_PRE_BI_LYMPHOCYTE_DN	FAM107B ABLIM1 NFKBIZ
0.0283890338301671	4	183	9.22728192673548	LI WILMS TUMOR VS FETAL KIDNEY 1 UP	http://www.gsea-msigdb.org/gsea/msigdb/cards/LI_WILMS_TUMOR_VS_FETAL_KIDNEY_1_UP	ACSM3 ST3GAL6 IL1R1 SCP2
0.0283890338301671	4	183	9.22728192673548	LEE LIVER CANCER SURVIVAL UP	http://www.gsea-msigdb.org/gsea/msigdb/cards/LEE_LIVER_CANCER_SURVIVAL_UP	IVD RDH5 A1CF SERPING1
0.0283890338301671	4	178	9.48647523928423	CHIANG LIVER CANCER SUBCLASS PROLIFERATION DN	http://www.gsea-msigdb.org/gsea/msigdb/cards/CHIANG_LIVER_CANCER_SUBCLASS_PROLIFERATION_DN	ST3GAL6 SCP2 NR1I3 SERPING1
0.0289854548405244	6	486	5.21170553269319	CREIGHTON ENDOCRINE THERAPY RESISTANCE 5	http://www.gsea-msigdb.org/gsea/msigdb/cards/CREIGHTON_ENDOCRINE_THERAPY_RESISTANCE_5	ATP8B1 IL1R1 THOC2 SLC41A2 PHLDB2 TMPRSS2
0.0319849084714201	4	194	8.70408552882779	WAMUNYOKOLI OVARIAN CANCER LMP DN	http://www.gsea-msigdb.org/gsea/msigdb/cards/WAMUNYOKOLI_OVARIAN_CANCER_LMP_DN	XPO1 DDX5 BNIP2 CBR4
0.0319849084714201	4	194	8.70408552882779	RIGGI EWING SARCOMA PROGENITOR DN	http://www.gsea-msigdb.org/gsea/msigdb/cards/RIGGI_EWING_SARCOMA_PROGENITOR_DN	NEDD4L NAMPT IL1R1 SERPING1
0.0335311498425185	7	698	4.23357741695851	SCHLOSSER SERUM RESPONSE DN	http://www.gsea-msigdb.org/gsea/msigdb/cards/SCHLOSSER_SERUM_RESPONSE_DN	BZW1 DDX5 SCP2 CBR4 TERF1 LDLRAD4 SNRPE
0.0339866343312281	6	512	4.94704861111111	ENK UV RESPONSE EPIDERMIS DN	http://www.gsea-msigdb.org/gsea/msigdb/cards/ENK_UV_RESPONSE_EPIDERMIS_DN	RORA NAMPT RCAN1 NDEL1 GATM CTPS1
0.0358516535308746	5	349	6.04796773851215	SCHUETZ BREAST CANCER DUCTAL INVASIVE UP	http://www.gsea-msigdb.org/gsea/msigdb/cards/SCHUETZ_BREAST_CANCER_DUCTAL_INVASIVE_UP	ST3GAL6 MAP4K4 IL1R1 SERPING1 LDLRAD4
0.0358688586176695	5	351	6.01350638387675	YOSHIMURA MAPK8 TARGETS DN	http://www.gsea-msigdb.org/gsea/msigdb/cards/YOSHIMURA_MAPK8_TARGETS_DN	THOC2 IVD CHD2 ANKFY1 MPZL1
0.0363446020818362	11	1654	2.80751489094899	BLALOCK ALZHEIMERS DISEASE UP	http://www.gsea-msigdb.org/gsea/msigdb/cards/BLALOCK_ALZHEIMERS_DISEASE_UP	ACAA1 ATP8B1 ABLIM1 NAMPT IL1R1 THOC2 UBAP2 VGLL4 SERPING1 LDLRAD4 CHD2
0.0375324877235184	6	535	4.7343717549325	BERENJENO TRANSFORMED BY RHOA UP	http://www.gsea-msigdb.org/gsea/msigdb/cards/BERENJENO_TRANSFORMED_BY_RHOA_UP	NEDD4L XPO1 PTGES3 NFKBIZ PHLDB2 CTPS1
0.0375324877235184	6	537	4.71673908545417	ACEVEDO LIVER CANCER DN	http://www.gsea-msigdb.org/gsea/msigdb/cards/ACEVEDO_LIVER_CANCER_DN	ACAA1 THOC2 MPDU1 RDH5 NDEL1 GATM
0.0375324877235184	4	213	7.92766475395583	CAIRO HEPATOBLASTOMA CLASSES DN	http://www.gsea-msigdb.org/gsea/msigdb/cards/CAIRO_HEPATOBLASTOMA_CLASSES_DN	IL1R1 SERPING1 RCAN1 GATM
0.0384954119135297	2	26	32.4729344729345	GARGALOVIC RESPONSE TO OXIDIZED PHOSPHOLIPIDS GREEN UP	http://www.gsea-msigdb.org/gsea/msigdb/cards/GARGALOVIC_RESPONSE_TO_OXIDIZED_PHOSPHOLIPIDS_GREEN_UP	RCAN1 CHD2
0.0406110494445204	4	221	7.64069046421988	BROWNE HCMV INFECTION 16HR UP	http://www.gsea-msigdb.org/gsea/msigdb/cards/BROWNE_HCMV_INFECTION_16HR_UP	ACSM3 RORA PTS GATM
0.0423102739542375	6	557	4.5473768202673	TIEN INTESTINE PROBIOTICS 24HR UP	http://www.gsea-msigdb.org/gsea/msigdb/cards/TIEN_INTESTINE_PROBIOTICS_24HR_UP	MAP4K4 RAN PTS ACAA2 SNRPE MPZL1
0.0448340107956088	5	386	5.46824026098637	BASAKI YBX1 TARGETS DN	http://www.gsea-msigdb.org/gsea/msigdb/cards/BASAKI_YBX1_TARGETS_DN	ACSM3 ST3GAL6 FAM107B NFKBIZ CHD2
0.0448340107956088	4	231	7.30992464325798	ZWANG CLASS 3 TRANSIENTLY INDUCED BY EGF	http://www.gsea-msigdb.org/gsea/msigdb/cards/ZWANG_CLASS_3_TRANSIENTLY_INDUCED_BY_EGF	RORA NFKBIZ PHLDB2 RCAN1
0.0453491973648982	4	233	7.24717850898108	MIYAGAWA TARGETS OF EWSR1 ETS FUSIONS DN	http://www.gsea-msigdb.org/gsea/msigdb/cards/MIYAGAWA_TARGETS_OF_EWSR1_ETS_FUSIONS_DN	NEDD4L ST3GAL6 IL1R1 PID1
0.049061403988208	6	583	4.34457785401182	FULCHER INFLAMMATORY RESPONSE LECTIN VS LPS UP	http://www.gsea-msigdb.org/gsea/msigdb/cards/FULCHER_INFLAMMATORY_RESPONSE_LECTIN_VS_LPS_UP	NEDD4L ST3GAL6 SLC41A2 PTS RCAN1 MPZL1
0.0500405664958456	4	242	6.9776553412917	RICKMAN TUMOR DIFFERENTIATED WELL VS POORLY UP	http://www.gsea-msigdb.org/gsea/msigdb/cards/RICKMAN_TUMOR_DIFFERENTIATED_WELL_VS_POORLY_UP	XPO1 SHROOM3 TERF1 SNRPE
0.0500908391044842	3	116	10.9176245210728	BOYAULT LIVER CANCER SUBCLASS G1 UP	http://www.gsea-msigdb.org/gsea/msigdb/cards/BOYAULT_LIVER_CANCER_SUBCLASS_G1_UP	MAP4K4 UBAP2 MPZL1
0.0509776961084752	4	247	6.83640725745989	VERHAAK AML WITH NPM1 MUTATED DN	http://www.gsea-msigdb.org/gsea/msigdb/cards/VERHAAK_AML_WITH_NPM1_MUTATED_DN	ABLIM1 SERPING1 LDLRAD4 GATM
0.0509776961084752	3	118	10.7325800376648	DAIRKEE CANCER PRONE RESPONSE BPA E2	http://www.gsea-msigdb.org/gsea/msigdb/cards/DAIRKEE_CANCER_PRONE_RESPONSE_BPA_E2	ACAA2 GATM CTPS1
0.0561051771302637	2	35	24.1227513227513	LEE AGING MUSCLE UP	http://www.gsea-msigdb.org/gsea/msigdb/cards/LEE_AGING_MUSCLE_UP	NAMPT DDX5
0.0591512680517815	4	260	6.49458689458689	RIZKI TUMOR INVASIVENESS 3D DN	http://www.gsea-msigdb.org/gsea/msigdb/cards/RIZKI_TUMOR_INVASIVENESS_3D_DN	ACSM3 IL1R1 ACAA2 SNRPE
0.0594797089497819	4	262	6.44500989539157	KAAB HEART ATRIUM VS VENTRICLE DN	http://www.gsea-msigdb.org/gsea/msigdb/cards/KAAB_HEART_ATRIUM_VS_VENTRICLE_DN	ACAA1 ABLIM1 RCAN1 ACAA2
0.0594797089497819	2	37	22.8188188188188	BURTON ADIPOGENESIS PEAK AT 8HR	http://www.gsea-msigdb.org/gsea/msigdb/cards/BURTON_ADIPOGENESIS_PEAK_AT_8HR	BZW1 XPO1
0.0610092802333345	4	266	6.34809245335561	HOSHIDA LIVER CANCER SUBCLASS S3	http://www.gsea-msigdb.org/gsea/msigdb/cards/HOSHIDA_LIVER_CANCER_SUBCLASS_S3	IVD SERPING1 PTS ACAA2
0.0638495479870174	2	39	21.6486229819563	LANDIS ERBB2 BREAST TUMORS 65 DN	http://www.gsea-msigdb.org/gsea/msigdb/cards/LANDIS_ERBB2_BREAST_TUMORS_65_DN	ACAA1 ACAA2
0.0660432212086375	2	40	21.1074074074074	BEIER GLIOMA STEM CELL UP	http://www.gsea-msigdb.org/gsea/msigdb/cards/BEIER_GLIOMA_STEM_CELL_UP	NEDD4L SERPING1
0.0665262230159887	5	449	4.70098160521323	MOOTHA MITOCHONDRIA	http://www.gsea-msigdb.org/gsea/msigdb/cards/MOOTHA_MITOCHONDRIA	ACAA1 IVD RAN ACAA2 GATM
0.067192017588815	2	41	20.5925925925926	LIAO HAVE SOX4 BINDING SITES	http://www.gsea-msigdb.org/gsea/msigdb/cards/LIAO_HAVE_SOX4_BINDING_SITES	UBAP2 VGLL4
0.06733711775113	2	42	20.1022927689594	BARRIER COLON CANCER RECURRENCE UP	http://www.gsea-msigdb.org/gsea/msigdb/cards/BARRIER_COLON_CANCER_RECURRENCE_UP	THOC2 NDEL1
0.06733711775113	3	139	9.11111111111111	ICHIBA GRAFT VERSUS HOST DISEASE 35D UP	http://www.gsea-msigdb.org/gsea/msigdb/cards/ICHIBA_GRAFT_VERSUS_HOST_DISEASE_35D_UP	NAMPT NFKBIZ CTPS1
0.06733711775113	2	42	20.1022927689594	WIERENGA PML INTERACTOME	http://www.gsea-msigdb.org/gsea/msigdb/cards/WIERENGA_PML_INTERACTOME	ALB CTPS1
0.0684753588581514	7	882	3.35038212815991	GEORGES TARGETS OF MIR192 AND MIR215	http://www.gsea-msigdb.org/gsea/msigdb/cards/GEORGES_TARGETS_OF_MIR192_AND_MIR215	ST3GAL6 XPO1 IL1R1 NFKBIZ PTS GATM MPZL1
0.0685004145029022	2	43	19.634797588286	ABBUD LIF SIGNALING 1 UP	http://www.gsea-msigdb.org/gsea/msigdb/cards/ABBUD_LIF_SIGNALING_1_UP	IL1R1 ACAA2
0.0698818106587629	3	145	8.73409961685824	BROCKE APOPTOSIS REVERSED BY IL6	http://www.gsea-msigdb.org/gsea/msigdb/cards/BROCKE_APOPTOSIS_REVERSED_BY_IL6	ST3GAL6 NAMPT GATM
0.0698818106587629	3	145	8.73409961685824	BROWNE HCMV INFECTION 24HR UP	http://www.gsea-msigdb.org/gsea/msigdb/cards/BROWNE_HCMV_INFECTION_24HR_UP	RORA ABLIM1 TERF1
0.0698818106587629	4	293	5.76311465048666	HELLER HDAC TARGETS DN	http://www.gsea-msigdb.org/gsea/msigdb/cards/HELLER_HDAC_TARGETS_DN	ST3GAL6 RORA RAN CTPS1
0.0698818106587629	2	45	18.7621399176955	ICHIBA GRAFT VERSUS HOST DISEASE D7 DN	http://www.gsea-msigdb.org/gsea/msigdb/cards/ICHIBA_GRAFT_VERSUS_HOST_DISEASE_D7_DN	ACAA1 LIPC
0.0698818106587629	2	45	18.7621399176955	ABRAMSON INTERACT WITH AIRE	http://www.gsea-msigdb.org/gsea/msigdb/cards/ABRAMSON_INTERACT_WITH_AIRE	XPO1 DDX5
0.0713104804664863	2	46	18.354267310789	SESTO RESPONSE TO UV C5	http://www.gsea-msigdb.org/gsea/msigdb/cards/SESTO_RESPONSE_TO_UV_C5	ABLIM1 VGLL4
0.0713104804664863	6	682	3.71391332681655	FEVR CTNNB1 TARGETS UP	http://www.gsea-msigdb.org/gsea/msigdb/cards/FEVR_CTNNB1_TARGETS_UP	RORA ABLIM1 BNIP2 NDEL1 GATM CHD2
0.0762141494913714	2	48	17.5895061728395	CHANGOLKAR H2AFY TARGETS UP	http://www.gsea-msigdb.org/gsea/msigdb/cards/CHANGOLKAR_H2AFY_TARGETS_UP	RORA IVD
0.0769457625727958	4	309	5.46470094690159	BORCZUK MALIGNANT MESOTHELIOMA UP	http://www.gsea-msigdb.org/gsea/msigdb/cards/BORCZUK_MALIGNANT_MESOTHELIOMA_UP	PTGES3 RAN TERF1 MPZL1
0.0769457625727958	2	49	17.2305366591081	HOFMANN CELL LYMPHOMA UP	http://www.gsea-msigdb.org/gsea/msigdb/cards/HOFMANN_CELL_LYMPHOMA_UP	IL1R1 BNIP2
0.0769457625727958	11	1981	2.34408360910128	PILON KLF1 TARGETS DN	http://www.gsea-msigdb.org/gsea/msigdb/cards/PILON_KLF1_TARGETS_DN	FAM107B XPO1 ABLIM1 DDX5 PTGES3 SCP2 IVD BNIP2 TERF1 PTS ANKFY1
0.0769457625727958	4	309	5.46470094690159	PASINI SUZ12 TARGETS DN	http://www.gsea-msigdb.org/gsea/msigdb/cards/PASINI_SUZ12_TARGETS_DN	FAM107B BNIP2 PHLDB2 TMPRSS2
0.0775057805864399	6	705	3.59275019700552	WONG ADULT TISSUE STEM MODULE	http://www.gsea-msigdb.org/gsea/msigdb/cards/WONG_ADULT_TISSUE_STEM_MODULE	RORA IL1R1 NFKBIZ PHLDB2 GATM MPZL1
0.0777573533570991	3	159	7.96505939902166	SERVITJA LIVER HNF1A TARGETS DN	http://www.gsea-msigdb.org/gsea/msigdb/cards/SERVITJA_LIVER_HNF1A_TARGETS_DN	IL1R1 SLC41A2 SERPING1
0.0795336214163791	3	161	7.86611456176673	FERREIRA EWINGS SARCOMA UNSTABLE VS STABLE UP	http://www.gsea-msigdb.org/gsea/msigdb/cards/FERREIRA_EWINGS_SARCOMA_UNSTABLE_VS_STABLE_UP	NAMPT RAN CTPS1
0.0799593253284857	3	162	7.81755829903978	GAUSSMANN MLL AF4 FUSION TARGETS C UP	http://www.gsea-msigdb.org/gsea/msigdb/cards/GAUSSMANN_MLL_AF4_FUSION_TARGETS_C_UP	ACAA1 RORA BNIP2
0.0800844336239437	2	53	15.9301187980433	SESTO RESPONSE TO UV C2	http://www.gsea-msigdb.org/gsea/msigdb/cards/SESTO_RESPONSE_TO_UV_C2	XPO1 CTPS1
0.0800844336239437	5	506	4.17142438881569	MILI PSEUDOPODIA HAPTOTAXIS UP	http://www.gsea-msigdb.org/gsea/msigdb/cards/MILI_PSEUDOPODIA_HAPTOTAXIS_UP	BZW1 XPO1 NAMPT SCP2 PHLDB2
0.0800844336239437	2	53	15.9301187980433	MARSON FOXP3 TARGETS DN	http://www.gsea-msigdb.org/gsea/msigdb/cards/MARSON_FOXP3_TARGETS_DN	FAM107B BZW1
0.0800844336239437	2	53	15.9301187980433	DEMAGALHAES AGING UP	http://www.gsea-msigdb.org/gsea/msigdb/cards/DEMAGALHAES_AGING_UP	PTGES3 SERPING1
0.0808019447138794	3	166	7.62918340026774	LIN NPAS4 TARGETS UP	http://www.gsea-msigdb.org/gsea/msigdb/cards/LIN_NPAS4_TARGETS_UP	NEDD4L FAM107B RCAN1
0.0812339526657284	2	54	15.6351165980796	BECKER TAMOXIFEN RESISTANCE DN	http://www.gsea-msigdb.org/gsea/msigdb/cards/BECKER_TAMOXIFEN_RESISTANCE_DN	IL1R1 ACAA2
0.08256467428462	4	327	5.16389172046664	FARMER BREAST CANCER APOCRINE VS LUMINAL	http://www.gsea-msigdb.org/gsea/msigdb/cards/FARMER_BREAST_CANCER_APOCRINE_VS_LUMINAL	NAMPT ACAA2 TMPRSS2 MPZL1
0.0848463992039793	3	171	7.40610786224821	KATSANOU ELAVL1 TARGETS UP	http://www.gsea-msigdb.org/gsea/msigdb/cards/KATSANOU_ELAVL1_TARGETS_UP	ABLIM1 SERPING1 GATM
0.0849574323079518	7	975	3.03080721747388	MARSON BOUND BY FOXP3 STIMULATED	http://www.gsea-msigdb.org/gsea/msigdb/cards/MARSON_BOUND_BY_FOXP3_STIMULATED	FAM107B MAP4K4 XPO1 SCP2 BNIP2 LIPC CTPS1
0.0896336078796229	4	338	4.99583607275915	RUTELLA RESPONSE TO CSF2RB AND IL4 UP	http://www.gsea-msigdb.org/gsea/msigdb/cards/RUTELLA_RESPONSE_TO_CSF2RB_AND_IL4_UP	ST3GAL6 MAP4K4 IL1R1 MPZL1
0.0914297549138917	2	59	14.3101067168864	MIKKELSEN NPC LCP WITH H3K4ME3	http://www.gsea-msigdb.org/gsea/msigdb/cards/MIKKELSEN_NPC_LCP_WITH_H3K4ME3	RDH5 FGD4
0.0923207243814306	4	344	4.90869939707149	SANSOM APC TARGETS DN	http://www.gsea-msigdb.org/gsea/msigdb/cards/SANSOM_APC_TARGETS_DN	ACAA1 RDH5 NR1I3 ALB
0.0923207243814306	4	344	4.90869939707149	OISHI CHOLANGIOMA STEM CELL LIKE UP	http://www.gsea-msigdb.org/gsea/msigdb/cards/OISHI_CHOLANGIOMA_STEM_CELL_LIKE_UP	UBAP2 PTS CTPS1 SNRPE
0.0935742374179	5	543	3.88718368460542	GRAESSMANN APOPTOSIS BY SERUM DEPRIVATION UP	http://www.gsea-msigdb.org/gsea/msigdb/cards/GRAESSMANN_APOPTOSIS_BY_SERUM_DEPRIVATION_UP	KLHL2 IL1R1 SHROOM3 PHLDB2 CTPS1
0.0936330451527645	2	61	13.8409228901032	WUNDER INFLAMMATORY RESPONSE AND CHOLESTEROL UP	http://www.gsea-msigdb.org/gsea/msigdb/cards/WUNDER_INFLAMMATORY_RESPONSE_AND_CHOLESTEROL_UP	NFKBIZ GATM
0.0994942458101593	5	554	3.81000133707715	FEVR CTNNB1 TARGETS DN	http://www.gsea-msigdb.org/gsea/msigdb/cards/FEVR_CTNNB1_TARGETS_DN	XPO1 DDX5 IVD TERF1 CTPS1
0.101259808992845	7	1028	2.87454964692319	NUYTTEN EZH2 TARGETS UP	http://www.gsea-msigdb.org/gsea/msigdb/cards/NUYTTEN_EZH2_TARGETS_UP	ST3GAL6 NAMPT SCP2 VGLL4 PHLDB2 RCAN1 ANKFY1
0.101259808992845	4	358	4.71673908545417	WANG TUMOR INVASIVENESS UP	http://www.gsea-msigdb.org/gsea/msigdb/cards/WANG_TUMOR_INVASIVENESS_UP	DDX5 MPDU1 SHROOM3 ANKFY1
0.101259808992845	3	190	6.66549707602339	KARLSSON TGFB1 TARGETS DN	http://www.gsea-msigdb.org/gsea/msigdb/cards/KARLSSON_TGFB1_TARGETS_DN	SCP2 SHROOM3 ACAA2
0.103788234315771	2	66	12.7923681257015	TURASHVILI BREAST NORMAL DUCTAL VS LOBULAR UP	http://www.gsea-msigdb.org/gsea/msigdb/cards/TURASHVILI_BREAST_NORMAL_DUCTAL_VS_LOBULAR_UP	ST3GAL6 GATM
0.104842520834332	4	366	4.61364096336774	RHEIN ALL GLUCOCORTICOID THERAPY DN	http://www.gsea-msigdb.org/gsea/msigdb/cards/RHEIN_ALL_GLUCOCORTICOID_THERAPY_DN	SCP2 RCAN1 ACAA2 SNRPE
0.104842520834332	2	67	12.6014372581537	HOFFMANN LARGE TO SMALL PRE BII LYMPHOCYTE DN	http://www.gsea-msigdb.org/gsea/msigdb/cards/HOFFMANN_LARGE_TO_SMALL_PRE_BII_LYMPHOCYTE_DN	NFKBIZ LIPC
0.105482563865893	3	197	6.42865200225606	TURASHVILI BREAST DUCTAL CARCINOMA VS DUCTAL NORMAL DN	http://www.gsea-msigdb.org/gsea/msigdb/cards/TURASHVILI_BREAST_DUCTAL_CARCINOMA_VS_DUCTAL_NORMAL_DN	ST3GAL6 RCAN1 GATM
0.105482563865893	2	68	12.4161220043573	YAO TEMPORAL RESPONSE TO PROGESTERONE CLUSTER 0	http://www.gsea-msigdb.org/gsea/msigdb/cards/YAO_TEMPORAL_RESPONSE_TO_PROGESTERONE_CLUSTER_0	RORA ABLIM1
0.105482563865893	2	68	12.4161220043573	VILLANUEVA LIVER CANCER KRT19 DN	http://www.gsea-msigdb.org/gsea/msigdb/cards/VILLANUEVA_LIVER_CANCER_KRT19_DN	IVD NR1I3
0.106103084009415	1	5	84.4296296296296	CHEOK RESPONSE TO MERCAPTOPURINE AND HD MTX UP	http://www.gsea-msigdb.org/gsea/msigdb/cards/CHEOK_RESPONSE_TO_MERCAPTOPURINE_AND_HD_MTX_UP	TERF1
0.106103084009415	1	5	84.4296296296296	BIOCARTA ACETAMINOPHEN PATHWAY	http://www.gsea-msigdb.org/gsea/msigdb/cards/BIOCARTA_ACETAMINOPHEN_PATHWAY	NR1I3
0.106103084009415	1	5	84.4296296296296	BIOCARTA RAN PATHWAY	http://www.gsea-msigdb.org/gsea/msigdb/cards/BIOCARTA_RAN_PATHWAY	RAN
0.107060615186358	2	70	12.0613756613757	WAMUNYOKOLI OVARIAN CANCER GRADES 1 2 DN	http://www.gsea-msigdb.org/gsea/msigdb/cards/WAMUNYOKOLI_OVARIAN_CANCER_GRADES_1_2_DN	IL1R1 SERPING1
0.107201541976401	2	71	11.8914971309338	FURUKAWA DUSP6 TARGETS PCI35 DN	http://www.gsea-msigdb.org/gsea/msigdb/cards/FURUKAWA_DUSP6_TARGETS_PCI35_DN	NEDD4L IVD
0.107201541976401	2	71	11.8914971309338	MORI SMALL PRE BII LYMPHOCYTE DN	http://www.gsea-msigdb.org/gsea/msigdb/cards/MORI_SMALL_PRE_BII_LYMPHOCYTE_DN	ST3GAL6 XPO1
0.107201541976401	2	71	11.8914971309338	RAMALHO STEMNESS DN	http://www.gsea-msigdb.org/gsea/msigdb/cards/RAMALHO_STEMNESS_DN	ST3GAL6 ABLIM1
0.107932602610793	4	385	4.38595478595479	BERENJENO TRANSFORMED BY RHOA DN	http://www.gsea-msigdb.org/gsea/msigdb/cards/BERENJENO_TRANSFORMED_BY_RHOA_DN	ABLIM1 SCP2 ASCC1 PTS
0.107932602610793	4	385	4.38595478595479	BLALOCK ALZHEIMERS DISEASE INCIPIENT UP	http://www.gsea-msigdb.org/gsea/msigdb/cards/BLALOCK_ALZHEIMERS_DISEASE_INCIPIENT_UP	ATP8B1 NAMPT THOC2 CHD2
0.107932602610793	6	822	3.08137334414707	CUI TCF21 TARGETS 2 DN	http://www.gsea-msigdb.org/gsea/msigdb/cards/CUI_TCF21_TARGETS_2_DN	ST3GAL6 RORA ATP8B1 SHROOM3 FGD4 RCAN1
0.107932602610793	3	206	6.14778856526429	KYNG DNA DAMAGE UP	http://www.gsea-msigdb.org/gsea/msigdb/cards/KYNG_DNA_DAMAGE_UP	IL1R1 LIPC NDEL1
0.107932602610793	3	205	6.17777777777778	CHANDRAN METASTASIS UP	http://www.gsea-msigdb.org/gsea/msigdb/cards/CHANDRAN_METASTASIS_UP	ACSM3 MAP4K4 TERF1
0.107932602610793	2	72	11.7263374485597	HUANG GATA2 TARGETS DN	http://www.gsea-msigdb.org/gsea/msigdb/cards/HUANG_GATA2_TARGETS_DN	ST3GAL6 CTPS1
0.108022661593801	2	74	11.4094094094094	LEE LIVER CANCER DENA DN	http://www.gsea-msigdb.org/gsea/msigdb/cards/LEE_LIVER_CANCER_DENA_DN	ACSM3 LIPC
0.108022661593801	3	209	6.0595427963849	IVANOVA HEMATOPOIESIS STEM CELL LONG TERM	http://www.gsea-msigdb.org/gsea/msigdb/cards/IVANOVA_HEMATOPOIESIS_STEM_CELL_LONG_TERM	RORA ABLIM1 SHROOM3
0.108022661593801	3	209	6.0595427963849	CAIRO HEPATOBLASTOMA UP	http://www.gsea-msigdb.org/gsea/msigdb/cards/CAIRO_HEPATOBLASTOMA_UP	MAP4K4 UBAP2 MPZL1
0.109697207385278	2	75	11.2572839506173	ANDERSEN LIVER CANCER KRT19 DN	http://www.gsea-msigdb.org/gsea/msigdb/cards/ANDERSEN_LIVER_CANCER_KRT19_DN	SLC41A2 SERPING1
0.110983607566658	4	396	4.26412270856715	ZHOU INFLAMMATORY RESPONSE LPS UP	http://www.gsea-msigdb.org/gsea/msigdb/cards/ZHOU_INFLAMMATORY_RESPONSE_LPS_UP	NEDD4L NAMPT IL1R1 GLYATL1
0.110983607566658	2	76	11.1091617933723	THEILGAARD NEUTROPHIL AT SKIN WOUND UP	http://www.gsea-msigdb.org/gsea/msigdb/cards/THEILGAARD_NEUTROPHIL_AT_SKIN_WOUND_UP	NAMPT IL1R1
0.110983607566658	2	77	10.964886964887	KYNG DNA DAMAGE BY GAMMA RADIATION	http://www.gsea-msigdb.org/gsea/msigdb/cards/KYNG_DNA_DAMAGE_BY_GAMMA_RADIATION	LIPC NDEL1
0.110983607566658	2	77	10.964886964887	MALONEY RESPONSE TO 17AAG DN	http://www.gsea-msigdb.org/gsea/msigdb/cards/MALONEY_RESPONSE_TO_17AAG_DN	PTGES3 SNRPE
0.110983607566658	1	6	70.358024691358	BIOCARTA CREM PATHWAY	http://www.gsea-msigdb.org/gsea/msigdb/cards/BIOCARTA_CREM_PATHWAY	XPO1
0.112609858392707	6	849	2.98337913885617	DACOSTA UV RESPONSE VIA ERCC3 DN	http://www.gsea-msigdb.org/gsea/msigdb/cards/DACOSTA_UV_RESPONSE_VIA_ERCC3_DN	ATP8B1 XPO1 NAMPT IL1R1 THOC2 TERF1
0.112609858392707	2	78	10.8243114909782	WOO LIVER CANCER RECURRENCE DN	http://www.gsea-msigdb.org/gsea/msigdb/cards/WOO_LIVER_CANCER_RECURRENCE_DN	ACAA1 SERPING1
0.112637424309849	2	80	10.5537037037037	SCHUHMACHER MYC TARGETS UP	http://www.gsea-msigdb.org/gsea/msigdb/cards/SCHUHMACHER_MYC_TARGETS_UP	NAMPT CTPS1
0.112637424309849	3	220	5.75656565656566	RODWELL AGING KIDNEY NO BLOOD UP	http://www.gsea-msigdb.org/gsea/msigdb/cards/RODWELL_AGING_KIDNEY_NO_BLOOD_UP	NFKBIZ SERPING1 LDLRAD4
0.112637424309849	2	80	10.5537037037037	ROSS LEUKEMIA WITH MLL FUSIONS	http://www.gsea-msigdb.org/gsea/msigdb/cards/ROSS_LEUKEMIA_WITH_MLL_FUSIONS	SCP2 LIPC
0.112637424309849	2	80	10.5537037037037	BHAT ESR1 TARGETS VIA AKT1 DN	http://www.gsea-msigdb.org/gsea/msigdb/cards/BHAT_ESR1_TARGETS_VIA_AKT1_DN	IL1R1 SHROOM3
0.112637424309849	5	620	3.40442054958184	WAKABAYASHI ADIPOGENESIS PPARG BOUND 8D	http://www.gsea-msigdb.org/gsea/msigdb/cards/WAKABAYASHI_ADIPOGENESIS_PPARG_BOUND_8D	ST3GAL6 ABLIM1 MPDU1 UBAP2 PTS
0.112637424309849	3	220	5.75656565656566	RAO BOUND BY SALL4	http://www.gsea-msigdb.org/gsea/msigdb/cards/RAO_BOUND_BY_SALL4	MAP4K4 FGD4 CHD2
0.113423581275977	3	222	5.7047047047047	ZHANG RESPONSE TO IKK INHIBITOR AND TNF UP	http://www.gsea-msigdb.org/gsea/msigdb/cards/ZHANG_RESPONSE_TO_IKK_INHIBITOR_AND_TNF_UP	NEDD4L NFKBIZ RCAN1
0.113614467196882	2	81	10.4234110653864	FALVELLA SMOKERS WITH LUNG CANCER	http://www.gsea-msigdb.org/gsea/msigdb/cards/FALVELLA_SMOKERS_WITH_LUNG_CANCER	NAMPT RCAN1
0.113692060840234	5	636	3.31877474959236	NAKAMURA TUMOR ZONE PERIPHERAL VS CENTRAL DN	http://www.gsea-msigdb.org/gsea/msigdb/cards/NAKAMURA_TUMOR_ZONE_PERIPHERAL_VS_CENTRAL_DN	RORA ATP8B1 BZW1 NAMPT IL1R1
0.113692060840234	2	85	9.93289760348584	COLDREN GEFITINIB RESISTANCE UP	http://www.gsea-msigdb.org/gsea/msigdb/cards/COLDREN_GEFITINIB_RESISTANCE_UP	NFKBIZ CTPS1
0.113692060840234	3	232	5.4588122605364	MARKEY RB1 ACUTE LOF UP	http://www.gsea-msigdb.org/gsea/msigdb/cards/MARKEY_RB1_ACUTE_LOF_UP	XPO1 PTGES3 IL1R1
0.113692060840234	3	227	5.57905041605482	MARKEY RB1 ACUTE LOF DN	http://www.gsea-msigdb.org/gsea/msigdb/cards/MARKEY_RB1_ACUTE_LOF_DN	NAMPT SERPING1 GATM
0.113692060840234	2	86	9.81739879414298	DACOSTA UV RESPONSE VIA ERCC3 XPCS DN	http://www.gsea-msigdb.org/gsea/msigdb/cards/DACOSTA_UV_RESPONSE_VIA_ERCC3_XPCS_DN	ATP8B1 TERF1
0.113692060840234	2	85	9.93289760348584	MARTIN VIRAL GPCR SIGNALING UP	http://www.gsea-msigdb.org/gsea/msigdb/cards/MARTIN_VIRAL_GPCR_SIGNALING_UP	RORA NFKBIZ
0.113692060840234	2	85	9.93289760348584	LEE TARGETS OF PTCH1 AND SUFU DN	http://www.gsea-msigdb.org/gsea/msigdb/cards/LEE_TARGETS_OF_PTCH1_AND_SUFU_DN	RORA ABLIM1
0.113692060840234	4	414	4.07872606906423	BOCHKIS FOXA2 TARGETS	http://www.gsea-msigdb.org/gsea/msigdb/cards/BOCHKIS_FOXA2_TARGETS	ACSM3 ACAA1 FAM107B LIPC
0.113692060840234	4	419	4.03005392026872	RUTELLA RESPONSE TO HGF UP	http://www.gsea-msigdb.org/gsea/msigdb/cards/RUTELLA_RESPONSE_TO_HGF_UP	ST3GAL6 IL1R1 ACAA2 MPZL1
0.113692060840234	4	410	4.11851851851852	RUTELLA RESPONSE TO HGF VS CSF2RB AND IL4 UP	http://www.gsea-msigdb.org/gsea/msigdb/cards/RUTELLA_RESPONSE_TO_HGF_VS_CSF2RB_AND_IL4_UP	NAMPT PID1 ACAA2 MPZL1
0.113692060840234	4	422	4.00140424784975	MILI PSEUDOPODIA CHEMOTAXIS DN	http://www.gsea-msigdb.org/gsea/msigdb/cards/MILI_PSEUDOPODIA_CHEMOTAXIS_DN	NEDD4L NFKBIZ NDEL1 MPZL1
0.113692060840234	2	86	9.81739879414298	CHIANG LIVER CANCER SUBCLASS UNANNOTATED UP	http://www.gsea-msigdb.org/gsea/msigdb/cards/CHIANG_LIVER_CANCER_SUBCLASS_UNANNOTATED_UP	RORA NAMPT
0.113692060840234	2	86	9.81739879414298	SASSON RESPONSE TO GONADOTROPHINS DN	http://www.gsea-msigdb.org/gsea/msigdb/cards/SASSON_RESPONSE_TO_GONADOTROPHINS_DN	MAP4K4 ABLIM1
0.113692060840234	2	85	9.93289760348584	SASSON RESPONSE TO FORSKOLIN DN	http://www.gsea-msigdb.org/gsea/msigdb/cards/SASSON_RESPONSE_TO_FORSKOLIN_DN	MAP4K4 ABLIM1
0.113692060840234	2	83	10.1722445336903	ACOSTA PROLIFERATION INDEPENDENT MYC TARGETS UP	http://www.gsea-msigdb.org/gsea/msigdb/cards/ACOSTA_PROLIFERATION_INDEPENDENT_MYC_TARGETS_UP	CTPS1 MPZL1
0.113692060840234	6	878	2.88483928119463	LEE BMP2 TARGETS DN	http://www.gsea-msigdb.org/gsea/msigdb/cards/LEE_BMP2_TARGETS_DN	BZW1 XPO1 NAMPT IL1R1 SLC41A2 CTPS1
0.113692060840234	2	83	10.1722445336903	GHANDHI BYSTANDER IRRADIATION UP	http://www.gsea-msigdb.org/gsea/msigdb/cards/GHANDHI_BYSTANDER_IRRADIATION_UP	NAMPT NFKBIZ
0.115470890224233	2	87	9.70455512984249	KAYO CALORIE RESTRICTION MUSCLE DN	http://www.gsea-msigdb.org/gsea/msigdb/cards/KAYO_CALORIE_RESTRICTION_MUSCLE_DN	RCAN1 ACAA2
0.117697561683573	4	430	3.92695951765719	BAELDE DIABETIC NEPHROPATHY DN	http://www.gsea-msigdb.org/gsea/msigdb/cards/BAELDE_DIABETIC_NEPHROPATHY_DN	ST3GAL6 XPO1 NAMPT RCAN1
0.117697561683573	4	430	3.92695951765719	MOOTHA HUMAN MITODB 6 2002	http://www.gsea-msigdb.org/gsea/msigdb/cards/MOOTHA_HUMAN_MITODB_6_2002	SCP2 IVD ACAA2 GATM
0.117697561683573	3	237	5.34364744491327	RUTELLA RESPONSE TO HGF DN	http://www.gsea-msigdb.org/gsea/msigdb/cards/RUTELLA_RESPONSE_TO_HGF_DN	MAP4K4 NAMPT PID1
0.119172389662204	5	655	3.22250494769579	PATIL LIVER CANCER	http://www.gsea-msigdb.org/gsea/msigdb/cards/PATIL_LIVER_CANCER	NEDD4L MAP4K4 XPO1 SNRPE MPZL1
0.119357466833775	2	90	9.38106995884774	GAVIN FOXP3 TARGETS CLUSTER P7	http://www.gsea-msigdb.org/gsea/msigdb/cards/GAVIN_FOXP3_TARGETS_CLUSTER_P7	ST3GAL6 LDLRAD4
0.122756716867332	4	438	3.85523422966345	ZHOU INFLAMMATORY RESPONSE LIVE UP	http://www.gsea-msigdb.org/gsea/msigdb/cards/ZHOU_INFLAMMATORY_RESPONSE_LIVE_UP	NEDD4L NAMPT IL1R1 RCAN1
0.124813260808139	3	246	5.14814814814815	RUTELLA RESPONSE TO HGF VS CSF2RB AND IL4 DN	http://www.gsea-msigdb.org/gsea/msigdb/cards/RUTELLA_RESPONSE_TO_HGF_VS_CSF2RB_AND_IL4_DN	ST3GAL6 MAP4K4 IL1R1
0.124813260808139	2	93	9.07845479888491	GUO TARGETS OF IRS1 AND IRS2	http://www.gsea-msigdb.org/gsea/msigdb/cards/GUO_TARGETS_OF_IRS1_AND_IRS2	RCAN1 CTPS1
0.125996999092256	4	444	3.80313646980314	DELYS THYROID CANCER UP	http://www.gsea-msigdb.org/gsea/msigdb/cards/DELYS_THYROID_CANCER_UP	MAP4K4 KLHL2 RDH5 ACAA2
0.125996999092256	1	9	46.9053497942387	MANN RESPONSE TO AMIFOSTINE DN	http://www.gsea-msigdb.org/gsea/msigdb/cards/MANN_RESPONSE_TO_AMIFOSTINE_DN	XPO1
0.125996999092256	1	9	46.9053497942387	WUNDER INFLAMMATORY RESPONSE AND CHOLESTEROL DN	http://www.gsea-msigdb.org/gsea/msigdb/cards/WUNDER_INFLAMMATORY_RESPONSE_AND_CHOLESTEROL_DN	ALB
0.126650362580648	2	96	8.79475308641975	KIM MYC AMPLIFICATION TARGETS DN	http://www.gsea-msigdb.org/gsea/msigdb/cards/KIM_MYC_AMPLIFICATION_TARGETS_DN	RORA SHROOM3
0.126650362580648	4	451	3.74410774410774	SCHAEFFER PROSTATE DEVELOPMENT 6HR DN	http://www.gsea-msigdb.org/gsea/msigdb/cards/SCHAEFFER_PROSTATE_DEVELOPMENT_6HR_DN	BZW1 ABLIM1 PTGES3 PHLDB2
0.126650362580648	2	96	8.79475308641975	MENSE HYPOXIA UP	http://www.gsea-msigdb.org/gsea/msigdb/cards/MENSE_HYPOXIA_UP	RORA NAMPT
0.126650362580648	2	95	8.88732943469786	KIM GASTRIC CANCER CHEMOSENSITIVITY	http://www.gsea-msigdb.org/gsea/msigdb/cards/KIM_GASTRIC_CANCER_CHEMOSENSITIVITY	IL1R1 MPZL1
0.126650362580648	2	96	8.79475308641975	GAVIN FOXP3 TARGETS CLUSTER T4	http://www.gsea-msigdb.org/gsea/msigdb/cards/GAVIN_FOXP3_TARGETS_CLUSTER_T4	FAM107B RORA
0.126650362580648	3	252	5.02557319223986	BROWNE HCMV INFECTION 4HR DN	http://www.gsea-msigdb.org/gsea/msigdb/cards/BROWNE_HCMV_INFECTION_4HR_DN	ACAA1 MPDU1 ZNF3
0.127640133571878	1	10	42.2148148148148	BIOCARTA RANMS PATHWAY	http://www.gsea-msigdb.org/gsea/msigdb/cards/BIOCARTA_RANMS_PATHWAY	RAN
0.127640133571878	4	460	3.67085346215781	CHARAFE BREAST CANCER LUMINAL VS MESENCHYMAL DN	http://www.gsea-msigdb.org/gsea/msigdb/cards/CHARAFE_BREAST_CANCER_LUMINAL_VS_MESENCHYMAL_DN	ST3GAL6 MAP4K4 PHLDB2 NDEL1
0.127640133571878	2	100	8.44296296296296	WANG ESOPHAGUS CANCER VS NORMAL DN	http://www.gsea-msigdb.org/gsea/msigdb/cards/WANG_ESOPHAGUS_CANCER_VS_NORMAL_DN	ACAA1 ASCC1
0.127640133571878	1	10	42.2148148148148	KORKOLA EMBRYONAL CARCINOMA	http://www.gsea-msigdb.org/gsea/msigdb/cards/KORKOLA_EMBRYONAL_CARCINOMA	TERF1
0.127640133571878	1	10	42.2148148148148	FREDERICK PRKCI TARGETS	http://www.gsea-msigdb.org/gsea/msigdb/cards/FREDERICK_PRKCI_TARGETS	PHLDB2
0.127640133571878	1	10	42.2148148148148	SCHAEFFER PROSTATE DEVELOPMENT AND CANCER BOX5 UP	http://www.gsea-msigdb.org/gsea/msigdb/cards/SCHAEFFER_PROSTATE_DEVELOPMENT_AND_CANCER_BOX5_UP	PID1
0.127640133571878	1	10	42.2148148148148	MARIADASON RESPONSE TO BUTYRATE CURCUMIN SULINDAC TSA 8	http://www.gsea-msigdb.org/gsea/msigdb/cards/MARIADASON_RESPONSE_TO_BUTYRATE_CURCUMIN_SULINDAC_TSA_8	A1CF
0.127640133571878	3	259	4.88974688974689	LU AGING BRAIN UP	http://www.gsea-msigdb.org/gsea/msigdb/cards/LU_AGING_BRAIN_UP	SCP2 ACAA2 GATM
0.127640133571878	2	98	8.61526832955404	TAKAO RESPONSE TO UVB RADIATION DN	http://www.gsea-msigdb.org/gsea/msigdb/cards/TAKAO_RESPONSE_TO_UVB_RADIATION_DN	BZW1 ACAA2
0.127640133571878	3	257	4.92779939472547	DURCHDEWALD SKIN CARCINOGENESIS DN	http://www.gsea-msigdb.org/gsea/msigdb/cards/DURCHDEWALD_SKIN_CARCINOGENESIS_DN	MAP4K4 SHROOM3 PHLDB2
0.127640133571878	2	100	8.44296296296296	SHAFFER IRF4 TARGETS IN MYELOMA VS MATURE B LYMPHOCYTE	http://www.gsea-msigdb.org/gsea/msigdb/cards/SHAFFER_IRF4_TARGETS_IN_MYELOMA_VS_MATURE_B_LYMPHOCYTE	NAMPT MPZL1
0.129339478024703	2	101	8.35936927026036	HUMMERICH SKIN CANCER PROGRESSION DN	http://www.gsea-msigdb.org/gsea/msigdb/cards/HUMMERICH_SKIN_CANCER_PROGRESSION_DN	SCP2 SERPING1
0.129539252897431	1	11	38.3771043771044	BIOCARTA AKAP95 PATHWAY	http://www.gsea-msigdb.org/gsea/msigdb/cards/BIOCARTA_AKAP95_PATHWAY	DDX5
0.129539252897431	1	11	38.3771043771044	BIOCARTA PTC1 PATHWAY	http://www.gsea-msigdb.org/gsea/msigdb/cards/BIOCARTA_PTC1_PATHWAY	XPO1
0.129539252897431	2	105	8.04091710758377	WANG HCP PROSTATE CANCER	http://www.gsea-msigdb.org/gsea/msigdb/cards/WANG_HCP_PROSTATE_CANCER	ST3GAL6 NAMPT
0.129539252897431	2	105	8.04091710758377	JAZAG TGFB1 SIGNALING VIA SMAD4 UP	http://www.gsea-msigdb.org/gsea/msigdb/cards/JAZAG_TGFB1_SIGNALING_VIA_SMAD4_UP	NAMPT MPDU1
0.129539252897431	2	105	8.04091710758377	SHETH LIVER CANCER VS TXNIP LOSS PAM5	http://www.gsea-msigdb.org/gsea/msigdb/cards/SHETH_LIVER_CANCER_VS_TXNIP_LOSS_PAM5	FGD4 LDLRAD4
0.129539252897431	6	950	2.66619883040936	LOPEZ MBD TARGETS	http://www.gsea-msigdb.org/gsea/msigdb/cards/LOPEZ_MBD_TARGETS	PTGES3 IL1R1 THOC2 RAN SERPING1 CTPS1
0.129539252897431	1	11	38.3771043771044	KIM GERMINAL CENTER T HELPER DN	http://www.gsea-msigdb.org/gsea/msigdb/cards/KIM_GERMINAL_CENTER_T_HELPER_DN	RORA
0.129539252897431	3	266	4.76106934001671	VANTVEER BREAST CANCER ESR1 DN	http://www.gsea-msigdb.org/gsea/msigdb/cards/VANTVEER_BREAST_CANCER_ESR1_DN	RCAN1 CTPS1 MPZL1
0.129539252897431	2	104	8.11823361823362	SERVITJA ISLET HNF1A TARGETS DN	http://www.gsea-msigdb.org/gsea/msigdb/cards/SERVITJA_ISLET_HNF1A_TARGETS_DN	GATM TMPRSS2
0.129539252897431	1	11	38.3771043771044	PEDERSEN METASTASIS BY ERBB2 ISOFORM 5	http://www.gsea-msigdb.org/gsea/msigdb/cards/PEDERSEN_METASTASIS_BY_ERBB2_ISOFORM_5	NFKBIZ
0.129539252897431	2	103	8.19705142035239	PLASARI TGFB1 SIGNALING VIA NFIC 1HR DN	http://www.gsea-msigdb.org/gsea/msigdb/cards/PLASARI_TGFB1_SIGNALING_VIA_NFIC_1HR_DN	RORA THOC2
0.129539252897431	2	103	8.19705142035239	GHANDHI DIRECT IRRADIATION UP	http://www.gsea-msigdb.org/gsea/msigdb/cards/GHANDHI_DIRECT_IRRADIATION_UP	NAMPT NFKBIZ
0.129539252897431	1	11	38.3771043771044	BIOCARTA RANBP2 PATHWAY	http://www.gsea-msigdb.org/gsea/msigdb/cards/BIOCARTA_RANBP2_PATHWAY	RAN
0.129539252897431	1	11	38.3771043771044	BIOCARTA NPC PATHWAY	http://www.gsea-msigdb.org/gsea/msigdb/cards/BIOCARTA_NPC_PATHWAY	RAN
0.129683584287512	3	269	4.70797191243288	BOYLAN MULTIPLE MYELOMA C D DN	http://www.gsea-msigdb.org/gsea/msigdb/cards/BOYLAN_MULTIPLE_MYELOMA_C_D_DN	RORA SLC41A2 GATM
0.130478897718121	2	106	7.96505939902166	KIM MYCN AMPLIFICATION TARGETS DN	http://www.gsea-msigdb.org/gsea/msigdb/cards/KIM_MYCN_AMPLIFICATION_TARGETS_DN	FAM107B RORA
0.133769438581932	2	108	7.81755829903978	BRUECKNER TARGETS OF MIRLET7A3 UP	http://www.gsea-msigdb.org/gsea/msigdb/cards/BRUECKNER_TARGETS_OF_MIRLET7A3_UP	FAM107B PTS
0.133769438581932	2	108	7.81755829903978	LEE EARLY T LYMPHOCYTE UP	http://www.gsea-msigdb.org/gsea/msigdb/cards/LEE_EARLY_T_LYMPHOCYTE_UP	RCAN1 LDLRAD4
0.13492656678925	6	983	2.57669266417995	BENPORATH NANOG TARGETS	http://www.gsea-msigdb.org/gsea/msigdb/cards/BENPORATH_NANOG_TARGETS	NEDD4L DDX5 UBAP2 TERF1 CHD2 SNRPE
0.13492656678925	1	12	35.179012345679	CHEOK RESPONSE TO MERCAPTOPURINE UP	http://www.gsea-msigdb.org/gsea/msigdb/cards/CHEOK_RESPONSE_TO_MERCAPTOPURINE_UP	CBR4
0.13492656678925	1	12	35.179012345679	HEDVAT ELF4 TARGETS UP	http://www.gsea-msigdb.org/gsea/msigdb/cards/HEDVAT_ELF4_TARGETS_UP	RCAN1
0.13492656678925	1	12	35.179012345679	HOEGERKORP CD44 TARGETS TEMPORAL UP	http://www.gsea-msigdb.org/gsea/msigdb/cards/HOEGERKORP_CD44_TARGETS_TEMPORAL_UP	VGLL4
0.13492656678925	1	12	35.179012345679	ZHENG FOXP3 TARGETS IN THYMUS DN	http://www.gsea-msigdb.org/gsea/msigdb/cards/ZHENG_FOXP3_TARGETS_IN_THYMUS_DN	MAP4K4
0.13492656678925	1	12	35.179012345679	CLAUS PGR POSITIVE MENINGIOMA DN	http://www.gsea-msigdb.org/gsea/msigdb/cards/CLAUS_PGR_POSITIVE_MENINGIOMA_DN	MAP4K4
0.13549585231416	2	111	7.60627293960627	BROWNE HCMV INFECTION 12HR UP	http://www.gsea-msigdb.org/gsea/msigdb/cards/BROWNE_HCMV_INFECTION_12HR_UP	RORA TERF1
0.13549585231416	2	111	7.60627293960627	ICHIBA GRAFT VERSUS HOST DISEASE D7 UP	http://www.gsea-msigdb.org/gsea/msigdb/cards/ICHIBA_GRAFT_VERSUS_HOST_DISEASE_D7_UP	NAMPT NFKBIZ
0.135518361858889	4	490	3.44610733182162	SENESE HDAC3 TARGETS UP	http://www.gsea-msigdb.org/gsea/msigdb/cards/SENESE_HDAC3_TARGETS_UP	NEDD4L NAMPT NFKBIZ PHLDB2
0.135866271074988	2	112	7.53835978835979	HOSHIDA LIVER CANCER SURVIVAL DN	http://www.gsea-msigdb.org/gsea/msigdb/cards/HOSHIDA_LIVER_CANCER_SURVIVAL_DN	ACSM3 LIPC
0.135866271074988	2	112	7.53835978835979	FIGUEROA AML METHYLATION CLUSTER 7 UP	http://www.gsea-msigdb.org/gsea/msigdb/cards/FIGUEROA_AML_METHYLATION_CLUSTER_7_UP	ABLIM1 MPZL1
0.139725951812282	2	114	7.40610786224821	IKEDA MIR30 TARGETS UP	http://www.gsea-msigdb.org/gsea/msigdb/cards/IKEDA_MIR30_TARGETS_UP	MAP4K4 XPO1
0.140107213452627	2	116	7.27841634738186	SENESE HDAC2 TARGETS UP	http://www.gsea-msigdb.org/gsea/msigdb/cards/SENESE_HDAC2_TARGETS_UP	NAMPT NFKBIZ
0.140107213452627	4	503	3.35704292761947	ZHOU INFLAMMATORY RESPONSE FIMA UP	http://www.gsea-msigdb.org/gsea/msigdb/cards/ZHOU_INFLAMMATORY_RESPONSE_FIMA_UP	NEDD4L NAMPT IL1R1 GLYATL1
0.140107213452627	4	503	3.35704292761947	MARTORIATI MDM4 TARGETS FETAL LIVER DN	http://www.gsea-msigdb.org/gsea/msigdb/cards/MARTORIATI_MDM4_TARGETS_FETAL_LIVER_DN	UBAP2 SHROOM3 ALB TMPRSS2
0.140107213452627	2	116	7.27841634738186	LENAOUR DENDRITIC CELL MATURATION UP	http://www.gsea-msigdb.org/gsea/msigdb/cards/LENAOUR_DENDRITIC_CELL_MATURATION_UP	ACAA2 GATM
0.140107213452627	1	13	32.4729344729345	ZHENG RESPONSE TO ARSENITE DN	http://www.gsea-msigdb.org/gsea/msigdb/cards/ZHENG_RESPONSE_TO_ARSENITE_DN	PHLDB2
0.140107213452627	2	116	7.27841634738186	BHATI G2M ARREST BY 2METHOXYESTRADIOL UP	http://www.gsea-msigdb.org/gsea/msigdb/cards/BHATI_G2M_ARREST_BY_2METHOXYESTRADIOL_UP	NEDD4L CTPS1
0.140107213452627	1	13	32.4729344729345	CROONQUIST STROMAL STIMULATION DN	http://www.gsea-msigdb.org/gsea/msigdb/cards/CROONQUIST_STROMAL_STIMULATION_DN	GATM
0.140107213452627	4	501	3.370444296592	RAO BOUND BY SALL4 ISOFORM B	http://www.gsea-msigdb.org/gsea/msigdb/cards/RAO_BOUND_BY_SALL4_ISOFORM_B	FAM107B ABLIM1 RCAN1 MPZL1
0.140235983163139	2	119	7.09492685963274	CHIARADONNA NEOPLASTIC TRANSFORMATION CDC25 UP	http://www.gsea-msigdb.org/gsea/msigdb/cards/CHIARADONNA_NEOPLASTIC_TRANSFORMATION_CDC25_UP	IL1R1 PHLDB2
0.140235983163139	2	118	7.15505335844319	LINDGREN BLADDER CANCER CLUSTER 1 UP	http://www.gsea-msigdb.org/gsea/msigdb/cards/LINDGREN_BLADDER_CANCER_CLUSTER_1_UP	CBR4 LDLRAD4
0.140235983163139	2	118	7.15505335844319	OUELLET OVARIAN CANCER INVASIVE VS LMP UP	http://www.gsea-msigdb.org/gsea/msigdb/cards/OUELLET_OVARIAN_CANCER_INVASIVE_VS_LMP_UP	DDX5 PTS
0.140235983163139	2	119	7.09492685963274	WANG ESOPHAGUS CANCER VS NORMAL UP	http://www.gsea-msigdb.org/gsea/msigdb/cards/WANG_ESOPHAGUS_CANCER_VS_NORMAL_UP	SERPING1 ACAA2
0.140235983163139	1	14	30.1534391534391	SPIELMAN LYMPHOBLAST EUROPEAN VS ASIAN 2FC UP	http://www.gsea-msigdb.org/gsea/msigdb/cards/SPIELMAN_LYMPHOBLAST_EUROPEAN_VS_ASIAN_2FC_UP	ATP8B1
0.140235983163139	1	14	30.1534391534391	GOERING BLOOD HDL CHOLESTEROL QTL TRANS	http://www.gsea-msigdb.org/gsea/msigdb/cards/GOERING_BLOOD_HDL_CHOLESTEROL_QTL_TRANS	LDLRAD4
0.140235983163139	1	14	30.1534391534391	CARDOSO RESPONSE TO GAMMA RADIATION AND 3AB	http://www.gsea-msigdb.org/gsea/msigdb/cards/CARDOSO_RESPONSE_TO_GAMMA_RADIATION_AND_3AB	BNIP2
0.140235983163139	1	14	30.1534391534391	VISALA RESPONSE TO HEAT SHOCK AND AGING DN	http://www.gsea-msigdb.org/gsea/msigdb/cards/VISALA_RESPONSE_TO_HEAT_SHOCK_AND_AGING_DN	PTGES3
0.140235983163139	5	747	2.82562348158064	LEE BMP2 TARGETS UP	http://www.gsea-msigdb.org/gsea/msigdb/cards/LEE_BMP2_TARGETS_UP	ACAA1 ASCC1 FGD4 SERPING1 TMPRSS2
0.140235983163139	2	118	7.15505335844319	HOLLERN EMT BREAST TUMOR DN	http://www.gsea-msigdb.org/gsea/msigdb/cards/HOLLERN_EMT_BREAST_TUMOR_DN	SHROOM3 TMPRSS2
0.140235983163139	1	14	30.1534391534391	BIOCARTA SM PATHWAY	http://www.gsea-msigdb.org/gsea/msigdb/cards/BIOCARTA_SM_PATHWAY	SNRPE
0.142798593575338	5	759	2.7809495925438	PUJANA CHEK2 PCC NETWORK	http://www.gsea-msigdb.org/gsea/msigdb/cards/PUJANA_CHEK2_PCC_NETWORK	BZW1 XPO1 RAN CTPS1 SNRPE
0.147003591175359	1	15	28.1432098765432	GRASEMANN RETINOBLASTOMA WITH 6P AMPLIFICATION	http://www.gsea-msigdb.org/gsea/msigdb/cards/GRASEMANN_RETINOBLASTOMA_WITH_6P_AMPLIFICATION	RAN
0.147003591175359	1	15	28.1432098765432	LI CYTIDINE ANALOGS CYCTOTOXICITY	http://www.gsea-msigdb.org/gsea/msigdb/cards/LI_CYTIDINE_ANALOGS_CYCTOTOXICITY	MAP4K4
0.147003591175359	1	15	28.1432098765432	SPIRA SMOKERS LUNG CANCER DN	http://www.gsea-msigdb.org/gsea/msigdb/cards/SPIRA_SMOKERS_LUNG_CANCER_DN	ATP8B1
0.147003591175359	1	15	28.1432098765432	GARGALOVIC RESPONSE TO OXIDIZED PHOSPHOLIPIDS SALMON DN	http://www.gsea-msigdb.org/gsea/msigdb/cards/GARGALOVIC_RESPONSE_TO_OXIDIZED_PHOSPHOLIPIDS_SALMON_DN	VGLL4
0.147305318031196	3	304	4.16593567251462	HORIUCHI WTAP TARGETS UP	http://www.gsea-msigdb.org/gsea/msigdb/cards/HORIUCHI_WTAP_TARGETS_UP	RORA IL1R1 CHD2
0.147305318031196	8	1615	2.09113633757597	PUJANA BRCA1 PCC NETWORK	http://www.gsea-msigdb.org/gsea/msigdb/cards/PUJANA_BRCA1_PCC_NETWORK	BZW1 XPO1 PTGES3 THOC2 RAN BNIP2 CTPS1 SNRPE
0.147305318031196	2	125	6.75437037037037	EPPERT HSC R	http://www.gsea-msigdb.org/gsea/msigdb/cards/EPPERT_HSC_R	ST3GAL6 DDX5
0.148156224549493	4	526	3.21025207717223	RODRIGUES THYROID CARCINOMA ANAPLASTIC DN	http://www.gsea-msigdb.org/gsea/msigdb/cards/RODRIGUES_THYROID_CARCINOMA_ANAPLASTIC_DN	ACAA1 IVD VGLL4 CBR4
0.148257653593704	2	126	6.70076425631981	QI HYPOXIA	http://www.gsea-msigdb.org/gsea/msigdb/cards/QI_HYPOXIA	RORA SLC41A2
0.148614771492512	2	127	6.6480023330417	GAL LEUKEMIC STEM CELL UP	http://www.gsea-msigdb.org/gsea/msigdb/cards/GAL_LEUKEMIC_STEM_CELL_UP	ABLIM1 RCAN1
0.148614771492512	2	127	6.6480023330417	MATTIOLI MGUS VS PCL	http://www.gsea-msigdb.org/gsea/msigdb/cards/MATTIOLI_MGUS_VS_PCL	XPO1 RAN
0.148614771492512	4	528	3.19809203142536	STEIN ESRRA TARGETS	http://www.gsea-msigdb.org/gsea/msigdb/cards/STEIN_ESRRA_TARGETS	ACAA1 ABLIM1 TERF1 ACAA2
0.148687254528046	4	530	3.18602375960866	LIAO METASTASIS	http://www.gsea-msigdb.org/gsea/msigdb/cards/LIAO_METASTASIS	MAP4K4 UBAP2 VGLL4 CHD2
0.149280779223355	1	16	26.3842592592593	ZHANG RESPONSE TO CANTHARIDIN UP	http://www.gsea-msigdb.org/gsea/msigdb/cards/ZHANG_RESPONSE_TO_CANTHARIDIN_UP	NAMPT
0.149280779223355	3	310	4.08530465949821	TORCHIA TARGETS OF EWSR1 FLI1 FUSION DN	http://www.gsea-msigdb.org/gsea/msigdb/cards/TORCHIA_TARGETS_OF_EWSR1_FLI1_FUSION_DN	NEDD4L MAP4K4 MPZL1
0.149280779223355	1	16	26.3842592592593	FARMER BREAST CANCER CLUSTER 3	http://www.gsea-msigdb.org/gsea/msigdb/cards/FARMER_BREAST_CANCER_CLUSTER_3	NAMPT
0.151866883360719	3	313	4.04614838480653	DOUGLAS BMI1 TARGETS DN	http://www.gsea-msigdb.org/gsea/msigdb/cards/DOUGLAS_BMI1_TARGETS_DN	IVD NFKBIZ CBR4
0.155568300448479	1	17	24.8322440087146	BIOCARTA TEL PATHWAY	http://www.gsea-msigdb.org/gsea/msigdb/cards/BIOCARTA_TEL_PATHWAY	TERF1
0.155568300448479	1	17	24.8322440087146	HUMMERICH BENIGN SKIN TUMOR DN	http://www.gsea-msigdb.org/gsea/msigdb/cards/HUMMERICH_BENIGN_SKIN_TUMOR_DN	ALB
0.155568300448479	2	132	6.39618406285073	ZHANG BREAST CANCER PROGENITORS DN	http://www.gsea-msigdb.org/gsea/msigdb/cards/ZHANG_BREAST_CANCER_PROGENITORS_DN	RORA NFKBIZ
0.155568300448479	3	318	3.98252969951083	RUTELLA RESPONSE TO CSF2RB AND IL4 DN	http://www.gsea-msigdb.org/gsea/msigdb/cards/RUTELLA_RESPONSE_TO_CSF2RB_AND_IL4_DN	NAMPT PID1 ACAA2
0.157548003682428	2	134	6.30071862907684	YEGNASUBRAMANIAN PROSTATE CANCER	http://www.gsea-msigdb.org/gsea/msigdb/cards/YEGNASUBRAMANIAN_PROSTATE_CANCER	ALB TMPRSS2
0.159072023897491	2	135	6.25404663923182	CHIARADONNA NEOPLASTIC TRANSFORMATION KRAS DN	http://www.gsea-msigdb.org/gsea/msigdb/cards/CHIARADONNA_NEOPLASTIC_TRANSFORMATION_KRAS_DN	ABLIM1 SHROOM3
0.159115870116456	1	18	23.4526748971193	GARGALOVIC RESPONSE TO OXIDIZED PHOSPHOLIPIDS GREY UP	http://www.gsea-msigdb.org/gsea/msigdb/cards/GARGALOVIC_RESPONSE_TO_OXIDIZED_PHOSPHOLIPIDS_GREY_UP	RORA
0.159115870116456	1	18	23.4526748971193	TONKS TARGETS OF RUNX1 RUNX1T1 FUSION ERYTHROCYTE DN	http://www.gsea-msigdb.org/gsea/msigdb/cards/TONKS_TARGETS_OF_RUNX1_RUNX1T1_FUSION_ERYTHROCYTE_DN	LDLRAD4
0.159115870116456	1	18	23.4526748971193	TERAMOTO OPN TARGETS CLUSTER 7	http://www.gsea-msigdb.org/gsea/msigdb/cards/TERAMOTO_OPN_TARGETS_CLUSTER_7	NR1I3
0.159115870116456	1	18	23.4526748971193	MORI EMU MYC LYMPHOMA BY ONSET TIME DN	http://www.gsea-msigdb.org/gsea/msigdb/cards/MORI_EMU_MYC_LYMPHOMA_BY_ONSET_TIME_DN	NFKBIZ
0.159115870116456	1	18	23.4526748971193	THUM MIR21 TARGETS HEART DISEASE UP	http://www.gsea-msigdb.org/gsea/msigdb/cards/THUM_MIR21_TARGETS_HEART_DISEASE_UP	RCAN1
0.159115870116456	2	137	6.16274668829413	COULOUARN TEMPORAL TGFB1 SIGNATURE DN	http://www.gsea-msigdb.org/gsea/msigdb/cards/COULOUARN_TEMPORAL_TGFB1_SIGNATURE_DN	SCP2 NDEL1
0.159115870116456	2	136	6.20806100217865	EPPERT PROGENITOR	http://www.gsea-msigdb.org/gsea/msigdb/cards/EPPERT_PROGENITOR	ACSM3 CTPS1
0.162676891220696	1	19	22.2183235867446	FOURNIER ACINAR DEVELOPMENT EARLY UP	http://www.gsea-msigdb.org/gsea/msigdb/cards/FOURNIER_ACINAR_DEVELOPMENT_EARLY_UP	PID1
0.162676891220696	2	139	6.07407407407407	GARGALOVIC RESPONSE TO OXIDIZED PHOSPHOLIPIDS BLUE UP	http://www.gsea-msigdb.org/gsea/msigdb/cards/GARGALOVIC_RESPONSE_TO_OXIDIZED_PHOSPHOLIPIDS_BLUE_UP	RORA RCAN1
0.162676891220696	3	331	3.82611614635784	KINSEY TARGETS OF EWSR1 FLII FUSION DN	http://www.gsea-msigdb.org/gsea/msigdb/cards/KINSEY_TARGETS_OF_EWSR1_FLII_FUSION_DN	VGLL4 NFKBIZ PID1
0.162676891220696	1	19	22.2183235867446	HUMMERICH MALIGNANT SKIN TUMOR DN	http://www.gsea-msigdb.org/gsea/msigdb/cards/HUMMERICH_MALIGNANT_SKIN_TUMOR_DN	ALB
0.162676891220696	1	19	22.2183235867446	ABE VEGFA TARGETS	http://www.gsea-msigdb.org/gsea/msigdb/cards/ABE_VEGFA_TARGETS	RCAN1
0.162676891220696	1	19	22.2183235867446	HOWLIN CITED1 TARGETS 2 DN	http://www.gsea-msigdb.org/gsea/msigdb/cards/HOWLIN_CITED1_TARGETS_2_DN	SLC41A2
0.162676891220696	1	19	22.2183235867446	LIN TUMOR ESCAPE FROM IMMUNE ATTACK	http://www.gsea-msigdb.org/gsea/msigdb/cards/LIN_TUMOR_ESCAPE_FROM_IMMUNE_ATTACK	ST3GAL6
0.162676891220696	1	19	22.2183235867446	BIOCARTA LIS1 PATHWAY	http://www.gsea-msigdb.org/gsea/msigdb/cards/BIOCARTA_LIS1_PATHWAY	NDEL1
0.165732321585201	2	143	5.9041699041699	BROWNE HCMV INFECTION 24HR DN	http://www.gsea-msigdb.org/gsea/msigdb/cards/BROWNE_HCMV_INFECTION_24HR_DN	ACSM3 RDH5
0.165732321585201	2	143	5.9041699041699	WAKABAYASHI ADIPOGENESIS PPARG RXRA BOUND 36HR	http://www.gsea-msigdb.org/gsea/msigdb/cards/WAKABAYASHI_ADIPOGENESIS_PPARG_RXRA_BOUND_36HR	ACAA1 ACAA2
0.168477149985282	1	21	20.1022927689594	BIOCARTA NFKB PATHWAY	http://www.gsea-msigdb.org/gsea/msigdb/cards/BIOCARTA_NFKB_PATHWAY	IL1R1
0.168477149985282	1	21	20.1022927689594	GESERICK TERT TARGETS DN	http://www.gsea-msigdb.org/gsea/msigdb/cards/GESERICK_TERT_TARGETS_DN	NFKBIZ
0.168477149985282	8	1712	1.97265489788854	GRAESSMANN APOPTOSIS BY DOXORUBICIN DN	http://www.gsea-msigdb.org/gsea/msigdb/cards/GRAESSMANN_APOPTOSIS_BY_DOXORUBICIN_DN	NEDD4L XPO1 IL1R1 THOC2 NR1I3 PHLDB2 PTS ACAA2
0.168477149985282	3	342	3.70305393112411	GRUETZMANN PANCREATIC CANCER UP	http://www.gsea-msigdb.org/gsea/msigdb/cards/GRUETZMANN_PANCREATIC_CANCER_UP	BZW1 XPO1 CTPS1
0.168477149985282	1	21	20.1022927689594	SCIAN CELL CYCLE TARGETS OF TP53 AND TP73 DN	http://www.gsea-msigdb.org/gsea/msigdb/cards/SCIAN_CELL_CYCLE_TARGETS_OF_TP53_AND_TP73_DN	RAN
0.168477149985282	2	147	5.7435122197027	BENPORATH PROLIFERATION	http://www.gsea-msigdb.org/gsea/msigdb/cards/BENPORATH_PROLIFERATION	PTS CTPS1
0.168477149985282	1	21	20.1022927689594	CHEOK RESPONSE TO MERCAPTOPURINE DN	http://www.gsea-msigdb.org/gsea/msigdb/cards/CHEOK_RESPONSE_TO_MERCAPTOPURINE_DN	SERPING1
0.168477149985282	1	21	20.1022927689594	NUMATA CSF3 SIGNALING VIA STAT3	http://www.gsea-msigdb.org/gsea/msigdb/cards/NUMATA_CSF3_SIGNALING_VIA_STAT3	RORA
0.168477149985282	2	146	5.78285134449518	RODWELL AGING KIDNEY NO BLOOD DN	http://www.gsea-msigdb.org/gsea/msigdb/cards/RODWELL_AGING_KIDNEY_NO_BLOOD_DN	NEDD4L TMPRSS2
0.168477149985282	2	145	5.82273307790549	RODWELL AGING KIDNEY DN	http://www.gsea-msigdb.org/gsea/msigdb/cards/RODWELL_AGING_KIDNEY_DN	NEDD4L TMPRSS2
0.168477149985282	4	576	2.93158436213992	MASSARWEH TAMOXIFEN RESISTANCE UP	http://www.gsea-msigdb.org/gsea/msigdb/cards/MASSARWEH_TAMOXIFEN_RESISTANCE_UP	BZW1 IL1R1 SLC41A2 RCAN1
0.168477149985282	1	21	20.1022927689594	WILSON PROTEASES AT TUMOR BONE INTERFACE UP	http://www.gsea-msigdb.org/gsea/msigdb/cards/WILSON_PROTEASES_AT_TUMOR_BONE_INTERFACE_UP	SERPING1
0.168477149985282	1	21	20.1022927689594	SEKI INFLAMMATORY RESPONSE LPS DN	http://www.gsea-msigdb.org/gsea/msigdb/cards/SEKI_INFLAMMATORY_RESPONSE_LPS_DN	ABLIM1
0.168477149985282	3	342	3.70305393112411	YAGI AML WITH 11Q23 REARRANGED	http://www.gsea-msigdb.org/gsea/msigdb/cards/YAGI_AML_WITH_11Q23_REARRANGED	ST3GAL6 IVD ALB
0.168477149985282	2	145	5.82273307790549	KATSANOU ELAVL1 TARGETS DN	http://www.gsea-msigdb.org/gsea/msigdb/cards/KATSANOU_ELAVL1_TARGETS_DN	NEDD4L ST3GAL6
0.168477149985282	1	21	20.1022927689594	MINGUEZ LIVER CANCER VASCULAR INVASION DN	http://www.gsea-msigdb.org/gsea/msigdb/cards/MINGUEZ_LIVER_CANCER_VASCULAR_INVASION_DN	GLYATL1
0.169554182488207	3	347	3.6496958053154	COLINA TARGETS OF 4EBP1 AND 4EBP2	http://www.gsea-msigdb.org/gsea/msigdb/cards/COLINA_TARGETS_OF_4EBP1_AND_4EBP2	XPO1 NAMPT SLC41A2
0.169622768136814	2	150	5.62864197530864	TAKEDA TARGETS OF NUP98 HOXA9 FUSION 10D DN	http://www.gsea-msigdb.org/gsea/msigdb/cards/TAKEDA_TARGETS_OF_NUP98_HOXA9_FUSION_10D_DN	IL1R1 PID1
0.174527300316153	1	22	19.1885521885522	BRACHAT RESPONSE TO CISPLATIN	http://www.gsea-msigdb.org/gsea/msigdb/cards/BRACHAT_RESPONSE_TO_CISPLATIN	ABLIM1
0.176233637999945	3	354	3.57752667922159	WANG LMO4 TARGETS DN	http://www.gsea-msigdb.org/gsea/msigdb/cards/WANG_LMO4_TARGETS_DN	BZW1 NFKBIZ PTS
0.176351789724973	1	23	18.354267310789	BIOCARTA INTRINSIC PATHWAY	http://www.gsea-msigdb.org/gsea/msigdb/cards/BIOCARTA_INTRINSIC_PATHWAY	SERPING1
0.176351789724973	1	23	18.354267310789	ROY WOUND BLOOD VESSEL DN	http://www.gsea-msigdb.org/gsea/msigdb/cards/ROY_WOUND_BLOOD_VESSEL_DN	ATP8B1
0.176351789724973	2	155	5.44707287933094	GROSS HYPOXIA VIA ELK3 DN	http://www.gsea-msigdb.org/gsea/msigdb/cards/GROSS_HYPOXIA_VIA_ELK3_DN	NEDD4L RCAN1
0.176351789724973	1	23	18.354267310789	CHEOK RESPONSE TO HD MTX UP	http://www.gsea-msigdb.org/gsea/msigdb/cards/CHEOK_RESPONSE_TO_HD_MTX_UP	ABLIM1
0.176351789724973	1	23	18.354267310789	HASLINGER B CLL WITH 17P13 DELETION	http://www.gsea-msigdb.org/gsea/msigdb/cards/HASLINGER_B_CLL_WITH_17P13_DELETION	SCP2
0.176351789724973	1	23	18.354267310789	BRACHAT RESPONSE TO METHOTREXATE UP	http://www.gsea-msigdb.org/gsea/msigdb/cards/BRACHAT_RESPONSE_TO_METHOTREXATE_UP	ABLIM1
0.176351789724973	1	23	18.354267310789	FRASOR RESPONSE TO SERM OR FULVESTRANT UP	http://www.gsea-msigdb.org/gsea/msigdb/cards/FRASOR_RESPONSE_TO_SERM_OR_FULVESTRANT_UP	LDLRAD4
0.176351789724973	2	156	5.41215574548908	RUIZ TNC TARGETS UP	http://www.gsea-msigdb.org/gsea/msigdb/cards/RUIZ_TNC_TARGETS_UP	IL1R1 VGLL4
0.176351789724973	1	23	18.354267310789	MOOTHA FFA OXYDATION	http://www.gsea-msigdb.org/gsea/msigdb/cards/MOOTHA_FFA_OXYDATION	ACAA2
0.176836929570896	2	157	5.37768341589998	ASTON MAJOR DEPRESSIVE DISORDER DN	http://www.gsea-msigdb.org/gsea/msigdb/cards/ASTON_MAJOR_DEPRESSIVE_DISORDER_DN	ACSM3 SNRPE
0.179735346157947	3	364	3.47924297924298	DEURIG T CELL PROLYMPHOCYTIC LEUKEMIA UP	http://www.gsea-msigdb.org/gsea/msigdb/cards/DEURIG_T_CELL_PROLYMPHOCYTIC_LEUKEMIA_UP	NEDD4L A1CF MPZL1
0.179735346157947	1	24	17.5895061728395	RIZ ERYTHROID DIFFERENTIATION APOBEC2	http://www.gsea-msigdb.org/gsea/msigdb/cards/RIZ_ERYTHROID_DIFFERENTIATION_APOBEC2	NR1I3
0.179735346157947	2	160	5.27685185185185	SCHLOSSER MYC TARGETS REPRESSED BY SERUM	http://www.gsea-msigdb.org/gsea/msigdb/cards/SCHLOSSER_MYC_TARGETS_REPRESSED_BY_SERUM	PTGES3 RAN
0.179735346157947	1	24	17.5895061728395	COLLER MYC TARGETS UP	http://www.gsea-msigdb.org/gsea/msigdb/cards/COLLER_MYC_TARGETS_UP	NAMPT
0.179735346157947	1	24	17.5895061728395	ONO FOXP3 TARGETS UP	http://www.gsea-msigdb.org/gsea/msigdb/cards/ONO_FOXP3_TARGETS_UP	DDX5
0.179735346157947	1	24	17.5895061728395	IKEDA MIR30 TARGETS DN	http://www.gsea-msigdb.org/gsea/msigdb/cards/IKEDA_MIR30_TARGETS_DN	NEDD4L
0.180809367857683	2	161	5.24407637451116	WINNEPENNINCKX MELANOMA METASTASIS UP	http://www.gsea-msigdb.org/gsea/msigdb/cards/WINNEPENNINCKX_MELANOMA_METASTASIS_UP	MAP4K4 XPO1
0.185048229178493	1	25	16.8859259259259	HOEGERKORP CD44 TARGETS TEMPORAL DN	http://www.gsea-msigdb.org/gsea/msigdb/cards/HOEGERKORP_CD44_TARGETS_TEMPORAL_DN	TERF1
0.185048229178493	1	25	16.8859259259259	ONO AML1 TARGETS UP	http://www.gsea-msigdb.org/gsea/msigdb/cards/ONO_AML1_TARGETS_UP	DDX5
0.185048229178493	2	164	5.14814814814815	PHONG TNF RESPONSE VIA P38 PARTIAL	http://www.gsea-msigdb.org/gsea/msigdb/cards/PHONG_TNF_RESPONSE_VIA_P38_PARTIAL	NEDD4L NAMPT
0.186458772731613	2	165	5.11694725028058	IWANAGA CARCINOGENESIS BY KRAS UP	http://www.gsea-msigdb.org/gsea/msigdb/cards/IWANAGA_CARCINOGENESIS_BY_KRAS_UP	SCP2 CTPS1
0.187157407184436	3	375	3.37718518518518	ZHOU INFLAMMATORY RESPONSE LIVE DN	http://www.gsea-msigdb.org/gsea/msigdb/cards/ZHOU_INFLAMMATORY_RESPONSE_LIVE_DN	FGD4 VGLL4 ACAA2
0.187157407184436	3	374	3.38621509209745	VECCHI GASTRIC CANCER EARLY DN	http://www.gsea-msigdb.org/gsea/msigdb/cards/VECCHI_GASTRIC_CANCER_EARLY_DN	ST3GAL6 RORA PID1
0.187157407184436	1	26	16.2364672364672	GARGALOVIC RESPONSE TO OXIDIZED PHOSPHOLIPIDS RED DN	http://www.gsea-msigdb.org/gsea/msigdb/cards/GARGALOVIC_RESPONSE_TO_OXIDIZED_PHOSPHOLIPIDS_RED_DN	VGLL4
0.187157407184436	1	26	16.2364672364672	DACOSTA UV RESPONSE VIA ERCC3 XPCS UP	http://www.gsea-msigdb.org/gsea/msigdb/cards/DACOSTA_UV_RESPONSE_VIA_ERCC3_XPCS_UP	MPDU1
0.187157407184436	3	375	3.37718518518518	RICKMAN TUMOR DIFFERENTIATED WELL VS POORLY DN	http://www.gsea-msigdb.org/gsea/msigdb/cards/RICKMAN_TUMOR_DIFFERENTIATED_WELL_VS_POORLY_DN	BZW1 RCAN1 NDEL1
0.187157407184436	1	26	16.2364672364672	HOEGERKORP CD44 TARGETS DIRECT UP	http://www.gsea-msigdb.org/gsea/msigdb/cards/HOEGERKORP_CD44_TARGETS_DIRECT_UP	ALB
0.187157407184436	1	26	16.2364672364672	ZHENG FOXP3 TARGETS UP	http://www.gsea-msigdb.org/gsea/msigdb/cards/ZHENG_FOXP3_TARGETS_UP	FAM107B
0.187215740662854	2	168	5.02557319223986	TIEN INTESTINE PROBIOTICS 6HR DN	http://www.gsea-msigdb.org/gsea/msigdb/cards/TIEN_INTESTINE_PROBIOTICS_6HR_DN	PTS ACAA2
0.187215740662854	2	168	5.02557319223986	SMIRNOV RESPONSE TO IR 6HR UP	http://www.gsea-msigdb.org/gsea/msigdb/cards/SMIRNOV_RESPONSE_TO_IR_6HR_UP	MAP4K4 LDLRAD4
0.191216960439404	1	27	15.6351165980796	AKL HTLV1 INFECTION UP	http://www.gsea-msigdb.org/gsea/msigdb/cards/AKL_HTLV1_INFECTION_UP	MAP4K4
0.191216960439404	1	27	15.6351165980796	BERENJENO ROCK SIGNALING NOT VIA RHOA UP	http://www.gsea-msigdb.org/gsea/msigdb/cards/BERENJENO_ROCK_SIGNALING_NOT_VIA_RHOA_UP	ACAA2
0.191216960439404	1	27	15.6351165980796	PLASARI NFIC TARGETS BASAL UP	http://www.gsea-msigdb.org/gsea/msigdb/cards/PLASARI_NFIC_TARGETS_BASAL_UP	SHROOM3
0.192769153174519	2	172	4.90869939707149	ACEVEDO NORMAL TISSUE ADJACENT TO LIVER TUMOR UP	http://www.gsea-msigdb.org/gsea/msigdb/cards/ACEVEDO_NORMAL_TISSUE_ADJACENT_TO_LIVER_TUMOR_UP	PTGES3 SHROOM3
0.19317577611194	3	385	3.28946608946609	STEIN ESRRA TARGETS UP	http://www.gsea-msigdb.org/gsea/msigdb/cards/STEIN_ESRRA_TARGETS_UP	ACAA1 ABLIM1 ACAA2
0.193576320655776	2	173	4.88032541211732	BROWNE HCMV INFECTION 18HR UP	http://www.gsea-msigdb.org/gsea/msigdb/cards/BROWNE_HCMV_INFECTION_18HR_UP	THOC2 TERF1
0.194565018132595	1	28	15.0767195767196	LANG MYB FAMILY TARGETS	http://www.gsea-msigdb.org/gsea/msigdb/cards/LANG_MYB_FAMILY_TARGETS	FAM107B
0.194565018132595	1	28	15.0767195767196	HWANG PROSTATE CANCER MARKERS	http://www.gsea-msigdb.org/gsea/msigdb/cards/HWANG_PROSTATE_CANCER_MARKERS	RAN
0.194565018132595	1	28	15.0767195767196	BENNETT SYSTEMIC LUPUS ERYTHEMATOSUS	http://www.gsea-msigdb.org/gsea/msigdb/cards/BENNETT_SYSTEMIC_LUPUS_ERYTHEMATOSUS	SERPING1
0.195182419578506	2	175	4.82455026455026	MOREAUX MULTIPLE MYELOMA BY TACI DN	http://www.gsea-msigdb.org/gsea/msigdb/cards/MOREAUX_MULTIPLE_MYELOMA_BY_TACI_DN	RAN TERF1
0.198420896218607	4	646	2.61392042196996	BUYTAERT PHOTODYNAMIC THERAPY STRESS DN	http://www.gsea-msigdb.org/gsea/msigdb/cards/BUYTAERT_PHOTODYNAMIC_THERAPY_STRESS_DN	NEDD4L IVD CTPS1 ANKFY1
0.198420896218607	1	29	14.5568326947637	ABE VEGFA TARGETS 30MIN	http://www.gsea-msigdb.org/gsea/msigdb/cards/ABE_VEGFA_TARGETS_30MIN	RCAN1
0.198420896218607	1	29	14.5568326947637	VALK AML CLUSTER 2	http://www.gsea-msigdb.org/gsea/msigdb/cards/VALK_AML_CLUSTER_2	MAP4K4
0.198420896218607	1	29	14.5568326947637	GUILLAUMOND KLF10 TARGETS DN	http://www.gsea-msigdb.org/gsea/msigdb/cards/GUILLAUMOND_KLF10_TARGETS_DN	RCAN1
0.199031312454213	3	395	3.20618846694796	OSMAN BLADDER CANCER UP	http://www.gsea-msigdb.org/gsea/msigdb/cards/OSMAN_BLADDER_CANCER_UP	FAM107B SCP2 NFKBIZ
0.199031312454213	2	180	4.69053497942387	TAKEDA TARGETS OF NUP98 HOXA9 FUSION 3D UP	http://www.gsea-msigdb.org/gsea/msigdb/cards/TAKEDA_TARGETS_OF_NUP98_HOXA9_FUSION_3D_UP	ACSM3 SERPING1
0.199031312454213	1	30	14.0716049382716	TAKEDA TARGETS OF NUP98 HOXA9 FUSION 3D DN	http://www.gsea-msigdb.org/gsea/msigdb/cards/TAKEDA_TARGETS_OF_NUP98_HOXA9_FUSION_3D_DN	ALB
0.199031312454213	1	30	14.0716049382716	BERENJENO TRANSFORMED BY RHOA REVERSIBLY DN	http://www.gsea-msigdb.org/gsea/msigdb/cards/BERENJENO_TRANSFORMED_BY_RHOA_REVERSIBLY_DN	PHLDB2
0.199031312454213	2	179	4.71673908545417	GAUSSMANN MLL AF4 FUSION TARGETS F UP	http://www.gsea-msigdb.org/gsea/msigdb/cards/GAUSSMANN_MLL_AF4_FUSION_TARGETS_F_UP	ABLIM1 NFKBIZ
0.199031312454213	2	182	4.63899063899064	LASTOWSKA NEUROBLASTOMA COPY NUMBER UP	http://www.gsea-msigdb.org/gsea/msigdb/cards/LASTOWSKA_NEUROBLASTOMA_COPY_NUMBER_UP	NDEL1 ANKFY1
0.199031312454213	2	182	4.63899063899064	LI AMPLIFIED IN LUNG CANCER	http://www.gsea-msigdb.org/gsea/msigdb/cards/LI_AMPLIFIED_IN_LUNG_CANCER	RAN SNRPE
0.199031312454213	1	30	14.0716049382716	BURTON ADIPOGENESIS 10	http://www.gsea-msigdb.org/gsea/msigdb/cards/BURTON_ADIPOGENESIS_10	FAM107B
0.199031312454213	2	182	4.63899063899064	BROWNE HCMV INFECTION 18HR DN	http://www.gsea-msigdb.org/gsea/msigdb/cards/BROWNE_HCMV_INFECTION_18HR_DN	ACSM3 RDH5
0.199031312454213	1	30	14.0716049382716	VANASSE BCL2 TARGETS UP	http://www.gsea-msigdb.org/gsea/msigdb/cards/VANASSE_BCL2_TARGETS_UP	SERPING1
0.199031312454213	3	396	3.19809203142536	HSIAO HOUSEKEEPING GENES	http://www.gsea-msigdb.org/gsea/msigdb/cards/HSIAO_HOUSEKEEPING_GENES	XPO1 ABLIM1 DDX5
0.199031312454213	1	30	14.0716049382716	VALK AML CLUSTER 4	http://www.gsea-msigdb.org/gsea/msigdb/cards/VALK_AML_CLUSTER_4	LDLRAD4
0.199031312454213	3	398	3.1820212171971	PEDERSEN METASTASIS BY ERBB2 ISOFORM 7	http://www.gsea-msigdb.org/gsea/msigdb/cards/PEDERSEN_METASTASIS_BY_ERBB2_ISOFORM_7	KLHL2 PHLDB2 LDLRAD4
0.199082991194263	3	401	3.15821557218066	FOSTER TOLERANT MACROPHAGE DN	http://www.gsea-msigdb.org/gsea/msigdb/cards/FOSTER_TOLERANT_MACROPHAGE_DN	NAMPT NFKBIZ RCAN1
